# Supplementary material for: Sub-minute Phosphoregulation of Cell Cycle Systems during Plasmodium Gamete Formation
Source: Cell Rep. 2017 Nov 14;21(7):2017–29. doi: 10.1016/j.celrep.2017.10.071 (PMC5700370; doi:10.1016/j.celrep.2017.10.071)
Supplement: Table S1. Time Course LC-MS/MS Abundances, including Phosphosites and Non-phosphopeptides [file mmc2.xlsx]

## Sheet: PhosphoSTYSites
Proteins	Positions within proteins	Leading proteins	Protein	Fasta headers	Localization prob	Score diff	PEP	Score	Delta score	Score for localization	Localization prob R1_0s	Score diff R1_0s	PEP R1_0s	Score R1_0s	Localization prob R1_12s	Score diff R1_12s	PEP R1_12s	Score R1_12s	Localization prob R1_18s	Score diff R1_18s	PEP R1_18s	Score R1_18s	Localization prob R1_60s	Score diff R1_60s	PEP R1_60s	Score R1_60s	Localization prob R1_6s	Score diff R1_6s	PEP R1_6s	Score R1_6s	Localization prob R2_0s	Score diff R2_0s	PEP R2_0s	Score R2_0s	Localization prob R2_12s	Score diff R2_12s	PEP R2_12s	Score R2_12s	Localization prob R2_18s	Score diff R2_18s	PEP R2_18s	Score R2_18s	Localization prob R2_60s	Score diff R2_60s	PEP R2_60s	Score R2_60s	Localization prob R2_6s	Score diff R2_6s	PEP R2_6s
PBANKA_000020	67	PBANKA_000020	PBANKA_000020	>PBANKA_000020 | organism=Plasmodium_berghei_ANKA | product=fam-a protein, pseudogene | location=berg_bin:2346-3816(-) | length=316 | sequence_SO=random_sequence | SO=protein_coding	1	72.3441	0.000138154	143.56	52.873	130.61	0.999992	51.2215	0.000798687	116.79	0.999999	61.022	0.000840155	121.92	0.999973	45.714	0.00276291	95.822	0.999995	53.0816	0.00190452	104.09	0.999998	56.2508	0.000180274	136.14	0.999999	60.5001	0.000798687	116.79	0.999996	54.3143	0.00309586	93.228	1	68.9571	0.000840155	121.92	0.999975	46.0894	0.0022339	100.18	0.999982	47.5051	0.00211734
PBANKA_000235;PBANKA_132730	47;47	PBANKA_000235	PBANKA_000235	>PBANKA_000235 | organism=Plasmodium_berghei_ANKA | product=fam-a protein | location=berg_bin:79280-80027(+) | length=152 | sequence_SO=random_sequence | SO=protein_coding;>PBANKA_132730 | organism=Plasmodium_berghei_ANKA | product=fam-a protein | location	1	100.251	6.85564e-171	249.35	178.45	166.65	1	87.4826	1.48998e-05	127.5	1	86.9114	3.26079e-126	236.19	1	80.4709	9.70492e-07	147.91	1	80.1588	3.04412e-06	131.32	1	87.1806	4.69776e-06	152.03	1	82.1349	5.89953e-12	175.74	1	126.903	1.32998e-17	184.12	1	80.7742	5.35429e-08	168.45	1	103.271	2.05986e-10	173.32	1	83.4881	1.28835e-06
PBANKA_000378;PBANKA_000500;PBANKA_020080	102;72;134	PBANKA_000378	PBANKA_000378	>PBANKA_000378 | organism=Plasmodium_berghei_ANKA | product=fam-b protein | location=berg_bin:144424-145056(+) | length=210 | sequence_SO=random_sequence | SO=protein_coding;>PBANKA_000500 | organism=Plasmodium_berghei_ANKA | product=fam-b protein | locati	0.824662	6.724	0.00109009	107.46	22.458	80.459					0.5	0	0.0057442	85.176	0	0		NaN	0	0		NaN	0.5	0	0.00801098	81.594	0	0		NaN	0	0		NaN	0	0		NaN	0	0		NaN	0	0
PBANKA_000378;PBANKA_000500;PBANKA_020080	103;73;135	PBANKA_000378	PBANKA_000378	>PBANKA_000378 | organism=Plasmodium_berghei_ANKA | product=fam-b protein | location=berg_bin:144424-145056(+) | length=210 | sequence_SO=random_sequence | SO=protein_coding;>PBANKA_000500 | organism=Plasmodium_berghei_ANKA | product=fam-b protein | locati	0.999956	43.6154	0.000161104	134.88	45.422	111.88	0.999294	31.5102	0.000577194	115.09	0.997471	25.9596	0.00278003	93.839	0.999668	34.7848	0.000161104	125.86	0.999266	31.3418	0.00137457	118.66	0.999956	43.6154	0.000771018	111.88	0.998707	28.8777	0.00102602	108.35	0	0		NaN	0.999198	30.9561	0.000668826	131.48	0.998992	29.9624	0.0160926	93.716	0.998407	27.9699	0.00821146
PBANKA_010020	211	PBANKA_010020	PBANKA_010020	>PBANKA_010020 | organism=Plasmodium_berghei_ANKA | product=Plasmodium exported protein, unknown function | location=berg01:5878-7075(+) | length=341 | sequence_SO=chromosome | SO=protein_coding	0.998427	28.0269	1.26241e-11	170	105.48	102.84	0.952734	13.4811	1.73233e-05	134.82	0.968588	14.8735	0.00499266	86.016	0.994948	22.9432	1.53262e-05	137.52	0	0		NaN	0.985949	18.4835	0.00472663	76.118	0	0		NaN													0.99401	22.1996	0.000941743
PBANKA_010060	81	PBANKA_010060	PBANKA_010060	>PBANKA_010060 | organism=Plasmodium_berghei_ANKA | product=schizont membrane associated cytoadherence protein (SMAC) | location=berg01:19378-19860(+) | length=160 | sequence_SO=chromosome | SO=protein_coding	0.996419	24.4439	1.94521e-05	125.92	75.685	125.92	0	0		NaN	0	0		NaN	0	0		NaN	0	0		NaN	0	0		NaN	0	0		NaN					0	0		NaN	0.639547	2.50131	0.0216519	53.359	0	0
PBANKA_010060	83	PBANKA_010060	PBANKA_010060	>PBANKA_010060 | organism=Plasmodium_berghei_ANKA | product=schizont membrane associated cytoadherence protein (SMAC) | location=berg01:19378-19860(+) | length=160 | sequence_SO=chromosome | SO=protein_coding	0.990087	20.723	0.000265139	102.43	64.75	68.411	0	0		NaN	0	0		NaN	0	0		NaN	0	0		NaN	0	0		NaN	0.94053	12.1207	0.0152993	57.484	0.974498	16.1543	0.000745603	91.889	0	0		NaN	0.901341	10.6977	0.0235812	52.008	0	0
PBANKA_010070	193	PBANKA_010070	PBANKA_010070	>PBANKA_010070 | organism=Plasmodium_berghei_ANKA | product=Plasmodium exported protein, unknown function | location=berg01:21904-23062(+) | length=321 | sequence_SO=chromosome | SO=protein_coding	1	72.6732	2.07274e-06	132.67	64.249	132.67	0	0		NaN	0.999984	47.9919	0.00920664	68.243	0.999751	36.0329	0.0187047	62.707	0.996702	24.8025	0.0178361	74.338	0	0		NaN	0.999998	56.4718	0.000783744	101.05	0.999991	50.2219	0.00210254	85.881	0	0		NaN	0.999895	39.7907	0.000817378	99.923	0.999259	31.3004	0.0121093
PBANKA_010070	197	PBANKA_010070	PBANKA_010070	>PBANKA_010070 | organism=Plasmodium_berghei_ANKA | product=Plasmodium exported protein, unknown function | location=berg01:21904-23062(+) | length=321 | sequence_SO=chromosome | SO=protein_coding	0.997339	25.7384	0.003014	73.593	37.762	73.593	0.978212	18.8182	0.0126257	66.568	0.991411	20.6233	0.037042	47.75	0.997339	25.7384	0.003014	73.593	0.93661	11.6953	0.0231979	54.859	0	0		NaN	0.978147	16.202	0.0177557	63.29	0	0		NaN	0	0		NaN	0	0		NaN	0	0
PBANKA_010080	449	PBANKA_010080	PBANKA_010080	>PBANKA_010080 | organism=Plasmodium_berghei_ANKA | product=conserved Plasmodium protein, unknown function | location=berg01:24148-28296(-) | length=1382 | sequence_SO=chromosome | SO=protein_coding	1	109.361	2.75604e-27	187.74	120.78	109.36	1	137.322	8.07237e-05	140.89	1	70.1174	0.00589463	76.728	1	187.742	2.75604e-27	187.74	1	118.999	0.000418207	119	1	179.656	3.18409e-19	179.66	1	60.3636	0.0195861	60.364	1	146.882	7.96295e-06	159.04	1	109.361	0.000739234	109.36	1	160.025	3.03677e-19	179.9	1	115.583	0.000216702
PBANKA_010080	843	PBANKA_010080	PBANKA_010080	>PBANKA_010080 | organism=Plasmodium_berghei_ANKA | product=conserved Plasmodium protein, unknown function | location=berg01:24148-28296(-) | length=1382 | sequence_SO=chromosome | SO=protein_coding	1	64.4109	1.47292e-11	175.88	96.598	139.19	0.99593	23.8867	0.00112256	111.72	0.999955	43.4416	0.000157213	142.38	0.999839	37.9335	1.47292e-11	175.88	0.998078	27.1551	5.11865e-07	158.25	0.999722	35.5614	0.000158245	142.1	1	64.4109	0.000134	143.76					0.999757	36.1361	0.00211908	101.43	0.97435	15.7963	0.00695266	78.529	0.999283	31.441	0.0017067
PBANKA_010080	368	PBANKA_010080	PBANKA_010080	>PBANKA_010080 | organism=Plasmodium_berghei_ANKA | product=conserved Plasmodium protein, unknown function | location=berg01:24148-28296(-) | length=1382 | sequence_SO=chromosome | SO=protein_coding	0.943715	15.5632	0.00115594	106.02	57.963	79.025	0	0		NaN	0	0		NaN	0	0		NaN	0.943715	15.5632	0.00830901	79.025	0	0		NaN	0	0		NaN	0	0		NaN	0.605868	2.98408	0.0014762	78.645	0	0		NaN	0	0
PBANKA_010080	371	PBANKA_010080	PBANKA_010080	>PBANKA_010080 | organism=Plasmodium_berghei_ANKA | product=conserved Plasmodium protein, unknown function | location=berg01:24148-28296(-) | length=1382 | sequence_SO=chromosome | SO=protein_coding	0.915304	13.0068	0.00481579	86.084	37.171	51.166	0	0		NaN	0	0		NaN	0	0		NaN	0.732787	5.41971	0.00481579	86.084	0	0		NaN	0	0		NaN	0	0		NaN	0	0		NaN	0	0		NaN	0	0
PBANKA_010080	374	PBANKA_010080	PBANKA_010080	>PBANKA_010080 | organism=Plasmodium_berghei_ANKA | product=conserved Plasmodium protein, unknown function | location=berg01:24148-28296(-) | length=1382 | sequence_SO=chromosome | SO=protein_coding	0.999991	52.9889	2.83118e-06	152.92	112.79	117.83	0.913998	10.1642	1.31604e-05	144.33	0.999991	52.9889	0.000383014	117.83	0.999297	31.9847	0.000171956	123.44	0.999538	33.2996	3.19332e-05	152.92	0.999851	38.4112	0.00116728	102.72	0.783999	5.36952	0.0162405	56.172	0.570086	2.37902	0.000726044	75.743	0.771301	5.57968	0.00243777	101.71	0.94482	13.7872	7.35173e-06	132.39	0.980027	19.8682	0.000692215
PBANKA_010080	646	PBANKA_010080	PBANKA_010080	>PBANKA_010080 | organism=Plasmodium_berghei_ANKA | product=conserved Plasmodium protein, unknown function | location=berg01:24148-28296(-) | length=1382 | sequence_SO=chromosome | SO=protein_coding	0.999486	32.4756	0.0010241	82.635	29.187	53.064	0.81493	5.01838	0.00126282	49.23					0	0		NaN	0	0		NaN					0	0		NaN	0.999486	32.4756	0.0010241	82.635					0	0		NaN	0	0
PBANKA_010080	649	PBANKA_010080	PBANKA_010080	>PBANKA_010080 | organism=Plasmodium_berghei_ANKA | product=conserved Plasmodium protein, unknown function | location=berg01:24148-28296(-) | length=1382 | sequence_SO=chromosome | SO=protein_coding	0.981399	18.0343	1.54439e-44	202.15	138.19	202.15	0.81493	5.01838	0.0287413	40.064	0.46755	0	4.72634e-11	87.482	0.890482	9.56462	4.31396e-05	145.67	0.844467	9.48644	5.22691e-07	136.11	0.43616	0	7.34971e-06	65.586	0.59965	2.12971	8.01022e-05	152.03	0.873662	4.39622	2.6329e-06	140.31	0.898833	9.73106	1.92299e-07	166.43	0.893723	9.86658	3.49307e-17	182.21	0.761024	5.15614	7.88763e-05
PBANKA_010080	1105	PBANKA_010080	PBANKA_010080	>PBANKA_010080 | organism=Plasmodium_berghei_ANKA | product=conserved Plasmodium protein, unknown function | location=berg01:24148-28296(-) | length=1382 | sequence_SO=chromosome | SO=protein_coding	0.959079	13.7006	0.00015847	99.423	53.538	83.411					0	0		NaN	0.761267	5.03629	0.00156245	68.309	0	0		NaN													0	0		NaN
PBANKA_010080	744	PBANKA_010080	PBANKA_010080	>PBANKA_010080 | organism=Plasmodium_berghei_ANKA | product=conserved Plasmodium protein, unknown function | location=berg01:24148-28296(-) | length=1382 | sequence_SO=chromosome | SO=protein_coding	1	74.5827	1.58253e-06	141.71	80.576	123.54					0	0		NaN	1	64.9946	0.00023539	111.65	0.999992	49.9796	0.000408733	101.92	0.821104	7.65662	0.000790709	78.554	0.997405	27.281	0.000464777	97.395	0.999949	44.8322	0.00835969	90.744					1	74.5827	2.73157e-05	131.26	0.956344	12.9883	0.0145207
PBANKA_010080	750	PBANKA_010080	PBANKA_010080	>PBANKA_010080 | organism=Plasmodium_berghei_ANKA | product=conserved Plasmodium protein, unknown function | location=berg01:24148-28296(-) | length=1382 | sequence_SO=chromosome | SO=protein_coding	1	83.3556	6.54209e-07	155.61	92.817	153.65	0.999856	42.551	2.73157e-05	131.26	0.999999	59.0179	8.18109e-05	125.79	0.999904	39.7254	0.00010794	123.85	0.999967	44.9117	1.70649e-06	139.12	0.999999	63.2252	2.14658e-05	155.04	1	69.4874	6.54209e-07	136.26	1	83.3556	2.833e-05	153.65	1	71.2861	3.69276e-05	148.09	0.999969	46.4973	0.000549391	92.41	0.999652	37.3533	4.96663e-06
PBANKA_010080	851	PBANKA_010080	PBANKA_010080	>PBANKA_010080 | organism=Plasmodium_berghei_ANKA | product=conserved Plasmodium protein, unknown function | location=berg01:24148-28296(-) | length=1382 | sequence_SO=chromosome | SO=protein_coding	0.999987	51.7153	0.000155254	121.91	76.809	99.971	0.995859	24.3682	0.000319041	113.63	0.999139	32.0795	0.000252466	95.227	0.997468	24.469	0.000229916	96.633	0.999956	45.8829	0.000251796	121.59	0.997548	27.5607	0.000193546	97.469	0.850792	7.56032	0.000251643	99.569	0.999684	36.0075	0.000252735	93.804	0.89559	7.58176	0.000227836	103.4	0.999646	34.7197	0.00016881	121.47	0.819681	6.59374	0.000727601
PBANKA_010080	806	PBANKA_010080	PBANKA_010080	>PBANKA_010080 | organism=Plasmodium_berghei_ANKA | product=conserved Plasmodium protein, unknown function | location=berg01:24148-28296(-) | length=1382 | sequence_SO=chromosome | SO=protein_coding	0.988107	20.275	1.78326e-07	163.92	83.639	62.237	0.948775	12.6768	2.46116e-05	147.02	0.901479	9.61429	1.61404e-05	145.44	0.723189	4.17068	7.53536e-05	118.72	0.582914	1.4538	0.000142521	111.66	0.798182	5.97143	1.07243e-05	160.05	0.940804	12.0123	1.77828e-06	128.95	0.792093	5.80908	1.78326e-07	163.92	0.988107	20.275	6.70737e-05	119.72	0.698379	3.64629	2.6178e-06	132.48	0.893153	9.22164	2.09817e-05
PBANKA_010080	988	PBANKA_010080	PBANKA_010080	>PBANKA_010080 | organism=Plasmodium_berghei_ANKA | product=conserved Plasmodium protein, unknown function | location=berg01:24148-28296(-) | length=1382 | sequence_SO=chromosome | SO=protein_coding	0.999982	47.5309	1.2713e-06	128.95	71.905	112.64									0	0		NaN	0.999382	32.0875	6.19197e-05	120.33	0.5	0	0.00081813	93.495	0	0		NaN	0.99906	30.2956	0.00951221	58.461	0.991268	20.5506	0.0019843	74.776	0.999982	47.5309	0.000139971	112.64	0.998379	27.8998	0.00466953
PBANKA_010080	1377	PBANKA_010080	PBANKA_010080	>PBANKA_010080 | organism=Plasmodium_berghei_ANKA | product=conserved Plasmodium protein, unknown function | location=berg01:24148-28296(-) | length=1382 | sequence_SO=chromosome | SO=protein_coding	0.988404	19.3223	0.000177126	126.03	104.18	117.14													0.491888	0	0.0160132	71.221									0.494017	0	0.00549117	70.942					0.770237	5.27085	0.00621486	77.204	0	0
PBANKA_010080	1113	PBANKA_010080	PBANKA_010080	>PBANKA_010080 | organism=Plasmodium_berghei_ANKA | product=conserved Plasmodium protein, unknown function | location=berg01:24148-28296(-) | length=1382 | sequence_SO=chromosome | SO=protein_coding	1	95.3715	1.1963e-33	195.59	135.26	133.15					1	63.9927	0.000144909	90.712	1	69.5737	3.72578e-06	128.33	0.999991	50.6477	6.84074e-05	96.533	1	70.8806	7.23022e-05	95.652	1	84.4945	1.16028e-06	129.74	1	128.391	1.1963e-33	195.59	0.999998	59.5327	0.0046855	91.503	1	64.8519	5.20181e-05	100.24	0.999994	53.5639	0.00130808
PBANKA_010080	1126	PBANKA_010080	PBANKA_010080	>PBANKA_010080 | organism=Plasmodium_berghei_ANKA | product=conserved Plasmodium protein, unknown function | location=berg01:24148-28296(-) | length=1382 | sequence_SO=chromosome | SO=protein_coding	0.797867	6.84529	0.000868255	73.294	47.164	73.294					0	0		NaN	0	0		NaN									0.70227	5.19657	0.0287589	43.681	0.797867	6.84529	0.000868255	73.294	0.484723	0	0.0145241	47.688	0	0		NaN
PBANKA_010090	2	PBANKA_010090	PBANKA_010090	>PBANKA_010090 | organism=Plasmodium_berghei_ANKA | product=ATP-dependent RNA helicase, putative | location=berg01:32842-36862(+) | length=1300 | sequence_SO=chromosome | SO=protein_coding	1	82.2162	1.53964e-06	142.79	101.7	88.239	1	106.255	0.000259367	110.57	1	103.214	0.000350199	106.58	1	82.1768	3.95202e-05	125.11	1	77.0731	5.88083e-05	123.29	1	79.6224	0.00110152	85.913	1	78.9854	0.00173279	80.786	1	107.885	0.000241449	111.25	1	83.3793	0.000402398	101.92	1	104.903	0.000306664	108.79	1	87.2503	0.000507501
PBANKA_010130	134	PBANKA_010130	PBANKA_010130	>PBANKA_010130 | organism=Plasmodium_berghei_ANKA | product=geranylgeranyltransferase, putative | location=berg01:45665-46819(+) | length=384 | sequence_SO=chromosome | SO=protein_coding	0.851819	12.4083	0.00481981	53.625	22.644	47.499					0.43162	2.01359	0.00481981	53.625	0	0		NaN									0	0		NaN									0	0		NaN	0	0
PBANKA_010140	452	PBANKA_010140	PBANKA_010140	>PBANKA_010140 | organism=Plasmodium_berghei_ANKA | product=conserved Plasmodium protein, unknown function | location=berg01:47226-51670(-) | length=1201 | sequence_SO=chromosome | SO=protein_coding	0.999925	41.8741	5.96383e-05	119.18	69.089	61.904					0	0		NaN													0.999925	41.8741	0.00220217	80.016	0.993044	21.5554	0.00492279	71.148	0	0		NaN	0.996853	25.0185	0.00259471	78.378	0.989842	19.9091	0.00120113
PBANKA_010170	152	PBANKA_010170	PBANKA_010170	>PBANKA_010170 | organism=Plasmodium_berghei_ANKA | product=conserved Plasmodium protein, unknown function | location=berg01:58764-60211(-) | length=441 | sequence_SO=chromosome | SO=protein_coding	1	59.2647	0.00119208	122.12	68.738	59.265	0	0		NaN																									0	0		NaN
PBANKA_010170	92	PBANKA_010170	PBANKA_010170	>PBANKA_010170 | organism=Plasmodium_berghei_ANKA | product=conserved Plasmodium protein, unknown function | location=berg01:58764-60211(-) | length=441 | sequence_SO=chromosome | SO=protein_coding	1	96.4102	0.000106188	96.41	57.166	96.41					0	0		NaN	1	89.3449	0.000270815	89.345	0	0		NaN	1	67.8475	0.00225421	67.848	1	80.9808	0.000873667	80.981	1	53.9578	0.00803053	53.958	0	0		NaN	0	0		NaN	0	0
PBANKA_010220	150	PBANKA_010220	PBANKA_010220	>PBANKA_010220 | organism=Plasmodium_berghei_ANKA | product=trophozoite exported protein 1, putative (TEX1) | location=berg01:73407-76112(-) | length=901 | sequence_SO=chromosome | SO=protein_coding	1	73.3832	2.6915e-17	179.41	118.79	73.383	1	69.4697	2.6915e-17	179.41	1	72.1583	4.29085e-06	158.53	1	82.8308	0.0070645	84.371	1	92.4281	0.00079053	140.51	1	61.9031	0.0018091	99.881																	1	58.8017	7.41388e-05
PBANKA_010220	156	PBANKA_010220	PBANKA_010220	>PBANKA_010220 | organism=Plasmodium_berghei_ANKA | product=trophozoite exported protein 1, putative (TEX1) | location=berg01:73407-76112(-) | length=901 | sequence_SO=chromosome | SO=protein_coding	1	73.3832	0.00111973	116.45	73.585	73.383	1	69.4697	0.00116776	116.45	1	72.1583	0.0144569	72.158	1	82.8308	0.0070645	82.831	1	92.4281	0.00397248	92.428	1	61.9031	0.0293105	61.903																	1	58.8017	0.0350208
PBANKA_010220	826	PBANKA_010220	PBANKA_010220	>PBANKA_010220 | organism=Plasmodium_berghei_ANKA | product=trophozoite exported protein 1, putative (TEX1) | location=berg01:73407-76112(-) | length=901 | sequence_SO=chromosome | SO=protein_coding	1	67.3964	7.09219e-07	139.88	54.522	67.396	1	85.1705	0.000149511	101.38	1	90.0996	3.37438e-05	124.84	1	67.3964	1.01538e-06	135.3	1	69.7709	7.09219e-07	139.88	1	108.246	0.000112363	108.25	1	91.5032	0.000103176	109.37	1	82.8588	0.000375374	82.859	0	0		NaN	0	0		NaN	1	92.886	0.000191087
PBANKA_010220	163	PBANKA_010220	PBANKA_010220	>PBANKA_010220 | organism=Plasmodium_berghei_ANKA | product=trophozoite exported protein 1, putative (TEX1) | location=berg01:73407-76112(-) | length=901 | sequence_SO=chromosome | SO=protein_coding	0.999984	47.9236	7.50027e-05	139.64	76.325	139.64	0.992197	21.0433	0.00139426	98.676	0.9986	28.5327	0.000441551	121.18	0.999882	39.2802	0.000225459	132.51	0.996492	24.5342	0.000924223	104.9	0.987318	18.9128	0.0222888	70.272	0	0		NaN	0.972034	15.4106	0.00673485	76.311	0.967369	14.7196	0.0004375	120.21	0.999951	43.1137	0.000409836	125.47	0.993703	21.9815	0.00725288
PBANKA_010270	345	PBANKA_010270	PBANKA_010270	>PBANKA_010270 | organism=Plasmodium_berghei_ANKA | product=conserved Plasmodium protein, unknown function | location=berg01:99252-100370(-) | length=372 | sequence_SO=chromosome | SO=protein_coding	1	56.4044	0.00300924	102.52	30.832	56.404	1	79.1482	0.0111524	79.148					0	0		NaN	1	102.524	0.00300924	102.52	1	68.3826	0.00501477	91.636
PBANKA_010270	15	PBANKA_010270	PBANKA_010270	>PBANKA_010270 | organism=Plasmodium_berghei_ANKA | product=conserved Plasmodium protein, unknown function | location=berg01:99252-100370(-) | length=372 | sequence_SO=chromosome | SO=protein_coding	1	147.535	1.01702e-148	244	193.21	147.53	1	161.476	5.53115e-09	169.15	1	178.008	4.17882e-19	178.01	1	134.755	0.000104884	134.76	1	154.812	3.92081e-05	156.29	1	165.244	4.45123e-27	185.14	1	151.108	6.87511e-05	152.68	1	123.758	0.000244571	134.02	1	113.654	6.87511e-05	152.68	1	243.998	1.01702e-148	244	1	156.289	1.04948e-63
PBANKA_010270	365	PBANKA_010270	PBANKA_010270	>PBANKA_010270 | organism=Plasmodium_berghei_ANKA | product=conserved Plasmodium protein, unknown function | location=berg01:99252-100370(-) | length=372 | sequence_SO=chromosome | SO=protein_coding	0.999659	34.6758	0.00154495	117.89	58.523	114.89	0	0		NaN	0	0		NaN	0	0		NaN	0.998601	28.5351	0.00154495	117.89	0	0		NaN									0	0		NaN	0.999659	34.6758	0.0023058	114.89	0	0
PBANKA_010270	190	PBANKA_010270	PBANKA_010270	>PBANKA_010270 | organism=Plasmodium_berghei_ANKA | product=conserved Plasmodium protein, unknown function | location=berg01:99252-100370(-) | length=372 | sequence_SO=chromosome | SO=protein_coding	1	66.933	1.36145e-33	196.95	138.86	196.95	0.999881	39.2428	5.35881e-09	170.37	1	66.933	1.36145e-33	196.95	0.999994	52.2696	1.10547e-08	169.84	0.999946	42.708	8.10561e-06	149.8	0.999976	46.131	5.94864e-06	148.44	0.999847	38.1484	1.45512e-25	191.73	0.999869	38.836	4.04199e-24	185.3	0.99972	35.5232	1.45243e-05	126.86	0.999916	40.7572	1.06613e-05	130.45	0.999769	36.3679	6.87889e-06
PBANKA_010270	29	PBANKA_010270	PBANKA_010270	>PBANKA_010270 | organism=Plasmodium_berghei_ANKA | product=conserved Plasmodium protein, unknown function | location=berg01:99252-100370(-) | length=372 | sequence_SO=chromosome | SO=protein_coding	1	55.0197	3.34778e-05	114.71	86.664	55.02	1	45.017	0.000478527	73.688													0	0		NaN					0	0		NaN	1	71.4342	0.0177023	71.434	1	89.8306	8.09597e-05	89.831
PBANKA_010330	1939	PBANKA_010330	PBANKA_010330	>PBANKA_010330 | organism=Plasmodium_berghei_ANKA | product=conserved Plasmodium protein, unknown function | location=berg01:126075-132614(+) | length=2033 | sequence_SO=chromosome | SO=protein_coding	1	95.7414	0.00401301	95.741	41.13	95.741																													1	95.7414	0.00401301	95.741
PBANKA_010330	1627	PBANKA_010330	PBANKA_010330	>PBANKA_010330 | organism=Plasmodium_berghei_ANKA | product=conserved Plasmodium protein, unknown function | location=berg01:126075-132614(+) | length=2033 | sequence_SO=chromosome | SO=protein_coding	1	79.7441	0.00317319	99.732	46.238	79.744	1	71.5575	0.0156569	71.558	0	0		NaN	0	0		NaN	0	0		NaN	1	99.7318	0.00317319	99.732	0	0		NaN	0	0		NaN	0	0		NaN	0	0		NaN	0	0
PBANKA_010330	234	PBANKA_010330	PBANKA_010330	>PBANKA_010330 | organism=Plasmodium_berghei_ANKA | product=conserved Plasmodium protein, unknown function | location=berg01:126075-132614(+) | length=2033 | sequence_SO=chromosome | SO=protein_coding	0.981342	17.2096	0.00284043	95.183	63.426	82.705	0	0		NaN	0.926358	10.9965	0.016731	65.809	0.964004	14.2783	0.00284043	95.183	0.981342	17.2096	0.00547369	82.705	0	0		NaN	0	0		NaN	0	0		NaN					0	0		NaN
PBANKA_010330	236	PBANKA_010330	PBANKA_010330	>PBANKA_010330 | organism=Plasmodium_berghei_ANKA | product=conserved Plasmodium protein, unknown function | location=berg01:126075-132614(+) | length=2033 | sequence_SO=chromosome | SO=protein_coding	0.839965	7.20046	0.0047233	85.271	40.657	71.513	0	0		NaN					0	0		NaN					0	0		NaN	0	0		NaN	0	0		NaN					0	0		NaN	0.530895	0.537379	0.0047233
PBANKA_010330	435	PBANKA_010330	PBANKA_010330	>PBANKA_010330 | organism=Plasmodium_berghei_ANKA | product=conserved Plasmodium protein, unknown function | location=berg01:126075-132614(+) | length=2033 | sequence_SO=chromosome | SO=protein_coding	0.944797	12.5546	0.000131313	104.78	59.344	68.243	0	0		NaN					0.754034	4.86562	0.000131313	104.78	0.499779	0	0.000183969	93.342	0.944797	12.5546	0.00156211	68.243																	0.919664	10.5921	0.000846918
PBANKA_010330	783	PBANKA_010330	PBANKA_010330	>PBANKA_010330 | organism=Plasmodium_berghei_ANKA | product=conserved Plasmodium protein, unknown function | location=berg01:126075-132614(+) | length=2033 | sequence_SO=chromosome | SO=protein_coding	1	76.5742	0.000444654	134.02	83.014	76.574	1	121.955	0.0011959	121.95	0	0		NaN	1	97.6306	0.00241678	97.631	1	60.2551	0.0223052	72.615	1	63.6941	0.00571326	86.699	1	78.7046	0.000660106	115.23	1	106.543	0.00118266	119.77	1	63.1599	0.00589946	92.952	1	77.7442	0.00118266	119.77	1	89.6631	0.00463645
PBANKA_010330	116	PBANKA_010330	PBANKA_010330	>PBANKA_010330 | organism=Plasmodium_berghei_ANKA | product=conserved Plasmodium protein, unknown function | location=berg01:126075-132614(+) | length=2033 | sequence_SO=chromosome | SO=protein_coding	1	74.7509	1.3811e-70	215.43	123.2	106.58	0.997353	25.7616	0.000116232	111.44	0.998952	29.7925	0.000134753	108.96	0.99663	24.7089	6.19235e-12	175.34	0.999994	52.4095	4.41848e-57	211.98	0.998978	29.903	7.35671e-12	174.85	0.999571	33.5901	0.00100834	91.378	0.999461	32.6825	7.75081e-44	200.04	0.999854	38.3521	3.35964e-57	212.24	0.999992	50.7696	1.3811e-70	215.43	1	64.5918	3.89349e-09
PBANKA_010330	119	PBANKA_010330	PBANKA_010330	>PBANKA_010330 | organism=Plasmodium_berghei_ANKA | product=conserved Plasmodium protein, unknown function | location=berg01:126075-132614(+) | length=2033 | sequence_SO=chromosome | SO=protein_coding	0.999983	47.5756	4.13499e-06	158.89	38.064	106.58	0.999315	32.1534	0.000370511	99.13	0.979912	18.1263	0.00393547	73.672	0.999904	40.1914	1.70805e-05	132.48	0.999363	34.8282	6.44333e-05	118.51	0.999101	30.741	2.02379e-05	125.77	0.999455	35.136	0.00100834	91.378	0.999835	39.2472	4.13499e-06	158.89	0.997978	26.9323	0.00076467	91.592	0.993276	22.5073	0.000891567	90.084	0.999049	30.2162	0.00236911
PBANKA_010330	277	PBANKA_010330	PBANKA_010330	>PBANKA_010330 | organism=Plasmodium_berghei_ANKA | product=conserved Plasmodium protein, unknown function | location=berg01:126075-132614(+) | length=2033 | sequence_SO=chromosome | SO=protein_coding	0.979085	16.6288	4.87256e-17	181.96	110.96	145.14	0.977109	16.3028	4.87256e-17	181.96	0.606122	1.68885	0.000623949	91.202	0.666666	0	6.15389e-05	122.22	0.937561	12.5697	0.000494579	110.57	0	0		NaN	0.594014	3.96266	0.00475257	65.833	0	0		NaN	0.372158	0	0.0248737	48.555	0.717819	4.03608	0.00142363	81.682	0.333331	0	0.0208512
PBANKA_010330	279	PBANKA_010330	PBANKA_010330	>PBANKA_010330 | organism=Plasmodium_berghei_ANKA | product=conserved Plasmodium protein, unknown function | location=berg01:126075-132614(+) | length=2033 | sequence_SO=chromosome | SO=protein_coding	0.994169	22.3238	2.3871e-44	200.04	116.09	200.04	0.968219	14.8379	0.00070279	89.882	0.500246	0	0.000623949	91.202	0.796763	5.9265	6.15389e-05	122.22	0.822376	4.68696	0.00392062	70.488	0.904969	9.75212	0.000474616	91.401	0.909878	9.58852	6.87676e-05	121.44	0.925155	10.9136	0.00353769	71.295	0.372158	0	0.0248737	48.555	0.994169	22.3238	2.3871e-44	200.04	0.780136	5.49158	0.000343206
PBANKA_010330	282	PBANKA_010330	PBANKA_010330	>PBANKA_010330 | organism=Plasmodium_berghei_ANKA | product=conserved Plasmodium protein, unknown function | location=berg01:126075-132614(+) | length=2033 | sequence_SO=chromosome | SO=protein_coding	1	79.6605	1.21966e-71	217.09	157.3	217.09	0.999997	54.5627	4.87256e-17	181.96	1	79.6605	1.21966e-71	217.09	0.999918	40.9196	1.72563e-06	163.6	1	73.8245	1.20173e-57	211.64	0.999982	48.6673	1.8562e-07	169.33	0.999987	50.8719	7.89318e-07	132.36	0.999223	31.2881	6.38825e-07	136.34	0.999167	31.6087	2.12754e-05	125.91	0.999856	41.4287	4.7543e-05	146	0.999862	41.623	3.32567e-06
PBANKA_010330	1570	PBANKA_010330	PBANKA_010330	>PBANKA_010330 | organism=Plasmodium_berghei_ANKA | product=conserved Plasmodium protein, unknown function | location=berg01:126075-132614(+) | length=2033 | sequence_SO=chromosome | SO=protein_coding	1	75.7175	1.28587e-19	181.51	133.9	132.52	1	91.5394	0.000507157	101.08	1	119.44	0.000557418	136.68	1	132.563	3.17019e-09	162.37	1	63.974	0.00306468	79.462	1	156.713	1.28587e-19	181.51	0.999987	48.9838	0.00301938	79.695	1	83.15	9.44763e-05	114.1	1	128.932	2.57443e-19	178.07	1	83.0908	0.000153115	111.45	0.999605	34.0305	0.0229021
PBANKA_010330	1593	PBANKA_010330	PBANKA_010330	>PBANKA_010330 | organism=Plasmodium_berghei_ANKA | product=conserved Plasmodium protein, unknown function | location=berg01:126075-132614(+) | length=2033 | sequence_SO=chromosome | SO=protein_coding	0.976663	15.9713	0.000102224	89.917	53.172	71.309	0.479939	0	0.00514792	53.625	0.895306	11.4311	0.000643988	71.756	0.791151	5.12818	0.000310869	82.189	0.613509	2.18866	0.00270626	58.479	0.65188	4.83209	0.00258015	58.479	0.914127	10.2923	0.000383784	80.236	0	0		NaN	0.834893	10.1062	0.00192814	61.537	0.723063	2.96939	0.000714145	70.897	0.943049	12.256	0.000102224
PBANKA_010330	1596	PBANKA_010330	PBANKA_010330	>PBANKA_010330 | organism=Plasmodium_berghei_ANKA | product=conserved Plasmodium protein, unknown function | location=berg01:126075-132614(+) | length=2033 | sequence_SO=chromosome | SO=protein_coding	0.982553	17.4185	0.000239285	84.107	47.45	70.452	0.804492	4.747	0.00116207	65.416	0.923286	9.71513	0.000239285	84.107	0.735083	3.81052	0.00200461	61.616	0.915024	9.43133	0.00270626	58.479	0.716495	3.84027	0.00825201	50.255	0.957325	13.2505	0.00245149	59.618	0	0		NaN					0.918585	9.29515	0.000714145	70.897	0.649787	1.77388	0.00189672
PBANKA_010330	1600	PBANKA_010330	PBANKA_010330	>PBANKA_010330 | organism=Plasmodium_berghei_ANKA | product=conserved Plasmodium protein, unknown function | location=berg01:126075-132614(+) | length=2033 | sequence_SO=chromosome | SO=protein_coding	0.750147	3.89771	0.000568005	73.448	40.451	52.769	0.584692	1.74192	0.000966818	67.227					0	0		NaN					0	0		NaN	0	0		NaN	0	0		NaN	0.650789	1.40512	0.0139845	46.368	0.54466	0.556938	0.00346628	57.045	0	0
PBANKA_010330	1680	PBANKA_010330	PBANKA_010330	>PBANKA_010330 | organism=Plasmodium_berghei_ANKA | product=conserved Plasmodium protein, unknown function | location=berg01:126075-132614(+) | length=2033 | sequence_SO=chromosome | SO=protein_coding	0.790851	5.86278	3.35061e-05	124.45	76.724	109.44	0.73934	5.06669	7.46426e-05	90.464	0.487086	0	0.000482113	73.672	0.486224	1.13013	0.000934863	65.915	0.499168	0	4.10673e-05	124.45	0.781258	6.06614	0.000176431	84.166	0.565203	1.50654	0.000284303	79.935	0.437607	0.45319	0.00051112	72.769	0.458825	0	4.50908e-05	97.776	0.334347	0	0.00521884	52.72	0	0
PBANKA_010330	1681	PBANKA_010330	PBANKA_010330	>PBANKA_010330 | organism=Plasmodium_berghei_ANKA | product=conserved Plasmodium protein, unknown function | location=berg01:126075-132614(+) | length=2033 | sequence_SO=chromosome | SO=protein_coding	0.925045	12.7542	3.34058e-05	124.45	76.724	87.496	0.614471	4.04719	7.53679e-05	90.397	0.894082	9.96479	0.000482113	73.672	0.485678	1.82277	0.000504821	72.864	0.499168	0	4.10673e-05	124.45	0	0		NaN	0.706112	4.79062	0.000872991	66.889	0.784952	5.67627	5.77007e-05	92.034	0.613721	3.74108	4.50908e-05	97.776	0.739763	5.23311	0.000500159	73.11	0.601195	2.58121	4.50908e-05
PBANKA_010330	1685	PBANKA_010330	PBANKA_010330	>PBANKA_010330 | organism=Plasmodium_berghei_ANKA | product=conserved Plasmodium protein, unknown function | location=berg01:126075-132614(+) | length=2033 | sequence_SO=chromosome | SO=protein_coding	0.888716	12.9343	3.35169e-05	107.39	62.17	82.189					0.888716	12.9343	0.000225381	82.189	0	0		NaN	0.72853	6.59944	4.46661e-05	93.215	0.640834	6.26717	0.00198986	60.325	0	0		NaN	0	0		NaN					0.508459	1.69433	0.000722723	69.255	0	0
PBANKA_010330	816	PBANKA_010330	PBANKA_010330	>PBANKA_010330 | organism=Plasmodium_berghei_ANKA | product=conserved Plasmodium protein, unknown function | location=berg01:126075-132614(+) | length=2033 | sequence_SO=chromosome | SO=protein_coding	0.984482	18.0241	5.86683e-05	129.05	80.84	110.26	0.849111	7.50408	0.000214844	111.22	0.981206	17.1776	0.00130386	94.973	0.984482	18.0241	7.56561e-05	121.51	0.966956	14.6633	0.000132769	114.58	0.961135	13.9322	0.00019191	112.16	0.906389	9.86001	0.00178933	89.374	0	0		NaN	0	0		NaN	0.790287	5.76161	0.0127271	79.639	0.864855	8.06143	5.86683e-05
PBANKA_010330	818	PBANKA_010330	PBANKA_010330	>PBANKA_010330 | organism=Plasmodium_berghei_ANKA | product=conserved Plasmodium protein, unknown function | location=berg01:126075-132614(+) | length=2033 | sequence_SO=chromosome | SO=protein_coding	0.76653	5.16298	0.000363507	106.54	36.131	106.54	0	0		NaN	0	0		NaN	0	0		NaN	0	0		NaN					0	0		NaN	0	0		NaN	0	0		NaN	0	0		NaN	0.76653	5.16298	0.000363507
PBANKA_010330	1356	PBANKA_010330	PBANKA_010330	>PBANKA_010330 | organism=Plasmodium_berghei_ANKA | product=conserved Plasmodium protein, unknown function | location=berg01:126075-132614(+) | length=2033 | sequence_SO=chromosome | SO=protein_coding	0.824715	7.874	0.00102265	87.793	38.606	64.298	0.824715	7.874	0.00897781	64.298					0	0		NaN	0	0		NaN																	0.743669	4.85677	0.00922061	64.069
PBANKA_010390	549	PBANKA_010390	PBANKA_010390	>PBANKA_010390 | organism=Plasmodium_berghei_ANKA | product=RNA-binding protein, putative | location=berg01:146949-149156(+) | length=735 | sequence_SO=chromosome | SO=protein_coding	0.771799	6.44586	0.00384191	83.404	38.894	83.404					0	0		NaN	0.771799	6.44586	0.00384191	83.404									0	0		NaN
PBANKA_010390	553	PBANKA_010390	PBANKA_010390	>PBANKA_010390 | organism=Plasmodium_berghei_ANKA | product=RNA-binding protein, putative | location=berg01:146949-149156(+) | length=735 | sequence_SO=chromosome | SO=protein_coding	0.907925	10.1617	5.847e-05	131.64	78.154	131.64					0.907925	10.1617	5.847e-05	131.64	0.365533	0	0.00063314	104.23	0.77066	7.46489	0.00267385	86.761	0.698408	3.86893	0.0291978	60.33	0	0		NaN
PBANKA_010390	23	PBANKA_010390	PBANKA_010390	>PBANKA_010390 | organism=Plasmodium_berghei_ANKA | product=RNA-binding protein, putative | location=berg01:146949-149156(+) | length=735 | sequence_SO=chromosome | SO=protein_coding	0.999658	34.6581	3.84035e-05	95.51	64.731	93.416	0.991043	20.9527	0.02801	61.039	0.991516	25.1199	0.00496883	73.404									0.997939	27.7342	0.0109706	72.317	0.979653	16.8262	0.000876766	67.827	0.99919	30.9164	0.000419254	79.172	0.999658	34.6581	4.73652e-05	93.416					0.988703	19.4218	7.33223e-05
PBANKA_010440	874	PBANKA_010440	PBANKA_010440	>PBANKA_010440 | organism=Plasmodium_berghei_ANKA | product=nucleoside diphosphate kinase, putative | location=berg01:157727-163651(-) | length=1657 | sequence_SO=chromosome | SO=protein_coding	0.927835	15.5344	4.55662e-05	100.46	71.844	88.983																									0.351181	0	0.00279533	57.537	0.44781	0	0.00151679	62.648	0.927835	15.5344	9.00536e-05	88.983	0	0
PBANKA_010440	876	PBANKA_010440	PBANKA_010440	>PBANKA_010440 | organism=Plasmodium_berghei_ANKA | product=nucleoside diphosphate kinase, putative | location=berg01:157727-163651(-) | length=1657 | sequence_SO=chromosome | SO=protein_coding	0.829181	7.99618	1.6828e-05	130.09	90.267	130.09																									0.351181	0	0.00279533	57.537	0.44781	0	0.00151679	62.648	0.332863	0	0.00610046	51.166	0	0
PBANKA_010440	1102	PBANKA_010440	PBANKA_010440	>PBANKA_010440 | organism=Plasmodium_berghei_ANKA | product=nucleoside diphosphate kinase, putative | location=berg01:157727-163651(-) | length=1657 | sequence_SO=chromosome | SO=protein_coding	1	82.7806	1.64644e-73	216.34	148.34	152.66	1	63.7143	6.05048e-05	128.59	0.999986	48.3954	4.71621e-10	169.58	1	81.4028	1.02118e-28	187.39	0.999985	48.0941	1.16589e-20	178.71	1	70.0413	2.8807e-05	149.36	1	66.7451	2.99981e-05	150.61	0.999983	47.7845	2.86428e-05	143.99	0.999998	56.3388	6.29882e-05	127.37	1	64.0975	6.30967e-06	155.88	1	86.1507	1.64644e-73
PBANKA_010440	1112	PBANKA_010440	PBANKA_010440	>PBANKA_010440 | organism=Plasmodium_berghei_ANKA | product=nucleoside diphosphate kinase, putative | location=berg01:157727-163651(-) | length=1657 | sequence_SO=chromosome | SO=protein_coding	0.952112	14.6604	0.000142763	95.834	59.627	55.413	0.632047	4.48987	0.0148692	49.559	0.743736	5.70542	0.00146775	69.528	0.362325	0	0.0251907	44.712	0.822243	6.75516	0.000142763	95.834	0.894688	9.78313	0.00338061	61.976	0.886894	9.67975	0.000643666	77.838	0.846274	8.63018	0.000783335	76.015	0.697932	3.93599	0.00154846	68.959	0.952112	14.6604	0.00146775	69.528	0.75819	5.33811	0.00022662
PBANKA_010440	1337	PBANKA_010440	PBANKA_010440	>PBANKA_010440 | organism=Plasmodium_berghei_ANKA | product=nucleoside diphosphate kinase, putative | location=berg01:157727-163651(-) | length=1657 | sequence_SO=chromosome | SO=protein_coding	0.997101	25.5204	1.3894e-12	110.94	76.431	110.94	0.931277	13.8271	3.5778e-05	74.123	0.996152	25.5513	3.84839e-05	72.122	0.962541	15.2989	0.00152073	53.361	0.994254	22.9325	7.09654e-07	85.002	0.697191	3.65409	0.010924	42.166	0.96058	18.8663	0.000424378	57.673	0.960312	16.4162	0.00172113	56.688	0.855525	8.52151	1.73711e-06	82.517	0	0		NaN	0.895955	9.79433	0.0159101
PBANKA_010440	1341	PBANKA_010440	PBANKA_010440	>PBANKA_010440 | organism=Plasmodium_berghei_ANKA | product=nucleoside diphosphate kinase, putative | location=berg01:157727-163651(-) | length=1657 | sequence_SO=chromosome | SO=protein_coding	0.828782	7.06223	0.000816952	54.855	27.301	45.072	0.749737	4.89541	0.000816952	54.855	0	0		NaN	0	0		NaN					0.828782	7.06223	0.00699312	45.072													0.738013	3.49225	0.00416465	48.204	0	0
PBANKA_010440	515	PBANKA_010440	PBANKA_010440	>PBANKA_010440 | organism=Plasmodium_berghei_ANKA | product=nucleoside diphosphate kinase, putative | location=berg01:157727-163651(-) | length=1657 | sequence_SO=chromosome | SO=protein_coding	1	68.3079	0.000307476	120.32	85.239	120.32	0.999998	56.4875	0.000877319	102.36	0.999954	43.3699	0.000307476	112.12	0.998854	29.6318	0.00231897	89.311	0.999999	62.2606	0.000422821	109.14	0.999985	49.8426	0.00179288	92.8									0	0		NaN	0	0		NaN
PBANKA_010440	489	PBANKA_010440	PBANKA_010440	>PBANKA_010440 | organism=Plasmodium_berghei_ANKA | product=nucleoside diphosphate kinase, putative | location=berg01:157727-163651(-) | length=1657 | sequence_SO=chromosome | SO=protein_coding	1	82.4608	0.000929597	105.19	16.453	83.53	0	0		NaN	1	84.8705	0.00337405	91.307	0	0		NaN					1	82.4608	0.00465311	83.53	0	0		NaN	1	103.724	0.000929597	105.19	0	0		NaN	0.999997	55.8592	0.0219471	58.885
PBANKA_010480	150	PBANKA_010480	PBANKA_010480	>PBANKA_010480 | organism=Plasmodium_berghei_ANKA | product=conserved Plasmodium protein, unknown function | location=berg01:177115-180117(-) | length=1000 | sequence_SO=chromosome | SO=protein_coding	0.811481	6.35365	0.000125905	107.74	46.625	71.376	0	0		NaN	0.452951	0.907099	0.0237264	54.511	0.743982	5.43357	0.00223684	81.327	0	0		NaN	0.446142	0	0.00277009	82.529	0	0		NaN	0.677496	3.92707	0.0006826	98.654	0	0		NaN	0.493119	0	0.00183963	86.573	0.59459	2.5982	0.000125905
PBANKA_010480	539	PBANKA_010480	PBANKA_010480	>PBANKA_010480 | organism=Plasmodium_berghei_ANKA | product=conserved Plasmodium protein, unknown function | location=berg01:177115-180117(-) | length=1000 | sequence_SO=chromosome | SO=protein_coding	0.998235	30.0822	0.00010516	113.33	74.117	99.371	0.970251	15.1337	0.00434228	105.38	0.998222	27.4923	0.000418045	92.679	0.969349	15.0365	0.00010516	102.59	0.96399	14.2764	0.0332903	77.1	0.874439	8.42787	0.00109855	74.657	0.998235	30.0822	0.000301637	99.371	0.9895	21.7621	0.000314889	98.376	0.934663	11.5534	0.00488977	73.603	0.962271	15.5826	0.00320573	70.094	0.983524	17.7582	0.000269635
PBANKA_010480	545	PBANKA_010480	PBANKA_010480	>PBANKA_010480 | organism=Plasmodium_berghei_ANKA | product=conserved Plasmodium protein, unknown function | location=berg01:177115-180117(-) | length=1000 | sequence_SO=chromosome | SO=protein_coding	0.999996	54.2738	0.000273435	113.33	74.117	105.38	0.999996	53.8535	0.000640407	105.38	0.999993	51.7751	0.000974481	89.659	0	0		NaN	0.99998	46.856	0.0193619	77.1	0.999825	36.9793	0.00487465	60.343	0.999969	44.8574	0.00871337	84.208	0.999154	30.635	0.0304265	80.733	0.999984	48.1953	0.000273435	102.19	0.99423	21.391	0.0275702	64.761	0.999736	35.7087	0.0436195
PBANKA_010480	591	PBANKA_010480	PBANKA_010480	>PBANKA_010480 | organism=Plasmodium_berghei_ANKA | product=conserved Plasmodium protein, unknown function | location=berg01:177115-180117(-) | length=1000 | sequence_SO=chromosome | SO=protein_coding	1	76.1123	9.6749e-71	214.94	150.41	110.38	1	83.7126	1.16573e-05	127.49	0.999999	64.4448	4.89212e-08	156.15	0.884408	8.83724	3.88806e-06	145.52	0.999999	63.9322	4.62865e-05	121.77	0.999979	48.0151	2.40847e-19	184.32	0.922241	10.7409	3.70476e-08	158.02	0.999992	54.1673	9.6749e-71	214.94	0.941062	12.0322	7.48069e-10	167.97	0.999999	63.0675	3.21549e-13	172.55	0.999917	43.2924	0.000466064
PBANKA_010480	592	PBANKA_010480	PBANKA_010480	>PBANKA_010480 | organism=Plasmodium_berghei_ANKA | product=conserved Plasmodium protein, unknown function | location=berg01:177115-180117(-) | length=1000 | sequence_SO=chromosome | SO=protein_coding	1	77.59	3.04126e-05	122.65	63.996	113.33	1	77.59	3.04126e-05	122.65	0.999999	61.5436	0.000924138	94.671	0	0		NaN	0.999998	56.9008	0.000756991	97.059	0.999906	41.1833	0.0263467	65.915	0.725977	4.23135	6.12422e-05	115.63	0.999988	51.8794	0.014904	62.707					0.999999	59.0259	0.000939142	94.456	0.999836	40.0749	0.0167917
PBANKA_010480	775	PBANKA_010480	PBANKA_010480	>PBANKA_010480 | organism=Plasmodium_berghei_ANKA | product=conserved Plasmodium protein, unknown function | location=berg01:177115-180117(-) | length=1000 | sequence_SO=chromosome | SO=protein_coding	0.999998	56.4666	3.29994e-05	142.23	64.068	103.39	0	0		NaN	0.999968	43.4529	0.000131917	111.58	0.999594	33.6947	0.00155908	108.13	0.999776	33.974	0.00106669	88.486	0.999937	41.8183	0.00146246	113.78	0.999954	43.1223	6.10353e-05	129.89	0.99997	44.5727	0.000114353	117.18	0.999998	54.8485	0.00019517	113.78	0.999998	56.4666	7.83556e-05	117.22	0.999998	56.6958	0.000278862
PBANKA_010480	777	PBANKA_010480	PBANKA_010480	>PBANKA_010480 | organism=Plasmodium_berghei_ANKA | product=conserved Plasmodium protein, unknown function | location=berg01:177115-180117(-) | length=1000 | sequence_SO=chromosome | SO=protein_coding	0.946626	12.4723	2.9202e-05	122.96	66.544	59.345	0.497905	0	0.0359598	54.023	0.946626	12.4723	0.000264174	111.58	0.731866	4.36105	6.85891e-05	112.34	0.558949	1.02709	0.00632503	77.357	0.692077	3.51546	0.00237484	88.57	0.942685	12.1608	0.00159142	95.554	0.86975	8.24602	2.9202e-05	122.96	0.624393	2.20723	0.00019517	113.78	0.716223	4.02071	0.000699898	103.39	0.937171	11.7366	0.000278862
PBANKA_010480	778	PBANKA_010480	PBANKA_010480	>PBANKA_010480 | organism=Plasmodium_berghei_ANKA | product=conserved Plasmodium protein, unknown function | location=berg01:177115-180117(-) | length=1000 | sequence_SO=chromosome | SO=protein_coding	0.985963	18.4647	2.9202e-05	142.23	64.068	108.12	0.497905	0	0.0359598	54.023	0.888459	9.01169	0.000649601	111.4	0.950882	12.867	0.00245005	108.13	0.914018	10.2613	0.0168481	88.486	0.958326	13.6162	0.00178199	113.78	0.974656	15.876	6.10353e-05	129.89	0.784376	5.60828	2.9202e-05	122.96	0.969023	14.9515	0.00111417	113.71	0.985947	18.4605	6.73726e-05	117.22	0.956212	13.3905	0.0139789
PBANKA_010480	628	PBANKA_010480	PBANKA_010480	>PBANKA_010480 | organism=Plasmodium_berghei_ANKA | product=conserved Plasmodium protein, unknown function | location=berg01:177115-180117(-) | length=1000 | sequence_SO=chromosome | SO=protein_coding	0.998539	28.3497	6.88711e-05	116.92	36.904	116.92									0.918516	10.5268	0.00146125	89.201	0	0		NaN	0.759115	5.93881	0.0341284	48.196	0.575599	1.78784	0.00867627	66.264					0.964833	14.4076	0.0141121	63.376	0	0		NaN	0.981775	17.301	0.002501
PBANKA_010480	631	PBANKA_010480	PBANKA_010480	>PBANKA_010480 | organism=Plasmodium_berghei_ANKA | product=conserved Plasmodium protein, unknown function | location=berg01:177115-180117(-) | length=1000 | sequence_SO=chromosome | SO=protein_coding	0.999995	53.2453	6.88711e-05	116.92	36.904	116.92									0.999883	38.9642	0.00146125	89.201	0	0		NaN	0	0		NaN	0	0		NaN					0.988786	19.3225	0.0141121	63.376	0	0		NaN	0.996893	24.9833	0.002501
PBANKA_010480	467	PBANKA_010480	PBANKA_010480	>PBANKA_010480 | organism=Plasmodium_berghei_ANKA | product=conserved Plasmodium protein, unknown function | location=berg01:177115-180117(-) | length=1000 | sequence_SO=chromosome | SO=protein_coding	0.944368	12.3029	3.57705e-06	132.66	68.406	86.084	0.459635	0	0.00623625	59.342	0	0		NaN	0.499215	0	0.000483763	86.179	0.467384	0	0.00310727	66.261	0.486883	0	0.00984255	55.267	0.497722	0	0.00103117	77.554	0.494338	0	0.0189964	48.51	0.475733	0	0.0023578	69.256	0.499872	0	0.000469515	86.453	0.72911	4.40156	0.00129705
PBANKA_010480	330	PBANKA_010480	PBANKA_010480	>PBANKA_010480 | organism=Plasmodium_berghei_ANKA | product=conserved Plasmodium protein, unknown function | location=berg01:177115-180117(-) | length=1000 | sequence_SO=chromosome | SO=protein_coding	1	75.3954	8.34033e-47	205.88	115.97	112.44	0.999767	36.3175	2.50047e-08	157.22	0.999997	55.0568	1.86081e-08	158.92	0.999997	55.2045	2.01905e-08	158.5	0.999896	39.8236	4.78921e-06	142.23	0.999999	59.4786	1.26725e-11	170.38	0	0		NaN	0.999999	59.6736	8.99559e-11	164.69	0.999988	49.0406	4.0662e-09	161.95	1	63.625	4.47698e-14	173.49	1	78.7935	1.21066e-10
PBANKA_010480	140	PBANKA_010480	PBANKA_010480	>PBANKA_010480 | organism=Plasmodium_berghei_ANKA | product=conserved Plasmodium protein, unknown function | location=berg01:177115-180117(-) | length=1000 | sequence_SO=chromosome | SO=protein_coding	1	79.5985	4.17882e-19	178.01	80.378	137.17	0.999942	42.4064	0.000170618	131.72	0.999976	46.1772	0.000123469	133.9	0.99999	49.7958	0.00010064	147.75	0.999463	32.6994	0.000216702	115.58	0.999919	40.8937	0.0015216	95.236	1	79.5985	8.34108e-05	137.17	0.999972	45.5337	0.000161181	132.15	0.99974	35.8481	0.000236736	128.64	0.99999	50.0292	1.99147e-06	162.64	0.999858	38.462	5.53115e-09
PBANKA_010480	169	PBANKA_010480	PBANKA_010480	>PBANKA_010480 | organism=Plasmodium_berghei_ANKA | product=conserved Plasmodium protein, unknown function | location=berg01:177115-180117(-) | length=1000 | sequence_SO=chromosome | SO=protein_coding	0.996854	25.0142	7.03398e-08	168.12	100.96	158.99	0.978445	16.575	0.000838827	91.202	0.936295	11.6973	7.03398e-08	168.12	0.986933	18.7885	1.61476e-05	126.62	0.981511	17.2508	1.47297e-07	165.13	0.914478	10.3173	2.49595e-05	147.08	0.988154	19.3201	8.44151e-05	117.62	0.951288	12.9112	3.05083e-06	143	0.890346	10.1778	0.0399816	43.261	0.94675	12.5162	2.42961e-06	139.45	0.89268	9.20718	3.55503e-05
PBANKA_010480	171	PBANKA_010480	PBANKA_010480	>PBANKA_010480 | organism=Plasmodium_berghei_ANKA | product=conserved Plasmodium protein, unknown function | location=berg01:177115-180117(-) | length=1000 | sequence_SO=chromosome | SO=protein_coding	0.812506	7.00406	0.0003232	98.887	40.252	98.887	0	0		NaN	0	0		NaN	0	0		NaN	0.812506	7.00406	0.0003232	98.887					0	0		NaN	0.408377	1.68244	0.0232272	67.217	0	0		NaN					0	0
PBANKA_010480	174	PBANKA_010480	PBANKA_010480	>PBANKA_010480 | organism=Plasmodium_berghei_ANKA | product=conserved Plasmodium protein, unknown function | location=berg01:177115-180117(-) | length=1000 | sequence_SO=chromosome | SO=protein_coding	0.762904	6.05542	0.000366595	100.04	57.26	84.327	0.500794	0	0.000838827	91.202	0	0		NaN	0	0		NaN	0.757588	5.08472	0.000366595	100.04					0	0		NaN	0	0		NaN	0	0		NaN					0	0
PBANKA_010480	175	PBANKA_010480	PBANKA_010480	>PBANKA_010480 | organism=Plasmodium_berghei_ANKA | product=conserved Plasmodium protein, unknown function | location=berg01:177115-180117(-) | length=1000 | sequence_SO=chromosome | SO=protein_coding	0.776183	5.49594	0.000838827	91.202	29.925	71.297	0.500792	0	0.000838827	91.202	0.333559	0.660689	0.00534955	67.877	0	0		NaN	0.776183	5.49594	0.00492788	71.297					0	0		NaN	0	0		NaN	0	0		NaN					0	0
PBANKA_010480	212	PBANKA_010480	PBANKA_010480	>PBANKA_010480 | organism=Plasmodium_berghei_ANKA | product=conserved Plasmodium protein, unknown function | location=berg01:177115-180117(-) | length=1000 | sequence_SO=chromosome | SO=protein_coding	1	80.036	2.98393e-05	135.95	81.694	126.91	0.991579	19.5514	0.0239475	59.983	0.994141	19.2856	0.0322423	62.002	0.999999	61.6737	2.98393e-05	135.95	1	90.63	7.00456e-05	129.98									0.99997	45.2243	7.3661e-05	122.13					1	80.036	4.83107e-05	131.45	0.999989	49.773	2.98933e-05
PBANKA_010480	215	PBANKA_010480	PBANKA_010480	>PBANKA_010480 | organism=Plasmodium_berghei_ANKA | product=conserved Plasmodium protein, unknown function | location=berg01:177115-180117(-) | length=1000 | sequence_SO=chromosome | SO=protein_coding	0.999997	55.9071	1.01646e-37	196.65	110.24	196.65	0.99994	42.5196	2.80508e-05	143.33	0.895565	9.75769	0.000973394	98.077	0.999712	38.3637	2.81334e-05	151.03	0.999985	48.1917	7.00456e-05	129.98	0.999939	42.4091	2.81213e-05	140.96	0.998794	29.3337	0.000253269	109.65	0.997862	26.7425	0.000110198	117.29					0.999997	55.9071	1.01646e-37	196.65	0.996255	24.3637	0.000586924
PBANKA_010480	658	PBANKA_010480	PBANKA_010480	>PBANKA_010480 | organism=Plasmodium_berghei_ANKA | product=conserved Plasmodium protein, unknown function | location=berg01:177115-180117(-) | length=1000 | sequence_SO=chromosome | SO=protein_coding	0.999994	52.4929	1.13284e-06	159.4	111.18	148.06					0.994011	22.2004	0.00125019	92.671	0.999979	46.8604	1.79971e-05	136.33					0.97989	16.8784	0.0191676	73.168	0.999993	51.7132	7.57131e-06	159.4	0.999935	41.8527	0.000491329	101.53	0.999255	31.2776	1.19784e-05	122.13	0.99923	31.1293	0.000637587	99.413	0.999994	52.4929	1.13284e-06
PBANKA_010480	648	PBANKA_010480	PBANKA_010480	>PBANKA_010480 | organism=Plasmodium_berghei_ANKA | product=conserved Plasmodium protein, unknown function | location=berg01:177115-180117(-) | length=1000 | sequence_SO=chromosome | SO=protein_coding	0.999884	39.3703	0.000102726	123.74	67.191	88.856					0	0		NaN	0	0		NaN	0	0		NaN	0	0		NaN	0.998572	28.4494	0.000657318	98.766	0.999676	34.8879	0.000102726	123.74	0.99987	38.8644	0.000472885	91.503	0.974607	15.8439	0.00771064	67.655	0	0
PBANKA_010480	707	PBANKA_010480	PBANKA_010480	>PBANKA_010480 | organism=Plasmodium_berghei_ANKA | product=conserved Plasmodium protein, unknown function | location=berg01:177115-180117(-) | length=1000 | sequence_SO=chromosome | SO=protein_coding	0.998601	28.5438	2.8879e-05	87.457	59.023	87.457					0	0		NaN	0	0		NaN													0.613147	2.16229	0.0233836	40.145	0	0		NaN
PBANKA_010490	242	PBANKA_010490	PBANKA_010490	>PBANKA_010490 | organism=Plasmodium_berghei_ANKA | product=RNA-binding protein, putative | location=berg01:183218-185406(+) | length=566 | sequence_SO=chromosome | SO=protein_coding	1	59.6797	0.000374512	128.85	58.217	59.68	0.999914	40.6766	0.000654388	109.99	0.999961	44.1445	0.0004248	123.76	0.999997	55.7526	0.000824388	106.76	1	59.6797	0.000463471	113.65	0	0		NaN	0.999993	51.528	0.000411034	125.33	0.999991	50.2415	0.000437838	120.29	0	0		NaN	0.999997	55.3544	0.000407568	125.73	0.999924	41.2198	0.000407568
PBANKA_010520	115	PBANKA_010520	PBANKA_010520	>PBANKA_010520 | organism=Plasmodium_berghei_ANKA | product=polypyrimidine tract binding protein, putative | location=berg01:190452-193016(-) | length=654 | sequence_SO=chromosome | SO=protein_coding	0.999991	50.3439	1.29667e-20	178.01	134.71	178.01	0.999806	37.1286	3.05666e-05	135.55	0.999948	42.8761	8.47506e-07	161.08	0.999991	50.3439	1.29667e-20	178.01	0.999967	45.2108	2.62857e-05	151.44	0.99995	42.9694	3.79391e-14	172.26	0.999898	40.1481	6.31573e-05	127.29	0.999735	36.3265	0.000211836	111.34	0.999678	35.0334	0.000681674	101.05	0.999902	40.216	8.29032e-05	120.63	0.999971	45.3772	2.76545e-05
PBANKA_010530	670	PBANKA_010530	PBANKA_010530	>PBANKA_010530 | organism=Plasmodium_berghei_ANKA | product=conserved Plasmodium protein, unknown function | location=berg01:195031-200510(-) | length=1778 | sequence_SO=chromosome | SO=protein_coding	1	97.7666	5.77066e-05	153.48	80.181	97.767	0	0		NaN	0	0		NaN	0	0		NaN	1	153.477	5.77066e-05	153.48	0	0		NaN	0	0		NaN					0	0		NaN	0	0		NaN
PBANKA_010530	915	PBANKA_010530	PBANKA_010530	>PBANKA_010530 | organism=Plasmodium_berghei_ANKA | product=conserved Plasmodium protein, unknown function | location=berg01:195031-200510(-) | length=1778 | sequence_SO=chromosome | SO=protein_coding	1	79.4101	8.46579e-45	204.07	92.291	142.57	1	99.8329	8.46579e-45	204.07	0.999994	51.9999	0.000220625	137.27	1	79.7842	1.56865e-08	163.34	0.999999	61.0308	0.000101992	125.41	1	88.0454	2.20866e-18	180.7	1	75.7461	0.0037222	103.01	1	66.0058	0.00053719	119.04	1	71.0662	7.78349e-05	139.34	0.999961	44.1327	0.0101567	98.408	0.999996	54.3778	7.49434e-05
PBANKA_010530	1045	PBANKA_010530	PBANKA_010530	>PBANKA_010530 | organism=Plasmodium_berghei_ANKA | product=conserved Plasmodium protein, unknown function | location=berg01:195031-200510(-) | length=1778 | sequence_SO=chromosome | SO=protein_coding	1	107.918	0.000125129	107.92	41.995	107.92																	0	0		NaN									0	0		NaN	1	88.5697	0.00119253	88.57
PBANKA_010530	723	PBANKA_010530	PBANKA_010530	>PBANKA_010530 | organism=Plasmodium_berghei_ANKA | product=conserved Plasmodium protein, unknown function | location=berg01:195031-200510(-) | length=1778 | sequence_SO=chromosome | SO=protein_coding	1	60.8261	2.11703e-08	169.62	110.81	60.826	0.99785	26.6662	0.00133052	90.718	0.999168	30.7964	0.000927027	94.188	0.893215	9.22447	0.00102357	93.115	0.828338	6.83534	0.013919	64.249	0.813868	6.40732	0.0336368	53.625	0.959731	13.7718	0.000426869	102.24	0.997113	25.3833	0.00179868	87.062	0.886733	8.9369	0.000612195	98.76	1	65.3652	2.11703e-08	169.62	0	0
PBANKA_010530	696	PBANKA_010530	PBANKA_010530	>PBANKA_010530 | organism=Plasmodium_berghei_ANKA | product=conserved Plasmodium protein, unknown function | location=berg01:195031-200510(-) | length=1778 | sequence_SO=chromosome | SO=protein_coding	1	86.1157	9.88312e-06	134.83	61.106	123.61	1	74.3496	0.000275075	107.06	1	69.9512	0.000804784	97.621	1	70.286	0.000582251	100.01	0.999988	50.3213	0.000376279	103.88	1	71.4565	9.44763e-05	114.1	1	77.7209	0.00102063	95.307	0.99991	42.1889	0.000359869	104.68	0.999998	59.2465	0.000582251	100.01	0.999999	63.9466	2.95421e-05	123.63	1	86.1157	9.88312e-06
PBANKA_010530	993	PBANKA_010530	PBANKA_010530	>PBANKA_010530 | organism=Plasmodium_berghei_ANKA | product=conserved Plasmodium protein, unknown function | location=berg01:195031-200510(-) | length=1778 | sequence_SO=chromosome | SO=protein_coding	1	64.1031	0.00355718	97.472	37.408	64.103					1	89.6786	0.00510635	89.679	1	92.2389	0.0036054	96.171	1	65.2776	0.00397471	92.239	1	72.434	0.00656029	86.344	1	54.7838	0.0264588	58.63	1	73.8853	0.0114637	73.885	1	85.1608	0.00688937	85.161	1	87.7889	0.0036965	97.472	1	69.6504	0.0146345
PBANKA_010530	658	PBANKA_010530	PBANKA_010530	>PBANKA_010530 | organism=Plasmodium_berghei_ANKA | product=conserved Plasmodium protein, unknown function | location=berg01:195031-200510(-) | length=1778 | sequence_SO=chromosome | SO=protein_coding	0.999998	59.5055	0.00421164	88.565	48.088	79.676	0.999596	34.1504	0.0427095	53.448	0.998497	28.2689	0.0226951	62.162	0	0		NaN					0.999998	59.5055	0.00820599	79.676													0	0		NaN
PBANKA_010530	763	PBANKA_010530	PBANKA_010530	>PBANKA_010530 | organism=Plasmodium_berghei_ANKA | product=conserved Plasmodium protein, unknown function | location=berg01:195031-200510(-) | length=1778 | sequence_SO=chromosome | SO=protein_coding	1	108.778	8.94201e-06	158.45	72.159	115.2	1	100.659	0.00024484	123.59	1	137.345	9.78359e-05	147.09	1	94.3029	0.000246923	122.29	1	154.068	8.94201e-06	158.45	1	155.863	1.044e-05	157.54	1	111.406	0.000214703	115.2	1	128.91	0.000102333	148.15	1	114.574	0.000229437	118.05	1	137.539	9.28632e-05	145.91	1	86.3689	9.28632e-05
PBANKA_010540	485	PBANKA_010540	PBANKA_010540	>PBANKA_010540 | organism=Plasmodium_berghei_ANKA | product=coatomer alpha subunit, putative | location=berg01:203081-207619(+) | length=1383 | sequence_SO=chromosome | SO=protein_coding	0.99941	32.7983	8.03894e-09	107.83	56.263	103.94	0.455694	0	0.0211515	40.145	0.886548	10.7194	0.000692105	63.376	0.972825	16.4242	3.02505e-05	88.329	0.770667	8.61026	0.000732409	62.871	0.99876	29.0946	8.03894e-09	107.83	0.942434	16.5526	0.000216568	72.399	0.994453	26.1948	2.69877e-05	88.976	0.629669	5.03	0.0183168	41.16	0.99941	32.7983	4.25353e-07	103.94	0.95588	16.5384	0.000209103
PBANKA_010540	458	PBANKA_010540	PBANKA_010540	>PBANKA_010540 | organism=Plasmodium_berghei_ANKA | product=coatomer alpha subunit, putative | location=berg01:203081-207619(+) | length=1383 | sequence_SO=chromosome | SO=protein_coding	1	102.927	2.08241e-08	160.64	55.006	160.64																					0.999974	46.0694	5.34173e-05	116.98	1	65.7909	3.87202e-05	119.5	0.99999	51.4213	0.000240327	104.68	0	0		NaN	1	70.1588	1.97514e-05
PBANKA_010540	1020	PBANKA_010540	PBANKA_010540	>PBANKA_010540 | organism=Plasmodium_berghei_ANKA | product=coatomer alpha subunit, putative | location=berg01:203081-207619(+) | length=1383 | sequence_SO=chromosome | SO=protein_coding	0.999999	60.6436	7.6711e-05	132.39	87.084	131.64	0	0		NaN	0	0		NaN					0	0		NaN	0	0		NaN	0.99929	31.4858	0.00013686	132.39	0.994605	22.6537	0.0310329	74.123	0.99789	26.7457	0.00714612	90.268	0	0		NaN	0.999787	36.7154	0.011915
PBANKA_010540	1021	PBANKA_010540	PBANKA_010540	>PBANKA_010540 | organism=Plasmodium_berghei_ANKA | product=coatomer alpha subunit, putative | location=berg01:203081-207619(+) | length=1383 | sequence_SO=chromosome | SO=protein_coding	1	65.1959	7.6711e-05	132.39	87.084	131.64	0	0		NaN	0	0		NaN					0	0		NaN	0	0		NaN	0.999937	41.9917	0.00013686	132.39	0.999418	32.3249	0.0218655	105.06	0.999657	34.6371	0.00714612	90.268	0	0		NaN	0.999986	48.4899	0.011915
PBANKA_010550	211	PBANKA_010550	PBANKA_010550	>PBANKA_010550 | organism=Plasmodium_berghei_ANKA | product=glutaredoxin-like protein (GLP2) | location=berg01:208597-209247(-) | length=216 | sequence_SO=chromosome | SO=protein_coding	1	99.343	0.00173782	106.16	78.391	99.343	0	0		NaN	0	0		NaN	1	73.6317	0.00978398	73.632	0	0		NaN	0	0		NaN	0	0		NaN					1	90.0503	0.00369656	90.05	1	58.2738	0.027439	58.274	0	0
PBANKA_010580	220	PBANKA_010580	PBANKA_010580	>PBANKA_010580 | organism=Plasmodium_berghei_ANKA | product=RING zinc finger protein, putative | location=berg01:219124-220438(-) | length=385 | sequence_SO=chromosome | SO=protein_coding	1	83.8688	9.09707e-09	164.92	105.24	83.869	0	0		NaN	1	83.8688	0.000844197	120.9	1	144.803	0.000111586	144.8	1	59.7496	0.0239803	60.657	1	114.208	0.000181463	135.81	1	99.8343	0.000840954	120.6	1	87.8305	0.00297309	94.09	1	126.086	0.000428361	131.08	1	83.8688	0.00178422	105.58	1	129.537	0.000510861
PBANKA_010710	180	PBANKA_010710	PBANKA_010710	>PBANKA_010710 | organism=Plasmodium_berghei_ANKA | product=proteasome subunit alpha type-2, putative | location=berg01:264343-265295(-) | length=235 | sequence_SO=chromosome | SO=protein_coding	0.99799	26.9635	0.00032968	91.565	48.195	69.081																					0.994272	22.3957	0.00032968	91.565	0.99799	26.9635	0.00240141	69.081
PBANKA_010720	101	PBANKA_010720	PBANKA_010720	>PBANKA_010720 | organism=Plasmodium_berghei_ANKA | product=conserved Plasmodium protein, unknown function | location=berg01:267131-268205(+) | length=229 | sequence_SO=chromosome | SO=protein_coding	0.953119	16.9625	4.18489e-11	171.52	100.89	54.004	0.953119	16.9625	0.000691831	121.44	0.873149	8.37795	1.60483e-05	146.67	0.660098	2.88254	0.00158809	88.706	0.5	0	0.000531817	99.927	0.749144	4.64918	0.000102071	118.51	0.632649	2.36082	0.00133191	90.707	0.5	0	0.0158519	62.861	0.5	0	0.00879823	69.878	0.588405	1.55206	0.00572761	74.789	0.5	0	8.65733e-05
PBANKA_010720	103	PBANKA_010720	PBANKA_010720	>PBANKA_010720 | organism=Plasmodium_berghei_ANKA | product=conserved Plasmodium protein, unknown function | location=berg01:267131-268205(+) | length=229 | sequence_SO=chromosome | SO=protein_coding	0.995499	23.4473	4.18489e-11	171.52	100.89	140.03	0.801335	6.05693	0.000295188	112.44	0.864732	8.05686	0.000376294	108.45	0.952637	13.0349	0.000198127	110.25	0.776023	5.3967	0.000531817	99.927	0.991119	20.4766	0.000102071	118.51	0.986728	18.7125	0.000418373	107.18	0.642146	2.53927	0.00055653	105.01	0.5	0	0.00879823	69.878	0.839145	7.17402	0.00145017	95.365	0.95194	12.9683	8.65733e-05
PBANKA_010720	134	PBANKA_010720	PBANKA_010720	>PBANKA_010720 | organism=Plasmodium_berghei_ANKA | product=conserved Plasmodium protein, unknown function | location=berg01:267131-268205(+) | length=229 | sequence_SO=chromosome | SO=protein_coding	0.999566	33.6291	1.82624e-08	168	79.837	113.43	0.999566	33.6291	0.00128934	113.43	0.910034	10.0499	0.00223766	106.76	0.943034	12.1892	0.00297419	101.72	0.987242	18.8907	0.00200745	108.36	0.973385	15.6472	0.00849777	88.78	0	0		NaN	0.950096	12.8457	1.82624e-08	168	0.748914	4.74609	0.00015356	147.7	0.499995	0	0.0162341	78.191	0.9231	10.7945	0.00226799
PBANKA_010720	136	PBANKA_010720	PBANKA_010720	>PBANKA_010720 | organism=Plasmodium_berghei_ANKA | product=conserved Plasmodium protein, unknown function | location=berg01:267131-268205(+) | length=229 | sequence_SO=chromosome | SO=protein_coding	0.990385	20.129	3.93055e-08	164.7	93.475	145.86	0.916407	10.407	0.00116485	118.19	0.918468	10.5215	0.0019018	109.1	0.97795	16.4694	0.00114677	116.58	0.498607	0	0.0435809	56.404	0.831971	6.94831	0.00335572	99.927	0.973832	15.7072	3.93055e-08	164.7	0.900314	9.60292	0.00116859	118.52	0.611537	1.9708	0.00291112	102.15	0.73946	4.53612	0.00145872	112.24	0.915645	10.3562	0.00114897
PBANKA_010720	18	PBANKA_010720	PBANKA_010720	>PBANKA_010720 | organism=Plasmodium_berghei_ANKA | product=conserved Plasmodium protein, unknown function | location=berg01:267131-268205(+) | length=229 | sequence_SO=chromosome | SO=protein_coding	0.99981	39.227	7.75857e-05	98.766	59.49	98.766	0.979058	17.3506	7.75857e-05	90.084	0.802898	6.21008	0.00234978	58.964	0.723396	5.22575	0.00812624	49.851	0.998756	37.1532	0.020054	50.783	0.973199	15.642	0.0118218	57.896	0.958737	17.3377	0.000335399	80.002	0	0		NaN					0.882841	9.33931	0.00367283	55.634	0.648703	5.52802	0.0391274
PBANKA_010720	145	PBANKA_010720	PBANKA_010720	>PBANKA_010720 | organism=Plasmodium_berghei_ANKA | product=conserved Plasmodium protein, unknown function | location=berg01:267131-268205(+) | length=229 | sequence_SO=chromosome | SO=protein_coding	0.993028	21.536	0.00460599	94.547	50.912	75.483	0	0		NaN	0.759706	4.99906	0.00590222	81.239	0	0		NaN	0.941192	12.0459	0.0203198	63.181	0.971991	15.4059	0.0303504	56.286	0	0		NaN	0	0		NaN	0	0		NaN	0	0		NaN
PBANKA_010730	250	PBANKA_010730	PBANKA_010730	>PBANKA_010730 | organism=Plasmodium_berghei_ANKA | product=chaperone, putative | location=berg01:269623-271338(+) | length=543 | sequence_SO=chromosome | SO=protein_coding	0.873712	8.40506	0.000229952	104.9	75.267	84.581	0	0		NaN	0.49975	0	0.000802387	93.228	0.835076	7.33521	0.000503809	98.592	0.49142	0	0.0316485	49.216	0.830161	7.26088	0.00357321	76.759	0	0		NaN	0.789855	5.75814	0.00166769	84.653	0.873712	8.40506	0.00052223	98.253	0.5533	0.979328	0.00036881	101.3	0.565435	1.15142	0.0010119
PBANKA_010730	251	PBANKA_010730	PBANKA_010730	>PBANKA_010730 | organism=Plasmodium_berghei_ANKA | product=chaperone, putative | location=berg01:269623-271338(+) | length=543 | sequence_SO=chromosome | SO=protein_coding	0.980601	17.6657	5.96503e-05	115.91	80.852	88.951	0.764284	5.14976	0.00510784	72.793	0.49975	0	0.000802387	93.228	0.4956	0	0.0152114	66.76	0.844999	7.86055	0.00217189	81.788	0.497613	0	0.00357321	76.759	0	0		NaN	0.498228	0	0.00166769	84.653	0.748598	4.81198	5.96503e-05	115.91	0.627921	2.36499	0.00036881	101.3	0.819378	6.57106	0.000795772
PBANKA_010730	255	PBANKA_010730	PBANKA_010730	>PBANKA_010730 | organism=Plasmodium_berghei_ANKA | product=chaperone, putative | location=berg01:269623-271338(+) | length=543 | sequence_SO=chromosome | SO=protein_coding	0.986405	21.5384	0.0010141	90.729	43.837	84.975	0	0		NaN	0	0		NaN	0.948059	12.8053	0.0065425	70.094	0	0		NaN	0	0		NaN	0	0		NaN	0.986405	21.5384	0.0010141	90.729	0	0		NaN	0.837732	7.68769	0.0017035	84.508	0	0
PBANKA_010760	1514	PBANKA_010760	PBANKA_010760	>PBANKA_010760 | organism=Plasmodium_berghei_ANKA | product=conserved Plasmodium protein, unknown function | location=berg01:280540-296862(+) | length=5440 | sequence_SO=chromosome | SO=protein_coding	0.816171	5.64635	0.000961663	73.688	51.103	54.834	0.552597	0	0.000961663	73.688	0	0		NaN	0	0		NaN					0	0		NaN	0	0		NaN									0.450747	0	0.0144224	49.768	0	0
PBANKA_010760	1515	PBANKA_010760	PBANKA_010760	>PBANKA_010760 | organism=Plasmodium_berghei_ANKA | product=conserved Plasmodium protein, unknown function | location=berg01:280540-296862(+) | length=5440 | sequence_SO=chromosome | SO=protein_coding	0.78686	5.3757	0.000950503	96.059	52.796	47.499	0.552597	0	0.000961663	73.688	0	0		NaN	0	0		NaN					0.78686	5.3757	0.0408642	47.499	0.491911	0	0.00263897	81.656	0.498848	0	0.000950503	96.059					0.450747	0	0.0144224	49.768	0.437779	0	0.0142578
PBANKA_010760	1516	PBANKA_010760	PBANKA_010760	>PBANKA_010760 | organism=Plasmodium_berghei_ANKA | product=conserved Plasmodium protein, unknown function | location=berg01:280540-296862(+) | length=5440 | sequence_SO=chromosome | SO=protein_coding	0.993792	22.5056	7.95435e-06	131.45	77.884	78.166	0.894806	6.28708	9.32582e-06	131.45	0.982535	17.7634	7.95435e-06	130.87	0.635536	3.84622	0.044319	40.158					0.948053	11.5068	0.0408642	47.499	0.491911	0	0.00263897	81.656	0.498848	0	0.000950503	96.059					0	0		NaN	0.437779	0	0.0142578
PBANKA_010760	4538	PBANKA_010760	PBANKA_010760	>PBANKA_010760 | organism=Plasmodium_berghei_ANKA | product=conserved Plasmodium protein, unknown function | location=berg01:280540-296862(+) | length=5440 | sequence_SO=chromosome | SO=protein_coding	0.999995	54.928	5.15145e-05	120.56	78.735	111.73					0.917873	10.4882	0.0300793	63.302	0	0		NaN	0	0		NaN	0.999991	50.3674	0.000489983	102.89					0.999846	40.3815	0.00149867	91.547	0.999769	37.5994	0.00127752	93.237	0.999983	47.9752	5.15145e-05	120.56	0	0
PBANKA_010760	620	PBANKA_010760	PBANKA_010760	>PBANKA_010760 | organism=Plasmodium_berghei_ANKA | product=conserved Plasmodium protein, unknown function | location=berg01:280540-296862(+) | length=5440 | sequence_SO=chromosome | SO=protein_coding	0.936197	13.6664	2.77819e-06	133.35	82.261	69.747	0.936197	13.6664	0.00224915	69.747					0.472975	0	0.00168958	71.969	0.722235	4.62825	0.000797775	80.236	0.437056	0	0.00971567	55.453	0.731664	4.84341	2.77819e-06	133.35	0.894448	9.63964	0.000808517	80.031	0.715554	4.59129	0.000245784	97.621	0.722106	4.37655	0.000826047	79.695	0.774998	5.44236	0.000202168
PBANKA_010760	883	PBANKA_010760	PBANKA_010760	>PBANKA_010760 | organism=Plasmodium_berghei_ANKA | product=conserved Plasmodium protein, unknown function | location=berg01:280540-296862(+) | length=5440 | sequence_SO=chromosome | SO=protein_coding	0.999944	42.5327	6.15928e-05	140.63	62.954	122.55	0	0		NaN	0	0		NaN	0.996163	24.1433	0.00172767	103.21	0.999527	33.2516	0.00386465	86.463	0	0		NaN					0.998249	27.5589	0.000453653	119.03					0.970963	15.2425	0.0316414	55.258
PBANKA_010760	4241	PBANKA_010760	PBANKA_010760	>PBANKA_010760 | organism=Plasmodium_berghei_ANKA | product=conserved Plasmodium protein, unknown function | location=berg01:280540-296862(+) | length=5440 | sequence_SO=chromosome | SO=protein_coding	1	71.0103	2.22902e-25	164.39	127.72	164.39	0.938396	11.8919	0.000191101	85.397	0.842303	7.27922	3.44997e-05	99.569	0.864551	8.05558	0.00105919	78.378	0.83489	7.14702	0.000434646	78.456	0.999777	36.5191	4.66004e-05	95.209	0.940114	11.9466	0.0185002	59.386	0.951811	12.9603	6.45815e-06	130.62	0.922486	10.866	1.54464e-05	114.76	0.901181	10.4186	3.35976e-05	99.971	1	71.0103	2.22902e-25
PBANKA_010760	4243	PBANKA_010760	PBANKA_010760	>PBANKA_010760 | organism=Plasmodium_berghei_ANKA | product=conserved Plasmodium protein, unknown function | location=berg01:280540-296862(+) | length=5440 | sequence_SO=chromosome | SO=protein_coding	1	93.1054	2.22902e-25	167.06	105.93	164.39	0.985096	18.2054	2.93439e-05	101.59	0.887829	8.98454	6.83639e-09	144.45	0.799353	6.00307	4.08456e-12	167.06	0.814525	6.42626	1.48363e-05	111.81	0.999828	37.6318	1.15217e-08	153.41	0.997289	25.3996	1.54093e-05	114.73	0.590882	1.59661	1.5351e-05	107.13					0.828212	6.83246	0.0126179	70.538	1	93.1054	2.22902e-25
PBANKA_010760	4554	PBANKA_010760	PBANKA_010760	>PBANKA_010760 | organism=Plasmodium_berghei_ANKA | product=conserved Plasmodium protein, unknown function | location=berg01:280540-296862(+) | length=5440 | sequence_SO=chromosome | SO=protein_coding	1	66.8571	7.52605e-05	120.4	81.364	120.4	0.999925	42.2457	0.000380181	80.832	0.989399	22.1971	0.00666233	52.451	0.999516	35.3266	0.000301368	83.467	0.997769	26.8984	0.0012455	71.872	0.997652	27.6785	0.000911328	70.114	0.999999	59.9683	7.66192e-05	111.03	0.976971	16.3833	0.00257276	60.621	0.977758	16.4326	0.00114808	71.969	0.999667	35.0322	0.000115664	94.269	0.990736	20.5494	8.16218e-05
PBANKA_010760	4557	PBANKA_010760	PBANKA_010760	>PBANKA_010760 | organism=Plasmodium_berghei_ANKA | product=conserved Plasmodium protein, unknown function | location=berg01:280540-296862(+) | length=5440 | sequence_SO=chromosome | SO=protein_coding	1	63.8138	7.52605e-05	120.4	81.364	120.4	0.999845	38.2994	0.000380181	80.832	0.973284	16.7727	0.00666233	52.451	0.999436	33.2771	0.000301368	83.467	0.997492	26.1782	0.0012455	71.872	0.999227	32.5396	0.000911328	70.114	0.999998	56.3926	7.66192e-05	111.03	0.996502	26.9142	0.00257276	60.621	0.999082	31.977	0.00114808	71.969	0.999797	38.3975	0.000115664	94.269	0.999508	33.0739	8.16218e-05
PBANKA_010760	3214	PBANKA_010760	PBANKA_010760	>PBANKA_010760 | organism=Plasmodium_berghei_ANKA | product=conserved Plasmodium protein, unknown function | location=berg01:280540-296862(+) | length=5440 | sequence_SO=chromosome | SO=protein_coding	0.999997	59.98	6.08744e-06	156.05	63.122	118.32	0.998455	28.3379	2.52134e-05	124.82	0.999786	39.4302	7.10254e-05	117.6	0.999356	32.0224	0.000265139	102.43	0.999847	41.2046	0.000173515	106.35	0.999971	45.5146	2.44763e-05	134.83	0.999909	40.4704	6.08744e-06	156.05	0.999997	56.8889	7.83753e-06	150.63	0.999845	38.3266	0.000132776	109.23	0.99987	38.9504	6.37509e-06	155.16	0.98775	19.1523	0.00108197
PBANKA_010790	92	PBANKA_010790	PBANKA_010790	>PBANKA_010790 | organism=Plasmodium_berghei_ANKA | product=conserved Plasmodium protein, unknown function | location=berg01:303376-305899(+) | length=773 | sequence_SO=chromosome | SO=protein_coding	0.999932	41.6739	2.07704e-13	137.85	97.617	137.85													0.999932	41.6739	2.07704e-13	137.85
PBANKA_010820	881	PBANKA_010820	PBANKA_010820	>PBANKA_010820 | organism=Plasmodium_berghei_ANKA | product=conserved Plasmodium protein, unknown function | location=berg01:316589-321493(+) | length=1577 | sequence_SO=chromosome | SO=protein_coding	1	93.649	1.00514e-45	202.79	121.78	93.649	1	106.866	0.00591018	106.87	1	90.2292	0.00142033	90.229	1	105.951	0.000304563	105.95	1	58.4267	0.000116372	113.11	1	143.828	3.15252e-06	143.83	1	61.7568	0.00083736	97.214	1	202.792	1.00514e-45	202.79	1	87.6689	1.89921e-45	199.91	1	145.82	2.20256e-06	145.82	1	179.901	1.88847e-19
PBANKA_010820	1387	PBANKA_010820	PBANKA_010820	>PBANKA_010820 | organism=Plasmodium_berghei_ANKA | product=conserved Plasmodium protein, unknown function | location=berg01:316589-321493(+) | length=1577 | sequence_SO=chromosome | SO=protein_coding	0.987498	17.7807	0.00208799	77.506	27.114	49.745	0.512595	0	0.00410241	70.802	0	0		NaN	0	0		NaN																					0	0		NaN
PBANKA_010820	1390	PBANKA_010820	PBANKA_010820	>PBANKA_010820 | organism=Plasmodium_berghei_ANKA | product=conserved Plasmodium protein, unknown function | location=berg01:316589-321493(+) | length=1577 | sequence_SO=chromosome | SO=protein_coding	0.90839	9.87545	0.00208799	77.506	27.114	63.979	0.512595	0	0.00410241	70.802	0	0		NaN	0	0		NaN					0.90839	9.87545	0.00839316	63.979													0	0		NaN
PBANKA_010820	490	PBANKA_010820	PBANKA_010820	>PBANKA_010820 | organism=Plasmodium_berghei_ANKA | product=conserved Plasmodium protein, unknown function | location=berg01:316589-321493(+) | length=1577 | sequence_SO=chromosome | SO=protein_coding	1	121.418	0.00158452	128.35	54.597	121.42																									1	101.608	0.00584623	101.61	1	88.7063	0.0109732	88.706	1	105.992	0.00486408	105.99
PBANKA_010820	949	PBANKA_010820	PBANKA_010820	>PBANKA_010820 | organism=Plasmodium_berghei_ANKA | product=conserved Plasmodium protein, unknown function | location=berg01:316589-321493(+) | length=1577 | sequence_SO=chromosome | SO=protein_coding	0.999966	44.7082	8.33552e-05	136.5	101.65	127.56	0.999598	33.9521	0.000274113	112.94	0.997471	25.9596	0.0126642	66.267	0.99847	28.1463	0.00438028	80.719	0.999246	31.2236	0.00079116	103.43	0.948382	12.6418	0.00875213	71.153	0.998193	27.4232	0.0102327	69.261					0	0		NaN	0.999752	36.0485	0.000211614	114.86	0.994499	22.5717	0.0184073
PBANKA_010820	620	PBANKA_010820	PBANKA_010820	>PBANKA_010820 | organism=Plasmodium_berghei_ANKA | product=conserved Plasmodium protein, unknown function | location=berg01:316589-321493(+) | length=1577 | sequence_SO=chromosome | SO=protein_coding	1	91.7326	2.5673e-06	138.57	86.106	91.733	1	100.138	0.00036255	100.14	1	72.1583	0.00178329	83.312	1	90.3783	0.000489128	97.068	1	122.506	5.78838e-05	122.51	1	48.5972	0.0360467	48.597	1	99.9426	0.000370621	99.943	1	113.675	2.392e-05	126.26	1	100.708	0.000169728	112.55	1	119.204	9.14404e-05	119.2	1	91.2017	0.000503971
PBANKA_010820	625	PBANKA_010820	PBANKA_010820	>PBANKA_010820 | organism=Plasmodium_berghei_ANKA | product=conserved Plasmodium protein, unknown function | location=berg01:316589-321493(+) | length=1577 | sequence_SO=chromosome | SO=protein_coding	1	91.7326	1.10869e-24	190.63	125.54	91.733	1	100.138	2.78224e-06	133.17	1	72.1583	1.72874e-05	145.65	1	90.3783	3.87073e-05	149.64	1	122.506	2.49728e-06	131.97	1	48.5972	0.000237596	103.35	1	99.9426	3.56577e-15	173.78	1	113.675	2.41886e-06	134.34	1	100.708	2.97332e-06	136.11	1	119.204	3.00306e-06	162.82	1	91.2017	1.07385e-05
PBANKA_010820	454	PBANKA_010820	PBANKA_010820	>PBANKA_010820 | organism=Plasmodium_berghei_ANKA | product=conserved Plasmodium protein, unknown function | location=berg01:316589-321493(+) | length=1577 | sequence_SO=chromosome | SO=protein_coding	1	73.0131	3.34967e-44	200	124.21	149.59	0.999928	41.4187	0.000170145	133.87	0.999999	62.5816	8.60944e-20	184	0.999995	53.3995	2.07065e-09	169.98	0.999968	45.0028	9.48332e-05	135.86	0.999512	33.1108	8.21032e-05	138.28	1	73.0131	1.46457e-08	164.63	0.999627	34.2772	0.000170145	133.87	0.999828	37.6498	0.000968104	123.63	0.996811	24.9501	0.000396205	127.03	0.999852	38.3045	5.60656e-05
PBANKA_010820	466	PBANKA_010820	PBANKA_010820	>PBANKA_010820 | organism=Plasmodium_berghei_ANKA | product=conserved Plasmodium protein, unknown function | location=berg01:316589-321493(+) | length=1577 | sequence_SO=chromosome | SO=protein_coding	0.999622	34.2248	6.25158e-09	164.58	85.66	131.31	0.752424	4.82754	0.000167671	127.97	0	0		NaN	0.993864	22.0946	0.00304567	106.75	0	0		NaN	0.975629	16.0241	9.72714e-05	134.33	0	0		NaN	0	0		NaN									0	0
PBANKA_010870	455	PBANKA_010870	PBANKA_010870	>PBANKA_010870 | organism=Plasmodium_berghei_ANKA | product=conserved Plasmodium protein, unknown function | location=berg01:337036-339075(-) | length=679 | sequence_SO=chromosome | SO=protein_coding	0.998792	30.1276	5.67599e-09	126.55	72.013	100.44	0.988944	20.9748	5.72612e-09	114.92	0.877225	8.64072	0.0003215	72.654	0.977697	18.5516	0.000588823	68.916	0.960418	16.8131	0.000159877	80.813	0	0		NaN	0	0		NaN	0.78697	6.63629	9.53683e-05	84.159	0.993312	23.425	8.0169e-05	84.947	0.837568	7.99303	0.000643666	77.838	0.758779	5.41659	0.00939343
PBANKA_010870	464	PBANKA_010870	PBANKA_010870	>PBANKA_010870 | organism=Plasmodium_berghei_ANKA | product=conserved Plasmodium protein, unknown function | location=berg01:337036-339075(-) | length=679 | sequence_SO=chromosome | SO=protein_coding	0.999923	44.0171	7.20951e-09	111.99	56.162	82.761					0	0		NaN	0.668252	3.59506	0.00707759	50.803	0	0		NaN	0	0		NaN	0	0		NaN	0.991255	23.4565	0.00265562	57.051	0.691059	3.6791	0.000174972	80.031	0	0		NaN	0.977641	16.5316	0.000807091
PBANKA_010880;PBANKA_111710	58;58	PBANKA_010880	PBANKA_010880	>PBANKA_010880 | organism=Plasmodium_berghei_ANKA | product=histone H3, putative | location=berg01:342642-343052(+) | length=136 | sequence_SO=chromosome | SO=protein_coding;>PBANKA_111710 | organism=Plasmodium_berghei_ANKA | product=histone H3 variant, pu	0.98249	17.4905	0.00254396	111.46	23.816	91.867	0	0		NaN	0.98249	17.4905	0.00897701	91.867	0.5	0	0.0155022	76.221	0.740597	4.55608	0.0155233	76.17	0	0		NaN									0.77629	5.40339	0.00947868	91.265					0.901704	9.62529	0.0139392
PBANKA_010920	142	PBANKA_010920	PBANKA_010920	>PBANKA_010920 | organism=Plasmodium_berghei_ANKA | product=transcription elongation factor SPT5, putative (SPT5) | location=berg01:349901-353425(-) | length=1174 | sequence_SO=chromosome | SO=protein_coding	0.998594	28.5137	0.00325965	93.342	49.662	86.222													0	0		NaN					0.781044	5.52319	0.0238683	61.423	0.935591	11.6214	0.00627678	77.644	0	0		NaN	0.98443	18.009	0.0186401	67.952	0	0
PBANKA_010920	400	PBANKA_010920	PBANKA_010920	>PBANKA_010920 | organism=Plasmodium_berghei_ANKA | product=transcription elongation factor SPT5, putative (SPT5) | location=berg01:349901-353425(-) | length=1174 | sequence_SO=chromosome | SO=protein_coding	0.858397	7.82616	0.000384568	128.35	67.418	68.171																					0.779261	5.47804	0.00487264	81.789	0	0		NaN	0	0		NaN
PBANKA_010920	401	PBANKA_010920	PBANKA_010920	>PBANKA_010920 | organism=Plasmodium_berghei_ANKA | product=transcription elongation factor SPT5, putative (SPT5) | location=berg01:349901-353425(-) | length=1174 | sequence_SO=chromosome | SO=protein_coding	0.984223	17.9508	4.77911e-05	150.9	97.939	112.62	0.984223	17.9508	0.00051716	112.62	0.978168	16.5132	0.000654388	109.99	0.981852	17.3321	0.000409836	125.47	0.975722	16.0412	0.000435054	119.62	0.96579	14.5073	0.000979725	103.88	0.799787	6.01483	0.00197341	94.09	0	0		NaN	0	0		NaN	0.981209	17.178	0.000437838	120.29	0.966962	14.664	0.00110191
PBANKA_010920	5	PBANKA_010920	PBANKA_010920	>PBANKA_010920 | organism=Plasmodium_berghei_ANKA | product=transcription elongation factor SPT5, putative (SPT5) | location=berg01:349901-353425(-) | length=1174 | sequence_SO=chromosome | SO=protein_coding	1	99.8334	4.00424e-05	130.72	78.938	104.03	1	94.0944	0.000226788	94.325	1	96.3758	0.000226211	97.713	1	109.646	8.34166e-05	120.56	1	62.9897	0.000934582	68.625	1	95.7229	8.37065e-05	97.049	1	87.2168	0.000138052	88	1	85.7858	7.50478e-05	127.3	1	112.492	0.000145343	122.13	1	94.5311	8.37138e-05	97.083	1	88.8049	8.34117e-05
PBANKA_010920	977	PBANKA_010920	PBANKA_010920	>PBANKA_010920 | organism=Plasmodium_berghei_ANKA | product=transcription elongation factor SPT5, putative (SPT5) | location=berg01:349901-353425(-) | length=1174 | sequence_SO=chromosome | SO=protein_coding	1	92.3123	2.55251e-11	174.01	124.58	128.94	0.99716	25.4544	5.7196e-05	122.75	1	103.228	2.55251e-11	174.01	1	94.2159	2.92999e-05	137.52	1	77.4202	3.05437e-05	160.84	0.99997	45.3451	0.000457271	101.42	0.996589	24.6566	0.000106001	118.16	0.997275	25.6344	0.000717175	97.235					0.993123	21.5965	0.00238877	84.41	1	67.919	0.000957394
PBANKA_010920	118	PBANKA_010920	PBANKA_010920	>PBANKA_010920 | organism=Plasmodium_berghei_ANKA | product=transcription elongation factor SPT5, putative (SPT5) | location=berg01:349901-353425(-) | length=1174 | sequence_SO=chromosome | SO=protein_coding	0.96311	13.0601	0.000117952	102.72	75.87	102.72	0.96311	13.0601	0.000117952	102.72					0.817004	7.97377	0.00569674	55.413																	0.687728	4.28046	0.0221885	47.383
PBANKA_010920	119	PBANKA_010920	PBANKA_010920	>PBANKA_010920 | organism=Plasmodium_berghei_ANKA | product=transcription elongation factor SPT5, putative (SPT5) | location=berg01:349901-353425(-) | length=1174 | sequence_SO=chromosome | SO=protein_coding	0.774608	6.07634	0.000609996	75.661	46.65	61.96									0.549365	0.589199	0.00569674	55.413																	0.507919	0.415114	0.0221885	47.383
PBANKA_010970	181	PBANKA_010970	PBANKA_010970	>PBANKA_010970 | organism=Plasmodium_berghei_ANKA | product=SWI/SNF-related matrix-associated actin-dependent regulator of chromatin | location=berg01:362742-365150(-) | length=802 | sequence_SO=chromosome | SO=protein_coding	1	82.0258	4.92013e-34	193.71	97.46	151.64	0.999999	61.7954	2.4891e-05	122.19	1	90.4988	3.61958e-08	158.15	1	72.6791	2.59975e-05	131.31	1	98.9948	4.33185e-08	157	1	85.7246	1.38889e-05	141.64	1	83.427	7.92721e-08	151.58	1	69.6169	1.25869e-05	141.83	1	78.673	5.82384e-08	154.75	1	78.7466	2.08841e-10	169.43	0.999999	62.9343	1.21745e-05
PBANKA_010970	419	PBANKA_010970	PBANKA_010970	>PBANKA_010970 | organism=Plasmodium_berghei_ANKA | product=SWI/SNF-related matrix-associated actin-dependent regulator of chromatin | location=berg01:362742-365150(-) | length=802 | sequence_SO=chromosome | SO=protein_coding	0.994645	22.6409	0.00101133	94.384	24.681	70.391	0.994331	19.6088	0.0101953	94.384													0.994645	22.6409	0.0159948	70.391	0.967934	11.7877	0.0148083	56.872	0.975452	14.9185	0.00844131	63.31	0	0		NaN	0	0		NaN	0.906398	9.29636	0.00881591
PBANKA_010970	423	PBANKA_010970	PBANKA_010970	>PBANKA_010970 | organism=Plasmodium_berghei_ANKA | product=SWI/SNF-related matrix-associated actin-dependent regulator of chromatin | location=berg01:362742-365150(-) | length=802 | sequence_SO=chromosome | SO=protein_coding	0.99776	26.5071	1.01063e-34	198.88	126.39	174.7	0.988733	19.4331	1.72376e-06	163.15	0.991392	20.6332	1.43831e-11	174.7	0.922546	10.7806	4.05739e-06	162.44	0.940163	11.9632	3.92083e-05	149.82	0.989009	19.518	1.72966e-06	133.21	0.994551	22.6249	0.000292348	99.846	0.997426	25.8832	1.01063e-34	198.88	0.887064	9.17924	0.000132107	112.58	0.919946	10.6049	3.18639e-06	134.87	0.921269	10.705	0.000663897
PBANKA_010990	95	PBANKA_010990	PBANKA_010990	>PBANKA_010990 | organism=Plasmodium_berghei_ANKA | product=conserved Plasmodium protein, unknown function | location=berg01:375468-377321(-) | length=617 | sequence_SO=chromosome | SO=protein_coding	0.999612	34.1109	0.000665577	126.09	65.925	92.151	0.99403	22.2139	0.000665577	126.09	0.999566	33.6275	0.0128417	69.92	0.998585	28.4862	0.00403083	88.282	0	0		NaN	0.999612	34.1109	0.00329946	92.151	0.985927	18.4547	0.0307992	55.98	0.993146	21.6108	0.00329946	92.151	0.999187	30.895	0.00137843	109.6	0.926379	10.9979	0.0111972	86.944	0.995009	22.9965	0.0113197
PBANKA_011010	1562	PBANKA_011010	PBANKA_011010	>PBANKA_011010 | organism=Plasmodium_berghei_ANKA | product=conserved Plasmodium protein, unknown function | location=berg01:380430-388759(-) | length=2611 | sequence_SO=chromosome | SO=protein_coding	1	102.332	0.00204643	102.33	41.096	102.33									0	0		NaN																					0	0		NaN
PBANKA_011050	629	PBANKA_011050	PBANKA_011050	>PBANKA_011050 | organism=Plasmodium_berghei_ANKA | product=leucine-rich repeat protein (LRR6) | location=berg01:398038-404879(-) | length=2034 | sequence_SO=chromosome | SO=protein_coding	1	70.9858	0.00197955	85.054	15.208	70.986									1	85.0542	0.00197955	85.054
PBANKA_011180	833	PBANKA_011180	PBANKA_011180	>PBANKA_011180 | organism=Plasmodium_berghei_ANKA | product=AP-3 complex subunit beta, putative | location=berg01:431734-434736(-) | length=1000 | sequence_SO=chromosome | SO=protein_coding	0.988761	19.4438	0.00342634	88.101	9.1981	88.101													0.988761	19.4438	0.00342634	88.101
PBANKA_011210	2042	PBANKA_011210	PBANKA_011210	>PBANKA_011210 | organism=Plasmodium_berghei_ANKA | product=transcription factor with AP2 domain(s), putative (ApiAP2) | location=berg01:448107-455919(+) | length=2578 | sequence_SO=chromosome | SO=protein_coding	0.999363	32.2086	0.00350394	79.935	29.895	79.935	0.999363	32.2086	0.00350394	79.935													0	0		NaN																	0.995195	24.0182	0.0318061
PBANKA_011220	1600	PBANKA_011220	PBANKA_011220	>PBANKA_011220 | organism=Plasmodium_berghei_ANKA | product=myosin-like protein, putative | location=berg01:456330-462206(-) | length=1958 | sequence_SO=chromosome | SO=protein_coding	0.999912	40.5697	2.74891e-06	115.34	62.977	115.34																																	0.977467	16.4877	0.00125698	100.7
PBANKA_011220	1241	PBANKA_011220	PBANKA_011220	>PBANKA_011220 | organism=Plasmodium_berghei_ANKA | product=myosin-like protein, putative | location=berg01:456330-462206(-) | length=1958 | sequence_SO=chromosome | SO=protein_coding	1	74.3636	1.29128e-33	195.31	147.67	74.364	1	76.807	0.00168243	76.807	1	60.7998	0.00105368	82.362	1	55.5877	0.0134218	55.588	0	0		NaN	1	48.077	0.0022641	72.99	1	103.841	4.71392e-05	122.34	1	125.078	2.73008e-05	157.53	1	61.1602	1.4392e-05	126.86	1	156.317	4.63226e-05	156.32	1	97.6616	0.000324407
PBANKA_011220	1487	PBANKA_011220	PBANKA_011220	>PBANKA_011220 | organism=Plasmodium_berghei_ANKA | product=myosin-like protein, putative | location=berg01:456330-462206(-) | length=1958 | sequence_SO=chromosome | SO=protein_coding	1	55.9723	0.00203356	73.984	44.673	55.972																					1	53.0333	0.0187733	54.058	0.995472	23.4214	0.00478605	55.209	0.999003	30.0067	0.003912	56.748					1	50.4035	0.00244114
PBANKA_011220	1560	PBANKA_011220	PBANKA_011220	>PBANKA_011220 | organism=Plasmodium_berghei_ANKA | product=myosin-like protein, putative | location=berg01:456330-462206(-) | length=1958 | sequence_SO=chromosome | SO=protein_coding	0.999992	51.3742	3.0916e-05	115.92	83.184	115.92	0.998949	29.7795	0.000965937	69.024					0.999747	35.966	0.000101469	92.39									0.99857	28.4415	0.000178313	85.855	0.999388	32.115	0.000703651	92.499					0.989283	18.4407	0.0182995	66.972	0.996004	23.9665	0.000572821
PBANKA_011230	215	PBANKA_011230	PBANKA_011230	>PBANKA_011230 | organism=Plasmodium_berghei_ANKA | product=conserved Plasmodium protein, unknown function | location=berg01:465081-467618(-) | length=845 | sequence_SO=chromosome | SO=protein_coding	0.995649	23.7266	0.000226031	99.915	58.464	42.663	0.908662	9.99234	0.0131971	51.971	0.753294	4.84794	0.000548149	84.94	0	0		NaN	0	0		NaN	0.93099	11.3003	0.00132569	74.744	0.922813	10.7829	0.0239093	45.916	0.7923	5.81516	0.0110272	54.103	0.990143	20.0198	0.00155218	72.676					0.499991	0	0.016799
PBANKA_011230	187	PBANKA_011230	PBANKA_011230	>PBANKA_011230 | organism=Plasmodium_berghei_ANKA | product=conserved Plasmodium protein, unknown function | location=berg01:465081-467618(-) | length=845 | sequence_SO=chromosome | SO=protein_coding	1	79.6012	0.000623254	128.82	80.198	106.35	0	0		NaN	1	91.8738	0.000649207	107.97	1	85.9561	0.00388009	104.16	1	68.8413	0.0052337	82.85	0.999952	43.1988	0.0185091	65.528	0.999992	50.9231	0.017948	66.023	1	72.0744	0.00143551	107.13	1	74.7223	0.00430483	110.32	1	64.1299	0.000645199	114.06	1	70.726	0.00601339
PBANKA_011250	281	PBANKA_011250	PBANKA_011250	>PBANKA_011250 | organism=Plasmodium_berghei_ANKA | product=organic anion transporter, putative | location=berg01:472354-474611(-) | length=599 | sequence_SO=chromosome | SO=protein_coding	1	66.8925	0.000476513	98.135	58.787	66.893	1	66.8925	0.000555813	93.381	0.755006	4.91327	0.0013179	82.709	0.509048	0	0.0248284	52.644	0.711042	4.16426	0.00901612	60.542	0.700474	3.91073	0.018681	55.688	0.5	0	0.0178068	56.121	0	0		NaN	0.5	0	0.0253927	52.365	0.499961	0	0.000476513	98.135	0.598072	1.76752	0.0212587
PBANKA_011250	282	PBANKA_011250	PBANKA_011250	>PBANKA_011250 | organism=Plasmodium_berghei_ANKA | product=organic anion transporter, putative | location=berg01:472354-474611(-) | length=599 | sequence_SO=chromosome | SO=protein_coding	1	66.8925	0.000288942	109.84	54.088	66.893	1	66.8925	0.000497438	96.805	0.5	0	0.0013179	82.709	0.900599	9.7247	0.00467073	69.272	0.5	0	0.00901612	60.542	0.798872	6.18384	0.00280231	73.918	0.5	0	0.0178068	56.121	0.922828	11.0218	0.00156874	80.277	0.5	0	0.0253927	52.365	0.554214	0	0.000476513	98.135	0	0
PBANKA_011260	263	PBANKA_011260	PBANKA_011260	>PBANKA_011260 | organism=Plasmodium_berghei_ANKA | product=fam-b protein | location=berg01:477226-478737(+) | length=442 | sequence_SO=chromosome | SO=protein_coding	0.999525	34.3337	0.000255256	87.958	50.142	87.958	0.980992	20.2343	0.00499994	57.339	0.999525	34.3337	0.000255256	87.958	0.898549	10.6865	0.00412044	58.858	0.994304	26.0251	0.000522748	78.752	0.861848	8.045	0.000432524	80.944	0.968688	17.5686	0.00227015	64.522					0.814152	6.48882	0.00309316	61.942					0	0
PBANKA_011260	230	PBANKA_011260	PBANKA_011260	>PBANKA_011260 | organism=Plasmodium_berghei_ANKA | product=fam-b protein | location=berg01:477226-478737(+) | length=442 | sequence_SO=chromosome | SO=protein_coding	0.999985	48.2247	0.00509763	92.236	31.929	75.877					0	0		NaN	0.999985	48.2247	0.0169817	75.877	0	0		NaN	0	0		NaN	0.999958	43.8126	0.00509763	92.236	0.999614	34.1378	0.0259449	70.167	0	0		NaN	0	0		NaN
PBANKA_011260	289	PBANKA_011260	PBANKA_011260	>PBANKA_011260 | organism=Plasmodium_berghei_ANKA | product=fam-b protein | location=berg01:477226-478737(+) | length=442 | sequence_SO=chromosome | SO=protein_coding	1	63.9361	0.000141369	108.08	63.292	63.936																													0	0		NaN					0	0
PBANKA_020020	296	PBANKA_020020	PBANKA_020020	>PBANKA_020020 | organism=Plasmodium_berghei_ANKA | product=fam-a protein | location=berg02:6962-8584(+) | length=325 | sequence_SO=chromosome | SO=protein_coding	0.978508	16.583	2.56862e-07	164.94	110.08	107.56	0.768117	5.2016	0.000319873	98.002	0.956335	13.4047	3.72925e-07	135.31	0.747174	4.706	6.64131e-05	119.72	0.948955	12.6934	6.3254e-05	147.17	0.740018	4.54304	0.000256402	104.42	0.937877	11.7889	8.64986e-05	117.01	0.924123	10.8562	8.60827e-07	131.86	0.745331	4.66374	8.4969e-05	117.22	0.814398	6.42253	2.56862e-07	164.94	0.802798	6.09695	5.79183e-05
PBANKA_020020	298	PBANKA_020020	PBANKA_020020	>PBANKA_020020 | organism=Plasmodium_berghei_ANKA | product=fam-a protein | location=berg02:6962-8584(+) | length=325 | sequence_SO=chromosome | SO=protein_coding	0.989993	19.9717	7.04633e-05	119.18	73.261	85.805	0	0		NaN	0.530456	0.53926	0.0171093	52.898	0.544741	0.781662	0.00041279	92.792	0.499953	0	0.00507389	65.189					0.772218	5.30418	0.000286154	100.53					0.558217	1.01597	0.000177608	110.57					0.724141	4.19311	0.000322876
PBANKA_020060	38	PBANKA_020060	PBANKA_020060	>PBANKA_020060 | organism=Plasmodium_berghei_ANKA | product=fam-a protein | location=berg02:24811-26305(+) | length=282 | sequence_SO=chromosome | SO=protein_coding	0.935419	11.8151	0.000632173	99.219	58.475	93.34	0.646965	5.52624	0.00904877	70.391	0	0		NaN	0.743073	5.49648	0.000916932	81.807	0.812581	6.59577	0.00101037	99.219	0.754066	5.51098	0.000632173	83.891	0.676082	6.14137	0.0131737	66.613	0.862864	8.18989	0.00174702	88.976	0.923482	11.4636	0.00100177	80.541	0.935419	11.8151	0.00122707	93.34	0.71721	4.66554	0.00774574
PBANKA_020134	82	PBANKA_020134	PBANKA_020134	>PBANKA_020134 | organism=Plasmodium_berghei_ANKA | product=fam-c protein | location=berg02:76533-76992(-) | length=109 | sequence_SO=chromosome | SO=protein_coding	1	97.5802	0.000121543	132.5	84.584	132.5	0.999997	54.6221	0.00474628	90.385	0.87281	8.36467	0.024083	67.153	0.944047	12.2717	0.0148266	68.171	0	0		NaN	0.978068	16.4929	0.00934122	73.927	0.974985	15.908	0.00558266	79.089	0	0		NaN					0.999992	51.1233	0.0163487	75.548	0	0
PBANKA_020160	57	PBANKA_020160	PBANKA_020160	>PBANKA_020160 | organism=Plasmodium_berghei_ANKA | product=early transcribed membrane protein (ETRAMP) | location=berg02:92895-93428(-) | length=177 | sequence_SO=chromosome | SO=protein_coding	0.835489	8.62075	5.36027e-08	71.501	49.47	58.429																					0.637241	3.70213	5.36027e-08	71.501	0.484601	2.2557	1.43622e-05	59.219					0	0		NaN	0.835489	8.62075	1.61546e-05
PBANKA_020160	145	PBANKA_020160	PBANKA_020160	>PBANKA_020160 | organism=Plasmodium_berghei_ANKA | product=early transcribed membrane protein (ETRAMP) | location=berg02:92895-93428(-) | length=177 | sequence_SO=chromosome | SO=protein_coding	0.860975	10.1216	0.000142311	102.79	46.109	102.79	0.638723	4.78907	0.00039948	82.01	0.719227	5.33542	0.00561649	56.424	0.818229	7.53524	0.00118354	70.837	0.704465	5.56873	0.0159229	63.272	0	0		NaN	0.766613	6.42475	0.000423724	81.157	0.700096	6.08927	0.00053316	78.552	0.665549	4.85077	0.000730265	75.682	0	0		NaN	0.764914	5.17404	0.000155844
PBANKA_020230	202	PBANKA_020230	PBANKA_020230	>PBANKA_020230 | organism=Plasmodium_berghei_ANKA | product=UMP-CMP kinase, putative | location=berg02:111412-112992(+) | length=361 | sequence_SO=chromosome | SO=protein_coding	0.999981	47.1655	8.0575e-05	149.19	95.702	149.19					0	0		NaN	0.999874	38.9984	0.000236992	119.51	0.999774	36.4601	0.000850338	102.72													0	0		NaN	0.999947	42.7974	0.000276756	112.91	0	0
PBANKA_020250	802	PBANKA_020250	PBANKA_020250	>PBANKA_020250 | organism=Plasmodium_berghei_ANKA | product=replication factor c protein, putative | location=berg02:117770-120901(+) | length=1043 | sequence_SO=chromosome | SO=protein_coding	1	119.28	8.23561e-05	147.83	103	147.83	0	0		NaN	1	75.0106	0.00234127	94.538	1	128.551	8.23561e-05	143.83	1	86.0222	0.000343821	133.9	1	82.0255	0.00091993	101.72	0.999999	61.4603	0.00379642	82.774	1	77.0933	0.00123584	98.227	0.999946	42.6495	0.0223537	58.164	1	114.925	9.24622e-05	145.82	0	0
PBANKA_020250	962	PBANKA_020250	PBANKA_020250	>PBANKA_020250 | organism=Plasmodium_berghei_ANKA | product=replication factor c protein, putative | location=berg02:117770-120901(+) | length=1043 | sequence_SO=chromosome | SO=protein_coding	0.842426	7.28048	0.000160911	106.89	50.022	79.804									0	0		NaN									0	0		NaN	0	0		NaN	0	0		NaN	0.748422	4.73484	0.000160911	106.89	0.499972	0	0.0400959
PBANKA_020250	963	PBANKA_020250	PBANKA_020250	>PBANKA_020250 | organism=Plasmodium_berghei_ANKA | product=replication factor c protein, putative | location=berg02:117770-120901(+) | length=1043 | sequence_SO=chromosome | SO=protein_coding	0.985285	18.2707	0.000160911	106.89	50.022	57.788									0	0		NaN	0.985285	18.2707	0.0147365	57.788					0	0		NaN	0.828898	6.85282	0.00768712	65.511	0.967325	14.804	0.0329673	47.506	0.670843	3.09383	0.000160911	106.89	0.499972	0	0.0400959
PBANKA_020270	550	PBANKA_020270	PBANKA_020270	>PBANKA_020270 | organism=Plasmodium_berghei_ANKA | product=kinesin-8, putative | location=berg02:123355-128173(+) | length=1460 | sequence_SO=chromosome | SO=protein_coding	1	89.9709	9.23542e-11	164.53	89.512	135.18	1	71.9472	0.000150233	111.58	0.999999	62.363	0.000229902	107.98	0.999729	37.8337	0.00138224	90.872	0	0		NaN	1	77.67	0.000200961	109.28	1	82.9968	0.000914305	110.26	1	84.1462	9.23542e-11	164.53	1	86.3048	1.52416e-05	133.94	0.994868	27.4397	0.0055529	66.828	1	96.9052	1.64209e-07
PBANKA_020270	650	PBANKA_020270	PBANKA_020270	>PBANKA_020270 | organism=Plasmodium_berghei_ANKA | product=kinesin-8, putative | location=berg02:123355-128173(+) | length=1460 | sequence_SO=chromosome | SO=protein_coding	0.758181	7.84256	0.0039202	70.783	8.7482	70.783					0	0		NaN									0.758181	7.84256	0.0039202	70.783
PBANKA_020270	627	PBANKA_020270	PBANKA_020270	>PBANKA_020270 | organism=Plasmodium_berghei_ANKA | product=kinesin-8, putative | location=berg02:123355-128173(+) | length=1460 | sequence_SO=chromosome | SO=protein_coding	0.999248	31.2363	4.83898e-05	147.75	80.547	147.75	0.996788	24.9185	0.000171835	138.42	0.999248	31.2363	4.83898e-05	147.75	0.999214	31.0447	0.00189776	104.17	0	0		NaN	0.998241	27.5388	0.00212319	101.38					0.990811	20.3273	0.00245408	98.368	0	0		NaN	0.996153	24.1315	0.00941521	74.165	0	0
PBANKA_020270	339	PBANKA_020270	PBANKA_020270	>PBANKA_020270 | organism=Plasmodium_berghei_ANKA | product=kinesin-8, putative | location=berg02:123355-128173(+) | length=1460 | sequence_SO=chromosome | SO=protein_coding	0.999998	57.6136	0.000610284	80.277	29.525	80.277	0.999996	54.6058	0.000618553	80.142	0.999903	44.1193	0.00684881	52.464					0.999779	40.0972	0.0131729	49.66	0.999998	57.6136	0.000610284	80.277	0	0		NaN	0	0		NaN	0.999896	40.05	0.00320481	60.454	0.999902	45.0876	0.00556168	54.457	0	0
PBANKA_020270	259	PBANKA_020270	PBANKA_020270	>PBANKA_020270 | organism=Plasmodium_berghei_ANKA | product=kinesin-8, putative | location=berg02:123355-128173(+) | length=1460 | sequence_SO=chromosome | SO=protein_coding	1	108.564	0.000445121	108.56	52.359	108.56																																	0	0		NaN
PBANKA_020270	195	PBANKA_020270	PBANKA_020270	>PBANKA_020270 | organism=Plasmodium_berghei_ANKA | product=kinesin-8, putative | location=berg02:123355-128173(+) | length=1460 | sequence_SO=chromosome | SO=protein_coding	0.999444	32.5506	0.00377863	82.837	42.464	82.837													0.999444	32.5506	0.00377863	82.837																					0	0
PBANKA_020270	68	PBANKA_020270	PBANKA_020270	>PBANKA_020270 | organism=Plasmodium_berghei_ANKA | product=kinesin-8, putative | location=berg02:123355-128173(+) | length=1460 | sequence_SO=chromosome | SO=protein_coding	0.967008	16.9955	4.27026e-06	143.23	97.076	89.311	0.451754	0	0.00484603	68.952	0.480126	0	0.0216455	51.76	0.746065	5.58091	0.0098474	61.127	0.743453	5.53431	0.00487678	94.922	0.683494	3.40138	0.000432203	95.5	0	0		NaN	0.779481	5.5865	0.000164263	116.69	0.333308	0	0.0266518	57.788	0.648587	3.16199	0.000413721	106.6	0.644846	5.61231	0.000137657
PBANKA_020270	69	PBANKA_020270	PBANKA_020270	>PBANKA_020270 | organism=Plasmodium_berghei_ANKA | product=kinesin-8, putative | location=berg02:123355-128173(+) | length=1460 | sequence_SO=chromosome | SO=protein_coding	0.967726	14.7709	3.0979e-11	174.04	112.39	174.04	0.83053	6.90941	2.22736e-05	125.75	0.954181	13.2477	5.30752e-06	133.98	0.967726	14.7709	3.0979e-11	174.04	0.964598	14.393	2.03142e-06	153.25	0.965098	14.4938	7.51516e-05	122.94	0.734099	4.53855	0.00239812	77.027	0.955146	13.3107	2.11761e-06	151.39	0.750542	5.31666	0.000760771	106.35	0.753278	4.95174	5.66164e-05	120.99	0.95079	13.0465	0.000218482
PBANKA_020270	456	PBANKA_020270	PBANKA_020270	>PBANKA_020270 | organism=Plasmodium_berghei_ANKA | product=kinesin-8, putative | location=berg02:123355-128173(+) | length=1460 | sequence_SO=chromosome | SO=protein_coding	0.996203	24.1886	0.00195781	107.53	52.579	91.307					0	0		NaN	0	0		NaN	0	0		NaN	0	0		NaN	0	0		NaN	0.99332	21.7233	0.00499211	72.815	0.764809	5.12132	0.0243568	50.95	0.94517	12.3649	0.0189552	68.171	0.991973	20.9196	0.00851912
PBANKA_020270	11	PBANKA_020270	PBANKA_020270	>PBANKA_020270 | organism=Plasmodium_berghei_ANKA | product=kinesin-8, putative | location=berg02:123355-128173(+) | length=1460 | sequence_SO=chromosome | SO=protein_coding	1	101.888	2.36897e-28	188.16	133.96	101.89	1	65.2317	1.69208e-20	181.69	1	96.0959	5.73347e-05	132.25	1	103.137	2.01973e-06	161.48	1	75.4158	1.3518e-06	162.26	1	101.712	5.76336e-05	152.68	1	67.0953	1.17021e-06	160.03	1	114.764	2.99722e-05	145.94	1	105.501	0.000109205	121.92	1	89.466	5.25327e-05	146.67	1	112.624	2.36897e-28
PBANKA_020270	499	PBANKA_020270	PBANKA_020270	>PBANKA_020270 | organism=Plasmodium_berghei_ANKA | product=kinesin-8, putative | location=berg02:123355-128173(+) | length=1460 | sequence_SO=chromosome | SO=protein_coding	0.99718	25.5883	2.89666e-05	124.78	64.53	69.979	0.995003	22.991	0.000131748	112.61	0.880245	8.66311	0.000572851	92.39	0.903838	9.73098	0.000630945	89.71	0.945324	12.6778	0.0285592	45.82	0.678318	3.24093	0.00275281	67.11	0.88434	8.83589	0.00634209	65.528	0.993612	21.9489	0.00622721	65.881	0.935871	13.0529	5.12375e-05	121.65	0.952518	13.0234	0.000316453	99.097	0.802044	6.08204	0.000289635
PBANKA_020270	241	PBANKA_020270	PBANKA_020270	>PBANKA_020270 | organism=Plasmodium_berghei_ANKA | product=kinesin-8, putative | location=berg02:123355-128173(+) | length=1460 | sequence_SO=chromosome | SO=protein_coding	1	79.6443	0.00021182	133.95	68.481	118.05					0.998418	28.8965	0.0244019	67.095	1	68.2063	0.0135295	86.258	0.99997	48.635	0.00445684	90.872	0.999346	32.108	0.0262891	65.895	0	0		NaN	1	86.119	0.000865102	116.69	0.999991	50.3606	0.00120632	101.45	1	76.5641	0.00295391	108.75	0.998236	27.531	0.0096805
PBANKA_020270	35	PBANKA_020270	PBANKA_020270	>PBANKA_020270 | organism=Plasmodium_berghei_ANKA | product=kinesin-8, putative | location=berg02:123355-128173(+) | length=1460 | sequence_SO=chromosome | SO=protein_coding	0.903927	7.35779	0.00164427	73.448	34.86	71.735	0	0		NaN	0	0		NaN	0.63008	2.21785	0.00672967	60.325	0.626614	0.705462	0.00187397	71.853	0.611528	5.16841	0.0184028	60.621	0	0		NaN	0.727876	6.17158	0.015089	54.225					0.903927	7.35779	0.00189917	71.735	0.572782	0.921813	0.00317375
PBANKA_020270	38	PBANKA_020270	PBANKA_020270	>PBANKA_020270 | organism=Plasmodium_berghei_ANKA | product=kinesin-8, putative | location=berg02:123355-128173(+) | length=1460 | sequence_SO=chromosome | SO=protein_coding	0.944074	13.3009	2.1914e-37	197.51	143.59	197.51	0	0		NaN	0.689691	4.45612	5.63314e-05	154.47	0.386591	0	0.00672967	60.325	0.626612	0.705462	0.00187397	71.853	0.763426	7.00919	6.17981e-06	160.93	0	0		NaN	0.468013	0.60023	0.015089	54.225	0.730679	5.57655	0.00151379	74.657	0.581631	0.837551	0.00189917	71.735	0.944074	13.3009	2.1914e-37
PBANKA_020270	39	PBANKA_020270	PBANKA_020270	>PBANKA_020270 | organism=Plasmodium_berghei_ANKA | product=kinesin-8, putative | location=berg02:123355-128173(+) | length=1460 | sequence_SO=chromosome | SO=protein_coding	0.999952	43.1588	2.32908e-37	197.29	150.91	192.46	0.998147	27.4019	8.19377e-05	139.21	0.988202	19.4209	7.03895e-05	153.68	0.999212	31.7606	5.1939e-19	178.22	0.98324	17.8423	9.7683e-28	190.8	0.997352	25.7926	0.000153107	134.08	0.995903	23.8747	5.76722e-05	154.39	0.985378	19.4634	2.52578e-37	197.29	0.99989	39.6008	2.32908e-37	196.97	0.993875	22.4332	1.85973e-08	166.36	0.997075	26.2325	0.000677804
PBANKA_020270	42	PBANKA_020270	PBANKA_020270	>PBANKA_020270 | organism=Plasmodium_berghei_ANKA | product=kinesin-8, putative | location=berg02:123355-128173(+) | length=1460 | sequence_SO=chromosome | SO=protein_coding	1	81.9809	2.1914e-37	197.51	143.59	175.7	0.999995	53.9238	0.000312801	124.04	1	70.284	5.63314e-05	154.47	1	80.1394	5.1939e-19	178.22	1	81.2076	9.7683e-28	190.8	1	74.395	6.17981e-06	160.93	1	76.8883	5.76722e-05	154.39	1	94.7803	2.52578e-37	197.29	1	65.7268	5.5413e-05	154.52	1	84.5027	1.85973e-08	166.36	1	82.9342	2.1914e-37
PBANKA_020270	584	PBANKA_020270	PBANKA_020270	>PBANKA_020270 | organism=Plasmodium_berghei_ANKA | product=kinesin-8, putative | location=berg02:123355-128173(+) | length=1460 | sequence_SO=chromosome | SO=protein_coding	1	102.633	2.19988e-06	139.45	85.143	139.45																																	1	76.3509	0.000124216	113.51
PBANKA_020270	1124	PBANKA_020270	PBANKA_020270	>PBANKA_020270 | organism=Plasmodium_berghei_ANKA | product=kinesin-8, putative | location=berg02:123355-128173(+) | length=1460 | sequence_SO=chromosome | SO=protein_coding	0.980894	20.0642	9.1513e-05	136.49	72.523	134.37	0	0		NaN	0.923561	10.9013	0.000426196	117.48	0.4794	0	0.00433205	83.877	0	0		NaN	0.947354	14.6749	0.00111147	101.43					0.877332	11.208	0.000423324	116.79	0	0		NaN	0.980894	20.0642	9.1513e-05	136.49
PBANKA_020270	402	PBANKA_020270	PBANKA_020270	>PBANKA_020270 | organism=Plasmodium_berghei_ANKA | product=kinesin-8, putative | location=berg02:123355-128173(+) | length=1460 | sequence_SO=chromosome | SO=protein_coding	1	84.6199	5.11564e-07	141.82	52.556	84.62					1	84.1883	0.00425143	84.188	1	141.816	6.35624e-05	141.82	1	105.359	0.000414717	114.71	0	0		NaN	1	105.582	0.00185001	105.58	1	106.157	0.000856718	106.16	1	93.7165	0.00427682	93.716	1	80.1018	0.00530966	80.102	1	125.727	8.3925e-05
PBANKA_020270	601	PBANKA_020270	PBANKA_020270	>PBANKA_020270 | organism=Plasmodium_berghei_ANKA | product=kinesin-8, putative | location=berg02:123355-128173(+) | length=1460 | sequence_SO=chromosome | SO=protein_coding	1	73.1638	0.000448489	141.34	47.503	122.52	0.999662	34.7061	0.00812479	94.547	0.999836	37.8516	0.00499211	94.402	0.999999	58.4873	0.00217268	117.27	0.999997	54.926	0.00555513	102.97	1	73.1638	0.00081511	122.52	0.999876	39.1054	0.00223009	116.98	0.999998	56.8195	0.00226981	122.52	0.999938	42.0741	0.00251853	113.52	0.999978	46.5028	0.00381186	103.14	0.999993	51.8289	0.00381186
PBANKA_020270	380	PBANKA_020270	PBANKA_020270	>PBANKA_020270 | organism=Plasmodium_berghei_ANKA | product=kinesin-8, putative | location=berg02:123355-128173(+) | length=1460 | sequence_SO=chromosome | SO=protein_coding	0.999933	41.7604	1.14317e-06	162.7	67.44	106.6	0.99514	25.0725	7.37468e-06	133.41	0.998805	29.7054	1.54022e-06	134.93	0.995429	23.3852	7.83108e-05	139	0.999155	30.8697	2.64221e-06	138.25	0.997316	25.7066	0.000322402	154.95	0.993771	22.3244	0.00132695	79.467	0.994198	22.348	0.000202004	126.62	0.999798	36.9637	0.000286623	123.84	0.997756	26.5185	9.08736e-05	128.51	0.999933	41.7604	0.000262109
PBANKA_020270	234	PBANKA_020270	PBANKA_020270	>PBANKA_020270 | organism=Plasmodium_berghei_ANKA | product=kinesin-8, putative | location=berg02:123355-128173(+) | length=1460 | sequence_SO=chromosome | SO=protein_coding	0.999996	55.0292	0.000545475	109.28	52.087	90.755	0.999961	44.2182	0.00973331	78.401	0	0		NaN	0.999992	52.3423	0.00378259	90.718	0.926186	13.407	0.0362146	55.724	0.551748	0.977907	0.033163	56.793					0.999904	40.3228	0.0279297	85.937	0.999983	49.8948	0.023087	69.422	0.999992	51.3487	0.000545475	109.28
PBANKA_020270	95	PBANKA_020270	PBANKA_020270	>PBANKA_020270 | organism=Plasmodium_berghei_ANKA | product=kinesin-8, putative | location=berg02:123355-128173(+) | length=1460 | sequence_SO=chromosome | SO=protein_coding	0.999878	39.029	0.000523349	114.87	56.622	93.228	0.995806	20.9937	0.00933688	74.78	0.999034	28.1705	0.00458966	84.365	0.996068	21.1167	0.00450954	92.792	0.999868	42.7157	0.000583305	114.87	0.987281	21.0931	0.00122823	111.83	0	0		NaN	0.608324	3.20147	0.00739118	77.74	0.973552	17.6012	0.00198578	93.766	0	0		NaN	0.999878	39.029	0.0026329
PBANKA_020270	98	PBANKA_020270	PBANKA_020270	>PBANKA_020270 | organism=Plasmodium_berghei_ANKA | product=kinesin-8, putative | location=berg02:123355-128173(+) | length=1460 | sequence_SO=chromosome | SO=protein_coding	0.964895	13.1658	0.000998604	111.88	69.881	97.463	0.498491	0	0.0277496	59.294	0.964895	13.1658	0.0074677	97.463	0.611891	0	0.00590501	84.297	0.794807	5.58445	0.000998604	111.88	0.83762	7.58122	0.0296463	60.157	0	0		NaN	0	0		NaN	0	0		NaN	0	0		NaN	0.776914	5.4174	0.0026329
PBANKA_020270	105	PBANKA_020270	PBANKA_020270	>PBANKA_020270 | organism=Plasmodium_berghei_ANKA | product=kinesin-8, putative | location=berg02:123355-128173(+) | length=1460 | sequence_SO=chromosome | SO=protein_coding	0.911512	10.4805	0.000188905	90.729	53.984	42.03	0.605888	4.01985	0.00511841	53.679	0.531686	1.23289	0.00581145	52.393	0.716081	6.27138	0.0219995	42.367	0	0		NaN	0.872204	10.1385	0.00478412	54.3					0.439686	0	0.0112985	49.959	0.727383	6.98612	0.00143093	63.869	0.737037	5.46409	0.000188905	90.729	0	0
PBANKA_020290	14	PBANKA_020290	PBANKA_020290	>PBANKA_020290 | organism=Plasmodium_berghei_ANKA | product=transcription initiation factor TFIIB, putative | location=berg02:129676-130976(-) | length=367 | sequence_SO=chromosome | SO=protein_coding	0.948086	12.6156	0.00424495	87.149	42.169	87.149	0.925484	10.9412	0.0281549	57.785	0	0		NaN													0	0		NaN	0.946719	12.4965	0.0127393	70.028					0.678759	3.24885	0.0103199	72.705	0.948086	12.6156	0.00424495
PBANKA_020290	16	PBANKA_020290	PBANKA_020290	>PBANKA_020290 | organism=Plasmodium_berghei_ANKA | product=transcription initiation factor TFIIB, putative | location=berg02:129676-130976(-) | length=367 | sequence_SO=chromosome | SO=protein_coding	0.940678	12.0023	0.00137843	109.6	37.37	88.075					0.940678	12.0023	0.00406991	88.075	0.850626	7.55465	0.00212799	101.32	0.929965	11.2315	0.00137843	109.6	0.658402	2.84976	0.00455776	85.837	0	0		NaN					0.717371	4.04527	0.00590222	81.239
PBANKA_020300	126	PBANKA_020300	PBANKA_020300	>PBANKA_020300 | organism=Plasmodium_berghei_ANKA | product=chromatin assembly factor 1 protein WD40 domain, putative | location=berg02:134161-135501(+) | length=446 | sequence_SO=chromosome | SO=protein_coding	1	86.3357	8.09702e-27	190.1	141.75	190.1	1	82.7466	1.81239e-14	174.72	1	81.6908	8.12612e-09	160.02	1	90.8583	2.80646e-15	177.41	1	79.6042	3.02763e-09	162.44	1	80.8405	1.42814e-05	137.99	1	79.5193	5.49836e-08	155.88	1	63.2543	5.94521e-05	116.98	0.999938	42.0536	8.84136e-05	114.37	1	72.9837	2.17313e-06	145.88	0.999997	55.1259	3.10289e-06
PBANKA_020300	12	PBANKA_020300	PBANKA_020300	>PBANKA_020300 | organism=Plasmodium_berghei_ANKA | product=chromatin assembly factor 1 protein WD40 domain, putative | location=berg02:134161-135501(+) | length=446 | sequence_SO=chromosome | SO=protein_coding	1	80.0252	4.00165e-19	151.75	116.59	110.27	1	106.077	4.49599e-05	118.09	1	95.8002	2.77493e-06	134.81	1	73.759	5.24965e-07	102.72	0.999997	55.8299	0.000376066	80.406	1	81.73	3.77247e-05	105.35	1	88.0326	3.52683e-05	114.03	1	87.0489	4.00165e-19	117.08	1	77.3925	2.88537e-05	129.27	1	108.287	4.36311e-08	151.75	1	85.6206	1.90057e-17
PBANKA_020300	23	PBANKA_020300	PBANKA_020300	>PBANKA_020300 | organism=Plasmodium_berghei_ANKA | product=chromatin assembly factor 1 protein WD40 domain, putative | location=berg02:134161-135501(+) | length=446 | sequence_SO=chromosome | SO=protein_coding	0.999914	40.6729	1.85512e-06	135.13	78.497	111.97	0.995245	24.6285	0.000634888	70.637	0.959129	14.1301	0.00188242	60.912	0.993533	21.9454	0.0017961	61.276	0.924571	10.9198	0.00113125	68.657	0.999835	38.2538	0.000105042	87.648	0.999781	36.6082	6.54601e-05	91.276	0.99985	38.3727	4.33488e-05	100.86	0.999438	32.5221	4.83414e-05	92.901	0.994189	22.8922	0.00130824	68.461	0.999046	30.2019	3.96021e-05
PBANKA_020300	439	PBANKA_020300	PBANKA_020300	>PBANKA_020300 | organism=Plasmodium_berghei_ANKA | product=chromatin assembly factor 1 protein WD40 domain, putative | location=berg02:134161-135501(+) | length=446 | sequence_SO=chromosome | SO=protein_coding	0.963865	16.2157	0.000185185	119.28	58.003	97.059	0.963865	16.2157	0.000185185	112.39	0.942567	10.8918	0.00734869	77.401	0.704179	3.88415	0.00292089	87.196	0.518408	0	0.00483119	81.643	0.855003	8.71355	0.00149482	96.133	0.760411	5.11679	0.00042096	97.352	0.899033	12.9851	0.0185946	67.168	0.744395	5.38581	0.000671659	87.24	0.444494	0	0.0011004	81.808	0.947667	11.2685	0.00184276
PBANKA_020300	441	PBANKA_020300	PBANKA_020300	>PBANKA_020300 | organism=Plasmodium_berghei_ANKA | product=chromatin assembly factor 1 protein WD40 domain, putative | location=berg02:134161-135501(+) | length=446 | sequence_SO=chromosome | SO=protein_coding	0.792422	6.12001	0.000185185	112.39	73.203	73.672	0.73334	5.51745	0.000185185	112.39	0	0		NaN	0.617467	5.29563	0.0132844	55.688	0.439342	0	0.0136287	55.437	0.491295	0	0.0119194	59.547	0.495754	0.393861	0.00042096	97.352	0.697535	6.84704	0.0102027	57.936	0.742788	5.63974	0.00687978	70.121	0	0		NaN	0.691917	3.63972	0.00184276
PBANKA_020300	50	PBANKA_020300	PBANKA_020300	>PBANKA_020300 | organism=Plasmodium_berghei_ANKA | product=chromatin assembly factor 1 protein WD40 domain, putative | location=berg02:134161-135501(+) | length=446 | sequence_SO=chromosome | SO=protein_coding	0.999998	57.4466	0.000394491	109.87	65.066	91.932									0	0		NaN	0	0		NaN	0	0		NaN					0.5	0	0.0112992	78.249	0	0		NaN					0.5	0	0.010253
PBANKA_020310	350	PBANKA_020310	PBANKA_020310	>PBANKA_020310 | organism=Plasmodium_berghei_ANKA | product=phosphatidylinositol-4-phosphate 5-kinase, putative (PIP5K) | location=berg02:136764-141095(-) | length=1241 | sequence_SO=chromosome | SO=protein_coding	0.996312	24.3166	0.00037889	128.74	77.729	121.45	0.990645	20.2492	0.000725099	115.58	0.982959	17.6113	0.000553014	111.94	0	0		NaN	0.924478	10.8784	0.00037889	128.74	0.519432	0.338023	0.00224657	92.633					0.814467	6.42502	0.000751045	108.14					0.660419	2.88927	0.0004729	113.47	0.899743	9.53047	0.00149173
PBANKA_020310	267	PBANKA_020310	PBANKA_020310	>PBANKA_020310 | organism=Plasmodium_berghei_ANKA | product=phosphatidylinositol-4-phosphate 5-kinase, putative (PIP5K) | location=berg02:136764-141095(-) | length=1241 | sequence_SO=chromosome | SO=protein_coding	1	67.8508	0.00301395	143.24	27.664	143.24	0.999986	48.5216	0.014238	107.11	0.999921	41.0076	0.0154639	98.156	0.999999	60.5719	0.00308205	133.42	0.999999	61.4711	0.00369334	141.71	0.999999	60.3746	0.00708503	123.01	0	0		NaN	0.998585	28.4847	0.0162349	98.156	0.999803	37.0464	0.0203479	90.614	0.999997	54.5628	0.00492635	126.66	0.999979	46.8289	0.0124401
PBANKA_020310	290	PBANKA_020310	PBANKA_020310	>PBANKA_020310 | organism=Plasmodium_berghei_ANKA | product=phosphatidylinositol-4-phosphate 5-kinase, putative (PIP5K) | location=berg02:136764-141095(-) | length=1241 | sequence_SO=chromosome | SO=protein_coding	0.999997	54.7683	0.000213957	132.06	76.046	88.951	0.995261	23.2228	0.00633938	82.515	0.996185	24.169	0.00143172	96.135	0.99557	23.5162	0.00553215	94.547	0.999997	54.7683	0.00177797	119.17	0.999629	34.3022	0.00114584	109.95	0.997384	25.8127	0.00317835	89.507	0.985796	18.4138	0.00290056	98.654	0.999408	32.271	0.000570127	132.06	0.995932	23.8889	0.00210905	104.81	0.999583	33.7975	0.000847657
PBANKA_020310	375	PBANKA_020310	PBANKA_020310	>PBANKA_020310 | organism=Plasmodium_berghei_ANKA | product=phosphatidylinositol-4-phosphate 5-kinase, putative (PIP5K) | location=berg02:136764-141095(-) | length=1241 | sequence_SO=chromosome | SO=protein_coding	1	62.4684	0.00261258	84.689	57.758	62.468	1	57.7875	0.0253883	57.788	1	59.7088	0.0173906	59.709	0	0		NaN	0	0		NaN	1	65.5275	0.0101068	67.846	1	60.9678	0.013241	65.038	1	60.9678	0.0157944	60.968	1	53.168	0.0310307	53.168	1	63.5221	0.00261258	83.823	1	53.9236	0.0364713
PBANKA_020320	326	PBANKA_020320	PBANKA_020320	>PBANKA_020320 | organism=Plasmodium_berghei_ANKA | product=bromodomain protein, putative | location=berg02:142680-146136(-) | length=1113 | sequence_SO=chromosome | SO=protein_coding	1	91.2382	3.84745e-05	122.3	49.129	91.238																					1	96.8478	0.000469775	96.848	0	0		NaN					0	0		NaN	1	75.2254	0.0414814
PBANKA_020420	48	PBANKA_020420	PBANKA_020420	>PBANKA_020420 | organism=Plasmodium_berghei_ANKA | product=tubulin-specific chaperone a, putative | location=berg02:165927-166586(+) | length=165 | sequence_SO=chromosome | SO=protein_coding	1	94.5475	9.05394e-61	212.41	149.59	181.51	1	68.9348	0.000168059	110.25	1	79.7383	6.2309e-07	151.6	1	89.8295	1.01018e-07	166.93	1	78.3049	1.22643e-07	163.67	1	91.6143	1.2745e-07	165.9	1	99.8597	7.86815e-34	198.05	1	106.372	9.40712e-06	160.52	1	80.956	3.07116e-24	188.26	1	108.864	3.02414e-24	188.32	1	82.7008	1.90911e-06
PBANKA_020480	848	PBANKA_020480	PBANKA_020480	>PBANKA_020480 | organism=Plasmodium_berghei_ANKA | product=secreted ookinete protein, putative (PSOP24) | location=berg02:180932-184142(+) | length=920 | sequence_SO=chromosome | SO=protein_coding	1	57.5251	0.00437727	71.286	36.074	57.525	1	48.6768	0.0392373	48.677	1	65.231	0.00798988	65.231	0	0		NaN	0	0		NaN					0	0		NaN	0	0		NaN	1	71.2857	0.00437727	71.286	1	64.4761	0.00878927	64.476
PBANKA_020480	515	PBANKA_020480	PBANKA_020480	>PBANKA_020480 | organism=Plasmodium_berghei_ANKA | product=secreted ookinete protein, putative (PSOP24) | location=berg02:180932-184142(+) | length=920 | sequence_SO=chromosome | SO=protein_coding	0.976385	18.4663	5.84106e-06	130.52	64.714	84.371	0	0		NaN	0.728511	4.30376	0.000998457	97.5	0.737648	4.50296	0.00404361	82.56	0	0		NaN	0.793626	5.90484	0.0096639	71.946	0.925105	11.7466	5.84106e-06	130.52	0.355888	0	0.0292388	57.788	0	0		NaN	0.973018	15.6272	6.88975e-05	125.31	0.722469	4.15818	0.0067362
PBANKA_020480	213	PBANKA_020480	PBANKA_020480	>PBANKA_020480 | organism=Plasmodium_berghei_ANKA | product=secreted ookinete protein, putative (PSOP24) | location=berg02:180932-184142(+) | length=920 | sequence_SO=chromosome | SO=protein_coding	0.97862	19.6165	0.000364681	83.317	28.65	83.317																					0.431866	0	0.00260795	63.436									0	0		NaN
PBANKA_020480	784	PBANKA_020480	PBANKA_020480	>PBANKA_020480 | organism=Plasmodium_berghei_ANKA | product=secreted ookinete protein, putative (PSOP24) | location=berg02:180932-184142(+) | length=920 | sequence_SO=chromosome | SO=protein_coding	1	80.9204	1.01715e-07	163.51	163.51	103.77	1	91.868	2.76278e-05	142.4	1	113.366	2.79886e-05	140.82	1	82.5988	2.94534e-05	150.69	1	102.945	2.8267e-05	140.01	1	98.2074	2.8943e-05	138.02	1	108.809	2.97325e-05	136.26	1	111.406	4.96724e-05	131.06	1	108.437	4.85441e-05	131.32	1	110.263	2.95479e-05	136.24	1	92.2341	2.86928e-05
PBANKA_020480	792	PBANKA_020480	PBANKA_020480	>PBANKA_020480 | organism=Plasmodium_berghei_ANKA | product=secreted ookinete protein, putative (PSOP24) | location=berg02:180932-184142(+) | length=920 | sequence_SO=chromosome | SO=protein_coding	1	77.0785	0.00030035	107.65	55.574	107.65					1	77.0785	0.00030035	107.65	0	0		NaN	0	0		NaN	0.999717	35.4806	0.0176709	83.087	0.999997	55.4711	0.00370461	79.886	1	64.1379	0.000662036	101.32	0	0		NaN	0.999632	34.3373	0.0398237	69.258	0.99984	37.9614	0.0434236
PBANKA_020480	689	PBANKA_020480	PBANKA_020480	>PBANKA_020480 | organism=Plasmodium_berghei_ANKA | product=secreted ookinete protein, putative (PSOP24) | location=berg02:180932-184142(+) | length=920 | sequence_SO=chromosome | SO=protein_coding	0.999793	36.8412	0.000235321	128.73	42.766	127.07	0.859755	7.87486	0.0023991	88.78	0.98524	18.2444	0.00497096	78.902	0.973828	15.7065	0.00024288	124.81	0.996195	24.1795	0.000235321	128.73	0.999793	36.8412	0.000239255	127.07	0.964955	14.4	0.0270729	55.415	0.807512	6.2275	0.00469408	79.614	0	0		NaN	0.998286	27.654	0.00261279	87.363	0.994056	22.3529	0.0305385
PBANKA_020480	640	PBANKA_020480	PBANKA_020480	>PBANKA_020480 | organism=Plasmodium_berghei_ANKA | product=secreted ookinete protein, putative (PSOP24) | location=berg02:180932-184142(+) | length=920 | sequence_SO=chromosome | SO=protein_coding	0.83459	7.38541	2.365e-05	105.9	42.341	60.254	0	0		NaN	0	0		NaN	0.79505	5.91374	2.365e-05	105.9	0	0		NaN	0.673018	3.19823	0.00238365	73.227	0	0		NaN	0	0		NaN					0.495648	0.320779	0.00053205	75.054
PBANKA_020480	644	PBANKA_020480	PBANKA_020480	>PBANKA_020480 | organism=Plasmodium_berghei_ANKA | product=secreted ookinete protein, putative (PSOP24) | location=berg02:180932-184142(+) | length=920 | sequence_SO=chromosome | SO=protein_coding	0.968065	13.8589	2.81546e-05	119.41	66.316	65.954	0.968065	13.8589	3.05589e-05	103.77	0.807539	6.73467	0.00144948	79.143	0.880112	9.90006	0.00115241	65.534	0.838473	7.23455	0.000419482	81.803	0.737831	4.90097	2.81546e-05	119.41	0.962223	14.2079	6.62898e-05	93.494	0.831461	7.02615	5.36115e-05	93.583	0.514678	1.23154	0.0016	77.1	0.494688	0.610291	0.00440843	64.589
PBANKA_020480	647	PBANKA_020480	PBANKA_020480	>PBANKA_020480 | organism=Plasmodium_berghei_ANKA | product=secreted ookinete protein, putative (PSOP24) | location=berg02:180932-184142(+) | length=920 | sequence_SO=chromosome | SO=protein_coding	0.859048	7.8045	2.365e-05	119.41	66.316	103.77	0.859048	7.8045	3.05589e-05	103.77	0.512085	0.486157	0.00867648	51.066	0.798438	6.58142	2.365e-05	105.9	0.682924	3.88648	0.000419482	81.803	0.793824	6.50099	2.81546e-05	119.41	0.739564	5.88405	6.62898e-05	93.494	0.68168	6.26436	5.36115e-05	93.583					0.62815	2.82313	0.00053205	75.054	0.736602	6.83362	0.00700341
PBANKA_020480	651	PBANKA_020480	PBANKA_020480	>PBANKA_020480 | organism=Plasmodium_berghei_ANKA | product=secreted ookinete protein, putative (PSOP24) | location=berg02:180932-184142(+) | length=920 | sequence_SO=chromosome | SO=protein_coding	0.991594	21.3282	1.45504e-05	109.74	69.831	109.74	0.991594	21.3282	1.45504e-05	109.74	0	0		NaN	0.481644	4.26789	0.0116071	47.648	0.873011	12.9895	0.000669625	71.097	0.966959	16.8652	0.000932502	67.744	0	0		NaN	0	0		NaN					0.44558	3.11042	0.000783693	69.578
PBANKA_020500	30	PBANKA_020500	PBANKA_020500	>PBANKA_020500 | organism=Plasmodium_berghei_ANKA | product=conserved Plasmodium protein, unknown function | location=berg02:187009-187527(-) | length=172 | sequence_SO=chromosome | SO=protein_coding	1	73.9284	7.58935e-08	152.09	104.32	73.928	1	72.6764	2.07997e-05	123.83	1	124.453	1.92417e-05	124.45	1	118.842	7.58935e-08	152.09	1	135.975	5.27069e-05	135.98	1	91.6396	2.13454e-05	123.61	1	124.757	1.8481e-05	124.76	0	0		NaN	1	82.1891	0.010026	82.189	1	67.2517	0.00807409	67.252	1	52.1849	1.83159e-05
PBANKA_020500	46	PBANKA_020500	PBANKA_020500	>PBANKA_020500 | organism=Plasmodium_berghei_ANKA | product=conserved Plasmodium protein, unknown function | location=berg02:187009-187527(-) | length=172 | sequence_SO=chromosome | SO=protein_coding	0.865076	8.1591	2.98475e-08	159.18	62.845	124.25	0.683468	4.63514	0.000617992	96.561	0.574124	3.12571	5.45611e-05	116.78	0.751141	5.2694	0.00144857	85.988	0.668184	6.05028	0.00261005	79.346	0.746782	4.78946	4.73212e-05	118.02					0.480412	0	1.38886e-05	142.72	0.762798	6.56025	8.78065e-06	128.64	0.771854	5.61217	4.86568e-05	136.57	0.649916	4.74318	2.54826e-05
PBANKA_020500	80	PBANKA_020500	PBANKA_020500	>PBANKA_020500 | organism=Plasmodium_berghei_ANKA | product=conserved Plasmodium protein, unknown function | location=berg02:187009-187527(-) | length=172 | sequence_SO=chromosome | SO=protein_coding	1	85.4319	1.78326e-07	163.92	89.932	124.1	1	79.1318	1.78326e-07	163.92	0.999998	57.8819	0.000251014	102.19	1	81.8126	7.92812e-06	143.91	0.99974	36.7372	0.0042771	70.316	1	98.7902	2.43386e-06	139.43	1	76.5267	6.70499e-06	127.96	1	80.804	1.74122e-06	128.8	0	0		NaN	1	88.9245	3.11805e-06	134.58	1	88.4819	6.12869e-06
PBANKA_020520	259	PBANKA_020520	PBANKA_020520	>PBANKA_020520 | organism=Plasmodium_berghei_ANKA | product=conserved Plasmodium protein, unknown function | location=berg02:191674-197328(-) | length=1884 | sequence_SO=chromosome | SO=protein_coding	0.999824	37.7115	0.00055938	97.502	72.709	86.222	0.998455	29.1303	0.00204605	77.506	0.99902	30.084	0.00055938	97.502	0.999824	37.7115	0.000946453	86.222	0.981619	17.3078	0.00274261	67.153	0.987775	19.0567	0.0119976	60.542	0.99817	27.893	0.00770718	62.916	0.999033	30.414	0.0072246	64.89	0	0		NaN	0	0		NaN	0.992439	22.1694	0.0283468
PBANKA_020520	261	PBANKA_020520	PBANKA_020520	>PBANKA_020520 | organism=Plasmodium_berghei_ANKA | product=conserved Plasmodium protein, unknown function | location=berg02:191674-197328(-) | length=1884 | sequence_SO=chromosome | SO=protein_coding	0.999933	43.6421	0.000374994	97.502	72.709	86.222	0.999339	34.2975	0.00204605	77.506	0.999808	37.1673	0.00055938	97.502	0.999933	43.6421	0.000946453	86.222	0.992214	21.4072	0.0316671	51.225	0.987839	19.0567	0.000506056	84.895	0.999145	32.3229	0.00340427	64.89	0.999657	35.5787	0.0072246	64.89	0.808033	6.41397	0.0272532	46.337	0.962344	14.1466	0.00590134	60.062	0.995422	26.3403	0.0250223
PBANKA_020520	432	PBANKA_020520	PBANKA_020520	>PBANKA_020520 | organism=Plasmodium_berghei_ANKA | product=conserved Plasmodium protein, unknown function | location=berg02:191674-197328(-) | length=1884 | sequence_SO=chromosome | SO=protein_coding	0.952643	11.3219	2.99974e-06	100.39	55.538	46.862	0.595765	0	0.000475593	78.428	0.510133	0	0.00217979	75.054	0.513228	0	0.0305243	44.164	0.848669	7.29889	0.000310711	88.976	0.951937	11.2357	2.99974e-06	100.39	0.952643	11.3219	0.00256053	61.612	0.507772	0	0.00121283	68.445	0.883722	8.52151	0.00643848	55.051	0.836046	5.9099	0.000850705	69.063	0.886827	5.76749	0.0231332
PBANKA_020520	437	PBANKA_020520	PBANKA_020520	>PBANKA_020520 | organism=Plasmodium_berghei_ANKA | product=conserved Plasmodium protein, unknown function | location=berg02:191674-197328(-) | length=1884 | sequence_SO=chromosome | SO=protein_coding	0.999685	32.7535	1.58334e-12	141.92	81.01	91.555	0.968786	11.9085	8.79776e-07	105.38	0.999181	30.3211	0.00624234	83.247	0.961327	11.4782	0.000733256	92.449	0.991822	23.826	0.000609835	82.885	0.989227	18.0321	0.0021118	74.278	0.990973	18.9316	0.00250148	66.017	0.956107	14.322	0.00121283	68.445	0.985257	17.4515	0.000210566	84.947	0.984309	16.1357	0.000348277	88.329	0.853145	10.6485	0.000807583
PBANKA_020520	442	PBANKA_020520	PBANKA_020520	>PBANKA_020520 | organism=Plasmodium_berghei_ANKA | product=conserved Plasmodium protein, unknown function | location=berg02:191674-197328(-) | length=1884 | sequence_SO=chromosome | SO=protein_coding	0.999991	49.5769	1.58334e-12	141.92	81.01	91.555	0.999717	33.3564	8.79776e-07	105.38	0.999888	41.2173	0.00624234	83.247	0.998538	26.0798	0.00674426	64.707	0.997814	30.0793	0.000310711	88.976	0.997971	25.8923	2.99974e-06	100.39	0.996381	27.4292	0.00250148	76.261	0.980557	15.4692	0.000976114	76.41	0.998831	33.5547	0.000210566	84.947	0.993663	21.0314	0.000348277	88.329	0.994362	25.2339	0.000807583
PBANKA_020520	448	PBANKA_020520	PBANKA_020520	>PBANKA_020520 | organism=Plasmodium_berghei_ANKA | product=conserved Plasmodium protein, unknown function | location=berg02:191674-197328(-) | length=1884 | sequence_SO=chromosome | SO=protein_coding	0.994783	20.3262	0.000473825	78.485	45.882	73.11	0.949468	16.6228	0.00307161	70.71	0.738301	5.92022	0.00615827	55.35	0.498801	2.27444	0.021413	47.208	0.874274	11.7561	0.000609835	74.171	0.9822	18.7959	0.0021118	73.982	0.931223	14.0901	0.0126111	76.261	0.977455	17.6625	0.00121283	68.445	0.74295	6.93687	0.0165104	48.958	0.74098	6.10158	0.00195997	64.058	0	0
PBANKA_020520	1259	PBANKA_020520	PBANKA_020520	>PBANKA_020520 | organism=Plasmodium_berghei_ANKA | product=conserved Plasmodium protein, unknown function | location=berg02:191674-197328(-) | length=1884 | sequence_SO=chromosome | SO=protein_coding	1	68.845	0.00365034	68.845	19.225	68.845	1	68.845	0.00365034	68.845					0	0		NaN
PBANKA_020520	1223	PBANKA_020520	PBANKA_020520	>PBANKA_020520 | organism=Plasmodium_berghei_ANKA | product=conserved Plasmodium protein, unknown function | location=berg02:191674-197328(-) | length=1884 | sequence_SO=chromosome | SO=protein_coding	0.999997	54.7978	7.62768e-05	121.44	68.575	99.044	0.999725	35.5991	7.62768e-05	121.44	0	0		NaN	0	0		NaN	0	0		NaN	0.999997	54.7978	0.000870395	99.044									0.562767	1.09616	0.0013729	94.325	0.995245	23.2078	0.00963225	84.375
PBANKA_020520	1233	PBANKA_020520	PBANKA_020520	>PBANKA_020520 | organism=Plasmodium_berghei_ANKA | product=conserved Plasmodium protein, unknown function | location=berg02:191674-197328(-) | length=1884 | sequence_SO=chromosome | SO=protein_coding	0.998699	29.0705	4.61103e-11	171.83	92.928	119.38	0.994341	22.114	0.000225761	114.66	0.985347	18.2951	0.000239282	108.69	0.998699	29.0705	0.000571021	119.38	0.986004	18.4818	0.000161626	119.72	0.984416	18.172	0.00204601	87.652	0.992276	21.3184	0.000284454	113.08	0.988075	19.4245	6.18928e-05	126.26	0.993395	21.6247	0.00109506	100.58	0.997769	26.6492	0.000122727	152.51	0.993279	21.8502	0.00260847
PBANKA_020520	1101	PBANKA_020520	PBANKA_020520	>PBANKA_020520 | organism=Plasmodium_berghei_ANKA | product=conserved Plasmodium protein, unknown function | location=berg02:191674-197328(-) | length=1884 | sequence_SO=chromosome | SO=protein_coding	1	67.5634	0.00010282	115.38	73.9	115.38	0.999986	49.9558	0.000373903	104.81	0.999942	44.1812	0.00199051	81.357	0.999996	55.5694	0.000194081	112.44	1	67.5634	0.000155143	115.38	0.999951	46.4562	0.00247575	85.177	0.999978	47.9456	0.00010282	113.23	0.99998	48.7189	0.0010447	94.188	0.999995	54.6854	0.000530645	101.05	0.999744	38.7893	0.00165217	89.659	0	0
PBANKA_020520	1079	PBANKA_020520	PBANKA_020520	>PBANKA_020520 | organism=Plasmodium_berghei_ANKA | product=conserved Plasmodium protein, unknown function | location=berg02:191674-197328(-) | length=1884 | sequence_SO=chromosome | SO=protein_coding	0.997123	30.7949	0.0036503	55.884	10.006	44.6	0	0		NaN					0	0		NaN	0	0		NaN	0	0		NaN	0.965888	12.5776	0.0219777	42.052	0	0		NaN	0.995422	27.2162	0.0199731	42.738	0	0		NaN	0	0
PBANKA_020520	1083	PBANKA_020520	PBANKA_020520	>PBANKA_020520 | organism=Plasmodium_berghei_ANKA | product=conserved Plasmodium protein, unknown function | location=berg02:191674-197328(-) | length=1884 | sequence_SO=chromosome | SO=protein_coding	0.992826	21.5288	3.54059e-05	114.46	62.894	114.46	0	0		NaN					0	0		NaN	0	0		NaN	0	0		NaN	0.966326	15.5166	0.00106995	64.843	0.846137	7.45379	4.59663e-05	99.343	0.952547	14.3694	0.000554104	71.853	0.985316	21.0939	8.27982e-05	89.659	0	0
PBANKA_020520	1498	PBANKA_020520	PBANKA_020520	>PBANKA_020520 | organism=Plasmodium_berghei_ANKA | product=conserved Plasmodium protein, unknown function | location=berg02:191674-197328(-) | length=1884 | sequence_SO=chromosome | SO=protein_coding	0.992674	21.3194	0.000216948	135.04	90.665	103.11	0.812074	6.35609	0.00327792	92.265	0.965271	14.4395	0.000216948	135.04	0.936406	11.6805	0.00971125	83.045					0.5	0	0.0177034	76.332	0.749086	4.75008	0.00696491	78.508	0.992116	20.9979	0.00384603	89.26	0.992674	21.3194	0.00198373	103.11	0.920041	10.6094	0.00079997	116.9	0	0
PBANKA_020560	14	PBANKA_020560	PBANKA_020560	>PBANKA_020560 | organism=Plasmodium_berghei_ANKA | product=double-strand break repair protein MRE11, putative | location=berg02:205762-208914(-) | length=1050 | sequence_SO=chromosome | SO=protein_coding	0.98542	18.2987	0.00219224	63.436	33.626	63.436																													0	0		NaN	0	0		NaN
PBANKA_020560	151	PBANKA_020560	PBANKA_020560	>PBANKA_020560 | organism=Plasmodium_berghei_ANKA | product=double-strand break repair protein MRE11, putative | location=berg02:205762-208914(-) | length=1050 | sequence_SO=chromosome | SO=protein_coding	0.999634	34.7999	0.00496769	92.773	33.167	92.773									0.999634	34.7999	0.00496769	92.773
PBANKA_020560	158	PBANKA_020560	PBANKA_020560	>PBANKA_020560 | organism=Plasmodium_berghei_ANKA | product=double-strand break repair protein MRE11, putative | location=berg02:205762-208914(-) | length=1050 | sequence_SO=chromosome | SO=protein_coding	0.999999	66.698	0.00496769	92.773	33.167	92.773									0.999999	66.698	0.00496769	92.773
PBANKA_020580	2394	PBANKA_020580	PBANKA_020580	>PBANKA_020580 | organism=Plasmodium_berghei_ANKA | product=serine/threonine protein kinase, putative (IK2) | location=berg02:211684-219858(-) | length=2724 | sequence_SO=chromosome | SO=protein_coding	1	72.8151	0.00495482	81.565	30.669	72.815	1	79.8861	0.00806983	79.886	0	0		NaN	0	0		NaN	1	70.2596	0.0160432	70.26	0	0		NaN	0	0		NaN	1	72.8151	0.0131418	72.815									0	0
PBANKA_020580	1372	PBANKA_020580	PBANKA_020580	>PBANKA_020580 | organism=Plasmodium_berghei_ANKA | product=serine/threonine protein kinase, putative (IK2) | location=berg02:211684-219858(-) | length=2724 | sequence_SO=chromosome | SO=protein_coding	0.99999	50.1645	3.42081e-05	146.63	86.292	101.43	0.991347	20.5434	0.00278383	70.051	0.999882	39.2965	0.000316493	97.469	0.994428	22.5148	0.000127189	113.29	0.999218	31.0644	0.000164886	111.15	0.99999	50.1645	0.000226997	101.43	0.999188	30.9	0.000294908	95.445	0.999689	35.073	0.000184381	107.63	0.998972	29.8731	0.000236973	106.44	0.997652	26.2686	0.000364828	93.278	0.9913	20.5652	0.000610657
PBANKA_020580	1373	PBANKA_020580	PBANKA_020580	>PBANKA_020580 | organism=Plasmodium_berghei_ANKA | product=serine/threonine protein kinase, putative (IK2) | location=berg02:211684-219858(-) | length=2724 | sequence_SO=chromosome | SO=protein_coding	0.999997	54.9627	3.42081e-05	146.63	86.292	97.128	0.999277	31.3076	0.00278383	70.051	0.999882	39.2965	0.000316493	97.469	0.999871	38.8847	0.000127189	113.29	0.999929	41.5078	0.000164886	111.15	0.999997	54.7666	0.000226997	101.43	0.999879	39.1537	0.000294908	95.445	0.999602	34.0017	0.000184381	107.63	0.999576	33.7157	0.000236973	106.44	0.997351	25.7299	0.000364828	93.278	0.99956	33.5268	0.000610657
PBANKA_020580	2585	PBANKA_020580	PBANKA_020580	>PBANKA_020580 | organism=Plasmodium_berghei_ANKA | product=serine/threonine protein kinase, putative (IK2) | location=berg02:211684-219858(-) | length=2724 | sequence_SO=chromosome | SO=protein_coding	0.853377	7.84657	0.00460306	68.458	41.015	50.404	0.853377	7.84657	0.00460306	68.458					0	0		NaN	0	0		NaN	0	0		NaN
PBANKA_020580	2150	PBANKA_020580	PBANKA_020580	>PBANKA_020580 | organism=Plasmodium_berghei_ANKA | product=serine/threonine protein kinase, putative (IK2) | location=berg02:211684-219858(-) | length=2724 | sequence_SO=chromosome | SO=protein_coding	0.998009	26.9971	0.000438627	89.723	32.904	86.179	0.89911	9.70296	0.000438627	89.723	0.966965	14.6398	0.0016113	76.329	0	0		NaN	0.998009	26.9971	0.000577634	86.179	0.960216	13.5108	0.00394543	66.77	0	0		NaN	0.499524	0	0.00159592	68.625	0.99732	25.7144	0.000663341	85.087	0.991811	20.6239	0.0103627	52.185	0.784251	5.73542	0.00103393
PBANKA_020580	2153	PBANKA_020580	PBANKA_020580	>PBANKA_020580 | organism=Plasmodium_berghei_ANKA | product=serine/threonine protein kinase, putative (IK2) | location=berg02:211684-219858(-) | length=2724 | sequence_SO=chromosome | SO=protein_coding	0.999963	45.1818	0.000495333	86.179	31.553	85.087	0.727695	4.52266	0.0041608	59.975	0.991833	20.8053	0.0016113	76.329	0.718587	4.11494	0.0192854	47.485	0.99907	30.3085	0.000577634	86.179	0.986613	18.4391	0.00394543	66.77	0.900633	9.58658	0.000495333	80.142	0.499524	0	0.00159592	68.625	0.999963	45.1818	0.000663341	85.087	0.953748	13.1047	0.0103627	52.185	0	0
PBANKA_020580	2159	PBANKA_020580	PBANKA_020580	>PBANKA_020580 | organism=Plasmodium_berghei_ANKA | product=serine/threonine protein kinase, putative (IK2) | location=berg02:211684-219858(-) | length=2724 | sequence_SO=chromosome | SO=protein_coding	1	88.0923	0.000438627	89.723	32.904	88.092	0.999977	46.0265	0.000438627	89.723	0.999673	31.8616	0.0016113	76.329	0	0		NaN	0	0		NaN	0	0		NaN	0.999182	30.2353	0.0122702	57.248	0	0		NaN	1	88.0923	0.00406666	88.092	0.999815	37.0813	0.0264644	50.098	0.999986	47.5293	0.00103393
PBANKA_020580	2614	PBANKA_020580	PBANKA_020580	>PBANKA_020580 | organism=Plasmodium_berghei_ANKA | product=serine/threonine protein kinase, putative (IK2) | location=berg02:211684-219858(-) | length=2724 | sequence_SO=chromosome | SO=protein_coding	1	72.5272	0.000421545	118.66	44.518	97.713	0.99831	27.7078	0.00967889	85.496	1	72.5272	0.00431097	97.713	0.999994	52.0354	0.0067683	91.889					1	63.2435	0.00754325	89.604													0.999696	35.1127	0.028961	73.809
PBANKA_020580	1708	PBANKA_020580	PBANKA_020580	>PBANKA_020580 | organism=Plasmodium_berghei_ANKA | product=serine/threonine protein kinase, putative (IK2) | location=berg02:211684-219858(-) | length=2724 | sequence_SO=chromosome | SO=protein_coding	1	81.226	0.00201081	108.66	48.984	108.66
PBANKA_020580	2376	PBANKA_020580	PBANKA_020580	>PBANKA_020580 | organism=Plasmodium_berghei_ANKA | product=serine/threonine protein kinase, putative (IK2) | location=berg02:211684-219858(-) | length=2724 | sequence_SO=chromosome | SO=protein_coding	0.985936	18.4574	0.00207223	108.23	56.589	66.674	0	0		NaN	0	0		NaN	0.631425	2.33796	0.00472469	96.247	0	0		NaN	0	0		NaN	0	0		NaN					0.844744	7.35676	0.0130353	82.483	0	0		NaN	0.959482	13.7439	0.0251795
PBANKA_020580	2602	PBANKA_020580	PBANKA_020580	>PBANKA_020580 | organism=Plasmodium_berghei_ANKA | product=serine/threonine protein kinase, putative (IK2) | location=berg02:211684-219858(-) | length=2724 | sequence_SO=chromosome | SO=protein_coding	0.999986	48.4068	0.00109521	106.19	75.152	106.19	0.997286	25.6209	0.0102453	73.168	0.998285	26.6939	0.00472487	86.367	0.996217	24.2801	0.00586115	82.942	0.98323	15.5466	0.0143377	69.111	0.999783	38.3118	0.0167803	66.939	0.995701	22.6762	0.00605798	82.349	0.99991	39.3861	0.00223575	95.9	0.999154	29.5869	0.00491349	81.632	0.999748	35.8254	0.00243973	94.639	0.999825	37.6722	0.00264531
PBANKA_020580	2605	PBANKA_020580	PBANKA_020580	>PBANKA_020580 | organism=Plasmodium_berghei_ANKA | product=serine/threonine protein kinase, putative (IK2) | location=berg02:211684-219858(-) | length=2724 | sequence_SO=chromosome | SO=protein_coding	0.987646	19.028	0.00109521	106.19	75.152	86.005	0.806299	6.19154	0.0102453	73.168	0.799793	6.00571	0.00472487	86.367	0.896095	9.34235	0.00586115	82.942	0.917514	10.335	0.0154486	68.123	0.904062	9.74182	0.0167803	66.939	0.80039	6.00782	0.00605798	82.349	0.94673	12.4919	0.00223575	95.9	0.976643	16.2039	0.00871174	81.606	0.87958	8.63461	0.00243973	94.639	0.882923	8.77371	0.00264531
PBANKA_020580	2606	PBANKA_020580	PBANKA_020580	>PBANKA_020580 | organism=Plasmodium_berghei_ANKA | product=serine/threonine protein kinase, putative (IK2) | location=berg02:211684-219858(-) | length=2724 | sequence_SO=chromosome | SO=protein_coding	0.914749	10.1568	0.0035196	90.453	56.578	68.845	0.652688	2.11343	0.0117614	71.402									0.617337	1.95771	0.0143377	69.111	0	0		NaN													0.602768	1.73843	0.00929471	75.018
PBANKA_020580	159	PBANKA_020580	PBANKA_020580	>PBANKA_020580 | organism=Plasmodium_berghei_ANKA | product=serine/threonine protein kinase, putative (IK2) | location=berg02:211684-219858(-) | length=2724 | sequence_SO=chromosome | SO=protein_coding	0.977225	16.3254	0.00404985	85.924	9.2446	85.924	0.977225	16.3254	0.00404985	85.924	0	0		NaN													0.713787	3.96879	0.0171021	64.224													0	0
PBANKA_020580	2449	PBANKA_020580	PBANKA_020580	>PBANKA_020580 | organism=Plasmodium_berghei_ANKA | product=serine/threonine protein kinase, putative (IK2) | location=berg02:211684-219858(-) | length=2724 | sequence_SO=chromosome | SO=protein_coding	0.999995	53.5638	0.00192832	125.51	72.304	112.82					0.999987	48.754	0.00895099	125.51					0	0		NaN	0.999895	39.8274	0.0229196	99.413	0.999974	45.9339	0.0164495	92.096	0.999909	40.6382	0.0182007	90.755									0.99674	24.8542	0.00808783
PBANKA_020590	834	PBANKA_020590	PBANKA_020590	>PBANKA_020590 | organism=Plasmodium_berghei_ANKA | product=lipid/sterol:H+ symporter, putative | location=berg02:225206-229614(+) | length=1357 | sequence_SO=chromosome | SO=protein_coding	0.999997	55.8182	2.08984e-09	165.16	102.69	163.44	0.999881	41.7872	0.000100484	118.48	0.999934	45.4438	0.000377253	134.08	0.999852	39.3828	0.000106182	117.78	0.999647	35.8328	0.000563828	111.73	0.999967	46.2485	0.000172016	127.97	0.999964	46.0551	0.000206166	116.61	0.999638	35.6559	0.000865279	104.26	0.999454	33.6896	5.12415e-05	130.77	0.999997	55.8182	1.22428e-07	163.44	0.998305	29.1956	8.81917e-05
PBANKA_020590	655	PBANKA_020590	PBANKA_020590	>PBANKA_020590 | organism=Plasmodium_berghei_ANKA | product=lipid/sterol:H+ symporter, putative | location=berg02:225206-229614(+) | length=1357 | sequence_SO=chromosome | SO=protein_coding	0.771806	5.30119	0.00427366	55.247	25.8	52.359																																	0.771806	5.30119	0.00583008	52.359
PBANKA_020590	765	PBANKA_020590	PBANKA_020590	>PBANKA_020590 | organism=Plasmodium_berghei_ANKA | product=lipid/sterol:H+ symporter, putative | location=berg02:225206-229614(+) | length=1357 | sequence_SO=chromosome | SO=protein_coding	0.944954	13.3751	0.00352954	75.743	35.127	70.094					0.327239	0	0.0036853	64.346	0.333152	0	0.00459418	62.589	0.944954	13.3751	0.00352954	70.094					0	0		NaN					0	0		NaN	0.331643	0	0.0107459	54.834	0	0
PBANKA_020650	6	PBANKA_020650	PBANKA_020650	>PBANKA_020650 | organism=Plasmodium_berghei_ANKA | product=ras-related protein Rab-5C, putative (RAB5c) | location=berg02:241878-243785(-) | length=214 | sequence_SO=chromosome | SO=protein_coding	1	69.1921	1.22603e-06	157.42	83.467	96.447	0.999997	56.0043	4.54687e-05	124.98	0.999998	57.8516	0.000406836	101.54	0.999997	55.0984	1.22934e-05	152.89	0.999964	44.4586	0.000668734	103.75	1	63.3972	1.22603e-06	157.42	0	0		NaN	1	69.1921	0.00146015	96.447	0.999995	52.9743	0.00233805	88.781	0.999955	43.4949	0.00189867	93.115	0.999533	33.3016	0.0151003
PBANKA_020660	535	PBANKA_020660	PBANKA_020660	>PBANKA_020660 | organism=Plasmodium_berghei_ANKA | product=asparagine and aspartate rich protein 2, putative | location=berg02:245186-248743(-) | length=1185 | sequence_SO=chromosome | SO=protein_coding	1	66.5854	2.00668e-06	112.88	66.348	112.88	0.999979	47.5275	0.00120193	65.883					1	66.5854	2.00668e-06	112.88					0.999991	51.241	0.000153789	86.08	0.999973	48.2015	0.00494007	66.413	0.999983	47.7119	0.000453327	78.122	0.997923	28.6376	0.0018083	62.678	0.99804	27.6482	0.00101551	67.793	0.999988	49.1889	1.12926e-05
PBANKA_020700	547	PBANKA_020700	PBANKA_020700	>PBANKA_020700 | organism=Plasmodium_berghei_ANKA | product=calcium-transporting ATPase, putative (SERCA) | location=berg02:260115-263673(+) | length=1120 | sequence_SO=chromosome | SO=protein_coding	1	85.7368	1.23312e-70	217.73	140.38	104.68	1	75.8232	0.000479314	118.54	1	132.475	2.34865e-09	165.03	1	93.5776	2.36839e-13	176.48	1	119.649	2.36839e-13	176.48	1	84.021	0.000107271	113.43	1	107.716	4.73166e-05	132.67	1	106.681	6.1864e-06	147.17	1	96.5411	1.27901e-07	156.58	1	133.988	4.43104e-10	169.77	1	105.242	8.89743e-13
PBANKA_020700	555	PBANKA_020700	PBANKA_020700	>PBANKA_020700 | organism=Plasmodium_berghei_ANKA | product=calcium-transporting ATPase, putative (SERCA) | location=berg02:260115-263673(+) | length=1120 | sequence_SO=chromosome | SO=protein_coding	0.950775	12.8774	2.57991e-07	160.15	91.522	101.71	0.791452	5.80219	0.000479314	118.54	0.73931	4.53092	0.0078895	115.77	0.482365	0	0.0158146	70.134	0.756927	4.93682	0.00493785	91.541	0.757788	5.1931	0.0161603	78.057	0.698034	6.48916	0.0254445	65.374	0	0		NaN	0.789209	5.8715	0.000582931	104.68	0	0		NaN	0	0
PBANKA_020700	556	PBANKA_020700	PBANKA_020700	>PBANKA_020700 | organism=Plasmodium_berghei_ANKA | product=calcium-transporting ATPase, putative (SERCA) | location=berg02:260115-263673(+) | length=1120 | sequence_SO=chromosome | SO=protein_coding	0.950987	15.8936	5.38619e-07	156.02	89.753	95.365	0.886222	9.34185	0.000675085	109.42	0.950987	15.8936	0.00101525	95.365	0.482365	0	0.0158146	70.134	0.483772	0	0.0380547	58.32	0	0		NaN	0	0		NaN	0	0		NaN	0	0		NaN	0	0		NaN	0	0
PBANKA_020700	452	PBANKA_020700	PBANKA_020700	>PBANKA_020700 | organism=Plasmodium_berghei_ANKA | product=calcium-transporting ATPase, putative (SERCA) | location=berg02:260115-263673(+) | length=1120 | sequence_SO=chromosome | SO=protein_coding	1	75.6128	5.04247e-06	167.22	58.538	163.33	0.999982	47.4349	5.04247e-06	103.14	0.999956	43.5488	0.00340978	88.163	1	65.4334	6.60245e-06	146.67	1	86.7018	6.36467e-05	156.52	0.999989	49.8302	0.00201688	96.371	0.999999	60.0279	5.53337e-05	137.62	1	72.5142	2.08181e-05	167.22	0.999999	60.387	0.000154086	137.62	0.999999	58.8026	8.18964e-05	133.04	0.999999	61.3846	0.000167274
PBANKA_020730	366	PBANKA_020730	PBANKA_020730	>PBANKA_020730 | organism=Plasmodium_berghei_ANKA | product=conserved Plasmodium protein, unknown function | location=berg02:268979-271072(+) | length=697 | sequence_SO=chromosome | SO=protein_coding	1	92.8883	0.00511403	97.352	19.684	97.352					0	0		NaN	0	0		NaN					0	0		NaN	0	0		NaN									0	0		NaN
PBANKA_020730	375	PBANKA_020730	PBANKA_020730	>PBANKA_020730 | organism=Plasmodium_berghei_ANKA | product=conserved Plasmodium protein, unknown function | location=berg02:268979-271072(+) | length=697 | sequence_SO=chromosome | SO=protein_coding	0.999334	33.0276	0.00511403	97.352	19.684	45.221	0.999334	33.0276	0.0400941	45.221	0	0		NaN	0	0		NaN					0	0		NaN	0	0		NaN									0	0		NaN
PBANKA_020750	76	PBANKA_020750	PBANKA_020750	>PBANKA_020750 | organism=Plasmodium_berghei_ANKA | product=conserved Plasmodium protein, unknown function | location=berg02:275190-277746(+) | length=821 | sequence_SO=chromosome | SO=protein_coding	0.999999	58.4534	0.00456334	96.707	30.381	90.05	0.99999	50.1926	0.00486268	95.854	0.999999	58.4534	0.00878537	90.05					0	0		NaN					0.999998	57.0897	0.0147723	69.721					0	0		NaN					0.999993	51.2937	0.0178221
PBANKA_020750	319	PBANKA_020750	PBANKA_020750	>PBANKA_020750 | organism=Plasmodium_berghei_ANKA | product=conserved Plasmodium protein, unknown function | location=berg02:275190-277746(+) | length=821 | sequence_SO=chromosome | SO=protein_coding	0.999847	38.1668	0.00272402	96.143	45.338	92.19													0.999847	38.1668	0.00329216	92.19													0.999319	31.6791	0.0112925	71.558					0.998972	29.8763	0.00272402
PBANKA_020750	385	PBANKA_020750	PBANKA_020750	>PBANKA_020750 | organism=Plasmodium_berghei_ANKA | product=conserved Plasmodium protein, unknown function | location=berg02:275190-277746(+) | length=821 | sequence_SO=chromosome | SO=protein_coding	0.988589	20.4125	0.00538547	95.205	50.607	95.205					0	0		NaN	0	0		NaN	0.988589	20.4125	0.00538547	95.205					0	0		NaN
PBANKA_020750	361	PBANKA_020750	PBANKA_020750	>PBANKA_020750 | organism=Plasmodium_berghei_ANKA | product=conserved Plasmodium protein, unknown function | location=berg02:275190-277746(+) | length=821 | sequence_SO=chromosome | SO=protein_coding	0.968926	15.1029	5.63615e-05	148.18	65.474	94.717					0.929727	11.3077	0.00217636	92.939					0.812746	8.06594	0.0109966	69.331	0.968926	15.1029	0.000567331	111.66	0	0		NaN
PBANKA_020750	363	PBANKA_020750	PBANKA_020750	>PBANKA_020750 | organism=Plasmodium_berghei_ANKA | product=conserved Plasmodium protein, unknown function | location=berg02:275190-277746(+) | length=821 | sequence_SO=chromosome | SO=protein_coding	0.875768	8.5864	0.000422451	116.58	27.387	62.077	0.646895	2.64062	0.00523587	80.387					0.668526	3.04675	0.000422451	116.58	0.664138	2.98268	0.00120395	100.18					0	0		NaN									0.753634	4.85771	0.00906521	71.531	0.875768	8.5864	0.0190624
PBANKA_020760	1004	PBANKA_020760	PBANKA_020760	>PBANKA_020760 | organism=Plasmodium_berghei_ANKA | product=asparagine-rich antigen, putative | location=berg02:278985-285542(-) | length=2185 | sequence_SO=chromosome | SO=protein_coding	1	78.0589	0.000191385	109.72	79.744	88.19					0	0		NaN	1	64.5051	0.00421755	77.137	0.999908	40.3414	0.014056	62.438									0	0		NaN	0	0		NaN	0.999999	60.4009	0.00285526	80.541
PBANKA_020760	1281	PBANKA_020760	PBANKA_020760	>PBANKA_020760 | organism=Plasmodium_berghei_ANKA | product=asparagine-rich antigen, putative | location=berg02:278985-285542(-) | length=2185 | sequence_SO=chromosome | SO=protein_coding	1	74.6177	0.00248528	79.875	47.352	79.875	0	0		NaN	0	0		NaN	0.999893	42.6968	0.0211666	54.898	0	0		NaN	0	0		NaN	0.999971	48.4156	0.0211666	54.898	0.999978	49.5075	0.0204758	55.322	0.999974	48.8756	0.0224771	54.094					0.999964	47.4142	0.0236445
PBANKA_020760	1356	PBANKA_020760	PBANKA_020760	>PBANKA_020760 | organism=Plasmodium_berghei_ANKA | product=asparagine-rich antigen, putative | location=berg02:278985-285542(-) | length=2185 | sequence_SO=chromosome | SO=protein_coding	1	67.072	0.000687753	86.8	53.537	73.346	1	67.072	0.00328795	73.346	0.999999	60.4036	0.00431975	70.907	0.999953	43.2941	0.0047192	65.924	0.999983	47.7917	0.0103394	57.788	0.999998	58.1332	0.00417747	67.396	0.999994	52.3063	0.00187182	75.533	0.999988	49.3364	0.0177269	55.453	0.999997	55.4976	0.00715108	65.765	1	65.8782	0.000687753	86.8	0.999971	45.3898	0.0103246
PBANKA_020760	893	PBANKA_020760	PBANKA_020760	>PBANKA_020760 | organism=Plasmodium_berghei_ANKA | product=asparagine-rich antigen, putative | location=berg02:278985-285542(-) | length=2185 | sequence_SO=chromosome | SO=protein_coding	0.760647	5.02143	4.84554e-07	149.42	99.802	149.42	0	0		NaN									0.760647	5.02143	4.84554e-07	149.42	0	0		NaN													0	0		NaN
PBANKA_020770	1097	PBANKA_020770	PBANKA_020770	>PBANKA_020770 | organism=Plasmodium_berghei_ANKA | product=conserved Plasmodium protein, unknown function | location=berg02:289386-293390(+) | length=1179 | sequence_SO=chromosome | SO=protein_coding	1	130.57	2.08833e-11	174.76	120.5	130.57	1	142.56	6.00826e-06	142.56	1	174.76	2.08833e-11	174.76	1	135.679	2.80158e-07	135.68	1	116.918	0.00017268	116.92	1	110.098	0.000348857	110.1	1	105.817	0.000460664	105.82	0	0		NaN	1	121.496	0.000121869	121.5	1	91.541	8.77348e-05	154.17	1	115.504	0.000120153
PBANKA_020830	249	PBANKA_020830	PBANKA_020830	>PBANKA_020830 | organism=Plasmodium_berghei_ANKA | product=novel putative transporter 1 (NPT1) | location=berg02:304566-306086(-) | length=506 | sequence_SO=chromosome | SO=protein_coding	0.992808	21.4166	6.76595e-05	114.55	73.024	67.785	0.992458	21.1922	0.00376088	83.359	0.729737	4.3138	0.00549758	71.969	0.980663	17.0514	0.00376088	83.359					0.974046	15.7438	0.0074852	79.383	0.752169	4.8216	0.00255457	79.565	0.743232	4.61583	0.0014083	86.222	0.5	0	6.76595e-05	114.55	0.992808	21.4166	0.00504133	72.968	0.917408	10.4562	0.000121184
PBANKA_020830	251	PBANKA_020830	PBANKA_020830	>PBANKA_020830 | organism=Plasmodium_berghei_ANKA | product=novel putative transporter 1 (NPT1) | location=berg02:304566-306086(-) | length=506 | sequence_SO=chromosome | SO=protein_coding	0.999592	33.8867	6.76595e-05	122.65	84.278	122.65	0	0		NaN	0.967873	14.7894	0.002232	88.765	0.994536	22.6012	0.00537824	79.029					0	0		NaN	0.5	0	0.00485824	73.448	0.999592	33.8867	0.000119772	122.65	0.990896	20.3681	6.76595e-05	114.55	0.999453	32.6145	0.000461301	109.23	0.92222	10.7397	0.00700171
PBANKA_020830	499	PBANKA_020830	PBANKA_020830	>PBANKA_020830 | organism=Plasmodium_berghei_ANKA | product=novel putative transporter 1 (NPT1) | location=berg02:304566-306086(-) | length=506 | sequence_SO=chromosome | SO=protein_coding	0.999998	58.1704	2.40298e-05	131.25	80.282	101.43	0.999972	45.5369	0.00339758	92.65	0.999931	41.5907	0.00402396	89.507	0.999998	58.1704	0.00134514	101.43	0.999997	55.669	2.40298e-05	131.25	0.986084	18.5039	0.00462364	86.498	0.999986	48.6493	0.000607327	108.25	0	0		NaN	0.712726	3.94627	0.0375536	62.658	0.849141	7.50408	0.0237846	69.024	0.9969	25.0731	0.00496073
PBANKA_020840	321	PBANKA_020840	PBANKA_020840	>PBANKA_020840 | organism=Plasmodium_berghei_ANKA | product=transporter, putative | location=berg02:307371-309245(-) | length=624 | sequence_SO=chromosome | SO=protein_coding	0.999999	60.6595	0.000204017	115.96	77.237	115.96																					0.999999	61.324	0.00225724	79.589	0.999972	48.03	0.0115287	63.522	0.999996	54.6608	0.00194221	81.808	0	0		NaN
PBANKA_020840	397	PBANKA_020840	PBANKA_020840	>PBANKA_020840 | organism=Plasmodium_berghei_ANKA | product=transporter, putative | location=berg02:307371-309245(-) | length=624 | sequence_SO=chromosome | SO=protein_coding	0.999997	55.8865	3.34398e-06	162.64	72.414	162.64	0.998921	29.6635	0.00130677	113.52	0.999728	35.6499	0.00117684	123.76	0.997974	26.9238	0.00119559	118.5	0.999782	36.6051	0.0020861	108.14	0.999696	35.1668	0.00104024	128.85	0.998673	28.7655	0.00347976	99.796	0.969243	14.9849	0.0215028	73.802	0.999879	39.1743	0.000189492	140.93	0.999433	32.4578	0.0011735	116.58	0.999991	50.3552	0.00113341
PBANKA_020840	341	PBANKA_020840	PBANKA_020840	>PBANKA_020840 | organism=Plasmodium_berghei_ANKA | product=transporter, putative | location=berg02:307371-309245(-) | length=624 | sequence_SO=chromosome | SO=protein_coding	0.957042	13.2866	2.22244e-06	153.79	93.164	104.16	0.505074	0	0.00245265	95.409	0.567125	2.98006	6.3384e-05	127.18	0.950252	12.5916	4.86829e-05	120.9	0.957042	13.2866	1.56813e-05	153.79	0.686316	0.860858	0.00151867	92.773	0.752417	4.79653	0.00106298	97.235	0.850479	6.95847	4.05218e-05	133.25	0.813936	6.22645	2.90392e-05	138.28	0.708238	3.31105	2.75701e-05	142.57	0.861543	7.31099	5.88755e-05
PBANKA_020840	342	PBANKA_020840	PBANKA_020840	>PBANKA_020840 | organism=Plasmodium_berghei_ANKA | product=transporter, putative | location=berg02:307371-309245(-) | length=624 | sequence_SO=chromosome | SO=protein_coding	0.992883	21.4467	2.22244e-06	153.79	93.164	117.84	0.642291	1.02188	0.000102764	118.2	0.984399	18.0309	0.0010292	103.13	0.990547	20.4552	4.86829e-05	120.9	0.992883	21.4467	1.56813e-05	153.79	0.855936	7.74472	0.00131111	105.92	0.927405	13.2508	0.000268148	113.37	0.928474	11.1259	4.05218e-05	133.25	0.96632	13.6504	2.90392e-05	138.28	0.990718	20.3073	2.75701e-05	142.57	0.918603	10.8656	5.88755e-05
PBANKA_020840	345	PBANKA_020840	PBANKA_020840	>PBANKA_020840 | organism=Plasmodium_berghei_ANKA | product=transporter, putative | location=berg02:307371-309245(-) | length=624 | sequence_SO=chromosome | SO=protein_coding	0.958966	13.673	7.18388e-06	132.97	83.633	102.24	0.472017	0.205774	0.00311729	92.679	0.900238	7.55745	0.0010292	103.13	0.958966	13.673	0.00499372	102.24	0.53412	0	0.00043368	110.51	0	0		NaN	0.798766	4.70779	0.000268148	113.37	0	0		NaN	0.850216	12.3122	0.00116726	97.223	0.816106	9.47442	0.000268148	113.37	0.899763	7.55745	0.000419604
PBANKA_020840	294	PBANKA_020840	PBANKA_020840	>PBANKA_020840 | organism=Plasmodium_berghei_ANKA | product=transporter, putative | location=berg02:307371-309245(-) | length=624 | sequence_SO=chromosome | SO=protein_coding	0.999866	41.7406	1.77013e-06	165.9	75.134	145.19	0.92866	12.1127	0.000637315	101.3	0.930883	12.5881	2.47673e-06	163.92	0.984483	21.1503	4.38348e-05	136.59	0.977875	16.4577	0.000224271	126.62	0.991262	20.8567	7.2434e-06	133.96	0.888805	9.55592	0.00122298	93.427	0.996008	26.5905	5.07014e-05	125.96	0.954936	15.4694	0.00114503	96.208	0.991637	21.3702	5.21882e-06	130.47	0.998906	30.5704	9.47449e-05
PBANKA_020840	297	PBANKA_020840	PBANKA_020840	>PBANKA_020840 | organism=Plasmodium_berghei_ANKA | product=transporter, putative | location=berg02:307371-309245(-) | length=624 | sequence_SO=chromosome | SO=protein_coding	0.887667	10.792	0.00223205	92.773	18.476	85.518	0	0		NaN	0	0		NaN	0.887667	10.792	0.00612367	85.518	0	0		NaN	0	0		NaN	0	0		NaN	0	0		NaN	0	0		NaN	0	0		NaN	0	0
PBANKA_020840	368	PBANKA_020840	PBANKA_020840	>PBANKA_020840 | organism=Plasmodium_berghei_ANKA | product=transporter, putative | location=berg02:307371-309245(-) | length=624 | sequence_SO=chromosome | SO=protein_coding	1	76.1073	5.97514e-05	139.74	91.63	107.53	1	68.5937	0.00201519	98.337	0.999999	62.0135	0.0016963	103.46	1	73.15	0.000794085	111.72	0.999975	47.2208	0.00860754	77.185	0.999999	59.8632	0.000450555	119.21	1	68.1168	0.00205469	99.539	1	82.2252	0.000428516	120.53	1	81.2376	0.00100432	109.44	1	91.9032	0.00048714	117.03	1	66.633	0.00150996
PBANKA_020880	657	PBANKA_020880	PBANKA_020880	>PBANKA_020880 | organism=Plasmodium_berghei_ANKA | product=ubiquitin carboxyl-terminal hydrolase 1, putative (UBP1) | location=berg02:318179-327224(-) | length=2945 | sequence_SO=chromosome | SO=protein_coding	0.999076	30.3372	0.00297177	90.476	43.775	61.815					0.624816	2.21508	0.0365821	55.815
PBANKA_020880	385	PBANKA_020880	PBANKA_020880	>PBANKA_020880 | organism=Plasmodium_berghei_ANKA | product=ubiquitin carboxyl-terminal hydrolase 1, putative (UBP1) | location=berg02:318179-327224(-) | length=2945 | sequence_SO=chromosome | SO=protein_coding	1	84.7561	8.58439e-07	145.67	76.719	136.77	0.998788	32.1688	0.000317099	98.21	0.999891	42.6311	0.00020694	108.96	0.999798	38.1264	0.000308079	98.887	0.999996	57.1879	0.00072388	80.082	1	84.7561	8.58439e-07	136.77	0.999993	52.7577	1.4392e-05	126.86	0.999938	44.4041	5.77221e-05	120.9	1	70.3074	1.23267e-06	137.52	0.952224	16.0056	0.000368397	94.359	0.998424	28.9484	0.000206827
PBANKA_020880	2644	PBANKA_020880	PBANKA_020880	>PBANKA_020880 | organism=Plasmodium_berghei_ANKA | product=ubiquitin carboxyl-terminal hydrolase 1, putative (UBP1) | location=berg02:318179-327224(-) | length=2945 | sequence_SO=chromosome | SO=protein_coding	0.850535	10.3788	0.00392357	78.225	41.594	78.225
PBANKA_020880	2511	PBANKA_020880	PBANKA_020880	>PBANKA_020880 | organism=Plasmodium_berghei_ANKA | product=ubiquitin carboxyl-terminal hydrolase 1, putative (UBP1) | location=berg02:318179-327224(-) | length=2945 | sequence_SO=chromosome | SO=protein_coding	0.999642	34.4631	0.00287157	89.992	52.305	66.059	0.99907	30.3127	0.00287157	89.992	0	0		NaN	0.993247	21.6754	0.0184421	62.69	0.999642	34.4631	0.0139194	66.059
PBANKA_020880	261	PBANKA_020880	PBANKA_020880	>PBANKA_020880 | organism=Plasmodium_berghei_ANKA | product=ubiquitin carboxyl-terminal hydrolase 1, putative (UBP1) | location=berg02:318179-327224(-) | length=2945 | sequence_SO=chromosome | SO=protein_coding	1	82.454	2.50748e-11	174.46	95.758	151.3	1	91.3948	0.000138154	143.56	1	93.8489	0.000174108	138.31	1	96.5703	2.50748e-11	174.46	0.999994	52.1786	0.000118348	151.99	1	89.5363	5.27777e-06	151.3					1	75.4164	0.00670947	135.81	1	90.7295	0.000191253	159.58	1	75.4357	0.00724462	124.42	1	66.339	0.00684086
PBANKA_020880	1205	PBANKA_020880	PBANKA_020880	>PBANKA_020880 | organism=Plasmodium_berghei_ANKA | product=ubiquitin carboxyl-terminal hydrolase 1, putative (UBP1) | location=berg02:318179-327224(-) | length=2945 | sequence_SO=chromosome | SO=protein_coding	0.995349	23.8492	0.001308	96.135	60.478	86.539					0.708616	4.85206	0.0334925	55.011	0.850996	7.63387	0.00149149	94.717					0.837829	7.63463	0.00275747	85.006	0.990278	21.1223	0.00236188	86.497	0.979694	17.2301	0.00226512	87.447	0.732402	5.86472	0.00236188	86.497	0.743224	5.05681	0.00710927	75.316	0.926067	11.0514	0.00227371
PBANKA_020880	330	PBANKA_020880	PBANKA_020880	>PBANKA_020880 | organism=Plasmodium_berghei_ANKA | product=ubiquitin carboxyl-terminal hydrolase 1, putative (UBP1) | location=berg02:318179-327224(-) | length=2945 | sequence_SO=chromosome | SO=protein_coding	0.993395	21.7724	0.000154866	129.43	38.109	129.43																					0.987852	19.1017	0.00032994	115.91
PBANKA_020880	1177	PBANKA_020880	PBANKA_020880	>PBANKA_020880 | organism=Plasmodium_berghei_ANKA | product=ubiquitin carboxyl-terminal hydrolase 1, putative (UBP1) | location=berg02:318179-327224(-) | length=2945 | sequence_SO=chromosome | SO=protein_coding	0.990052	20.8815	0.00261791	91.123	38.876	85.522	0.982219	20.4328	0.0108269	77.597	0.976262	19.1516	0.02891	61.235	0.846294	10.4186	0.03397	54.023	0.987588	19.1935	0.00386465	86.463									0.975122	18.9428	0.0287349	61.48	0.943176	15.2109	0.0298556	56.205	0.963473	17.2226	0.00261791	91.123
PBANKA_020880	539	PBANKA_020880	PBANKA_020880	>PBANKA_020880 | organism=Plasmodium_berghei_ANKA | product=ubiquitin carboxyl-terminal hydrolase 1, putative (UBP1) | location=berg02:318179-327224(-) | length=2945 | sequence_SO=chromosome | SO=protein_coding	0.928541	12.6163	0.000111164	117.18	41.76	45.737	0	0		NaN	0	0		NaN	0	0		NaN	0.610644	2.04841	0.00274073	83.692	0	0		NaN	0	0		NaN					0.666598	0	0.0323671	60.561	0	0		NaN	0	0
PBANKA_020880	540	PBANKA_020880	PBANKA_020880	>PBANKA_020880 | organism=Plasmodium_berghei_ANKA | product=ubiquitin carboxyl-terminal hydrolase 1, putative (UBP1) | location=berg02:318179-327224(-) | length=2945 | sequence_SO=chromosome | SO=protein_coding	0.92848	12.5003	7.99138e-05	120.99	69.526	45.737	0	0		NaN	0	0		NaN	0.898641	9.88487	7.99138e-05	120.99	0	0		NaN	0	0		NaN	0	0		NaN					0.672309	4.88723	0.00355742	80.545	0	0		NaN	0	0
PBANKA_020880	543	PBANKA_020880	PBANKA_020880	>PBANKA_020880 | organism=Plasmodium_berghei_ANKA | product=ubiquitin carboxyl-terminal hydrolase 1, putative (UBP1) | location=berg02:318179-327224(-) | length=2945 | sequence_SO=chromosome | SO=protein_coding	0.982906	17.7655	0.000217629	111.11	56.324	111.11	0	0		NaN	0	0		NaN	0	0		NaN	0	0		NaN	0	0		NaN	0	0		NaN					0.666611	0	0.0323671	60.561	0	0		NaN	0	0
PBANKA_020880	738	PBANKA_020880	PBANKA_020880	>PBANKA_020880 | organism=Plasmodium_berghei_ANKA | product=ubiquitin carboxyl-terminal hydrolase 1, putative (UBP1) | location=berg02:318179-327224(-) | length=2945 | sequence_SO=chromosome | SO=protein_coding	0.999874	37.9742	0.00256387	97.463	26.379	67.997	0.990255	21.4955	0.0395371	50.452	0	0		NaN	0.991271	23.4499	0.00827592	76.24					0.996351	26.5551	0.0136835	69.03	0.970639	16.944	0.00302973	93.623	0.99969	38.3605	0.00415204	87.641	0	0		NaN	0	0		NaN	0.997022	26.2458	0.00617338
PBANKA_020880	580	PBANKA_020880	PBANKA_020880	>PBANKA_020880 | organism=Plasmodium_berghei_ANKA | product=ubiquitin carboxyl-terminal hydrolase 1, putative (UBP1) | location=berg02:318179-327224(-) | length=2945 | sequence_SO=chromosome | SO=protein_coding	0.999888	39.5056	7.80191e-13	140.12	99.106	137.72	0.972037	15.411	0.00017469	71.042																	0.998356	27.8342	4.88636e-05	82.885	0.99218	21.0341	8.54074e-05	78.272					0.999888	39.5056	1.49985e-12	137.72	0.925907	10.968	0.00717113
PBANKA_020990	217	PBANKA_020990	PBANKA_020990	>PBANKA_020990 | organism=Plasmodium_berghei_ANKA | product=nucleoside transporter 4, putative (NT4) | location=berg02:368769-370240(+) | length=429 | sequence_SO=chromosome | SO=protein_coding	0.999972	45.5551	0.00433739	83.856	21.569	80.632	0	0		NaN	0	0		NaN	0	0		NaN	0	0		NaN	0	0		NaN	0	0		NaN	0	0		NaN	0	0		NaN	0.999972	45.5551	0.00517237	80.632	0	0
PBANKA_021010	163	PBANKA_021010	PBANKA_021010	>PBANKA_021010 | organism=Plasmodium_berghei_ANKA | product=vacuolar protein sorting-associated protein VTA1, putative | location=berg02:375887-377625(+) | length=281 | sequence_SO=chromosome | SO=protein_coding	1	70.3726	3.04195e-26	184.97	125.82	70.373	1	70.4511	4.42467e-05	137.27	1	66.3869	2.29798e-07	155.24	1	72.5852	8.79388e-05	118.5	1	86.7483	1.25276e-05	139.29	1	88.5651	0.000109702	119.37	1	58.564	7.40235e-07	151.03	1	74.7833	6.65697e-06	145.43	1	58.0243	0.00032536	105.5	1	64.5199	1.8813e-08	160.67	1	100.07	3.78297e-08
PBANKA_021040	400	PBANKA_021040	PBANKA_021040	>PBANKA_021040 | organism=Plasmodium_berghei_ANKA | product=DNA mismatch repair protein PMS1, putative (PMS1) | location=berg02:384409-387729(+) | length=1076 | sequence_SO=chromosome | SO=protein_coding	0.972848	17.7667	0.000589739	68.569	36.304	55.588
PBANKA_021050	2276	PBANKA_021050	PBANKA_021050	>PBANKA_021050 | organism=Plasmodium_berghei_ANKA | product=conserved Plasmodium protein, unknown function | location=berg02:387904-400929(-) | length=4204 | sequence_SO=chromosome | SO=protein_coding	0.999999	58.2648	0.00405898	79.514	35.382	79.514													0.999648	34.6023	0.0436328	54.393																					0.999758	36.1662	0.019389
PBANKA_021050	2207	PBANKA_021050	PBANKA_021050	>PBANKA_021050 | organism=Plasmodium_berghei_ANKA | product=conserved Plasmodium protein, unknown function | location=berg02:387904-400929(-) | length=4204 | sequence_SO=chromosome | SO=protein_coding	1	58.817	3.38429e-07	160.18	114.12	58.817	0.5	0	0.00131191	110.15	0.5	0	3.38429e-07	160.18	1	70.4379	0.00291768	94.547	1	55.4145	0.00137843	109.6	0.5	0	0.000179388	136.38	1	70.2724	0.0160277	70.272	1	59.7496	0.00504552	84.169	0.5	0	0.000166822	139.78	0.5	0	0.000847657	121.21	1	63.2903	0.000456014
PBANKA_021050	2208	PBANKA_021050	PBANKA_021050	>PBANKA_021050 | organism=Plasmodium_berghei_ANKA | product=conserved Plasmodium protein, unknown function | location=berg02:387904-400929(-) | length=4204 | sequence_SO=chromosome | SO=protein_coding	1	58.817	3.38429e-07	160.18	114.12	58.817	0.76083	5.02581	0.00131191	110.15	0.5	0	3.38429e-07	160.18	1	70.4379	0.00249879	98	1	55.4145	5.79866e-07	157.5	0.772043	5.29788	0.000176746	137.09	1	70.2724	0.00108558	112.02	1	59.7496	0.00504552	84.169	0.756977	4.93435	0.000166822	139.78	0.5	0	0.000847657	121.21	1	63.2903	0.000456014
PBANKA_021050	1894	PBANKA_021050	PBANKA_021050	>PBANKA_021050 | organism=Plasmodium_berghei_ANKA | product=conserved Plasmodium protein, unknown function | location=berg02:387904-400929(-) | length=4204 | sequence_SO=chromosome | SO=protein_coding	0.999995	52.9336	3.40047e-05	134.76	76.435	123.02	0.99985	38.2354	3.40047e-05	134.76	0.999955	43.4391	0.000422405	105.53	0.997079	25.3324	0.00163155	91.355	0.999981	47.2319	0.000561298	103.13	0.999973	45.7119	0.000122417	115.8	0	0		NaN	0.866133	8.1091	0.00918234	70.197	0	0		NaN	0	0		NaN	0	0
PBANKA_021050	1902	PBANKA_021050	PBANKA_021050	>PBANKA_021050 | organism=Plasmodium_berghei_ANKA | product=conserved Plasmodium protein, unknown function | location=berg02:387904-400929(-) | length=4204 | sequence_SO=chromosome | SO=protein_coding	1	156.675	1.30812e-93	226.93	123.63	156.67	0	0		NaN	0	0		NaN	1	176.078	1.92893e-13	176.08	1	205.335	1.98758e-49	205.33	1	226.929	1.30812e-93	226.93	1	137.271	8.33349e-05	137.27	1	167.286	1.15223e-08	167.29	1	163.407	1.36621e-08	166.62	1	163.344	8.31523e-07	163.34	1	145.936	9.29512e-05
PBANKA_021050	2130	PBANKA_021050	PBANKA_021050	>PBANKA_021050 | organism=Plasmodium_berghei_ANKA | product=conserved Plasmodium protein, unknown function | location=berg02:387904-400929(-) | length=4204 | sequence_SO=chromosome | SO=protein_coding	0.999499	33.0905	0.00307324	93.348	26.822	64.798					0.999192	31.2851	0.012123	70.68	0	0		NaN	0.874707	8.48305	0.00339981	91.62	0	0		NaN					0	0		NaN									0.995358	23.4571	0.0188053
PBANKA_021050	2132	PBANKA_021050	PBANKA_021050	>PBANKA_021050 | organism=Plasmodium_berghei_ANKA | product=conserved Plasmodium protein, unknown function | location=berg02:387904-400929(-) | length=4204 | sequence_SO=chromosome | SO=protein_coding	0.986183	19.5577	0.00328288	92.239	21.297	92.239	0.641626	2.53869	0.00543109	82.85	0	0		NaN	0.798281	8.68388	0.00966292	73.841					0	0		NaN					0.60858	1.91722	0.00617142	80.318					0.986183	19.5577	0.00328288	92.239	0.793301	5.90672	0.00545331
PBANKA_021050	3745	PBANKA_021050	PBANKA_021050	>PBANKA_021050 | organism=Plasmodium_berghei_ANKA | product=conserved Plasmodium protein, unknown function | location=berg02:387904-400929(-) | length=4204 | sequence_SO=chromosome | SO=protein_coding	0.999984	47.8368	3.26974e-11	168.62	122.73	168.62	0.995854	23.8084	7.21218e-06	130.56	0.999979	46.8432	6.78151e-11	166.21	0.977942	16.4678	1.23925e-06	147.84	0.99753	26.0934	0.000411128	103.45	0.999284	31.4465	1.87751e-05	135.43	0.998565	28.5053	5.94521e-05	116.98	0.991959	21.0834	8.30484e-06	124.73	0.855566	7.72639	3.53951e-05	119.37	0.9873	18.9178	0.000150375	111.57	0.994686	22.786	0.000438635
PBANKA_021050	1882	PBANKA_021050	PBANKA_021050	>PBANKA_021050 | organism=Plasmodium_berghei_ANKA | product=conserved Plasmodium protein, unknown function | location=berg02:387904-400929(-) | length=4204 | sequence_SO=chromosome | SO=protein_coding	0.99286	21.4325	0.00041736	114.54	61.301	114.54	0	0		NaN	0.575331	1.35866	0.00944438	71.03	0.587509	2.92406	0.0259069	57.267	0.543504	1.82782	0.0418789	48.532	0	0		NaN	0	0		NaN	0.97567	16.0338	0.000698742	109.14					0.99286	21.4325	0.00041736	114.54	0	0
PBANKA_021050	1884	PBANKA_021050	PBANKA_021050	>PBANKA_021050 | organism=Plasmodium_berghei_ANKA | product=conserved Plasmodium protein, unknown function | location=berg02:387904-400929(-) | length=4204 | sequence_SO=chromosome | SO=protein_coding	0.958153	13.6743	0.00120395	100.18	38.76	70.134	0	0		NaN									0	0		NaN	0	0		NaN	0	0		NaN	0.499996	0	0.00413968	84.62	0.685342	5.40139	0.0402151	49.298	0.860794	7.91376	0.00120395	100.18	0	0
PBANKA_021060	504	PBANKA_021060	PBANKA_021060	>PBANKA_021060 | organism=Plasmodium_berghei_ANKA | product=ubiquitin carboxyl-terminal hydrolase, putative | location=berg02:402297-411058(-) | length=2788 | sequence_SO=chromosome | SO=protein_coding	0.995882	23.8354	0.00219004	90.861	51.522	70.117									0.968994	14.9487	0.00289391	85.837	0.953205	13.0899	0.0138284	69.069					0.992984	21.5085	0.00219004	90.861	0.820543	6.60142	0.0170699	65.895	0.995882	23.8354	0.0127582	70.117	0.910518	10.0755	0.0286231	58.427
PBANKA_021060	2178	PBANKA_021060	PBANKA_021060	>PBANKA_021060 | organism=Plasmodium_berghei_ANKA | product=ubiquitin carboxyl-terminal hydrolase, putative | location=berg02:402297-411058(-) | length=2788 | sequence_SO=chromosome | SO=protein_coding	0.999566	34.7026	0.000197924	109.42	42.748	104.45	0.714347	4.54493	0.027922	52.821	0.717466	4.49476	0.0196788	57.425	0.988964	19.9723	0.00535959	74.783	0.978717	18.6359	0.034954	49.333	0.994071	25.0815	0.00248852	82.349	0	0		NaN	0.995866	24.9896	0.000197924	109.42	0.98965	19.9543	0.00167501	86.738	0.761842	7.04735	0.0333235	50.077	0.902632	9.74943	0.00432433
PBANKA_021060	2180	PBANKA_021060	PBANKA_021060	>PBANKA_021060 | organism=Plasmodium_berghei_ANKA | product=ubiquitin carboxyl-terminal hydrolase, putative | location=berg02:402297-411058(-) | length=2788 | sequence_SO=chromosome | SO=protein_coding	0.978708	19.5862	0.00155854	101.28	28.694	63.181					0	0		NaN	0.749428	7.75087	0.0441957	45.115	0.978708	19.5862	0.0132268	63.181	0.583287	1.52671	0.00155854	88.471	0.895588	10.5446	0.010968	65.495	0	0		NaN	0	0		NaN	0	0		NaN	0	0
PBANKA_021060	2187	PBANKA_021060	PBANKA_021060	>PBANKA_021060 | organism=Plasmodium_berghei_ANKA | product=ubiquitin carboxyl-terminal hydrolase, putative | location=berg02:402297-411058(-) | length=2788 | sequence_SO=chromosome | SO=protein_coding	0.990573	21.1977	7.19919e-05	115.73	57.016	51.135	0.779718	7.79917	0.0372689	48.277	0.955672	13.3377	7.19919e-05	115.73	0	0		NaN	0	0		NaN	0	0		NaN	0	0		NaN	0	0		NaN	0	0		NaN	0.974478	18.0413	0.0283617	52.576	0.815308	8.31549	0.0436636
PBANKA_021060	425	PBANKA_021060	PBANKA_021060	>PBANKA_021060 | organism=Plasmodium_berghei_ANKA | product=ubiquitin carboxyl-terminal hydrolase, putative | location=berg02:402297-411058(-) | length=2788 | sequence_SO=chromosome | SO=protein_coding	0.999505	35.2888	9.19123e-05	101.6	66.879	80.868	0.993513	21.9101	9.19123e-05	101.6	0.998795	32.7227	0.000954821	71.946	0.998619	30.509	0.00519745	67.136	0.996326	24.771	0.000434855	91.238	0.850957	10.9295	0.00648122	55.631	0.986094	21.6875	0.00330073	67.11	0.964126	15.6302	0.00294828	61.903	0.965202	15.3965	0.00524656	57.068	0.999505	35.2888	0.000884058	80.868	0.716562	8.96241	0.0105583
PBANKA_021060	14	PBANKA_021060	PBANKA_021060	>PBANKA_021060 | organism=Plasmodium_berghei_ANKA | product=ubiquitin carboxyl-terminal hydrolase, putative | location=berg02:402297-411058(-) | length=2788 | sequence_SO=chromosome | SO=protein_coding	1	84.634	0.000183397	106.44	34.508	106.44	0.999992	51.2413	0.000797208	94.188	0.999188	30.9025	0.0100622	65.085	0.999931	41.598	0.00091031	92.671	0.999891	39.6348	0.0283386	61.52	0.999885	39.4001	0.0029579	78.917	0.999705	35.294	0.00757835	69.081	0	0		NaN					0	0		NaN	0	0
PBANKA_021060	1808	PBANKA_021060	PBANKA_021060	>PBANKA_021060 | organism=Plasmodium_berghei_ANKA | product=ubiquitin carboxyl-terminal hydrolase, putative | location=berg02:402297-411058(-) | length=2788 | sequence_SO=chromosome | SO=protein_coding	1	107.628	1.42795e-47	200.9	126.12	107.63	1	160.445	1.04139e-06	160.45	1	171.517	4.296e-14	171.52	1	75.8194	0.0271818	75.819	1	136.425	2.96753e-05	136.43	1	167.347	1.28853e-09	167.35	1	133.948	3.74972e-05	133.95	1	171.517	4.296e-14	171.52	1	157.705	1.88201e-06	157.7	1	200.897	1.42795e-47	200.9	1	51.7258	0.000463829
PBANKA_021060	447	PBANKA_021060	PBANKA_021060	>PBANKA_021060 | organism=Plasmodium_berghei_ANKA | product=ubiquitin carboxyl-terminal hydrolase, putative | location=berg02:402297-411058(-) | length=2788 | sequence_SO=chromosome | SO=protein_coding	0.989544	20.46	0.00350066	92.41	48.934	60.527	0	0		NaN	0	0		NaN					0.984097	18.7757	0.00412979	65.881					0.960855	13.4331	0.00350066	92.41					0	0		NaN					0.989544	20.46	0.0288573
PBANKA_021060	450	PBANKA_021060	PBANKA_021060	>PBANKA_021060 | organism=Plasmodium_berghei_ANKA | product=ubiquitin carboxyl-terminal hydrolase, putative | location=berg02:402297-411058(-) | length=2788 | sequence_SO=chromosome | SO=protein_coding	0.942609	12.2404	0.00350066	92.41	48.934	60.527	0	0		NaN	0	0		NaN					0.602286	1.84514	0.00412979	65.881					0.899949	9.35037	0.00350066	92.41					0	0		NaN					0.942609	12.2404	0.0288573
PBANKA_021060	2042	PBANKA_021060	PBANKA_021060	>PBANKA_021060 | organism=Plasmodium_berghei_ANKA | product=ubiquitin carboxyl-terminal hydrolase, putative | location=berg02:402297-411058(-) | length=2788 | sequence_SO=chromosome | SO=protein_coding	0.982374	17.4619	3.62543e-06	142.84	92.659	126.43																									0.853561	8.00203	1.25276e-05	138.77	0.753901	4.90056	0.00189381	85.496	0	0		NaN
PBANKA_021060	467	PBANKA_021060	PBANKA_021060	>PBANKA_021060 | organism=Plasmodium_berghei_ANKA | product=ubiquitin carboxyl-terminal hydrolase, putative | location=berg02:402297-411058(-) | length=2788 | sequence_SO=chromosome | SO=protein_coding	0.996217	24.2049	5.36734e-07	163.72	116.93	163.72	0	0		NaN	0.97677	16.2374	0.000111242	112.42	0.768236	6.71953	0.0145072	50.957	0.947874	12.597	0.000106879	112.74	0.876714	8.51947	1.39931e-06	134.56	0	0		NaN	0.587693	1.64526	0.00499809	61.976	0.989788	21.5094	0.000176582	107.65	0.967567	15.1138	1.44693e-05	127.59	0	0
PBANKA_021060	472	PBANKA_021060	PBANKA_021060	>PBANKA_021060 | organism=Plasmodium_berghei_ANKA | product=ubiquitin carboxyl-terminal hydrolase, putative | location=berg02:402297-411058(-) | length=2788 | sequence_SO=chromosome | SO=protein_coding	0.904918	10.5155	2.31867e-05	126.1	70.477	67.668	0	0		NaN	0	0		NaN	0	0		NaN	0.802656	6.09321	0.000216952	101.41	0	0		NaN	0.904918	10.5155	0.00275513	67.668	0	0		NaN	0.506817	0.118739	2.31867e-05	126.1	0.746956	5.18846	0.00735807	57.708	0	0
PBANKA_021060	524	PBANKA_021060	PBANKA_021060	>PBANKA_021060 | organism=Plasmodium_berghei_ANKA | product=ubiquitin carboxyl-terminal hydrolase, putative | location=berg02:402297-411058(-) | length=2788 | sequence_SO=chromosome | SO=protein_coding	0.999998	57.7884	0.000486103	117.09	56.93	102.4	0.999976	46.1731	0.00783681	77.062	0.999992	51.2014	0.00203819	98.156	0.999875	39.0303	0.00202633	97.163	0.999998	57.6733	0.000486103	117.09	0.999997	55.4618	0.00200621	95.477	0.999996	54.2572	0.00442867	84.821	0.999958	43.7501	0.00200621	95.477	0.999956	43.5791	0.00191745	101.71	0.999855	38.3799	0.00215167	92.866	0.999995	53.3092	0.00202352
PBANKA_021060	527	PBANKA_021060	PBANKA_021060	>PBANKA_021060 | organism=Plasmodium_berghei_ANKA | product=ubiquitin carboxyl-terminal hydrolase, putative | location=berg02:402297-411058(-) | length=2788 | sequence_SO=chromosome | SO=protein_coding	0.999999	58.9223	0.00134548	100.09	50.785	100.09	0	0		NaN	0.999929	41.4873	0.0263782	65.241	0.999999	58.9223	0.00134548	100.09	0.999997	55.5539	0.00641181	79.23	0	0		NaN					0	0		NaN	0.999988	49.3856	0.0125578	69.815
PBANKA_021060	19	PBANKA_021060	PBANKA_021060	>PBANKA_021060 | organism=Plasmodium_berghei_ANKA | product=ubiquitin carboxyl-terminal hydrolase, putative | location=berg02:402297-411058(-) | length=2788 | sequence_SO=chromosome | SO=protein_coding	0.956958	9.34702	6.61197e-05	94.275	70.991	83.647	0.956958	9.34702	0.000750944	83.647													0.949806	11.6749	6.61197e-05	94.275	0.919025	8.02735	0.000875014	81.682
PBANKA_021060	20	PBANKA_021060	PBANKA_021060	>PBANKA_021060 | organism=Plasmodium_berghei_ANKA | product=ubiquitin carboxyl-terminal hydrolase, putative | location=berg02:402297-411058(-) | length=2788 | sequence_SO=chromosome | SO=protein_coding	0.95406	11.6749	6.61197e-05	94.275	70.991	94.275	0.772549	1.74314	0.000750944	83.647													0.95406	11.6749	6.61197e-05	94.275	0.919025	8.02735	0.000875014	81.682
PBANKA_021060	22	PBANKA_021060	PBANKA_021060	>PBANKA_021060 | organism=Plasmodium_berghei_ANKA | product=ubiquitin carboxyl-terminal hydrolase, putative | location=berg02:402297-411058(-) | length=2788 | sequence_SO=chromosome | SO=protein_coding	0.772757	4.55205	6.61197e-05	94.275	70.991	94.275	0.67942	0.211803	0.000750944	83.647													0.772757	4.55205	6.61197e-05	94.275	0.700106	2.34979	0.000875014	81.682
PBANKA_021070	205	PBANKA_021070	PBANKA_021070	>PBANKA_021070 | organism=Plasmodium_berghei_ANKA | product=conserved Plasmodium protein, unknown function | location=berg02:414110-416318(+) | length=679 | sequence_SO=chromosome | SO=protein_coding	1	82.0081	5.88002e-05	132.5	105.66	100.59	1	71.5998	8.22779e-05	132.5	0.999959	43.8391	0.00147456	96.805	0.999975	46.0282	0.00339336	115.91	0.991393	20.6169	0.0341575	60.134	0.999899	39.954	0.00109395	99.663	0.999834	37.7971	0.00135362	97.713	0.999932	41.7075	0.00581976	94.673	0.999993	51.6714	0.00851198	77.037	1	71.4176	7.28924e-05	121.01	0.999312	31.62	0.0152459
PBANKA_021070	302	PBANKA_021070	PBANKA_021070	>PBANKA_021070 | organism=Plasmodium_berghei_ANKA | product=conserved Plasmodium protein, unknown function | location=berg02:414110-416318(+) | length=679 | sequence_SO=chromosome | SO=protein_coding	0.953197	14.7649	6.19815e-05	132.24	44.089	132.24																					0.402136	0	0.000722472	99.834
PBANKA_021070	304	PBANKA_021070	PBANKA_021070	>PBANKA_021070 | organism=Plasmodium_berghei_ANKA | product=conserved Plasmodium protein, unknown function | location=berg02:414110-416318(+) | length=679 | sequence_SO=chromosome | SO=protein_coding	0.987807	19.6014	3.82171e-13	160.46	83.62	127.66	0.75078	4.87646	0.000835928	90.853	0.920535	10.6389	3.82171e-13	160.46					0.987807	19.6014	9.45393e-05	127.66	0.984284	18.3845	0.000417463	115.09	0.770035	5.24878	5.63835e-05	136.33	0.797726	5.99878	0.000397896	110.55	0.789584	6.2275	0.000516097	103.11	0.781119	5.5265	0.000423022	108.66	0.772634	5.5041	0.000436787
PBANKA_021070	306	PBANKA_021070	PBANKA_021070	>PBANKA_021070 | organism=Plasmodium_berghei_ANKA | product=conserved Plasmodium protein, unknown function | location=berg02:414110-416318(+) | length=679 | sequence_SO=chromosome | SO=protein_coding	0.926951	11.1801	0.000319979	117.48	45.188	91.812	0.469046	0.688167	0.000319979	114.21					0.647669	2.91578	0.000420875	107.46	0.926951	11.1801	0.00196939	91.812					0.402136	0	0.000722472	99.834	0.679734	3.27084	0.000438839	117.48	0.460706	0	0.000516097	103.11
PBANKA_021150	256	PBANKA_021150	PBANKA_021150	>PBANKA_021150 | organism=Plasmodium_berghei_ANKA | product=proteasome subunit alpha type-5, putative | location=berg02:434470-435590(+) | length=256 | sequence_SO=chromosome | SO=protein_coding	0.829561	6.88488	0.000914252	91.067	58.365	77.051																					0.559945	1.06219	0.000914252	91.067									0.490458	0	0.0348577	73.688
PBANKA_021220	2152	PBANKA_021220	PBANKA_021220	>PBANKA_021220 | organism=Plasmodium_berghei_ANKA | product=conserved Plasmodium protein, unknown function | location=berg02:463879-479337(-) | length=5152 | sequence_SO=chromosome | SO=protein_coding	1	67.3338	0.00117716	105.25	49.938	67.334	0	0		NaN	1	83.2035	0.00397142	88.021	1	93.649	0.00117716	105.25	1	76.9431	0.0258773	76.943	1	92.0388	0.00231678	98.942	1	90.697	0.00293998	90.697	1	69.2288	0.0111085	94.692	0	0		NaN	1	94.1217	0.00289091	94.122	0	0
PBANKA_021220	1284	PBANKA_021220	PBANKA_021220	>PBANKA_021220 | organism=Plasmodium_berghei_ANKA | product=conserved Plasmodium protein, unknown function | location=berg02:463879-479337(-) | length=5152 | sequence_SO=chromosome | SO=protein_coding	0.847933	8.70691	0.00174125	53.751	28.266	51.264	0	0		NaN	0.847933	8.70691	0.00174125	53.751									0	0		NaN	0	0		NaN	0	0		NaN					0	0		NaN	0.662579	4.40189	0.00502462
PBANKA_021220	887	PBANKA_021220	PBANKA_021220	>PBANKA_021220 | organism=Plasmodium_berghei_ANKA | product=conserved Plasmodium protein, unknown function | location=berg02:463879-479337(-) | length=5152 | sequence_SO=chromosome | SO=protein_coding	0.981044	17.8367	0.00339459	78.249	41.904	63.681	0.938082	11.8201	0.0205837	57.703	0.660611	2.89943	0.0183142	58.98	0	0		NaN	0	0		NaN	0	0		NaN	0	0		NaN	0.981044	17.8367	0.0123551	63.681	0	0		NaN	0	0		NaN	0.824409	6.71916	0.015018
PBANKA_021220	1838	PBANKA_021220	PBANKA_021220	>PBANKA_021220 | organism=Plasmodium_berghei_ANKA | product=conserved Plasmodium protein, unknown function | location=berg02:463879-479337(-) | length=5152 | sequence_SO=chromosome | SO=protein_coding	1	116.694	2.80889e-20	184.66	104.77	116.69	1	88.4709	2.89594e-05	132.01	1	144.746	7.36853e-06	144.75	1	90.4641	0.00079937	103.39	1	93.7676	0.00166193	93.768	1	117.654	2.80889e-20	184.66	1	77.3565	0.000424299	109.1	1	74.3246	0.000247138	122.16	1	69.7472	8.32983e-05	137.32	1	90.7058	0.00515113	90.706	1	95.8733	0.00146073
PBANKA_021220	2171	PBANKA_021220	PBANKA_021220	>PBANKA_021220 | organism=Plasmodium_berghei_ANKA | product=conserved Plasmodium protein, unknown function | location=berg02:463879-479337(-) | length=5152 | sequence_SO=chromosome | SO=protein_coding	0.999997	58.2051	0.00109062	99.747	50.299	99.747	0	0		NaN	0	0		NaN	0	0		NaN	0.999493	36.099	0.0106385	68.845	0	0		NaN	0	0		NaN					0	0		NaN	0.999997	58.2051	0.00109062	99.747
PBANKA_021220	2764	PBANKA_021220	PBANKA_021220	>PBANKA_021220 | organism=Plasmodium_berghei_ANKA | product=conserved Plasmodium protein, unknown function | location=berg02:463879-479337(-) | length=5152 | sequence_SO=chromosome | SO=protein_coding	0.999995	53.4642	0.00290671	102.64	39.012	87.647	0	0		NaN	0.999152	30.7111	0.00569168	84.753	0.998836	29.3352	0.0265512	58.885	0.999995	53.4642	0.00338257	91.712	0.99989	39.5844	0.013178	71.031	0	0		NaN	0.999855	38.391	0.0153354	79.337	0	0		NaN	0.999923	41.1221	0.0108927	71.98	0.999604	34.0192	0.0316267
PBANKA_021220	2200	PBANKA_021220	PBANKA_021220	>PBANKA_021220 | organism=Plasmodium_berghei_ANKA | product=conserved Plasmodium protein, unknown function | location=berg02:463879-479337(-) | length=5152 | sequence_SO=chromosome | SO=protein_coding	1	85.0865	0.000381713	93.92	34.575	85.087																																	0	0		NaN
PBANKA_021230	109	PBANKA_021230	PBANKA_021230	>PBANKA_021230 | organism=Plasmodium_berghei_ANKA | product=actin-like protein, putative (ALP3) | location=berg02:480819-482614(+) | length=539 | sequence_SO=chromosome | SO=protein_coding	1	77.7769	6.16892e-06	152.4	87.555	119.69	0	0		NaN	1	63.4063	0.00106162	96.777	0.999998	56.8917	0.000231603	117.51	1	96.2561	7.40442e-06	132.94	0.5602	1.05089	0.00411354	76.068	1	87.4108	3.12877e-05	144.58	1	67.3932	8.69482e-05	152.4	1	69.7108	0.000231145	121.5	1	65.6379	0.000658376	102.92	0.999999	60.4498	0.00185908
PBANKA_021270	1302	PBANKA_021270	PBANKA_021270	>PBANKA_021270 | organism=Plasmodium_berghei_ANKA | product=zinc finger protein, putative | location=berg02:488250-494141(+) | length=1761 | sequence_SO=chromosome | SO=protein_coding	1	69.4215	0.00499329	82.59	22.283	82.59
PBANKA_021270	986	PBANKA_021270	PBANKA_021270	>PBANKA_021270 | organism=Plasmodium_berghei_ANKA | product=zinc finger protein, putative | location=berg02:488250-494141(+) | length=1761 | sequence_SO=chromosome | SO=protein_coding	0.999979	46.9135	0.000174423	83.064	55.861	74.859	0.9997	35.6405	0.0098916	46.532	0.999962	44.4845	0.00118051	62.325	0	0		NaN									0	0		NaN	0	0		NaN	0.999776	37.2311	0.0154431	46.154	0.999145	31.2427	0.0116636	44.963
PBANKA_021270	959	PBANKA_021270	PBANKA_021270	>PBANKA_021270 | organism=Plasmodium_berghei_ANKA | product=zinc finger protein, putative | location=berg02:488250-494141(+) | length=1761 | sequence_SO=chromosome | SO=protein_coding	0.999999	59.7034	1.17356e-20	173.77	78.923	173.77	0.999973	45.6431	1.92551e-05	144.15	0.99989	39.6001	2.94365e-05	145.79	0.999247	31.2275	4.57177e-14	170.47	0.999787	36.7134	4.51839e-11	156.67	0.998895	29.5634	2.85291e-05	133.96	0.985584	18.3485	0.000128227	109.67	0.999875	39.0478	3.71702e-05	119.51	0.999661	34.6905	1.17356e-20	168.55	0.999879	39.1557	9.78784e-07	148.52	0.992262	21.0799	4.49375e-05
PBANKA_021270	1384	PBANKA_021270	PBANKA_021270	>PBANKA_021270 | organism=Plasmodium_berghei_ANKA | product=zinc finger protein, putative | location=berg02:488250-494141(+) | length=1761 | sequence_SO=chromosome | SO=protein_coding	0.999408	32.425	3.29994e-05	124.04	70.804	124.04									0.999408	32.425	3.29994e-05	124.04					0	0		NaN					0	0		NaN	0	0		NaN	0	0		NaN
PBANKA_021270	1386	PBANKA_021270	PBANKA_021270	>PBANKA_021270 | organism=Plasmodium_berghei_ANKA | product=zinc finger protein, putative | location=berg02:488250-494141(+) | length=1761 | sequence_SO=chromosome | SO=protein_coding	0.989352	19.9909	0.00348235	62.035	33.982	62.035	0.989352	19.9909	0.00348235	62.035					0	0		NaN					0	0		NaN					0	0		NaN	0	0		NaN	0	0		NaN
PBANKA_021280	473	PBANKA_021280	PBANKA_021280	>PBANKA_021280 | organism=Plasmodium_berghei_ANKA | product=alpha/beta hydrolase, putative | location=berg02:494884-497385(-) | length=561 | sequence_SO=chromosome | SO=protein_coding	1	80.5462	0.000166955	139.74	88.938	139.74	0.995575	23.5221	0.0340701	53.597	1	78.8082	0.000733379	124.47	0.999971	45.3837	0.00254355	97.631	0	0		NaN	0.999972	45.5833	0.00570792	81.904	0.996664	24.7526	0.0248747	59.931	0.994948	22.9437	0.0423593	49.06	0.996382	24.3996	0.0246826	60.064					0.997406	25.8495	0.0225264
PBANKA_021280	504	PBANKA_021280	PBANKA_021280	>PBANKA_021280 | organism=Plasmodium_berghei_ANKA | product=alpha/beta hydrolase, putative | location=berg02:494884-497385(-) | length=561 | sequence_SO=chromosome | SO=protein_coding	0.999969	45.1084	0.00103731	112.42	25.724	93.716	0	0		NaN	0.999969	45.1084	0.00561231	93.716	0	0		NaN	0	0		NaN	0.989545	19.7609	0.00404168	88.224	0	0		NaN	0.974417	15.8079	0.00552902	82.515	0.999932	41.7056	0.00145442	108.97					0.995991	23.9521	0.00181573
PBANKA_021320	1585	PBANKA_021320	PBANKA_021320	>PBANKA_021320 | organism=Plasmodium_berghei_ANKA | product=conserved Plasmodium protein, unknown function | location=berg02:506400-513443(+) | length=2347 | sequence_SO=chromosome | SO=protein_coding	0.963473	14.2485	0.0028965	101.2	63.589	92.65	0	0		NaN					0	0		NaN					0	0		NaN	0	0		NaN									0.81855	6.65168	0.0028965	101.2	0	0
PBANKA_021320	1723	PBANKA_021320	PBANKA_021320	>PBANKA_021320 | organism=Plasmodium_berghei_ANKA | product=conserved Plasmodium protein, unknown function | location=berg02:506400-513443(+) | length=2347 | sequence_SO=chromosome | SO=protein_coding	0.998006	28.2009	0.000953988	71.556	51.059	71.556	0	0		NaN					0	0		NaN									0	0		NaN	0.499997	0	0.00835367	52.674	0.706993	3.82788	0.0317741	42.416
PBANKA_021320	1726	PBANKA_021320	PBANKA_021320	>PBANKA_021320 | organism=Plasmodium_berghei_ANKA | product=conserved Plasmodium protein, unknown function | location=berg02:506400-513443(+) | length=2347 | sequence_SO=chromosome | SO=protein_coding	0.997346	27.2926	0.000819652	72.566	45.124	71.556	0.784157	5.60321	0.00852083	52.465	0.784237	5.60472	0.00106673	70.027	0	0		NaN	0.743272	4.6181	0.0282655	43.206	0.772373	5.30605	0.00149025	65.817	0.772181	5.30199	0.0178391	47.12	0.499997	0	0.00835367	52.674	0	0		NaN
PBANKA_021320	1389	PBANKA_021320	PBANKA_021320	>PBANKA_021320 | organism=Plasmodium_berghei_ANKA | product=conserved Plasmodium protein, unknown function | location=berg02:506400-513443(+) | length=2347 | sequence_SO=chromosome | SO=protein_coding	0.873199	10.6059	0.00213977	80.411	26.543	80.411	0	0		NaN																	0	0		NaN									0.873199	10.6059	0.00213977	80.411	0	0
PBANKA_021320	467	PBANKA_021320	PBANKA_021320	>PBANKA_021320 | organism=Plasmodium_berghei_ANKA | product=conserved Plasmodium protein, unknown function | location=berg02:506400-513443(+) | length=2347 | sequence_SO=chromosome | SO=protein_coding	0.999901	40.3421	4.80119e-07	153.17	102.2	153.17	0.542384	1.88759	0.0302958	56.29	0.995568	24.0727	0.0025374	96.455	0.984713	22.2014	0.00135425	101.62	0.993464	23.6656	0.00177188	99.409	0.999602	37.0227	0.000983656	104.81	0.998613	30.5471	0.000562087	109.22	0.996101	25.4039	0.00355029	92.289	0.996973	25.1955	8.35031e-07	150.23	0.996996	29.197	1.22064e-05	127.49	0.983971	19.6489	0.00035553
PBANKA_021320	1401	PBANKA_021320	PBANKA_021320	>PBANKA_021320 | organism=Plasmodium_berghei_ANKA | product=conserved Plasmodium protein, unknown function | location=berg02:506400-513443(+) | length=2347 | sequence_SO=chromosome | SO=protein_coding	0.990485	20.2122	9.92681e-33	195.31	102.64	138.25	0.807822	6.30884	0.001823	106.93	0.924375	11.0325	0.00196918	104.45	0.839634	7.21886	0.000768294	115.2	0.724097	4.34782	0.00708126	83.934	0.84284	5.94589	4.53231e-06	136.24	0	0		NaN	0	0		NaN	0.857161	9.33974	0.0175099	72.899	0.9778	16.45	1.56431e-05	139.12	0	0
PBANKA_021320	387	PBANKA_021320	PBANKA_021320	>PBANKA_021320 | organism=Plasmodium_berghei_ANKA | product=conserved Plasmodium protein, unknown function | location=berg02:506400-513443(+) | length=2347 | sequence_SO=chromosome | SO=protein_coding	0.99877	29.097	0.000409836	125.47	64.777	125.47	0	0		NaN	0	0		NaN	0.993958	22.1616	0.00106293	102.33	0.993637	21.9355	0.00051716	112.62	0.936939	11.7195	0.0048202	81.992	0.990777	20.3112	0.0209587	71.316	0.858792	7.84027	0.00391873	85.473	0.979828	16.864	0.00365435	86.498	0.971549	15.3337	0.000423324	116.79
PBANKA_021320	963	PBANKA_021320	PBANKA_021320	>PBANKA_021320 | organism=Plasmodium_berghei_ANKA | product=conserved Plasmodium protein, unknown function | location=berg02:506400-513443(+) | length=2347 | sequence_SO=chromosome | SO=protein_coding	0.999597	35.7196	4.26487e-05	96.633	43.596	61.538																					0.999116	31.98	0.000311626	82.169	0.98706	18.9069	0.000147046	86.761	0.972586	16.749	0.000379321	80.355	0.992909	21.8218	0.000590424	72.058	0.887586	10.3403	0.0024239
PBANKA_021320	1078	PBANKA_021320	PBANKA_021320	>PBANKA_021320 | organism=Plasmodium_berghei_ANKA | product=conserved Plasmodium protein, unknown function | location=berg02:506400-513443(+) | length=2347 | sequence_SO=chromosome | SO=protein_coding	0.999999	62.4328	0.0025736	63.728	38.935	63.728									0.999997	55.8675	0.00401015	60.172																					0.999999	62.4328	0.0025736	63.728
PBANKA_021320	592	PBANKA_021320	PBANKA_021320	>PBANKA_021320 | organism=Plasmodium_berghei_ANKA | product=conserved Plasmodium protein, unknown function | location=berg02:506400-513443(+) | length=2347 | sequence_SO=chromosome | SO=protein_coding	0.999959	45.2806	0.000481546	108.97	52.996	108.97									0.999627	34.3614	0.00182067	100.27	0.999959	45.2806	0.000481546	108.97
PBANKA_021320	533	PBANKA_021320	PBANKA_021320	>PBANKA_021320 | organism=Plasmodium_berghei_ANKA | product=conserved Plasmodium protein, unknown function | location=berg02:506400-513443(+) | length=2347 | sequence_SO=chromosome | SO=protein_coding	0.929871	14.2356	0.00020947	126.71	64.076	105.36	0	0		NaN					0.929871	14.2356	0.00145658	105.36	0.777459	5.85363	0.00020947	126.71	0.427725	0	0.040133	50.786	0	0		NaN					0	0		NaN					0.487971	0	0.0176366
PBANKA_021320	1575	PBANKA_021320	PBANKA_021320	>PBANKA_021320 | organism=Plasmodium_berghei_ANKA | product=conserved Plasmodium protein, unknown function | location=berg02:506400-513443(+) | length=2347 | sequence_SO=chromosome | SO=protein_coding	0.860609	7.90574	0.000295221	112.44	46.37	105.57	0	0		NaN	0.556186	0.980404	0.00333301	80.632	0.801153	6.05196	0.000295221	112.44					0	0		NaN	0	0		NaN	0.54512	0.80483	0.0112106	66.826	0.589309	1.57091	0.00887011	76.015	0	0		NaN	0	0
PBANKA_021320	1578	PBANKA_021320	PBANKA_021320	>PBANKA_021320 | organism=Plasmodium_berghei_ANKA | product=conserved Plasmodium protein, unknown function | location=berg02:506400-513443(+) | length=2347 | sequence_SO=chromosome | SO=protein_coding	0.996476	24.578	5.58179e-05	137.64	71.834	77.1	0.662377	2.93886	0.0152351	69.765	0.953736	13.1837	0.00183511	86.777	0.986253	18.5889	0.000161878	119.18	0.936583	11.6937	0.000337068	110.38	0.996476	24.578	0.000577441	104.68	0.993827	24.2044	0.000362626	109.12	0.995027	23.0123	5.58179e-05	137.64	0.711651	3.9351	0.00278188	82.837	0.977224	18.0325	0.000973052	99.407	0.832705	6.98419	0.00104945
PBANKA_021320	35	PBANKA_021320	PBANKA_021320	>PBANKA_021320 | organism=Plasmodium_berghei_ANKA | product=conserved Plasmodium protein, unknown function | location=berg02:506400-513443(+) | length=2347 | sequence_SO=chromosome | SO=protein_coding	0.998548	28.3766	5.53115e-09	169.15	113.97	169.15	0.985179	19.6844	0.0198654	73.138	0.752942	4.83973	0.000241605	125.61	0.923353	11.1097	0.0368146	54.871	0.9557	13.3518	0.000235042	128.74	0.985183	18.3836	0.00211137	97.073	0.74474	4.65588	8.29628e-05	137.79	0.716314	4.19747	0.0290936	54.237	0.915078	10.3244	8.32458e-05	137.39	0.993778	23.5313	0.00121726	98.421	0.835101	7.04528	0.000290009
PBANKA_021320	360	PBANKA_021320	PBANKA_021320	>PBANKA_021320 | organism=Plasmodium_berghei_ANKA | product=conserved Plasmodium protein, unknown function | location=berg02:506400-513443(+) | length=2347 | sequence_SO=chromosome | SO=protein_coding	0.862234	8.23008	0.00164038	88.684	45.52	88.684	0.788133	6.78095	0.0106326	62.735	0.403932	1.93672	0.00940607	63.894	0.862234	8.23008	0.00164038	88.684	0	0		NaN	0.618823	5.78709	0.025743	53.519	0.729731	7.41023	0.0391392	48.706	0.64252	6.18546	0.00940607	63.894	0.422472	1.65269	0.0184897	77.894	0.565091	1.41516	0.00187986	86.791	0.259998	0	0.0111967
PBANKA_021320	363	PBANKA_021320	PBANKA_021320	>PBANKA_021320 | organism=Plasmodium_berghei_ANKA | product=conserved Plasmodium protein, unknown function | location=berg02:506400-513443(+) | length=2347 | sequence_SO=chromosome | SO=protein_coding	0.869609	11.2511	0.000168167	120.33	75.566	91.565	0.734246	5.50722	0.0018551	86.987	0.261033	0	0.0257071	53.536	0	0		NaN	0	0		NaN	0.795932	6.74093	0.00025973	115.77	0	0		NaN	0.747418	5.74853	0.000375206	112.74	0.798066	7.43949	0.00342763	100.85	0.85533	8.65891	0.000781832	100.39	0.508164	3.06123	0.0111967
PBANKA_021320	1429	PBANKA_021320	PBANKA_021320	>PBANKA_021320 | organism=Plasmodium_berghei_ANKA | product=conserved Plasmodium protein, unknown function | location=berg02:506400-513443(+) | length=2347 | sequence_SO=chromosome | SO=protein_coding	0.870966	8.4566	2.75802e-05	146.27	70.117	125.33	0.855207	7.93524	2.87213e-05	139.21	0.625894	5.07153	6.70258e-05	125.39	0.486517	0	2.95422e-05	136.81					0.499367	0	3.06878e-05	146.27	0.499413	0	0.000723241	100.43	0.632419	2.53101	0.000146568	114.01					0.496086	0	0.000927495	98.508	0.870966	8.4566	6.71411e-05
PBANKA_021320	1431	PBANKA_021320	PBANKA_021320	>PBANKA_021320 | organism=Plasmodium_berghei_ANKA | product=conserved Plasmodium protein, unknown function | location=berg02:506400-513443(+) | length=2347 | sequence_SO=chromosome | SO=protein_coding	0.993843	25.1159	4.23023e-05	132.84	77.082	105.53					0.400197	1.25297	0.00261008	84.195	0.885974	11.9145	4.23023e-05	132.84	0.806968	9.22258	0.000125831	115.38					0.793136	7.74032	0.000211836	111.34					0.511921	2.99682	0.0193913	72.428					0.378806	0.862305	0.0113444
PBANKA_021320	2	PBANKA_021320	PBANKA_021320	>PBANKA_021320 | organism=Plasmodium_berghei_ANKA | product=conserved Plasmodium protein, unknown function | location=berg02:506400-513443(+) | length=2347 | sequence_SO=chromosome | SO=protein_coding	1	80.2417	6.2301e-06	137.86	78.282	126.16	1	108.685	6.2301e-06	137.86	1	73.5951	0.000336766	114.21	1	80.2417	0.000169731	126.16	0.999997	52.3171	0.00165913	100.44	0.99999	48.0473	0.00234681	92.147	0.999996	54.0403	0.00149413	93.404	0.999961	44.3211	0.0115526	72.654	1	75.6954	0.000516391	117.21	0.999992	51.4524	0.00604351	79.94	0.999967	42.3099	0.00155159
PBANKA_021320	1053	PBANKA_021320	PBANKA_021320	>PBANKA_021320 | organism=Plasmodium_berghei_ANKA | product=conserved Plasmodium protein, unknown function | location=berg02:506400-513443(+) | length=2347 | sequence_SO=chromosome | SO=protein_coding	0.981165	18.7078	7.49236e-06	105.53	65.213	105.53																	0.505316	0.58205	0.0040574	55.119	0.757424	6.6775	0.025895	63.893	0.888661	9.52306	0.000127221	87.72					0.922191	11.5213	0.0117087	47.163	0.592106	3.21122	0.0200372
PBANKA_021320	1903	PBANKA_021320	PBANKA_021320	>PBANKA_021320 | organism=Plasmodium_berghei_ANKA | product=conserved Plasmodium protein, unknown function | location=berg02:506400-513443(+) | length=2347 | sequence_SO=chromosome | SO=protein_coding	0.997022	25.2475	0.000230514	138.63	50.913	138.63	0	0		NaN	0	0		NaN					0.997022	25.2475	0.000230514	138.63	0	0		NaN	0	0		NaN					0	0		NaN					0	0
PBANKA_021340	631	PBANKA_021340	PBANKA_021340	>PBANKA_021340 | organism=Plasmodium_berghei_ANKA | product=60S ribosomal export protein NMD3, putative (NMD3) | location=berg02:516195-518666(-) | length=823 | sequence_SO=chromosome | SO=protein_coding	1	64.3211	4.7895e-05	119.2	62.044	119.2	1	64.3211	4.7895e-05	119.2					0.999989	51.0263	0.000488263	73.383					0.999444	33.136	0.000352717	77.631	0.982222	17.5644	0.010983	47.288	0.997142	25.4396	0.00094893	65.598
PBANKA_021350	64	PBANKA_021350	PBANKA_021350	>PBANKA_021350 | organism=Plasmodium_berghei_ANKA | product=ribosome biogenesis protein BRX1 homolog, putative | location=berg02:519920-520969(+) | length=349 | sequence_SO=chromosome | SO=protein_coding	0.999998	57.4801	0.000545451	73.448	29.007	73.448									0.999961	44.0883	0.0063558	50.536													0.999994	52.3321	0.00474622	55.128	0.999866	38.7184	0.00813501	50.77	0.999926	41.2909	0.00701957	51.557
PBANKA_021360	403	PBANKA_021360	PBANKA_021360	>PBANKA_021360 | organism=Plasmodium_berghei_ANKA | product=mRNA (N6-adenosine)-methyltransferase, putative | location=berg02:522055-524490(+) | length=811 | sequence_SO=chromosome | SO=protein_coding	0.998959	29.8233	2.98192e-05	134.83	72.12	134.83									0.998959	29.8233	2.98192e-05	134.83	0.736248	4.66575	0.00297054	78.401	0	0		NaN																	0.989803	20.9744	0.00940473
PBANKA_021400	2765	PBANKA_021400	PBANKA_021400	>PBANKA_021400 | organism=Plasmodium_berghei_ANKA | product=dynein heavy chain, putative | location=berg02:533162-548458(+) | length=5058 | sequence_SO=chromosome | SO=protein_coding	0.991363	20.9736	8.58087e-05	117.11	71.869	117.11	0.972755	15.6833	0.000124216	113.51	0.900875	9.77026	0.000764389	84.947	0.932622	11.6382	0.00037026	94.955	0.89668	10.6415	0.0122013	56.347	0.925176	13.5833	0.00839927	59.792	0.943827	13.5528	0.000649244	87.72	0.830163	8.15895	0.00303326	81.94	0.817566	6.56109	0.0143724	68.192	0.965546	14.7032	0.0007482	85.17	0.991363	20.9736	8.58087e-05
PBANKA_021400	1894	PBANKA_021400	PBANKA_021400	>PBANKA_021400 | organism=Plasmodium_berghei_ANKA | product=dynein heavy chain, putative | location=berg02:533162-548458(+) | length=5058 | sequence_SO=chromosome | SO=protein_coding	0.861657	7.94377	0.0015806	97.2	49.899	53.395	0	0		NaN																	0.752215	4.82266	0.0102363	70.197	0.613417	2.00512	0.0015806	97.2
PBANKA_021400	2772	PBANKA_021400	PBANKA_021400	>PBANKA_021400 | organism=Plasmodium_berghei_ANKA | product=dynein heavy chain, putative | location=berg02:533162-548458(+) | length=5058 | sequence_SO=chromosome | SO=protein_coding	0.950011	12.7885	0.000197588	130.47	81.192	107.13	0	0		NaN	0.745242	4.66201	0.00409775	81.713	0	0		NaN	0.950011	12.7885	0.000516817	107.13	0	0		NaN					0	0		NaN					0	0		NaN
PBANKA_021400	2773	PBANKA_021400	PBANKA_021400	>PBANKA_021400 | organism=Plasmodium_berghei_ANKA | product=dynein heavy chain, putative | location=berg02:533162-548458(+) | length=5058 | sequence_SO=chromosome | SO=protein_coding	0.969025	14.9533	0.000741309	104.16	45.913	93.181	0	0		NaN	0.727145	4.2574	0.0205434	59.579	0	0		NaN	0.499999	0	0.000741309	104.16	0	0		NaN					0	0		NaN	0.969025	14.9533	0.00173545	93.181	0	0		NaN
PBANKA_021430	707	PBANKA_021430	PBANKA_021430	>PBANKA_021430 | organism=Plasmodium_berghei_ANKA | product=AP-4 complex subunit beta, putative | location=berg02:552985-556231(-) | length=892 | sequence_SO=chromosome | SO=protein_coding	1	64.898	0.00029222	80.944	38.311	80.944					0.999094	34.5879	0.0163523	44.304	0	0		NaN	0	0		NaN	0.99487	25.7614	0.00206823	62.193	0.371596	1.90698	0.0246569	41.294	0.999844	41.667	0.00302037	58.319	0.999984	48.6888	0.000519659	75.43	0.997615	29.4695	0.0121017	47.485	0.999876	39.4602	0.000374448
PBANKA_021460	550	PBANKA_021460	PBANKA_021460	>PBANKA_021460 | organism=Plasmodium_berghei_ANKA | product=Plasmodium exported protein, unknown function | location=berg02:573958-577125(+) | length=1021 | sequence_SO=chromosome | SO=protein_coding	0.994817	22.8318	0.000605832	110.92	62.315	74.475	0	0		NaN									0	0		NaN					0.994817	22.8318	0.0074714	74.475	0	0		NaN					0	0		NaN	0.926121	10.9815	0.000605832
PBANKA_021460	207	PBANKA_021460	PBANKA_021460	>PBANKA_021460 | organism=Plasmodium_berghei_ANKA | product=Plasmodium exported protein, unknown function | location=berg02:573958-577125(+) | length=1021 | sequence_SO=chromosome | SO=protein_coding	0.919362	11.3164	9.15657e-05	140.56	92.41	73.994	0.618391	2.20641	0.00214724	104.82	0.627137	2.38338	0.000542611	118.21	0.648461	2.69929	9.15657e-05	140.56	0.919362	11.3164	0.0115402	79.025	0	0		NaN	0.601482	2.9843	0.000338124	123.35	0.58307	1.75481	0.0148297	76.614	0	0		NaN	0	0		NaN	0.911057	11.5184	0.00709747
PBANKA_021460	214	PBANKA_021460	PBANKA_021460	>PBANKA_021460 | organism=Plasmodium_berghei_ANKA | product=Plasmodium exported protein, unknown function | location=berg02:573958-577125(+) | length=1021 | sequence_SO=chromosome | SO=protein_coding	0.980913	15.7691	0.000151515	126.09	52.588	123.35	0.89071	7.46654	0.00214724	104.82	0.819155	8.0534	0.000542611	118.21	0.601518	3.90741	0.011731	85.387	0.979772	17.122	0.0115402	79.025	0	0		NaN	0.980913	15.7691	0.000338124	123.35	0.518453	1.00248	0.0148297	76.614	0.776811	8.99972	0.00143527	106.69	0.816289	4.43433	0.0408057	73.519	0.964788	14.6999	0.00709747
PBANKA_021460	215	PBANKA_021460	PBANKA_021460	>PBANKA_021460 | organism=Plasmodium_berghei_ANKA | product=Plasmodium exported protein, unknown function | location=berg02:573958-577125(+) | length=1021 | sequence_SO=chromosome | SO=protein_coding	0.987778	19.2985	9.80219e-08	167.51	106.57	84.576	0.569596	3.32345	0.0070429	78.378	0.59129	4.08166	0.000268009	113.78	0.702553	3.73357	0.00016008	119.27	0.930487	11.2405	9.80219e-08	167.51	0.71972	4.39296	0.000665943	103.28	0.922136	9.136	0.000128211	123.35	0.883318	5.61323	0.000816726	100.9	0.652085	3.02215	0.00199197	92.034	0.934572	11.8438	6.09064e-05	125.35	0.987778	19.2985	0.000438682
PBANKA_031670;PBANKA_021540	99;99	PBANKA_031670	PBANKA_031670	>PBANKA_031670 | organism=Plasmodium_berghei_ANKA | product=fam-b protein | location=berg03:583545-584299(+) | length=193 | sequence_SO=chromosome | SO=protein_coding;>PBANKA_021540 | organism=Plasmodium_berghei_ANKA | product=fam-b protein | location=berg	0.998507	28.2477	0.00051353	81.884	47.104	53.278	0.998507	28.2477	0.000818977	74.742					0	0		NaN	0	0		NaN					0	0		NaN	0	0		NaN					0.49672	0	0.01617	48.634	0	0
PBANKA_031680;PBANKA_021550	343;343	PBANKA_031680	PBANKA_031680	>PBANKA_031680 | organism=Plasmodium_berghei_ANKA | product=Plasmodium exported protein, unknown function | location=berg03:586739-588026(+) | length=387 | sequence_SO=chromosome | SO=protein_coding;>PBANKA_021550 | organism=Plasmodium_berghei_ANKA | produ	0.999722	35.6037	0.000725659	93.768	57.549	93.768	0.963358	14.4038	0.0255756	49.708	0.997354	25.8002	0.00129835	83.964	0.992221	21.0642	0.00160387	81.606	0	0		NaN	0.997879	28.3191	0.0091016	61.985	0.993377	22.3971	0.00662004	65.105	0.992906	22.1095	0.0189642	53.519	0.999722	35.6037	0.000725659	93.768					0.992868	22.6936	0.01812
PBANKA_030060	215	PBANKA_030060	PBANKA_030060	>PBANKA_030060 | organism=Plasmodium_berghei_ANKA | product=Plasmodium exported protein, unknown function | location=berg03:20982-23256(-) | length=650 | sequence_SO=chromosome | SO=protein_coding	0.835996	7.23169	4.87228e-05	67.01	49.276	47.668																													0.835996	7.23169	4.87228e-05	67.01
PBANKA_030060	218	PBANKA_030060	PBANKA_030060	>PBANKA_030060 | organism=Plasmodium_berghei_ANKA | product=Plasmodium exported protein, unknown function | location=berg03:20982-23256(-) | length=650 | sequence_SO=chromosome | SO=protein_coding	0.802868	6.10798	0.000157568	60.218	39.797	52.97																					0.566509	1.16594	0.0040598	47.937					0.802868	6.10798	0.000157568	60.218
PBANKA_030060	524	PBANKA_030060	PBANKA_030060	>PBANKA_030060 | organism=Plasmodium_berghei_ANKA | product=Plasmodium exported protein, unknown function | location=berg03:20982-23256(-) | length=650 | sequence_SO=chromosome | SO=protein_coding	1	41.3864	0.000915194	91.926	56.453	41.386					0	0		NaN																					1	41.3864	0.0404683	41.386					0	0
PBANKA_030060	525	PBANKA_030060	PBANKA_030060	>PBANKA_030060 | organism=Plasmodium_berghei_ANKA | product=Plasmodium exported protein, unknown function | location=berg03:20982-23256(-) | length=650 | sequence_SO=chromosome | SO=protein_coding	1	41.3864	0.00119925	113.23	68.842	41.386					0	0		NaN																					1	41.3864	0.0404683	41.386					0	0
PBANKA_030060	271	PBANKA_030060	PBANKA_030060	>PBANKA_030060 | organism=Plasmodium_berghei_ANKA | product=Plasmodium exported protein, unknown function | location=berg03:20982-23256(-) | length=650 | sequence_SO=chromosome | SO=protein_coding	1	87.1986	2.28313e-05	128.38	58.401	96.045	0.999979	47.4927	0.0284003	64.707	0.99988	40.4793	0.00262706	73.435	0.999962	45.1555	0.000742133	88.504	0	0		NaN					1	82.3565	0.000192564	105.24	1	93.3809	0.000121767	111.65	1	75.2324	0.000485845	94.301					1	112.58	2.28313e-05
PBANKA_030100	55	PBANKA_030100	PBANKA_030100	>PBANKA_030100 | organism=Plasmodium_berghei_ANKA | product=conserved Plasmodium protein, unknown function | location=berg03:33282-38153(-) | length=1623 | sequence_SO=chromosome | SO=protein_coding	0.976994	16.4788	0.00108427	86.959	44.012	81.017	0	0		NaN					0	0		NaN					0	0		NaN	0.499971	0	0.0151955	58.427	0.976994	16.4788	0.00184798	81.017	0.733758	4.41562	0.00365926	72.676	0.823233	6.68213	0.00108427	86.959	0	0
PBANKA_030100	908	PBANKA_030100	PBANKA_030100	>PBANKA_030100 | organism=Plasmodium_berghei_ANKA | product=conserved Plasmodium protein, unknown function | location=berg03:33282-38153(-) | length=1623 | sequence_SO=chromosome | SO=protein_coding	0.851121	7.57158	5.70233e-05	146.67	62.308	133.04
PBANKA_030100	910	PBANKA_030100	PBANKA_030100	>PBANKA_030100 | organism=Plasmodium_berghei_ANKA | product=conserved Plasmodium protein, unknown function | location=berg03:33282-38153(-) | length=1623 | sequence_SO=chromosome | SO=protein_coding	0.999663	34.7176	7.1473e-05	140.31	63.116	119.03	0.946185	12.4507	0.000389486	127.79	0.826328	6.77422	0.000385719	128.22	0.903174	9.6978	0.0012363	99.927	0.914824	10.3102	0.000416186	115.12	0.852551	7.62077	0.00047782	113.38	0.993671	21.9592	0.000163024	134.04	0.939929	11.9443	0.00158024	97.203	0.998306	27.7039	0.000416397	115.12	0.985858	18.433	0.000567331	111.66	0.870345	8.26902	0.00274157
PBANKA_030130	54	PBANKA_030130	PBANKA_030130	>PBANKA_030130 | organism=Plasmodium_berghei_ANKA | product=conserved Plasmodium protein, unknown function | location=berg03:43549-44451(-) | length=91 | sequence_SO=chromosome | SO=protein_coding	0.887298	10.0411	2.49067e-07	151.23	77.241	72.864	0.658478	4.49611	0.00123493	72.916	0.763893	6.4663	6.25884e-05	114.34	0.887298	10.0411	8.86151e-07	141.19	0.324981	0	0.0237977	49.924	0.600024	2.46358	0.00304623	64.002	0	0		NaN	0	0		NaN	0	0		NaN	0	0		NaN	0.495997	0	5.86135e-05
PBANKA_030130	61	PBANKA_030130	PBANKA_030130	>PBANKA_030130 | organism=Plasmodium_berghei_ANKA | product=conserved Plasmodium protein, unknown function | location=berg03:43549-44451(-) | length=91 | sequence_SO=chromosome | SO=protein_coding	0.999997	55.5247	0.000112653	99.254	69.082	87.671	0.999788	37.3852	0.00492906	60.234	0.999911	40.6319	0.000112653	99.254	0.999941	42.8043	0.000132047	92.363	0	0		NaN	0.999965	45.7794	0.000220934	88.986	0.999682	36.5519	0.000597268	81.48	0	0		NaN	0	0		NaN	0	0		NaN	0.999969	47.5441	0.00130137
PBANKA_030130	4	PBANKA_030130	PBANKA_030130	>PBANKA_030130 | organism=Plasmodium_berghei_ANKA | product=conserved Plasmodium protein, unknown function | location=berg03:43549-44451(-) | length=91 | sequence_SO=chromosome | SO=protein_coding	1	62.6801	0.000485771	117.7	82.949	62.68	1	102.524	0.00126446	102.52	1	61.6572	0.00146804	99.161	1	109.6	0.00175486	109.6	1	87.0829	0.0018037	94.717	1	94.7168	0.000503592	117.7	1	60.1963	0.00263875	87.184	0	0		NaN	0	0		NaN	0	0		NaN	1	69.456	0.0014091
PBANKA_030130	87	PBANKA_030130	PBANKA_030130	>PBANKA_030130 | organism=Plasmodium_berghei_ANKA | product=conserved Plasmodium protein, unknown function | location=berg03:43549-44451(-) | length=91 | sequence_SO=chromosome | SO=protein_coding	0.990321	20.0996	5.92962e-06	132.14	101.58	97.291	0.758005	4.95867	0.00189828	85.473	0.976186	16.1269	0.000500927	101.3	0.976164	16.123	9.67549e-06	123.76	0.990321	20.0996	9.51668e-05	114.06	0.967375	14.7204	6.04747e-05	116.87	0.919906	10.6015	0.0060366	73.498	0.948778	12.6771	0.000319981	105.63	0.941182	12.0416	7.44853e-06	125.33	0.821982	6.64399	0.00123289	92.906	0.982515	17.4967	5.43479e-05
PBANKA_030130	25	PBANKA_030130	PBANKA_030130	>PBANKA_030130 | organism=Plasmodium_berghei_ANKA | product=conserved Plasmodium protein, unknown function | location=berg03:43549-44451(-) | length=91 | sequence_SO=chromosome | SO=protein_coding	0.972843	18.0255	1.13332e-05	127.58	65.389	77.119	0.916155	10.4852	0.000346911	81.224	0.798368	8.95764	2.93147e-05	101.53	0.913439	13.7622	2.94511e-05	101.48	0.913095	13.2225	1.4207e-05	107.92	0.931339	9.40224	5.10334e-05	93.729	0.463654	3.84949	0.000217541	84.689	0.972843	18.0255	4.00473e-05	97.57	0.864359	8.2167	2.04161e-05	123.61	0.889261	10.6937	1.42562e-05	108.28	0.888119	6.02341	2.23534e-05
PBANKA_030130	26	PBANKA_030130	PBANKA_030130	>PBANKA_030130 | organism=Plasmodium_berghei_ANKA | product=conserved Plasmodium protein, unknown function | location=berg03:43549-44451(-) | length=91 | sequence_SO=chromosome | SO=protein_coding	0.978145	16.3224	1.13332e-05	127.58	65.389	75.035	0.561035	0	0.000422397	79.029	0.710797	4.28675	2.76517e-05	102.19	0.807386	6.24839	2.94511e-05	101.48	0.860255	9.77143	1.4207e-05	107.92	0.615556	1.61897	0.000367004	81.144	0.454688	0	0.000217541	84.689	0.510218	0	4.00473e-05	97.57	0.802913	6.7261	0.000388511	80.109	0.722921	1.19787	1.42562e-05	108.28	0.787943	5.76416	1.55783e-05
PBANKA_030130	28	PBANKA_030130	PBANKA_030130	>PBANKA_030130 | organism=Plasmodium_berghei_ANKA | product=conserved Plasmodium protein, unknown function | location=berg03:43549-44451(-) | length=91 | sequence_SO=chromosome | SO=protein_coding	0.998208	27.4598	1.4207e-05	107.92	83.067	100.57	0.993496	22.3198	0.00147625	78.531	0.95735	14.8489	2.76517e-05	102.19	0.972716	14.5133	5.16098e-05	94.271	0.924911	11.2982	1.4207e-05	107.92	0.970446	17.4201	0.000132782	94.929	0.424002	0	0.00111187	81.406	0.977729	13.5469	0.000308606	82.635	0.996375	25.3393	0.000364664	82.942	0.974125	17.8619	0.000337357	81.48	0.996862	29.1004	0.000320946
PBANKA_030180	221	PBANKA_030180	PBANKA_030180	>PBANKA_030180 | organism=Plasmodium_berghei_ANKA | product=conserved Plasmodium protein, unknown function | location=berg03:58313-60764(+) | length=775 | sequence_SO=chromosome | SO=protein_coding	0.999769	40.6667	3.2684e-05	153.09	79.248	153.09	0.998674	31.1883	8.45965e-05	137.81	0.998528	30.9454	0.000430592	123.1	0.788161	6.58177	0.000935494	104.7	0.95663	15.5351	0.00335002	87.824	0.986718	22.6597	0.000416414	115.12	0.519844	1.3716	0.0426758	87.184	0.999769	40.6667	3.2684e-05	153.09	0.532241	4.17574	0.0052046	80.507	0.987296	23.3858	0.000969219	104.07	0.838716	9.19338	0.0013844
PBANKA_030180	620	PBANKA_030180	PBANKA_030180	>PBANKA_030180 | organism=Plasmodium_berghei_ANKA | product=conserved Plasmodium protein, unknown function | location=berg03:58313-60764(+) | length=775 | sequence_SO=chromosome | SO=protein_coding	0.998863	28.1759	6.59897e-44	204.12	118.6	155.54	0.99392	22.4858	1.38857e-05	146.13	0.995809	24.2567	8.70613e-13	172.69	0.964618	16.4531	2.40588e-19	178.52	0.982753	19.3671	1.61202e-07	161.59	0.989252	20.4736	5.76004e-09	161.14	0.873045	9.69773	1.52025e-05	133.93	0.954308	15.915	4.63173e-08	156.08	0.995927	24.2863	2.05505e-07	152.38	0.997674	26.3747	1.45565e-17	181.54	0.981205	19.5739	1.68296e-05
PBANKA_030180	623	PBANKA_030180	PBANKA_030180	>PBANKA_030180 | organism=Plasmodium_berghei_ANKA | product=conserved Plasmodium protein, unknown function | location=berg03:58313-60764(+) | length=775 | sequence_SO=chromosome | SO=protein_coding	0.999396	34.8324	6.59897e-44	204.12	118.6	113.23	0.998853	30.3312	1.54945e-05	146.13	0.999396	34.8324	0.000145515	138.82	0.98999	20.2849	5.05942e-05	139.78	0.983618	18.3611	1.61202e-07	161.59	0.995267	23.2011	1.26681e-05	124.82	0.989955	19.7469	0.000659926	100.97	0.997097	25.3637	3.50985e-06	128.67	0.995336	23.2914	9.46002e-05	128.67	0.973433	15.7385	1.45565e-17	181.54	0.970327	13.5336	3.29126e-05
PBANKA_030180	739	PBANKA_030180	PBANKA_030180	>PBANKA_030180 | organism=Plasmodium_berghei_ANKA | product=conserved Plasmodium protein, unknown function | location=berg03:58313-60764(+) | length=775 | sequence_SO=chromosome | SO=protein_coding	0.883555	8.80624	0.000290791	111.38	68.162	106.63	0	0		NaN	0.706534	3.81976	0.000290791	111.38																	0	0		NaN	0.641906	2.58197	0.00103095	86.777	0.815533	6.45853	0.000454074	104.67
PBANKA_030180	740	PBANKA_030180	PBANKA_030180	>PBANKA_030180 | organism=Plasmodium_berghei_ANKA | product=conserved Plasmodium protein, unknown function | location=berg03:58313-60764(+) | length=775 | sequence_SO=chromosome | SO=protein_coding	0.996144	24.7641	9.81374e-17	180.64	115.22	103.94	0	0		NaN	0.961431	13.9838	4.87163e-05	125.08	0.938842	11.8642	1.11951e-06	133.51	0.987788	19.7174	9.81374e-17	180.64	0.996144	24.7641	6.47047e-05	123.84					0.9303	11.3068	0.000618478	95.996	0.986516	18.7481	6.24686e-07	135.76	0.974907	16.1359	7.94461e-06	128.01	0.93967	12.0369	5.75004e-05
PBANKA_030220	2	PBANKA_030220	PBANKA_030220	>PBANKA_030220 | organism=Plasmodium_berghei_ANKA | product=dynein light chain, putative | location=berg03:73798-74594(-) | length=107 | sequence_SO=chromosome | SO=protein_coding	0.961121	14.0017	0.000573922	109.15	58.662	68.277					0	0		NaN	0.961121	14.0017	0.00466418	68.277	0.913206	10.2481	0.000904487	95.183	0.737716	4.51625	0.00374183	69.314	0.499747	0	0.0108459	57.434	0.499097	0	0.00805902	57.347	0.499999	0	0.000705474	100.22	0.767174	5.1925	0.00286769	74.649	0.5	0	0.000573922
PBANKA_030220	3	PBANKA_030220	PBANKA_030220	>PBANKA_030220 | organism=Plasmodium_berghei_ANKA | product=dynein light chain, putative | location=berg03:73798-74594(-) | length=107 | sequence_SO=chromosome | SO=protein_coding	0.883605	8.81916	0.000523068	111.88	65.467	84.892	0.783447	5.58445	0.000523068	111.88	0.797414	6.40866	0.00581768	72.681	0	0		NaN	0.499366	0	0.000904487	95.183	0.489028	0	0.0257511	43.03	0.499747	0	0.0108459	57.434	0.499097	0	0.00805902	57.347	0.499999	0	0.000705474	100.22	0.524866	0.445034	0.0131917	50.897	0.5	0	0.000573922
PBANKA_030250	10	PBANKA_030250	PBANKA_030250	>PBANKA_030250 | organism=Plasmodium_berghei_ANKA | product=hexose transporter (HT) | location=berg03:82117-83634(-) | length=505 | sequence_SO=chromosome | SO=protein_coding	1	68.2608	0.000961651	106.39	56.613	68.261	1	64.2595	0.0335718	64.26	1	62.6482	0.0384694	62.648	1	88.5697	0.00659345	88.57	1	69.5814	0.000961651	106.39	0	0		NaN	0	0		NaN	0	0		NaN	0	0		NaN	1	68.0882	0.020692	70.555	0	0
PBANKA_030280	17	PBANKA_030280	PBANKA_030280	>PBANKA_030280 | organism=Plasmodium_berghei_ANKA | product=conserved Plasmodium protein, unknown function | location=berg03:89079-91015(-) | length=495 | sequence_SO=chromosome | SO=protein_coding	1	89.7468	7.1473e-05	140.31	86.214	89.747	1	102.505	0.00105357	102.5	1	98.5924	0.00140482	98.592	1	98.5924	0.000319979	130.19	1	82.9247	7.1473e-05	140.31	1	94.781	0.0016736	96.464	1	79.8855	0.00536567	79.885	1	67.0953	0.00173456	95.981	1	92.9393	0.00217636	92.939	1	86.7382	0.000857661	106.14	1	71.5287	0.00906765
PBANKA_030280	363	PBANKA_030280	PBANKA_030280	>PBANKA_030280 | organism=Plasmodium_berghei_ANKA | product=conserved Plasmodium protein, unknown function | location=berg03:89079-91015(-) | length=495 | sequence_SO=chromosome | SO=protein_coding	1	98.6246	4.21145e-05	126.09	97.475	107.03	1	78.7882	0.00269989	89.816	1	64.4528	0.00479349	83.167	1	67.0658	0.00602671	80.277	1	85.7419	0.00153289	96.55	1	95.3852	0.00710738	99.838	1	83.6633	0.00384165	90.762	0.999999	59.7608	4.21145e-05	126.09	0.999998	57.7602	0.000261928	110.16	1	95.3587	0.00173314	106.74	1	95.2681	0.000279989
PBANKA_030280	366	PBANKA_030280	PBANKA_030280	>PBANKA_030280 | organism=Plasmodium_berghei_ANKA | product=conserved Plasmodium protein, unknown function | location=berg03:89079-91015(-) | length=495 | sequence_SO=chromosome | SO=protein_coding	1	81.2595	0.000376503	111.24	76.345	83.167	1	77.1464	0.00804399	81.144	0.999961	44.0445	0.0122505	68.168	1	65.0901	0.00559552	77.068	0.999999	60.9468	0.00753519	95.122	1	71.9105	0.00710738	99.838	0.999993	51.5736	0.000376503	104.84	0.999997	54.6536	0.0090711	70.451	0.999556	33.5239	0.00420433	79.337	1	63.9271	0.00173314	106.74	1	66.2757	0.00543837
PBANKA_030280	345	PBANKA_030280	PBANKA_030280	>PBANKA_030280 | organism=Plasmodium_berghei_ANKA | product=conserved Plasmodium protein, unknown function | location=berg03:89079-91015(-) | length=495 | sequence_SO=chromosome | SO=protein_coding	0.835137	11.0675	6.06262e-06	155.94	100.85	76.744	0.495518	2.19907	0.0427411	41.475	0	0		NaN	0.317278	0	0.000257284	87.676	0	0		NaN					0.41226	0	0.000352436	83.666	0.327533	1.64706	0.000258913	95.666	0.273976	0	0.000774488	78.78	0.643544	6.09024	6.06262e-06	155.94	0.835137	11.0675	0.000162402
PBANKA_030280	346	PBANKA_030280	PBANKA_030280	>PBANKA_030280 | organism=Plasmodium_berghei_ANKA | product=conserved Plasmodium protein, unknown function | location=berg03:89079-91015(-) | length=495 | sequence_SO=chromosome | SO=protein_coding	0.751417	5.32266	6.06262e-06	155.94	100.85	85.203	0	0		NaN	0	0		NaN	0.317278	0	0.000257284	87.676	0	0		NaN					0.41226	0	0.000270747	93.753	0.25	0	0.000313017	85.054	0.273976	0	0.000774488	78.78	0.279001	0	6.06262e-06	155.94	0.251338	0	0.000162402
PBANKA_030280	349	PBANKA_030280	PBANKA_030280	>PBANKA_030280 | organism=Plasmodium_berghei_ANKA | product=conserved Plasmodium protein, unknown function | location=berg03:89079-91015(-) | length=495 | sequence_SO=chromosome | SO=protein_coding	0.995828	24.0603	6.06262e-06	155.94	100.85	101.61	0.960706	15.7839	0.000543344	85.423	0.98793	19.3963	0.000335926	93.104	0.977191	17.7591	7.0053e-05	122.13	0.962981	14.8071	0.000239437	104.38	0.828499	9.8339	0.000267358	94.301	0.98772	22.3924	0.0001697	96.723	0.972533	16.2248	5.08307e-05	120.79	0.855513	9.60606	0.000730016	81.763	0.894674	12.1758	6.06262e-06	155.94	0.740339	6.27704	0.000162402
PBANKA_030280	30	PBANKA_030280	PBANKA_030280	>PBANKA_030280 | organism=Plasmodium_berghei_ANKA | product=conserved Plasmodium protein, unknown function | location=berg03:89079-91015(-) | length=495 | sequence_SO=chromosome | SO=protein_coding	0.999997	57.3599	0.00014415	128.36	95.612	110.15					0	0		NaN	0.999932	41.6924	0.00014415	128.36	0.999994	52.6169	0.00175838	102.97	0.999757	36.2686	0.00121103	96.371					0	0		NaN	0	0		NaN	0.999996	54.0557	0.000450555	119.21	0	0
PBANKA_030300	118	PBANKA_030300	PBANKA_030300	>PBANKA_030300 | organism=Plasmodium_berghei_ANKA | product=conserved Plasmodium protein, unknown function | location=berg03:93301-95677(+) | length=567 | sequence_SO=chromosome | SO=protein_coding	0.999998	56.4768	1.0931e-05	161.48	51.923	161.48	0.999877	39.0864	0.000217101	115.66	0.999123	30.568	0.000123469	133.9	0.999994	52.458	0.000213074	127.83	0.999998	56.4768	1.0931e-05	161.48	0.999089	30.4017	0.000481077	107.63	0.999933	41.7148	0.000221614	129.36	0.999953	43.2921	0.000212405	114.58	0.999199	30.9578	1.87416e-05	156.29	0.999988	49.2452	0.000238575	127.49	0.999991	50.23	0.000241012
PBANKA_030330	598	PBANKA_030330	PBANKA_030330	>PBANKA_030330 | organism=Plasmodium_berghei_ANKA | product=conserved Plasmodium protein, unknown function | location=berg03:102359-104218(+) | length=619 | sequence_SO=chromosome | SO=protein_coding	1	79.5121	1.80543e-12	108.5	75.303	79.512	1	65.7951	6.42319e-07	82.169	1	67.4704	2.50708e-05	71.117	1	51.3213	0.00120652	51.321	1	71.1175	2.50708e-05	71.117	1	78.2565	3.56912e-06	78.257	1	65.165	7.09082e-05	65.165					1	57.1445	0.000149019	63.893	1	46.8619	0.00191504	50.986	1	41.1742	0.00223664
PBANKA_030330	181	PBANKA_030330	PBANKA_030330	>PBANKA_030330 | organism=Plasmodium_berghei_ANKA | product=conserved Plasmodium protein, unknown function | location=berg03:102359-104218(+) | length=619 | sequence_SO=chromosome | SO=protein_coding	1	75.484	4.26335e-219	264.01	203.85	180.39	1	114.709	6.99824e-26	186.17	0.999999	62.2801	5.77046e-06	156	1	76.5591	3.32785e-14	172.96	1	75.484	4.7365e-19	180.39	1	81.4884	8.17996e-15	176.68	1	81.4884	7.82252e-21	180.76	1	91.3929	1.52435e-37	195.48	1	111.897	1.70274e-47	199.91	1	83.4961	9.85135e-15	176.44	1	77.7242	1.06656e-09
PBANKA_030370	748	PBANKA_030370	PBANKA_030370	>PBANKA_030370 | organism=Plasmodium_berghei_ANKA | product=DNA repair endonuclease, putative | location=berg03:112851-116714(-) | length=1287 | sequence_SO=chromosome | SO=protein_coding	1	73.9271	2.17722e-07	152.9	41.68	73.927	1	107.025	0.000261595	107.03	1	80.5855	4.53443e-06	129.43	1	125.728	6.88634e-06	125.73	1	104.159	0.00146727	104.16	1	118.046	6.55641e-06	125.96	1	103.761	5.27367e-05	152.9	1	122.138	1.19675e-05	122.14	1	84.7534	0.00981228	84.753	1	152.134	2.17722e-07	152.13	1	75.9097	0.000140596
PBANKA_030390	13	PBANKA_030390	PBANKA_030390	>PBANKA_030390 | organism=Plasmodium_berghei_ANKA | product=pantothenate transporter, putative (PAT) | location=berg03:120957-122582(+) | length=541 | sequence_SO=chromosome | SO=protein_coding	1	79.8209	5.20676e-06	161.64	106.1	87.138	1	95.6511	0.000311731	111.97	1	87.2569	0.000408939	107.78	1	97.6589	0.000251679	111.45	1	93.7003	2.62888e-05	130.07	1	87.0384	0.000376418	101.61	1	85.7443	0.000179928	118.46	1	84.4567	0.0003809	105.38	1	91.9451	0.000196498	124.76	1	98.68	0.000321255	113.08	1	108.647	0.000112109
PBANKA_030390	261	PBANKA_030390	PBANKA_030390	>PBANKA_030390 | organism=Plasmodium_berghei_ANKA | product=pantothenate transporter, putative (PAT) | location=berg03:120957-122582(+) | length=541 | sequence_SO=chromosome | SO=protein_coding	0.999823	42.5531	4.32304e-05	98.76	72.399	80.981	0.981702	22.1294	0.00402009	55.153	0.999823	42.5531	0.00272529	80.981	0.759766	9.96933	0.00543135	61.537	0.881091	10.6941	0.00500621	71.042	0.387051	3.88327	0.00112682	69.272	0.565782	4.82101	0.00772977	52.898	0.535277	5.73255	0.0014317	82.189	0.670504	7.61572	0.00216161	64.318	0.326355	0.553763	0.00363914	58.349	0.541792	6.31781	0.0026938
PBANKA_030390	278	PBANKA_030390	PBANKA_030390	>PBANKA_030390 | organism=Plasmodium_berghei_ANKA | product=pantothenate transporter, putative (PAT) | location=berg03:120957-122582(+) | length=541 | sequence_SO=chromosome | SO=protein_coding	0.998761	29.5856	0.000430525	118.52	66.356	77.192																																	0.998761	29.5856	0.00638181	77.192
PBANKA_030450	880	PBANKA_030450	PBANKA_030450	>PBANKA_030450 | organism=Plasmodium_berghei_ANKA | product=conserved Plasmodium protein, unknown function | location=berg03:143471-148694(+) | length=1650 | sequence_SO=chromosome | SO=protein_coding	1	80.7291	3.07491e-06	148.06	81.626	122.97	0	0		NaN	1	71.7417	0.000129312	118.15	0.999913	42.2656	0.00478064	86.179	1	69.5913	2.40298e-05	131.25	0.999996	56.374	0.00245287	96.561	0	0		NaN	0	0		NaN									0.999999	60.0264	0.000776866
PBANKA_030450	165	PBANKA_030450	PBANKA_030450	>PBANKA_030450 | organism=Plasmodium_berghei_ANKA | product=conserved Plasmodium protein, unknown function | location=berg03:143471-148694(+) | length=1650 | sequence_SO=chromosome | SO=protein_coding	1	212.68	2.17282e-44	212.68	6.2169	212.68																																					1	207.341	3.22079e-43
PBANKA_030450	1580	PBANKA_030450	PBANKA_030450	>PBANKA_030450 | organism=Plasmodium_berghei_ANKA | product=conserved Plasmodium protein, unknown function | location=berg03:143471-148694(+) | length=1650 | sequence_SO=chromosome | SO=protein_coding	0.987717	21.1794	1.01864e-05	134.14	80.65	102.69	0.929216	11.3879	0.00108294	94.639	0.987717	21.1794	0.000442939	102.69	0.70791	3.84531	1.57069e-05	134.14	0.898356	9.56786	0.000379492	104.21	0.957433	13.6577	0.000468226	102.08	0.96031	14.6301	1.01864e-05	123.4	0.878221	9.15935	0.0235956	55.322	0.936992	11.8353	0.00108573	94.61	0.953212	13.8703	0.00205733	84.653	0.829933	7.33878	0.00273585
PBANKA_030450	1581	PBANKA_030450	PBANKA_030450	>PBANKA_030450 | organism=Plasmodium_berghei_ANKA | product=conserved Plasmodium protein, unknown function | location=berg03:143471-148694(+) | length=1650 | sequence_SO=chromosome | SO=protein_coding	0.910236	10.0677	4.80475e-06	127.2	45.872	127.2					0.910236	10.0677	4.80475e-06	127.2					0.671532	3.12743	0.010669	66.068	0	0		NaN	0	0		NaN	0.854725	7.71115	0.00722871	71.402	0.748825	4.76514	0.00501166	75.548	0.68936	3.47147	0.00136254	91.14	0.813687	6.41125	0.00656888
PBANKA_030500	196	PBANKA_030500	PBANKA_030500	>PBANKA_030500 | organism=Plasmodium_berghei_ANKA | product=serine repeat antigen 2 (SERA2) | location=berg03:165144-168975(-) | length=1122 | sequence_SO=chromosome | SO=protein_coding	0.984761	17.2021	2.84492e-07	86.617	57.479	57.694	0.973972	15.9932	1.28263e-06	81.38	0.95644	14.2028	0.00112195	52.666	0.978774	17.8908	9.65886e-05	65.741	0.959826	14.7386	3.83582e-05	71.427	0.94999	15.2328	2.84492e-07	86.617	0.984761	17.2021	9.21686e-06	77.445	0.935508	11.9658	4.30661e-06	78.736	0.78064	6.62544	6.99811e-05	68.657	0.614532	4.61818	0.0110874	41.06	0.962309	15.8175	5.4557e-05
PBANKA_030500	200	PBANKA_030500	PBANKA_030500	>PBANKA_030500 | organism=Plasmodium_berghei_ANKA | product=serine repeat antigen 2 (SERA2) | location=berg03:165144-168975(-) | length=1122 | sequence_SO=chromosome | SO=protein_coding	0.973024	16.9426	1.37941e-05	76.241	55.942	53.659	0.497071	0	0.000148604	63.906	0.854651	4.63789	0.0348685	54.3	0.550719	1.23289	0.00115992	52.393	0.915149	11.99	9.65886e-05	65.741	0.754489	5.73842	0.000190174	62.646	0.751182	9.23366	0.000442042	57.694	0.886052	10.0714	0.000228537	61.807	0.704251	6.08488	0.000190174	62.646	0.896604	11.6806	0.000119309	64.962	0.898459	12.7522	5.4557e-05
PBANKA_030500	202	PBANKA_030500	PBANKA_030500	>PBANKA_030500 | organism=Plasmodium_berghei_ANKA | product=serine repeat antigen 2 (SERA2) | location=berg03:165144-168975(-) | length=1122 | sequence_SO=chromosome | SO=protein_coding	0.962195	14.0592	5.53335e-05	80.68	48.208	73.058	0.649185	4.80741	0.000415728	57.735	0.636534	0	0.0348685	54.3	0.65855	4.0407	0.000325777	58.998	0	0		NaN	0.470434	0	0.00101817	53.751	0.878278	7.20617	0.000905647	54.521	0.962195	14.0592	6.87598e-05	73.058	0.810556	4.27551	0.00194761	70.295	0.730676	3.5326	0.000119309	64.962	0	0
PBANKA_030500	203	PBANKA_030500	PBANKA_030500	>PBANKA_030500 | organism=Plasmodium_berghei_ANKA | product=serine repeat antigen 2 (SERA2) | location=berg03:165144-168975(-) | length=1122 | sequence_SO=chromosome | SO=protein_coding	0.988512	19.3989	5.53335e-05	80.68	48.208	73.058	0	0		NaN	0.636809	0	0.0348685	54.3	0	0		NaN	0.524578	1.74356	0.00798488	42.791	0.483725	0.893975	0.00101817	53.751	0.908758	8.45389	0.000905647	54.521	0.988512	19.3989	0.000228537	73.058	0.899827	9.20462	6.99811e-05	70.295	0.73221	3.5326	0.00049796	57.145	0	0
PBANKA_030500	148	PBANKA_030500	PBANKA_030500	>PBANKA_030500 | organism=Plasmodium_berghei_ANKA | product=serine repeat antigen 2 (SERA2) | location=berg03:165144-168975(-) | length=1122 | sequence_SO=chromosome | SO=protein_coding	0.815868	6.69117	1.46553e-19	123.54	91.172	123.54	0.772361	5.34986	1.20131e-07	77.032	0.66096	4.79883	0.0015261	47.238	0.789426	5.75045	3.28668e-13	95.13	0.497994	0	1.69295e-07	76.029	0.807344	6.26561	4.16846e-06	66.294	0.783161	5.59202	1.14313e-13	98.848	0.766577	5.2846	8.6e-08	77.728	0.644015	4.46394	1.49068e-07	76.441	0.498205	0	4.15273e-12	92.731	0.79025	5.9125	1.27722e-09
PBANKA_030510	374	PBANKA_030510	PBANKA_030510	>PBANKA_030510 | organism=Plasmodium_berghei_ANKA | product=serine repeat antigen 1 (SERA1) | location=berg03:170517-175182(-) | length=1406 | sequence_SO=chromosome | SO=protein_coding	0.762472	7.48317	0.00161108	50.865	24.738	50.865																													0	0		NaN	0	0		NaN
PBANKA_030520	717	PBANKA_030520	PBANKA_030520	>PBANKA_030520 | organism=Plasmodium_berghei_ANKA | product=conserved Plasmodium protein, unknown function | location=berg03:176956-183514(+) | length=1519 | sequence_SO=chromosome | SO=protein_coding	0.999898	39.9345	0.000190506	113.62	73.131	113.62													0.999898	39.9345	0.000190506	113.62	0.995529	24.6325	0.0085864	62.032																	0	0
PBANKA_030520	1042	PBANKA_030520	PBANKA_030520	>PBANKA_030520 | organism=Plasmodium_berghei_ANKA | product=conserved Plasmodium protein, unknown function | location=berg03:176956-183514(+) | length=1519 | sequence_SO=chromosome | SO=protein_coding	1	58.3389	8.27982e-05	89.659	53.981	58.339	1	89.6592	8.27982e-05	89.659					1	75.6076	0.000417274	75.608	0	0		NaN	1	74.6573	0.000447604	74.657	0	0		NaN	1	46.9621	0.0149378	46.962	1	54.8342	9.55422e-05	88.471	1	76.0151	0.000387191	76.55
PBANKA_030620	61	PBANKA_030620	PBANKA_030620	>PBANKA_030620 | organism=Plasmodium_berghei_ANKA | product=phospholipase A2, putative | location=berg03:221100-223515(-) | length=694 | sequence_SO=chromosome | SO=protein_coding	0.952235	12.9964	0.0017587	80.411	43.234	80.411	0.856937	7.77463	0.00904602	62.055	0	0		NaN	0.952235	12.9964	0.0017587	80.411	0.836872	7.17399	0.0209111	52.172	0	0		NaN					0	0		NaN	0	0		NaN	0.838247	7.17399	0.0209111	52.172	0	0
PBANKA_030620	193	PBANKA_030620	PBANKA_030620	>PBANKA_030620 | organism=Plasmodium_berghei_ANKA | product=phospholipase A2, putative | location=berg03:221100-223515(-) | length=694 | sequence_SO=chromosome | SO=protein_coding	0.923103	13.6464	0.000206512	85.054	38.903	42.057	0	0		NaN	0	0		NaN	0	0		NaN
PBANKA_030620	202	PBANKA_030620	PBANKA_030620	>PBANKA_030620 | organism=Plasmodium_berghei_ANKA | product=phospholipase A2, putative | location=berg03:221100-223515(-) | length=694 | sequence_SO=chromosome | SO=protein_coding	0.99861	29.1705	0.000250909	83.229	36.008	61.112	0.869728	8.10617	0.000540352	75.524	0.962794	14.4354	0.011981	49.589	0.984642	18.3657	0.00153029	66.545									0.964878	14.7805	0.000417033	77.969	0.870764	8.7493	0.0438161	47.795					0.922907	14.0447	0.0322277	41.174	0.968844	17.3054	0.000250909
PBANKA_030620	205	PBANKA_030620	PBANKA_030620	>PBANKA_030620 | organism=Plasmodium_berghei_ANKA | product=phospholipase A2, putative | location=berg03:221100-223515(-) | length=694 | sequence_SO=chromosome | SO=protein_coding	0.999581	34.2396	0.000206512	85.054	36.008	61.112	0.981228	15.8892	0.000540352	75.524	0.963637	14.8081	0.011981	49.589	0.996596	25.0703	0.00153029	66.545									0.997241	26.6767	0.000417033	77.969	0.98308	17.7817	0.0438161	56.553					0.941312	14.0447	0.0322277	41.174	0.996852	28.7182	0.000250909
PBANKA_030680	146	PBANKA_030680	PBANKA_030680	>PBANKA_030680 | organism=Plasmodium_berghei_ANKA | product=ATP-dependent RNA helicase UAP56, putative (UAP56) | location=berg03:241443-242934(-) | length=466 | sequence_SO=chromosome | SO=protein_coding	0.906405	9.94855	0.00526704	73.058	32.298	73.058																													0.906405	9.94855	0.00526704	73.058
PBANKA_030710	2043	PBANKA_030710	PBANKA_030710	>PBANKA_030710 | organism=Plasmodium_berghei_ANKA | product=conserved Plasmodium protein, unknown function | location=berg03:248856-255412(-) | length=2137 | sequence_SO=chromosome | SO=protein_coding	1	91.4006	0.000237554	126.91	83.322	91.401	1	84.6534	0.0025892	90.259	1	65.1752	0.00185622	94.454	1	79.3927	0.00115537	92.633	1	106.866	0.000253341	110.6	1	79.5139	0.00288691	79.514	1	107.623	0.00108589	107.62	1	104.999	0.000591552	105	1	93.4953	0.000427379	126.91	1	79.5139	0.000253341	112.91	1	72.2096	0.00440491
PBANKA_030710	1560	PBANKA_030710	PBANKA_030710	>PBANKA_030710 | organism=Plasmodium_berghei_ANKA | product=conserved Plasmodium protein, unknown function | location=berg03:248856-255412(-) | length=2137 | sequence_SO=chromosome | SO=protein_coding	0.974368	16.7595	0.000442132	98.562	63.782	98.562									0.974368	16.7595	0.000442132	98.562
PBANKA_030710	115	PBANKA_030710	PBANKA_030710	>PBANKA_030710 | organism=Plasmodium_berghei_ANKA | product=conserved Plasmodium protein, unknown function | location=berg03:248856-255412(-) | length=2137 | sequence_SO=chromosome | SO=protein_coding	1	78.3256	5.10361e-11	169.58	117.08	78.326	1	66.0679	2.43978e-05	131.31	1	66.2152	8.10906e-06	144.17	1	66.4365	2.55701e-08	159.4	1	48.2163	5.10361e-11	169.58	1	117.294	0.000152721	117.29	1	66.2152	0.00245257	96.562	1	104.35	5.76034e-06	145.99	1	69.3792	2.95774e-06	148.15	1	137.847	3.96196e-05	137.85	1	51.0302	0.00264536
PBANKA_030710	444	PBANKA_030710	PBANKA_030710	>PBANKA_030710 | organism=Plasmodium_berghei_ANKA | product=conserved Plasmodium protein, unknown function | location=berg03:248856-255412(-) | length=2137 | sequence_SO=chromosome | SO=protein_coding	0.907531	13.0703	0.00176562	66.587	39.288	47.478																	0.907531	13.0703	0.00176562	66.587													0.38395	0.505005	0.0153509	51.619	0.812888	6.64868	0.0118243
PBANKA_030710	447	PBANKA_030710	PBANKA_030710	>PBANKA_030710 | organism=Plasmodium_berghei_ANKA | product=conserved Plasmodium protein, unknown function | location=berg03:248856-255412(-) | length=2137 | sequence_SO=chromosome | SO=protein_coding	0.97368	17.7467	0.00176562	66.587	39.288	66.587																	0.97368	17.7467	0.00176562	66.587													0.964408	15.2888	0.0153509	51.619	0.797343	5.50415	0.0118243
PBANKA_030710	450	PBANKA_030710	PBANKA_030710	>PBANKA_030710 | organism=Plasmodium_berghei_ANKA | product=conserved Plasmodium protein, unknown function | location=berg03:248856-255412(-) | length=2137 | sequence_SO=chromosome | SO=protein_coding	0.991255	22.4805	0.00176562	66.587	39.288	51.619																	0.956712	16.842	0.00176562	66.587													0.991255	22.4805	0.0153509	51.619
PBANKA_030710	1976	PBANKA_030710	PBANKA_030710	>PBANKA_030710 | organism=Plasmodium_berghei_ANKA | product=conserved Plasmodium protein, unknown function | location=berg03:248856-255412(-) | length=2137 | sequence_SO=chromosome | SO=protein_coding	1	66.6272	4.25048e-05	132.79	73.635	112.01	0.994233	22.3786	0.0248001	58.723	0	0		NaN	0.996038	24.0041	0.0199092	58.754	1	63.3425	0.000132769	114.58	0.999818	37.3958	0.0217793	57.52	0.99999	49.9492	0.000140149	114.28	0.951734	12.9723	0.0428087	53.448	0.999993	51.4174	0.00703531	73.36	0.983551	17.7704	0.000401615	105.89	0.988137	19.2061	0.0191321
PBANKA_030710	1526	PBANKA_030710	PBANKA_030710	>PBANKA_030710 | organism=Plasmodium_berghei_ANKA | product=conserved Plasmodium protein, unknown function | location=berg03:248856-255412(-) | length=2137 | sequence_SO=chromosome | SO=protein_coding	0.937389	14.0992	3.36051e-07	167.85	118.25	69.289	0.827531	6.94952	1.08275e-05	131.97	0.54927	0.723798	0.000496876	96.881	0.518634	0.921587	9.19315e-05	119.16	0.573494	0.620542	1.21757e-05	128.51	0.937389	14.0992	0.000931084	105.32	0.567706	4.4313	0.000694295	110.1	0.529843	0.508244	0.000871982	106.5	0.436439	1.01597	0.000198341	110.57	0.771683	5.16742	0.000259822	106.35	0.468111	0	0.000600825
PBANKA_030710	1528	PBANKA_030710	PBANKA_030710	>PBANKA_030710 | organism=Plasmodium_berghei_ANKA | product=conserved Plasmodium protein, unknown function | location=berg03:248856-255412(-) | length=2137 | sequence_SO=chromosome | SO=protein_coding	0.999729	34.683	0.000125052	113.65	77.058	88.481	0.999729	34.683	0.00679848	88.481	0.99882	27.1457	0.0201498	71.296	0.8732	8.21614	0.00639914	90.757	0.994995	22.9291	0.00124017	100.66	0.698252	3.59157	0.00687777	69.03	0.518726	1.65396	0.0129731	58.082	0.997988	24.8677	0.00424331	70.784	0.884097	10.1285	0.00370005	71.969	0.978111	15.3595	0.00184466	92.258	0.886425	12.1835	0.00818734
PBANKA_030710	1531	PBANKA_030710	PBANKA_030710	>PBANKA_030710 | organism=Plasmodium_berghei_ANKA | product=conserved Plasmodium protein, unknown function | location=berg03:248856-255412(-) | length=2137 | sequence_SO=chromosome | SO=protein_coding	0.999958	45.6705	3.36051e-07	167.85	118.25	149.12	0.996227	24.7906	1.08275e-05	131.97	0.996911	25.8489	0.000496876	96.881	0.954945	14.2448	9.19315e-05	119.16	0.998713	29.6225	1.21757e-05	128.51	0.996019	25.1862	0.000931084	105.32	0.997771	29.3648	0.000694295	110.1	0.999766	38.1939	0.000871982	106.5	0.999249	33.4105	0.000198341	110.57	0.994565	24.7624	0.000259822	106.35	0.954207	17.4932	0.000600825
PBANKA_030710	15	PBANKA_030710	PBANKA_030710	>PBANKA_030710 | organism=Plasmodium_berghei_ANKA | product=conserved Plasmodium protein, unknown function | location=berg03:248856-255412(-) | length=2137 | sequence_SO=chromosome | SO=protein_coding	1	68.4794	2.29724e-05	119.88	57.479	98.747	0.999051	32.3123	0.000277687	82.8	0.999988	49.298	2.6762e-05	94.957	0.999963	44.334	0.000237266	76.818	0.999783	36.6325	4.3985e-05	107.78	0.999806	37.1152	5.91936e-05	101.61	0.999991	50.4909	5.09709e-05	104.81	0.999993	53.4414	3.27961e-05	92.499	1	69.3765	2.70974e-05	102.39	0.999999	59.3575	2.29724e-05	105.77	1	65.667	2.87223e-05
PBANKA_030710	195	PBANKA_030710	PBANKA_030710	>PBANKA_030710 | organism=Plasmodium_berghei_ANKA | product=conserved Plasmodium protein, unknown function | location=berg03:248856-255412(-) | length=2137 | sequence_SO=chromosome | SO=protein_coding	0.862164	10.9726	6.0535e-05	142.39	80.974	96.135	0.491315	0.212554	0.0026928	90.689	0.807587	7.48485	0.00468738	82.505	0.828952	7.99329	6.0535e-05	142.39	0.69342	4.64278	0.00101092	103.3	0.502724	3.05762	0.00144769	98.253	0.639808	5.50546	0.00980836	70.685	0.345242	0.230729	0.0203309	61.167	0	0		NaN	0.758398	7.97826	0.000415937	116.9	0.710433	4.94266	0.00392467
PBANKA_030710	197	PBANKA_030710	PBANKA_030710	>PBANKA_030710 | organism=Plasmodium_berghei_ANKA | product=conserved Plasmodium protein, unknown function | location=berg03:248856-255412(-) | length=2137 | sequence_SO=chromosome | SO=protein_coding	0.878279	10.4807	0.000247863	131.96	68.014	109.07	0.878279	10.4807	0.000702229	109.07					0.333333	0	0.00188787	94.767	0.658725	5.00756	0.000908813	105.19	0	0		NaN	0.333321	0	0.0264648	57.034	0.513432	2.04178	0.0031307	88.78	0	0		NaN	0.436113	0.605693	0.000247863	131.96	0.696734	4.85024	0.00918248
PBANKA_030710	203	PBANKA_030710	PBANKA_030710	>PBANKA_030710 | organism=Plasmodium_berghei_ANKA | product=conserved Plasmodium protein, unknown function | location=berg03:248856-255412(-) | length=2137 | sequence_SO=chromosome | SO=protein_coding	0.999883	39.3047	0.000297327	124.48	66.313	100.73	0.996347	24.3574	0.0137518	67.952	0.999664	34.7408	0.00217441	92.781	0.989027	19.5487	0.000297327	124.48	0.999833	37.77	0.000297947	124.47									0.623122	4.91483	0.0122459	48.968	0.987522	18.9839	0.00732802	66.023	0.59415	3.86841	0.00346737	58.093	0.997508	26.0234	0.00203632
PBANKA_030710	892	PBANKA_030710	PBANKA_030710	>PBANKA_030710 | organism=Plasmodium_berghei_ANKA | product=conserved Plasmodium protein, unknown function | location=berg03:248856-255412(-) | length=2137 | sequence_SO=chromosome | SO=protein_coding	0.986982	21.8172	0.00251643	96.561	51.562	96.561					0.986982	21.8172	0.00251643	96.561	0.984134	20.979	0.00410836	89.604	0	0		NaN	0	0		NaN									0	0		NaN	0.835144	9.96845	0.0210188	70.907	0	0
PBANKA_030780	273	PBANKA_030780	PBANKA_030780	>PBANKA_030780 | organism=Plasmodium_berghei_ANKA | product=conserved Plasmodium protein, unknown function | location=berg03:274695-275543(-) | length=282 | sequence_SO=chromosome | SO=protein_coding	1	75.5542	1.50448e-44	201.3	102.26	122.64	1	85.6611	1.50448e-44	201.3	0.999803	37.0565	4.79861e-08	156.29	0.999072	30.3201	9.21647e-06	128.74	0.973347	15.6263	0.0114646	64.842	0.988836	19.4731	1.8092e-08	161.08	0.996993	25.2055	1.34084e-08	166.79	1	64.7921	0.00112828	103.73	1	65.6355	0.000107177	122.12	0.999998	56.3929	0.000976517	105.06	0	0
PBANKA_030780	176	PBANKA_030780	PBANKA_030780	>PBANKA_030780 | organism=Plasmodium_berghei_ANKA | product=conserved Plasmodium protein, unknown function | location=berg03:274695-275543(-) | length=282 | sequence_SO=chromosome | SO=protein_coding	1	65.4828	0.00201955	98.182	53.569	79.492																					0.999997	55.2215	0.00950559	76.01	0	0		NaN	0	0		NaN	0.999954	43.347	0.0110275	73.273	0.999805	37.09	0.0143237
PBANKA_030780	27	PBANKA_030780	PBANKA_030780	>PBANKA_030780 | organism=Plasmodium_berghei_ANKA | product=conserved Plasmodium protein, unknown function | location=berg03:274695-275543(-) | length=282 | sequence_SO=chromosome | SO=protein_coding	1	69.5291	0.000109551	133.52	85.292	98.169													0	0		NaN	0	0		NaN	0	0		NaN	0	0		NaN	0	0		NaN					0	0
PBANKA_030800	217	PBANKA_030800	PBANKA_030800	>PBANKA_030800 | organism=Plasmodium_berghei_ANKA | product=ras-related protein Rab-5A, putative (RAB5a) | location=berg03:286761-287441(-) | length=226 | sequence_SO=chromosome | SO=protein_coding	1	111.227	6.1186e-40	198.98	131.69	129.43	1	112.791	4.86412e-05	131.37					1	132.728	2.96979e-05	145.17	0.999979	46.8792	0.0157554	62.658					1	68.0835	0.00534756	76.573	1	120.094	3.55528e-05	134.4	1	136.091	8.40668e-07	161.1	1	93.0914	4.32622e-05	132.62	1	99.359	0.000377253
PBANKA_030850	88	PBANKA_030850	PBANKA_030850	>PBANKA_030850 | organism=Plasmodium_berghei_ANKA | product=tyrosine kinase-like protein, putative (TKL1) | location=berg03:300619-302829(+) | length=736 | sequence_SO=chromosome | SO=protein_coding	1	79.6954	2.87805e-56	210.47	126.06	79.695	1	135.435	2.08957e-05	135.43	1	121.472	6.35565e-05	136.81	1	210.466	2.87805e-56	210.47	1	109.422	0.000254159	114.46	1	96.3792	8.44185e-08	167.97	1	110.564	0.000333291	110.56					1	70.5381	0.0141879	70.538	1	70.1211	2.03891e-05	151.64	1	104.676	0.000499378
PBANKA_030890	341	PBANKA_030890	PBANKA_030890	>PBANKA_030890 | organism=Plasmodium_berghei_ANKA | product=conserved Plasmodium protein, unknown function | location=berg03:311421-314316(+) | length=918 | sequence_SO=chromosome | SO=protein_coding	1	61.957	0.000680888	98.902	54.65	61.957	1	71.1426	0.00734883	71.143	1	73.2523	0.00263399	81.594	1	81.0104	0.00274658	81.01	1	48.6081	0.0343229	49.621	1	55.3217	0.000878219	96.773	0	0		NaN	1	48.3512	0.0241049	54.953	1	73.2523	0.00612	73.252	1	72.8912	0.0062993	72.891	1	64.7982	0.0116158
PBANKA_030910	423	PBANKA_030910	PBANKA_030910	>PBANKA_030910 | organism=Plasmodium_berghei_ANKA | product=peptide chain release factor subunit 1, putative | location=berg03:317711-319195(+) | length=428 | sequence_SO=chromosome | SO=protein_coding	1	89.5336	1.69882e-06	156.29	94.185	151.64	1	64.075	1.88727e-06	128.64	1	69.9374	0.000333326	98.572	1	63.3531	3.01015e-06	137.17	0.999882	39.2974	0.00101653	86.189	1	79.7426	2.97435e-06	156.29	1	76.1934	1.69882e-06	142.32	1	74.6101	4.76328e-05	122.16	0.999979	46.7437	0.00511101	68.42	0.999941	42.3273	0.000939516	87.062	1	75.1731	1.82516e-06
PBANKA_030930	959	PBANKA_030930	PBANKA_030930	>PBANKA_030930 | organism=Plasmodium_berghei_ANKA | product=conserved Plasmodium protein, unknown function, fragment | location=berg03:325727-330469(-) | length=1581 | sequence_SO=chromosome | SO=protein_coding	1	81.867	0.000103438	148.97	70.067	148.97	0.999871	39.662	0.00112655	99.371	0.999999	59.7053	0.000212405	114.58	1	81.867	0.000105782	148.97	0.999989	50.7342	0.000866415	102.5	0.999994	52.6027	0.000221614	129.36	0.999973	46.7306	0.000321093	111.77	0.998833	29.6855	0.00281973	86.213	0	0		NaN					0.999974	46.1073	0.000244179
PBANKA_030940	179	PBANKA_030940	PBANKA_030940	>PBANKA_030940 | organism=Plasmodium_berghei_ANKA | product=conserved Plasmodium protein, unknown function | location=berg03:332007-342977(+) | length=3656 | sequence_SO=chromosome | SO=protein_coding	1	126.983	4.71797e-35	193.71	121.93	174.72	0.999997	55.5886	0.000452283	102.47	1	84.2506	0.000361168	127.37									0.999233	34.2034	0.00181559	64.502	1	101.991	1.27026e-05	132.87	1	131.239	4.71797e-35	193.71	1	128.9	9.24697e-27	189.84	1	103.841	1.15632e-07	154.48	1	98.2965	1.79781e-06
PBANKA_030940	18	PBANKA_030940	PBANKA_030940	>PBANKA_030940 | organism=Plasmodium_berghei_ANKA | product=conserved Plasmodium protein, unknown function | location=berg03:332007-342977(+) | length=3656 | sequence_SO=chromosome | SO=protein_coding	1	88.474	9.68419e-59	212.65	137.51	177.18	1	86.9286	1.00007e-07	166.36	1	67.949	4.64373e-06	143	0.999999	58.8859	4.24999e-05	151.6	1	78.5759	3.16086e-06	162.91	1	91.5536	1.08169e-11	173.93	1	89.892	9.44561e-34	192.16	1	74.4443	4.93757e-05	148.72	1	73.494	2.86456e-07	136.26	1	68.2223	8.36406e-09	170.49	1	76.616	1.6196e-05
PBANKA_030940	980	PBANKA_030940	PBANKA_030940	>PBANKA_030940 | organism=Plasmodium_berghei_ANKA | product=conserved Plasmodium protein, unknown function | location=berg03:332007-342977(+) | length=3656 | sequence_SO=chromosome | SO=protein_coding	0.999972	48.5016	1.62384e-06	140.13	93.429	105.82	0.999972	48.5016	0.000187044	106.11	0.992358	24.9808	0.000113405	112.26	0.999071	31.646	0.000717876	81.763	0.999565	33.9219	0.000263149	95.444	0.99954	36.3572	0.000216188	101.53	0.999959	47.9269	8.02119e-05	114.85	0.99734	29.0339	0.000271456	94.403	0.999671	35.8412	8.89193e-05	114.05	0.993674	21.9802	1.62384e-06	140.13	0.999134	30.6564	6.17868e-05
PBANKA_030940	998	PBANKA_030940	PBANKA_030940	>PBANKA_030940 | organism=Plasmodium_berghei_ANKA | product=conserved Plasmodium protein, unknown function | location=berg03:332007-342977(+) | length=3656 | sequence_SO=chromosome | SO=protein_coding	0.999986	48.8094	8.13265e-05	131.98	64.321	105.52	0.976481	16.1879	0.00410855	85.61	0	0		NaN	0.809551	7.34644	0.0271439	57.434	0.994513	22.5946	0.012864	73.76					0.961196	14.0954	0.0150361	71.894	0.999893	40.486	0.00693718	95.361					0	0		NaN	0	0
PBANKA_030980	344	PBANKA_030980	PBANKA_030980	>PBANKA_030980 | organism=Plasmodium_berghei_ANKA | product=Leu/Phe-tRNA protein transferase, putative | location=berg03:349870-350913(+) | length=347 | sequence_SO=chromosome | SO=protein_coding	0.980804	17.0851	0.00492403	68.845	23.498	68.845	0.980804	17.0851	0.00492403	68.845									0	0		NaN					0.733496	4.4125	0.0278856	48.711
PBANKA_030980	3	PBANKA_030980	PBANKA_030980	>PBANKA_030980 | organism=Plasmodium_berghei_ANKA | product=Leu/Phe-tRNA protein transferase, putative | location=berg03:349870-350913(+) | length=347 | sequence_SO=chromosome | SO=protein_coding	0.999948	42.8275	0.0025399	65.854	32.937	65.854	0.999948	42.8275	0.0025399	65.854																	0	0		NaN	0	0		NaN					0	0		NaN	0	0
PBANKA_030980	8	PBANKA_030980	PBANKA_030980	>PBANKA_030980 | organism=Plasmodium_berghei_ANKA | product=Leu/Phe-tRNA protein transferase, putative | location=berg03:349870-350913(+) | length=347 | sequence_SO=chromosome | SO=protein_coding	0.999995	53.3507	0.000264827	109.07	76.372	109.07	0.999593	33.9034	0.0025399	65.854																	0	0		NaN	0	0		NaN					0	0		NaN	0	0
PBANKA_031050	1587	PBANKA_031050	PBANKA_031050	>PBANKA_031050 | organism=Plasmodium_berghei_ANKA | product=conserved Plasmodium protein, unknown function | location=berg03:361766-369429(-) | length=2014 | sequence_SO=chromosome | SO=protein_coding	1	107.635	0.000602249	121.45	84.999	107.63	1	104.195	0.00200479	104.2	1	78.9018	0.0134929	78.902	1	105.171	0.00180448	105.17	1	68.9722	0.000670497	121.45	1	58.8852	0.0338702	65.949	1	76.5742	0.00162715	107.53	1	85.4731	0.0044335	86.262	1	102.717	0.0023081	102.72	1	99.6628	0.000731124	113.11	1	69.3792	0.0110573
PBANKA_031050	1081	PBANKA_031050	PBANKA_031050	>PBANKA_031050 | organism=Plasmodium_berghei_ANKA | product=conserved Plasmodium protein, unknown function | location=berg03:361766-369429(-) | length=2014 | sequence_SO=chromosome | SO=protein_coding	0.999997	55.9438	2.84543e-06	133.58	54.088	112.28	0.999992	51.0038	0.000254361	106.72	0.696119	2.58968	0.00557409	70.15	0.999997	55.9438	0.000173642	112.28	0.999937	41.6931	0.000269449	105.71	0.999895	39.6279	0.000568098	95.153	0.999735	35.6459	0.00113803	87.808	0.997696	25.5532	0.00115181	87.652	0.999845	36.8581	0.000450755	97.999	0.997403	25.1556	0.0247507	53.361	0.999518	33.119	0.000732135
PBANKA_031050	1084	PBANKA_031050	PBANKA_031050	>PBANKA_031050 | organism=Plasmodium_berghei_ANKA | product=conserved Plasmodium protein, unknown function | location=berg03:361766-369429(-) | length=2014 | sequence_SO=chromosome | SO=protein_coding	0.9996	34.0087	9.79537e-44	199.28	118.79	190.09	0.997253	25.6408	2.36409e-06	144.4	0.997489	27.5757	4.38405e-24	186.68	0.9996	34.0087	1.55386e-24	190.09	0.990767	21.5466	2.60313e-06	138.77	0.958888	13.6834	2.06933e-06	130.17	0.968691	14.91	6.09952e-06	128.04	0.991416	20.4898	4.93935e-05	121.91	0.820929	7.86965	1.7605e-24	189.84	0.987973	19.2128	2.8928e-24	188.48	0.988338	19.2822	2.32692e-06
PBANKA_031050	1086	PBANKA_031050	PBANKA_031050	>PBANKA_031050 | organism=Plasmodium_berghei_ANKA | product=conserved Plasmodium protein, unknown function | location=berg03:361766-369429(-) | length=2014 | sequence_SO=chromosome | SO=protein_coding	0.969054	14.92	5.7273e-24	185.06	117.92	117.61					0	0		NaN	0.634035	2.39313	5.12375e-05	121.65					0	0		NaN					0.969054	14.92	5.7273e-24	185.06	0	0		NaN	0	0		NaN	0	0
PBANKA_031050	1623	PBANKA_031050	PBANKA_031050	>PBANKA_031050 | organism=Plasmodium_berghei_ANKA | product=conserved Plasmodium protein, unknown function | location=berg03:361766-369429(-) | length=2014 | sequence_SO=chromosome | SO=protein_coding	1	75.0187	0.00121583	115.74	77.343	115.74													0.999948	43.6822	0.00158818	85.177	1	75.0187	0.00121583	115.74
PBANKA_031050	418	PBANKA_031050	PBANKA_031050	>PBANKA_031050 | organism=Plasmodium_berghei_ANKA | product=conserved Plasmodium protein, unknown function | location=berg03:361766-369429(-) | length=2014 | sequence_SO=chromosome | SO=protein_coding	0.996542	24.5982	0.00187986	86.791	26.729	86.791																									0	0		NaN					0.967562	14.7502	0.0394169	48.623
PBANKA_031050	479	PBANKA_031050	PBANKA_031050	>PBANKA_031050 | organism=Plasmodium_berghei_ANKA | product=conserved Plasmodium protein, unknown function | location=berg03:361766-369429(-) | length=2014 | sequence_SO=chromosome | SO=protein_coding	0.9998	37.4934	7.13881e-05	90.454	63.935	90.454					0.949227	16.2806	0.0249017	47.175	0.998841	29.4298	0.000376993	56.854	0.997745	26.1947	0.0353727	44.721					0.987691	19.0936	0.000601363	54.308	0.964022	11.6028	0.0017602	68.386	0.963735	14.2459	0.000199217	59.991	0.998922	34.0985	0.00111703	71.523	0.998549	28.4073	0.00015035
PBANKA_031050	1279	PBANKA_031050	PBANKA_031050	>PBANKA_031050 | organism=Plasmodium_berghei_ANKA | product=conserved Plasmodium protein, unknown function | location=berg03:361766-369429(-) | length=2014 | sequence_SO=chromosome | SO=protein_coding	1	75.9568	1.62926e-05	156.32	96.16	125.35					0.999966	45.427	0.00071802	97.223	0.999965	46.689	0.00598325	80.002	0.921141	10.6748	0.000237988	107.35	0.570502	1.23296	0.0017493	87.447	0.999973	47.3293	0.000159178	113.54	1	81.298	6.53331e-05	136.62	0.967948	14.8	0.00327631	80.859	1	85.3807	0.00017583	118.46	0.999996	56.6266	0.00766336
PBANKA_031100	1028	PBANKA_031100	PBANKA_031100	>PBANKA_031100 | organism=Plasmodium_berghei_ANKA | product=protein transport protein SEC31, putative (SEC31) | location=berg03:381422-385971(-) | length=1388 | sequence_SO=chromosome | SO=protein_coding	0.999936	43.2211	0.00066327	101.01	43.221	101.01	0.79806	9.56785	0.0236217	57.973	0.983234	20.3901	0.00211133	86.777	0.639649	5.93032	0.00166681	92.427	0.957451	15.1615	0.0202862	67.952									0	0		NaN									0.987386	22.4573	0.01023
PBANKA_031100	651	PBANKA_031100	PBANKA_031100	>PBANKA_031100 | organism=Plasmodium_berghei_ANKA | product=protein transport protein SEC31, putative (SEC31) | location=berg03:381422-385971(-) | length=1388 | sequence_SO=chromosome | SO=protein_coding	0.81135	7.65249	0.00309418	85.287	23.21	61.616	0.81135	7.65249	0.0413947	61.616	0	0		NaN					0	0		NaN	0	0		NaN	0	0		NaN	0	0		NaN	0.620419	2.1705	0.0241561	62.035	0	0		NaN	0	0
PBANKA_031100	652	PBANKA_031100	PBANKA_031100	>PBANKA_031100 | organism=Plasmodium_berghei_ANKA | product=protein transport protein SEC31, putative (SEC31) | location=berg03:381422-385971(-) | length=1388 | sequence_SO=chromosome | SO=protein_coding	0.936903	11.7434	0.00145222	103.71	62.013	103.71	0.921558	9.71681	0.0317396	72.564	0	0		NaN					0	0		NaN	0.936903	11.7434	0.00145222	103.71	0	0		NaN	0	0		NaN	0	0		NaN	0	0		NaN	0	0
PBANKA_031100	1014	PBANKA_031100	PBANKA_031100	>PBANKA_031100 | organism=Plasmodium_berghei_ANKA | product=protein transport protein SEC31, putative (SEC31) | location=berg03:381422-385971(-) | length=1388 | sequence_SO=chromosome | SO=protein_coding	0.926592	13.7128	2.22796e-05	121.77	44.352	121.44	0	0		NaN	0.767968	6.30871	0.00437895	82.609	0.926592	13.7128	2.61367e-05	121.44	0.916841	11.9813	2.22796e-05	121.77	0.674937	5.97234	0.0193873	65.765					0.913473	11.3227	0.00141385	90.442	0	0		NaN	0.809786	9.28664	0.00694463	71.842	0	0
PBANKA_031100	1110	PBANKA_031100	PBANKA_031100	>PBANKA_031100 | organism=Plasmodium_berghei_ANKA | product=protein transport protein SEC31, putative (SEC31) | location=berg03:381422-385971(-) | length=1388 | sequence_SO=chromosome | SO=protein_coding	0.895672	10.0882	0.00377215	73.994	34.718	73.994					0	0		NaN					0.895672	10.0882	0.00377215	73.994	0.621794	2.37373	0.0114103	61.304									0	0		NaN
PBANKA_031100	692	PBANKA_031100	PBANKA_031100	>PBANKA_031100 | organism=Plasmodium_berghei_ANKA | product=protein transport protein SEC31, putative (SEC31) | location=berg03:381422-385971(-) | length=1388 | sequence_SO=chromosome | SO=protein_coding	0.851604	7.58818	0.0012212	118.23	62.967	118.23
PBANKA_031120	307	PBANKA_031120	PBANKA_031120	>PBANKA_031120 | organism=Plasmodium_berghei_ANKA | product=conserved Plasmodium protein, unknown function | location=berg03:389536-391442(-) | length=561 | sequence_SO=chromosome | SO=protein_coding	0.999999	60.5524	6.44394e-11	173.68	122.25	130.16	0.999999	58.9154	1.84097e-06	138.25	0.999956	43.6162	0.000561397	108.96	0.999999	60.5524	2.98584e-06	130.16	0.999997	57.5885	0.000514907	109.91	0.999999	59.7978	6.44394e-11	173.68	0.999962	44.1659	0.000282079	114.66	0	0		NaN	0	0		NaN	0	0		NaN	0	0
PBANKA_031160	324	PBANKA_031160	PBANKA_031160	>PBANKA_031160 | organism=Plasmodium_berghei_ANKA | product=conserved Plasmodium protein, unknown function | location=berg03:406375-410178(+) | length=1205 | sequence_SO=chromosome | SO=protein_coding	0.998987	31.7483	0.00271205	83.436	50.132	83.436	0	0		NaN	0	0		NaN	0.985483	20.6685	0.0190455	61.361					0.998987	31.7483	0.00271205	83.436	0	0		NaN	0	0		NaN					0	0		NaN	0	0
PBANKA_031160	302	PBANKA_031160	PBANKA_031160	>PBANKA_031160 | organism=Plasmodium_berghei_ANKA | product=conserved Plasmodium protein, unknown function | location=berg03:406375-410178(+) | length=1205 | sequence_SO=chromosome | SO=protein_coding	1	84.6464	0.000103497	127.11	77.449	84.646	1	68.6107	0.00515052	79.029	0	0		NaN	1	127.108	0.000103497	127.11	0.999999	58.4203	0.00411383	82.362	0.999997	56.0425	0.00254665	81.651	1	105.373	0.000103619	119.92	0	0		NaN	0.999996	53.8611	0.00519144	72.797	1	64.6201	0.00340159	78.228	0.99945	34.3728	0.0445635
PBANKA_031160	313	PBANKA_031160	PBANKA_031160	>PBANKA_031160 | organism=Plasmodium_berghei_ANKA | product=conserved Plasmodium protein, unknown function | location=berg03:406375-410178(+) | length=1205 | sequence_SO=chromosome | SO=protein_coding	1	84.6464	0.000103497	127.11	77.449	84.646	0	0		NaN	0	0		NaN	1	127.108	0.000103497	127.11	0.950223	12.808	0.013695	67.902	0	0		NaN	0	0		NaN	0	0		NaN	0	0		NaN	0	0		NaN	0	0
PBANKA_031160	525	PBANKA_031160	PBANKA_031160	>PBANKA_031160 | organism=Plasmodium_berghei_ANKA | product=conserved Plasmodium protein, unknown function | location=berg03:406375-410178(+) | length=1205 | sequence_SO=chromosome | SO=protein_coding	0.998532	28.3264	3.64083e-05	154.08	96.093	154.08	0.969684	15.0496	0.000799784	80.994	0.717872	4.056	0.000181081	106.86	0.895439	9.32666	0.00026461	104.82	0.804093	6.13257	0.000460393	91.276	0.984955	18.1602	0.000236223	100.47					0.5	0	0.000429769	92.098	0.763573	5.09154	0.00043931	87.652					0.75475	4.88194	0.000209017
PBANKA_031160	800	PBANKA_031160	PBANKA_031160	>PBANKA_031160 | organism=Plasmodium_berghei_ANKA | product=conserved Plasmodium protein, unknown function | location=berg03:406375-410178(+) | length=1205 | sequence_SO=chromosome | SO=protein_coding	0.999999	59.3752	0.00110528	114.96	53.306	110.51																	0.999999	59.3752	0.00382768	110.51	0	0		NaN	0.999951	43.1362	0.0150609	73.219					0.999837	37.8831	0.00110528	99.732	0	0
PBANKA_031160	377	PBANKA_031160	PBANKA_031160	>PBANKA_031160 | organism=Plasmodium_berghei_ANKA | product=conserved Plasmodium protein, unknown function | location=berg03:406375-410178(+) | length=1205 | sequence_SO=chromosome | SO=protein_coding	1	75.4671	2.5572e-19	180.7	84.873	160.63	1	66.1436	0.000241177	121.92	0.999997	56.161	8.44632e-05	147.75	0.999996	55.0617	9.43789e-05	146.27	0.999981	47.6543	0.000102137	134.88	0.999998	58.2384	7.76037e-09	168.45	0.999998	57.7193	7.14798e-13	171.15	0.999958	45.4871	3.14148e-05	155.37	0.999541	33.539	0.000215671	120.32	0.999996	54.6849	7.95162e-05	144.15	0.999993	51.7225	0.000137492
PBANKA_031160	380	PBANKA_031160	PBANKA_031160	>PBANKA_031160 | organism=Plasmodium_berghei_ANKA | product=conserved Plasmodium protein, unknown function | location=berg03:406375-410178(+) | length=1205 | sequence_SO=chromosome | SO=protein_coding	0.830003	6.88761	0.000316461	121.44	38.559	121.44	0	0		NaN	0	0		NaN	0	0		NaN	0	0		NaN	0	0		NaN	0	0		NaN	0	0		NaN	0	0		NaN	0.795734	5.90575	0.00207806	94.188	0	0
PBANKA_031160	382	PBANKA_031160	PBANKA_031160	>PBANKA_031160 | organism=Plasmodium_berghei_ANKA | product=conserved Plasmodium protein, unknown function | location=berg03:406375-410178(+) | length=1205 | sequence_SO=chromosome | SO=protein_coding	0.957921	13.6012	0.000602979	107.91	34.974	89.669	0	0		NaN	0	0		NaN	0.957921	13.6012	0.026854	89.669	0	0		NaN	0	0		NaN	0	0		NaN	0	0		NaN	0	0		NaN	0	0		NaN	0	0
PBANKA_031160	242	PBANKA_031160	PBANKA_031160	>PBANKA_031160 | organism=Plasmodium_berghei_ANKA | product=conserved Plasmodium protein, unknown function | location=berg03:406375-410178(+) | length=1205 | sequence_SO=chromosome | SO=protein_coding	0.979981	17.2366	0.00112398	101.2	31.847	56.768													0.861977	7.95545	0.00112398	101.2	0	0		NaN									0.757973	4.958	0.0258537	67.648
PBANKA_031160	768	PBANKA_031160	PBANKA_031160	>PBANKA_031160 | organism=Plasmodium_berghei_ANKA | product=conserved Plasmodium protein, unknown function | location=berg03:406375-410178(+) | length=1205 | sequence_SO=chromosome | SO=protein_coding	0.977176	16.8991	6.15883e-07	102.29	64.237	102.29	0.569743	1.26124	0.000184356	75.539	0.768155	5.51503	3.9243e-06	94.019	0	0		NaN					0.570612	2.99609	0.0179958	41.275	0	0		NaN					0.878666	9.75184	0.000959736	64.013	0.652899	4.51168	0.0137636	42.791	0.725167	5.0671	0.000136853
PBANKA_031160	905	PBANKA_031160	PBANKA_031160	>PBANKA_031160 | organism=Plasmodium_berghei_ANKA | product=conserved Plasmodium protein, unknown function | location=berg03:406375-410178(+) | length=1205 | sequence_SO=chromosome | SO=protein_coding	0.999986	48.7015	0.00021824	135.02	135.02	107.93	0.999939	42.1476	0.000817655	122.46	0.999715	35.4697	0.00332071	92.039	0.998684	28.803	0.00455776	85.837	0.999785	36.6686	0.000323871	133.04	0.999981	47.2984	0.00021824	135.02	0.997996	26.9722	0.000779621	115.12	0.999181	30.8656	0.000731471	124.51	0.999149	30.6979	0.00085154	121.56	0.997763	26.4944	0.000576378	128.21	0.999393	32.1683	0.00080138
PBANKA_031160	280	PBANKA_031160	PBANKA_031160	>PBANKA_031160 | organism=Plasmodium_berghei_ANKA | product=conserved Plasmodium protein, unknown function | location=berg03:406375-410178(+) | length=1205 | sequence_SO=chromosome | SO=protein_coding	0.999769	36.3802	5.95853e-05	125.96	96.612	105.01	0.980642	17.0568	0.000206369	89.913	0.995788	23.7369	0.000110793	107.63	0.974608	15.8446	0.000365545	83.792	0.856962	7.77517	0.00127539	75.43	0.991902	20.8808	8.38009e-05	118.23	0.988614	19.392	0.000512207	79.88	0.983053	17.6349	0.000321394	89.604	0.961419	13.9677	0.000770021	80.016	0.999769	36.3802	0.000123155	117.11	0.933336	11.4617	0.000133386
PBANKA_031190	28	PBANKA_031190	PBANKA_031190	>PBANKA_031190 | organism=Plasmodium_berghei_ANKA | product=RING zinc finger protein, putative | location=berg03:417420-419304(-) | length=299 | sequence_SO=chromosome | SO=protein_coding	1	66.8092	6.47707e-05	141.59	85.542	66.809	0.999953	43.2747	0.00614746	77.776	0.999997	55.3672	0.00101092	103.3	0.999979	46.6963	0.00504383	81.128	0	0		NaN	0.999999	61.4452	0.000702229	109.07	0.999994	52.0496	0.000857661	106.14	0.992993	21.514	0.00825449	72.523	1	54.2372	0.0180549	62.799	0.999969	45.0243	0.00285253	89.992	0.999958	43.7687	0.00112376
PBANKA_031190	32	PBANKA_031190	PBANKA_031190	>PBANKA_031190 | organism=Plasmodium_berghei_ANKA | product=RING zinc finger protein, putative | location=berg03:417420-419304(-) | length=299 | sequence_SO=chromosome | SO=protein_coding	1	66.8092	0.00233007	92.269	64.716	66.809					0.999844	38.0732	0.0180357	62.813	0.999927	41.376	0.0048202	81.992	0.999888	39.5103	0.00364289	86.548	0.999985	48.1373	0.00233007	92.269	0.961582	13.9845	0.0382719	50.305	0.999882	39.2835	0.0115055	68.751	1	54.2372	0.00673485	76.311	0.999988	49.1746	0.00304899	89.136	0.999795	36.8835	0.00396869
PBANKA_031190	223	PBANKA_031190	PBANKA_031190	>PBANKA_031190 | organism=Plasmodium_berghei_ANKA | product=RING zinc finger protein, putative | location=berg03:417420-419304(-) | length=299 | sequence_SO=chromosome | SO=protein_coding	0.803964	6.1303	0.000210291	104.78	49.519	60.542	0.499998	0	0.00212443	80.508	0.49999	0	0.0110001	61.736					0.499997	0	0.00183182	82.362	0.499996	0	0.00380021	74.147					0.499972	0	0.00702368	66.939					0	0		NaN	0.490819	0	0.0287089
PBANKA_031190	36	PBANKA_031190	PBANKA_031190	>PBANKA_031190 | organism=Plasmodium_berghei_ANKA | product=RING zinc finger protein, putative | location=berg03:417420-419304(-) | length=299 | sequence_SO=chromosome | SO=protein_coding	0.818829	6.62439	2.26065e-26	190.3	112.08	93.229	0.5	0	3.83016e-05	121.44	0.5	0	8.03567e-26	186.06	0.5	0	3.09842e-05	148.58	0.5	0	0.000114808	119.18	0.772494	6.73123	1.03959e-06	142.4	0.5	0	4.64515e-05	127.4	0.5	0	3.48872e-05	128.51	0.5	0	3.64258e-07	135.76	0.5	0	1.36422e-06	148.17	0.499997	0	0.000108922
PBANKA_031210	535	PBANKA_031210	PBANKA_031210	>PBANKA_031210 | organism=Plasmodium_berghei_ANKA | product=conserved Plasmodium protein, unknown function | location=berg03:422721-425138(-) | length=805 | sequence_SO=chromosome | SO=protein_coding	0.968147	15.4646	0.000516914	86.005	41.565	72.99																					0	0		NaN	0.848824	7.50401	0.000516914	86.005	0.700942	2.23778	0.00404822	64.27	0.619758	2.72506	0.0260936	45.305	0	0
PBANKA_031210	541	PBANKA_031210	PBANKA_031210	>PBANKA_031210 | organism=Plasmodium_berghei_ANKA | product=conserved Plasmodium protein, unknown function | location=berg03:422721-425138(-) | length=805 | sequence_SO=chromosome | SO=protein_coding	0.830327	7.31154	0.000516914	86.005	41.565	73.918																					0	0		NaN	0.486439	0	0.000516914	86.005	0	0		NaN	0.490843	0.56514	0.0260936	45.305	0	0
PBANKA_031210	127	PBANKA_031210	PBANKA_031210	>PBANKA_031210 | organism=Plasmodium_berghei_ANKA | product=conserved Plasmodium protein, unknown function | location=berg03:422721-425138(-) | length=805 | sequence_SO=chromosome | SO=protein_coding	0.788497	5.71839	7.05489e-220	263.07	188.33	117.07									0.5	0	7.05489e-220	263.07	0.613249	2.00337	2.03104e-06	130.01	0.5	0	2.36391e-07	166.59									0.788497	5.71839	8.89594e-05	117.07	0	0		NaN	0.616719	2.0657	1.39027e-11
PBANKA_031210	410	PBANKA_031210	PBANKA_031210	>PBANKA_031210 | organism=Plasmodium_berghei_ANKA | product=conserved Plasmodium protein, unknown function | location=berg03:422721-425138(-) | length=805 | sequence_SO=chromosome | SO=protein_coding	0.987953	17.0475	4.39774e-08	146.34	102.7	80.738	0.640056	0	0.000121394	113.62	0.930137	8.8005	2.17638e-05	127.16	0.762038	2.1152	0.000569394	96.41	0.94425	11.3719	0.000113938	114.05	0.917687	8.84664	1.57958e-06	139	0.987953	17.0475	1.29393e-05	128.33	0.920687	9.51238	5.15657e-05	123.19	0.867777	5.16093	9.56447e-05	116.08	0.937342	11.069	9.56454e-06	129.26	0.89892	6.49415	2.05465e-06
PBANKA_031210	411	PBANKA_031210	PBANKA_031210	>PBANKA_031210 | organism=Plasmodium_berghei_ANKA | product=conserved Plasmodium protein, unknown function | location=berg03:422721-425138(-) | length=805 | sequence_SO=chromosome | SO=protein_coding	0.997934	26.8421	1.83014e-07	164.42	104.69	97.291	0.99479	22.785	4.80216e-05	122.19	0.85199	7.38469	2.17638e-05	127.16	0.925757	10.9056	0.000224554	107.75	0.832346	6.00782	0.00025239	104.55	0.713055	0.95303	0.000472545	87.138	0.95017	12.5269	0.000204609	107.75	0.962771	13.9986	5.14155e-07	136.59	0.826012	6.03331	0.000187639	112.74	0.915586	10.4087	5.55669e-05	122.65	0.919665	9.92426	2.05465e-06
PBANKA_031210	412	PBANKA_031210	PBANKA_031210	>PBANKA_031210 | organism=Plasmodium_berghei_ANKA | product=conserved Plasmodium protein, unknown function | location=berg03:422721-425138(-) | length=805 | sequence_SO=chromosome | SO=protein_coding	0.996472	25.8825	4.39774e-08	164.42	104.69	93.181	0.993627	21.9097	4.80216e-05	122.19	0.954941	12.5929	2.17638e-05	127.16	0.981508	17.2717	0.000224554	107.75	0.86917	6.71058	0.000113938	114.05	0.861988	5.65563	1.57958e-06	139	0.970897	13.4009	1.29393e-05	128.33	0.966932	11.7183	5.14155e-07	136.59	0.913626	8.65755	9.56447e-05	116.08	0.981921	16.1782	9.56454e-06	129.26	0.993655	24.0273	2.05465e-06
PBANKA_031240	999	PBANKA_031240	PBANKA_031240	>PBANKA_031240 | organism=Plasmodium_berghei_ANKA | product=DNA-directed RNA polymerase II second largest subunit, putative | location=berg03:431869-435937(+) | length=1312 | sequence_SO=chromosome | SO=protein_coding	0.987877	19.1227	0.0019753	89.663	59.496	89.663									0	0		NaN	0.987877	19.1227	0.0019753	89.663																					0	0
PBANKA_031250	41	PBANKA_031250	PBANKA_031250	>PBANKA_031250 | organism=Plasmodium_berghei_ANKA | product=origin recognition complex subunit 5, putative (ORC5) | location=berg03:436473-438920(-) | length=815 | sequence_SO=chromosome | SO=protein_coding	0.93424	13.2203	7.32676e-07	149.24	64.586	108.14	0.682007	4.76774	1.29874e-05	123.43	0.628928	2.69915	1.53002e-05	122.16	0.711415	6.82971	0.00189046	89.604	0.539247	3.76969	0.00818617	72.793	0.794745	6.19305	0.00540423	77.137	0.723451	3.88174	0.00129325	95.429					0.396521	0.249511	0.000143575	111.88					0.734568	3.90692	0.000963389
PBANKA_031250	44	PBANKA_031250	PBANKA_031250	>PBANKA_031250 | organism=Plasmodium_berghei_ANKA | product=origin recognition complex subunit 5, putative (ORC5) | location=berg03:436473-438920(-) | length=815 | sequence_SO=chromosome | SO=protein_coding	0.930249	10.3332	7.32676e-07	149.24	64.586	122.16	0.709158	5.20432	1.29874e-05	123.43	0.930249	10.3332	1.53002e-05	122.16	0.646193	5.65639	0.00189046	89.604	0.650956	5.62504	0.000997593	95.554	0.710867	6.93868	4.87054e-05	118.05	0.796279	5.92732	0.00129325	95.429													0.766822	3.9547	1.25276e-05
PBANKA_031250	45	PBANKA_031250	PBANKA_031250	>PBANKA_031250 | organism=Plasmodium_berghei_ANKA | product=origin recognition complex subunit 5, putative (ORC5) | location=berg03:436473-438920(-) | length=815 | sequence_SO=chromosome | SO=protein_coding	0.803054	9.5759	1.13678e-05	132.31	60.1	99.044	0.465585	0	7.94416e-05	114.99	0.670007	4.31689	0.000577449	102.5	0	0		NaN	0.425429	0.0658009	1.13678e-05	132.31	0	0		NaN	0	0		NaN
PBANKA_031250	46	PBANKA_031250	PBANKA_031250	>PBANKA_031250 | organism=Plasmodium_berghei_ANKA | product=origin recognition complex subunit 5, putative (ORC5) | location=berg03:436473-438920(-) | length=815 | sequence_SO=chromosome | SO=protein_coding	0.95743	13.5881	7.71991e-06	134.83	77.04	87.323	0.750154	4.82286	7.94416e-05	114.99	0	0		NaN	0	0		NaN	0.903633	10.1755	0.00119465	93.427	0	0		NaN	0	0		NaN					0.95743	13.5881	0.00164283	87.323					0.948696	12.698	7.71991e-06
PBANKA_031250	358	PBANKA_031250	PBANKA_031250	>PBANKA_031250 | organism=Plasmodium_berghei_ANKA | product=origin recognition complex subunit 5, putative (ORC5) | location=berg03:436473-438920(-) | length=815 | sequence_SO=chromosome | SO=protein_coding	1	70.3691	0.00173493	71.592	36.923	71.592
PBANKA_031270	1377	PBANKA_031270	PBANKA_031270	>PBANKA_031270 | organism=Plasmodium_berghei_ANKA | product=DEAD/DEAH helicase, putative | location=berg03:443598-447995(+) | length=1465 | sequence_SO=chromosome | SO=protein_coding	0.806988	6.21284	0.00293582	83.633	30.465	83.633									0	0		NaN	0.806988	6.21284	0.00293582	83.633	0	0		NaN
PBANKA_031310	215	PBANKA_031310	PBANKA_031310	>PBANKA_031310 | organism=Plasmodium_berghei_ANKA | product=vacuolar protein sorting-associated protein 45, putative (VPS45) | location=berg03:458282-460375(+) | length=697 | sequence_SO=chromosome | SO=protein_coding	0.999991	53.8086	2.87985e-05	145.82	73.297	138.98	0.832048	10.0463	0.00125746	95.409	0.987355	20.4208	7.00123e-05	123.92	0.866705	11.6962	0.000377253	106.31	0.999734	38.9984	9.20769e-05	119.51	0.996272	27.3854	0.000654002	101.53	0	0		NaN	0.996679	28.889	0.000123568	115.66									0.999991	53.8086	2.87985e-05
PBANKA_031360	313	PBANKA_031360	PBANKA_031360	>PBANKA_031360 | organism=Plasmodium_berghei_ANKA | product=conserved Plasmodium protein, unknown function | location=berg03:481161-482552(+) | length=463 | sequence_SO=chromosome | SO=protein_coding	1	93.7165	4.66804e-05	131.82	37.818	93.716									1	103.109	6.60633e-05	125.86	1	77.5052	4.66804e-05	131.82																					1	59.7496	0.0189452
PBANKA_031360	362	PBANKA_031360	PBANKA_031360	>PBANKA_031360 | organism=Plasmodium_berghei_ANKA | product=conserved Plasmodium protein, unknown function | location=berg03:481161-482552(+) | length=463 | sequence_SO=chromosome | SO=protein_coding	0.995129	23.1023	0.000233873	110.26	63.368	110.26	0	0		NaN					0	0		NaN	0	0		NaN					0.975296	17.7991	0.00757921	61.957	0.889858	9.08341	0.041285	46.514	0	0		NaN	0.995129	23.1023	0.000233873	110.26	0	0
PBANKA_031360	443	PBANKA_031360	PBANKA_031360	>PBANKA_031360 | organism=Plasmodium_berghei_ANKA | product=conserved Plasmodium protein, unknown function | location=berg03:481161-482552(+) | length=463 | sequence_SO=chromosome | SO=protein_coding	0.969591	15.0522	0.000330551	111.52	52.158	87.667	0	0		NaN	0.561778	1.17629	0.00512125	78.548					0.871628	8.32483	0.000330551	111.52	0.825031	6.74017	0.00169066	93.478					0.829776	6.89133	0.00844301	71.531	0.939322	11.8994	0.000711825	104.55	0.969591	15.0522	0.00256688	87.667
PBANKA_031370	414	PBANKA_031370	PBANKA_031370	>PBANKA_031370 | organism=Plasmodium_berghei_ANKA | product=conserved Plasmodium membrane protein, unknown function | location=berg03:482770-485723(-) | length=862 | sequence_SO=chromosome | SO=protein_coding	0.999937	42.041	0.000505063	117.02	63.62	87.748	0.986376	18.5969	0.0153415	91.565	0.996924	25.1568	0.00100335	101	0.996847	26.3531	0.0211668	80.277	0.999742	35.9049	0.0168546	80.868	0.994968	22.9925	0.0131754	83.727	0	0		NaN	0.998971	29.8736	0.00266218	100.14	0.99963	34.3604	0.0126139	93.404	0.999937	42.041	0.000679658	115.88	0.999346	31.8383	0.000613
PBANKA_031370	417	PBANKA_031370	PBANKA_031370	>PBANKA_031370 | organism=Plasmodium_berghei_ANKA | product=conserved Plasmodium membrane protein, unknown function | location=berg03:482770-485723(-) | length=862 | sequence_SO=chromosome | SO=protein_coding	0.999998	57.9416	0.000505063	117.02	63.62	87.748	0.999818	37.3935	0.0153415	91.565	0.998617	29.8573	0.00100335	101	0.990231	19.8724	0.0211668	80.277	0.999995	54.5059	0.0168546	80.868	0.998543	28.8994	0.0131754	83.727	0	0		NaN	0.999955	43.4617	0.00266218	100.14	0.999965	44.5724	0.0126139	93.404	0.999998	57.9416	0.000679658	115.88	0.999995	53.0795	0.000613
PBANKA_031380	528	PBANKA_031380	PBANKA_031380	>PBANKA_031380 | organism=Plasmodium_berghei_ANKA | product=ATP synthase F1, alpha subunit, putative | location=berg03:487596-489242(+) | length=548 | sequence_SO=chromosome | SO=protein_coding	1	61.1389	0.000618592	96.55	41.585	61.139					1	76.0151	0.00387981	76.015	0	0		NaN					1	96.5498	0.000618592	96.55									0	0		NaN	1	61.1389	0.00124264	87.963
PBANKA_031420	65	PBANKA_031420	PBANKA_031420	>PBANKA_031420 | organism=Plasmodium_berghei_ANKA | product=calcium-dependent protein kinase 1 (CDPK1) | location=berg03:499444-501398(+) | length=523 | sequence_SO=chromosome | SO=protein_coding	1	83.9556	6.94547e-05	124.2	86.67	120.59	0.999998	57.1108	0.000270185	108.96	1	63.1642	0.000383718	106.19	0.999997	54.6771	0.00207272	86.214	1	75.4102	0.000499618	107.09	1	64.7451	0.000682683	101.04	1	85.2132	7.36058e-05	122.16	1	64.8645	0.000604317	102.39	1	67.6188	0.000243625	110.04	1	82.7517	9.58638e-05	119.04	1	70.2678	0.00127998
PBANKA_031420	344	PBANKA_031420	PBANKA_031420	>PBANKA_031420 | organism=Plasmodium_berghei_ANKA | product=calcium-dependent protein kinase 1 (CDPK1) | location=berg03:499444-501398(+) | length=523 | sequence_SO=chromosome | SO=protein_coding	1	86.8952	0.00285129	102.73	44.846	98	1	88.8013	0.00508793	93.348	1	80.2969	0.00426363	88.282	1	80.6556	0.00285129	102.73	0.999999	62.3179	0.0141705	67.019	1	80.1537	0.00501791	85.837	0	0		NaN	1	86.8952	0.00291871	98	1	69.1397	0.0109414	73.841	1	71.4512	0.0135847	73.386	0.999998	56.8728	0.0261291
PBANKA_031440	73	PBANKA_031440	PBANKA_031440	>PBANKA_031440 | organism=Plasmodium_berghei_ANKA | product=E2F-associated phosphoprotein, putative | location=berg03:508090-509226(-) | length=225 | sequence_SO=chromosome | SO=protein_coding	0.809033	6.32162	0.00124746	81.726	43.446	81.726																					0.809033	6.32162	0.00124746	81.726
PBANKA_031450	60	PBANKA_031450	PBANKA_031450	>PBANKA_031450 | organism=Plasmodium_berghei_ANKA | product=40S ribosomal protein S26, putative (RPS26) | location=berg03:511307-511630(+) | length=107 | sequence_SO=chromosome | SO=protein_coding	0.812423	6.59799	0.00159668	94.45	38.407	77.068
PBANKA_031490	630	PBANKA_031490	PBANKA_031490	>PBANKA_031490 | organism=Plasmodium_berghei_ANKA | product=conserved Plasmodium protein, unknown function | location=berg03:519199-521493(-) | length=764 | sequence_SO=chromosome | SO=protein_coding	1	79.7567	1.45747e-168	253.57	183.42	93.181	1	71.0677	0.000903071	92.427	1	90.0035	0.00110334	106.72	1	119.75	6.87495e-06	139.04	1	89.8007	5.74976e-06	157.49	1	84.5898	9.84763e-05	120.32	1	164.654	3.0504e-56	210.31	1	116.56	6.51112e-24	189.07	1	133.053	1.49923e-23	185.3	1	109.851	3.73877e-24	190.3	1	133.747	1.45747e-168
PBANKA_031490	676	PBANKA_031490	PBANKA_031490	>PBANKA_031490 | organism=Plasmodium_berghei_ANKA | product=conserved Plasmodium protein, unknown function | location=berg03:519199-521493(-) | length=764 | sequence_SO=chromosome | SO=protein_coding	1	82.6061	3.96323e-05	125.45	67.852	99.957	1	77.5125	8.92952e-05	100.14	1	68.701	0.000145397	88.239	1	81.8186	8.9526e-05	96.708	0.999954	45.4675	0.00113116	67.168	1	91.6367	7.55538e-05	105.22	0.999986	50.0818	0.000623862	73.346	1	79.5628	7.14434e-05	106.63	0.999995	56.0262	0.00112374	67.252	1	85.4105	7.6292e-05	104.97	1	97.7694	3.96323e-05
PBANKA_031530	1084	PBANKA_031530	PBANKA_031530	>PBANKA_031530 | organism=Plasmodium_berghei_ANKA | product=conserved Plasmodium protein, unknown function | location=berg03:529149-534446(+) | length=1765 | sequence_SO=chromosome | SO=protein_coding	0.998525	31.4777	0.000783032	115.37	26.184	83.204	0.985065	18.2556	0.00249879	98	0	0		NaN	0.986546	18.6742	0.00250391	97.957	0.997442	26.0831	0.00264967	96.756	0.990187	21.0287	0.00112256	111.72	0	0		NaN	0.998525	31.4777	0.00532786	83.204	0.98512	18.4295	0.00229631	99.669	0.99356	25.0153	0.0166492	65.895	0.998226	27.542	0.000783032
PBANKA_031530	1645	PBANKA_031530	PBANKA_031530	>PBANKA_031530 | organism=Plasmodium_berghei_ANKA | product=conserved Plasmodium protein, unknown function | location=berg03:529149-534446(+) | length=1765 | sequence_SO=chromosome | SO=protein_coding	0.999985	48.5378	0.00261791	95.417	39.013	95.417	0.998887	29.8836	0.0125578	80.17	0	0		NaN	0.999985	48.5378	0.00781076	95.417	0.999911	43.0955	0.0213195	77.279	0.999883	40.5893	0.0140144	84.169	0.999793	39.809	0.0142243	73.082	0.998295	27.7242	0.00583108	80.737	0.998527	28.3237	0.00261791	91.123	0.999107	31.1969	0.00939099	74.698	0.999016	30.3495	0.00641181
PBANKA_031540	475	PBANKA_031540	PBANKA_031540	>PBANKA_031540 | organism=Plasmodium_berghei_ANKA | product=pre-mRNA-processing protein 45, putative (PRP45) | location=berg03:535402-536924(-) | length=480 | sequence_SO=chromosome | SO=protein_coding	0.99999	49.9281	1.28832e-24	189.84	109.92	177.29									0.99999	49.9281	1.46192e-12	177.29	0.999864	38.6556	4.73501e-06	158.15																	0.999694	35.1452	1.04324e-05	130.37	0.99985	38.2382	5.98891e-17
PBANKA_031540	230	PBANKA_031540	PBANKA_031540	>PBANKA_031540 | organism=Plasmodium_berghei_ANKA | product=pre-mRNA-processing protein 45, putative (PRP45) | location=berg03:535402-536924(-) | length=480 | sequence_SO=chromosome | SO=protein_coding	0.999999	60.5835	0.00335034	85.554	40.691	74.392	0.999999	60.5835	0.00335034	84.352	0.999981	47.1021	0.0137981	67.879	0.998435	28.0478	0.00454586	84.479	0.999819	37.429	0.0258769	60.157	0	0		NaN	0.999995	53.3266	0.00442867	84.821	0.999997	55.9851	0.00658675	78.964	0.999658	34.659	0.00870671	75.739	0.999036	30.1567	0.0129128	69.261	0.999993	51.6637	0.00417673
PBANKA_031560	45	PBANKA_031560	PBANKA_031560	>PBANKA_031560 | organism=Plasmodium_berghei_ANKA | product=40S ribosomal protein S30, putative | location=berg03:543625-544095(+) | length=58 | sequence_SO=chromosome | SO=protein_coding	1	77.6441	0.00525706	120.86	90.463	77.644	0	0		NaN	1	69.3521	0.0413639	69.352	1	99.7318	0.0107073	99.732	1	120.855	0.00525706	120.86	1	88.0206	0.00904914	107.39	1	99.7318	0.0107073	99.732					1	84.1691	0.0199018	84.169					1	77.7403	0.0124464
PBANKA_031600	143	PBANKA_031600	PBANKA_031600	>PBANKA_031600 | organism=Plasmodium_berghei_ANKA | product=replication factor C subunit 1, putative | location=berg03:549573-552158(-) | length=861 | sequence_SO=chromosome | SO=protein_coding	1	78.2492	4.61523e-30	191.89	116.92	78.249	1	107.51	0.000109392	124.38	1	54.8978	0.000389486	119	1	50.786	5.83961e-05	132.51	1	117.294	4.94562e-09	150.9	1	51.9785	0.00287868	94.639	1	70.6796	0.00085846	107.15	1	55.7239	0.000829734	110.12	1	57.1488	4.61523e-30	191.89	1	55.7239	7.49751e-05	143.28	1	62.1662	5.63835e-05
PBANKA_031600	146	PBANKA_031600	PBANKA_031600	>PBANKA_031600 | organism=Plasmodium_berghei_ANKA | product=replication factor C subunit 1, putative | location=berg03:549573-552158(-) | length=861 | sequence_SO=chromosome | SO=protein_coding	1	78.2492	7.30652e-06	158.14	122.11	78.249	1	107.51	0.00100431	107.51	1	54.8978	0.000554187	119	1	50.786	0.00182775	102.97	1	117.294	0.000898269	117.29	1	51.9785	0.00287868	94.639	1	70.6796	0.00106737	107.15	1	55.7239	0.000829734	110.12	1	57.1488	0.000229326	151.03	1	55.7239	7.49751e-05	143.28	1	62.1662	0.000431532
PBANKA_031600	131	PBANKA_031600	PBANKA_031600	>PBANKA_031600 | organism=Plasmodium_berghei_ANKA | product=replication factor C subunit 1, putative | location=berg03:549573-552158(-) | length=861 | sequence_SO=chromosome | SO=protein_coding	0.999663	34.721	8.65713e-17	178.17	131.16	108.55	0.96662	14.6187	0.000694927	97.068	0.920419	10.6318	8.27183e-05	123.54	0.891363	9.14082	1.40092e-06	140.13	0.999663	34.721	5.83483e-12	176.86	0.761011	5.36087	6.55196e-05	145.43	0.949086	12.7047	4.58043e-05	125.91	0.979608	16.8159	5.92753e-05	154.67	0.972853	15.5433	0.000157755	145.2	0.982968	17.6128	1.152e-05	140.04	0.956136	13.3842	1.18821e-12
PBANKA_031600	27	PBANKA_031600	PBANKA_031600	>PBANKA_031600 | organism=Plasmodium_berghei_ANKA | product=replication factor C subunit 1, putative | location=berg03:549573-552158(-) | length=861 | sequence_SO=chromosome | SO=protein_coding	1	70.9578	0.000502312	78.752	33.964	74.63	0.999724	35.5926	0.0162588	47.822	0.999993	51.3703	0.00396071	59.046	0.999998	56.3525	0.00239198	63.639	0.999999	62.0524	0.00129245	69.47	0	0		NaN	0.999939	42.1161	0.00885242	52.464	0.999937	42.0136	0.00635144	55.621	0	0		NaN	1	73.7427	0.000502312	78.752	0	0
PBANKA_031600	42	PBANKA_031600	PBANKA_031600	>PBANKA_031600 | organism=Plasmodium_berghei_ANKA | product=replication factor C subunit 1, putative | location=berg03:549573-552158(-) | length=861 | sequence_SO=chromosome | SO=protein_coding	1	76.0858	9.80933e-06	131.26	83.183	77.838	1	89.3759	0.000232449	89.71	1	72.3063	0.000831377	74.287	1	110.22	3.75421e-05	124.1	1	92.9658	0.000118419	107.47	1	76.0469	0.000657718	76.799	0	0		NaN	1	76.0737	0.000367444	83.221	1	78.0009	0.000147056	101.86	1	99.814	0.000132552	104.7	1	73.0463	0.00045894
PBANKA_031600	54	PBANKA_031600	PBANKA_031600	>PBANKA_031600 | organism=Plasmodium_berghei_ANKA | product=replication factor C subunit 1, putative | location=berg03:549573-552158(-) | length=861 | sequence_SO=chromosome | SO=protein_coding	1	90.7654	3.51457e-44	201.96	140.44	90.765	1	131.126	4.57537e-10	169.7	1	77.6682	1.38116e-09	167.35	1	66.7019	4.24398e-25	188.54	1	64.5339	1.40746e-07	155.71	1	66.3926	5.05112e-13	174.81	1	98.4429	8.38147e-13	172.77	1	55.3353	6.41807e-19	184.34	1	99.3429	1.75867e-07	162.44	1	91.3367	1.42234e-33	193.36	1	74.7436	1.68258e-09
PBANKA_031600	10	PBANKA_031600	PBANKA_031600	>PBANKA_031600 | organism=Plasmodium_berghei_ANKA | product=replication factor C subunit 1, putative | location=berg03:549573-552158(-) | length=861 | sequence_SO=chromosome | SO=protein_coding	1	92.0963	3.13776e-12	179.84	116.23	92.096	1	79.6954	4.15063e-08	169.67	1	97.6207	0.000825604	152.13	1	85.1664	0.00490907	108.34	1	92.0963	0.0178979	92.096	1	124.691	0.000975572	135.43	1	122.487	0.000498693	154.31	1	93.0622	0.0158647	93.062	1	97.5886	0.00576708	104.81	1	95.365	0.00252741	114.03	1	88.4709	0.00262458
PBANKA_031600	13	PBANKA_031600	PBANKA_031600	>PBANKA_031600 | organism=Plasmodium_berghei_ANKA | product=replication factor C subunit 1, putative | location=berg03:549573-552158(-) | length=861 | sequence_SO=chromosome | SO=protein_coding	1	92.0963	3.23985e-08	179.84	116.23	92.096	1	79.6954	8.11958e-05	144.75	1	97.6207	0.00069627	140.8	1	85.1664	0.00122902	114.21	1	92.0963	0.000100345	139	1	124.691	0.000335857	134.52	1	122.487	0.000395077	130.47	1	93.0622	0.00209447	105.5	1	97.5886	0.00169565	123.54	1	95.365	0.0051247	107.18	1	88.4709	0.000100345
PBANKA_031600	14	PBANKA_031600	PBANKA_031600	>PBANKA_031600 | organism=Plasmodium_berghei_ANKA | product=replication factor C subunit 1, putative | location=berg03:549573-552158(-) | length=861 | sequence_SO=chromosome | SO=protein_coding	1	92.0963	3.13776e-12	179.84	116.23	92.096	1	79.6954	4.15063e-08	169.67	1	97.6207	0.00069627	152.13	1	85.1664	0.00042504	114.21	1	92.0963	0.000100345	139	1	124.691	0.000335857	135.43	1	122.487	0.000395077	154.31	1	93.0622	0.00209447	105.5	1	97.5886	0.00169565	123.54	1	95.365	0.00252741	114.03	1	88.4709	0.000100345
PBANKA_031600	94	PBANKA_031600	PBANKA_031600	>PBANKA_031600 | organism=Plasmodium_berghei_ANKA | product=replication factor C subunit 1, putative | location=berg03:549573-552158(-) | length=861 | sequence_SO=chromosome | SO=protein_coding	0.999981	50.3015	6.0177e-08	154.46	86.8	104.81					0.999981	50.3015	6.98707e-05	114.3	0.999959	45.9082	8.7227e-06	128.66	0.999785	37.4298	6.84659e-05	114.46	0.999961	44.7871	6.0177e-08	154.46									0	0		NaN
PBANKA_031600	175	PBANKA_031600	PBANKA_031600	>PBANKA_031600 | organism=Plasmodium_berghei_ANKA | product=replication factor C subunit 1, putative | location=berg03:549573-552158(-) | length=861 | sequence_SO=chromosome | SO=protein_coding	1	73.6306	2.98258e-08	169.7	107.95	143.21	0.994983	23.0354	1.30345e-05	127.05	0.99786	28.1562	2.4935e-06	139.2	0.997577	26.1459	0.00014717	121.56	0.999989	49.6569	0.000147059	124.1	0.999748	35.985	3.1695e-06	155.16	0.999928	41.4524	3.28839e-05	152.09	0.987621	19.02	6.89191e-05	119.45	0.997622	26.2282	0.000107808	114.78	1	73.6306	1.73732e-05	145.67	0.998803	29.2401	0.000433881
PBANKA_031600	825	PBANKA_031600	PBANKA_031600	>PBANKA_031600 | organism=Plasmodium_berghei_ANKA | product=replication factor C subunit 1, putative | location=berg03:549573-552158(-) | length=861 | sequence_SO=chromosome | SO=protein_coding	1	59.5504	2.29499e-05	119.69	79.411	59.55					0.924496	10.8794	4.85755e-05	86.825									0.973618	15.6707	0.000176714	79.94	0.928196	11.1149	0.000174972	80.031	0.919278	10.5645	0.00156026	60.517	0.996941	25.1306	0.000230347	87.808					0.996071	24.04	0.000132834
PBANKA_031600	827	PBANKA_031600	PBANKA_031600	>PBANKA_031600 | organism=Plasmodium_berghei_ANKA | product=replication factor C subunit 1, putative | location=berg03:549573-552158(-) | length=861 | sequence_SO=chromosome | SO=protein_coding	1	59.5504	0.000974961	64.547	36.248	59.55																									0	0		NaN									0	0
PBANKA_031620	134	PBANKA_031620	PBANKA_031620	>PBANKA_031620 | organism=Plasmodium_berghei_ANKA | product=Plasmodium exported protein, unknown function | location=berg03:558038-559105(+) | length=355 | sequence_SO=chromosome | SO=protein_coding	0.975357	15.9886	0.000106818	102.24	68.713	85.969									0.758929	5.18732	0.0319644	45.666													0.975357	15.9886	0.000318144	85.969					0.929851	11.3857	0.00877591	55.986
PBANKA_031620	142	PBANKA_031620	PBANKA_031620	>PBANKA_031620 | organism=Plasmodium_berghei_ANKA | product=Plasmodium exported protein, unknown function | location=berg03:558038-559105(+) | length=355 | sequence_SO=chromosome | SO=protein_coding	0.99384	24.5619	0.00539449	82.859	14.378	59.585																									0	0		NaN					0	0		NaN
PBANKA_031620	153	PBANKA_031620	PBANKA_031620	>PBANKA_031620 | organism=Plasmodium_berghei_ANKA | product=Plasmodium exported protein, unknown function | location=berg03:558038-559105(+) | length=355 | sequence_SO=chromosome | SO=protein_coding	0.985084	18.1983	0.000319979	130.19	67.026	116.87	0.90867	9.97803	0.00378838	85.976	0	0		NaN	0.948138	12.7539	0.000824388	106.76	0.985084	18.1983	0.00160953	116.87	0	0		NaN	0.919343	10.5684	0.00139426	98.676	0	0		NaN	0	0		NaN	0	0		NaN	0	0
PBANKA_031620	154	PBANKA_031620	PBANKA_031620	>PBANKA_031620 | organism=Plasmodium_berghei_ANKA | product=Plasmodium exported protein, unknown function | location=berg03:558038-559105(+) | length=355 | sequence_SO=chromosome | SO=protein_coding	0.982323	17.4524	2.93277e-19	181.75	104.37	95.854	0.979526	16.804	0.000430592	123.1	0.971335	15.3005	0.0004375	120.21	0.832616	6.97559	0.00217345	123.84	0.972215	15.4441	0.000419343	123.68	0.862005	7.95682	0.00042369	116.87	0.574698	1.30742	3.04414e-05	153.41	0.83104	6.92269	2.93277e-19	181.75	0.974495	15.8594	6.46863e-06	157.37	0.97831	16.5545	0.000429031	118.16	0.969145	15.0097	0.00144769
PBANKA_040030;PBANKA_124710;PBANKA_072230;PBANKA_021560	154;154;154;154	PBANKA_040030	PBANKA_040030	>PBANKA_040030 | organism=Plasmodium_berghei_ANKA | product=fam-b protein | location=berg04:13473-14393(-) | length=246 | sequence_SO=chromosome | SO=protein_coding;>PBANKA_124710 | organism=Plasmodium_berghei_ANKA | product=fam-b protein | location=berg12	0.796642	6.00898	8.32332e-05	120.59	49.907	120.59	0.6348	2.40791	0.0185785	59.975	0	0		NaN					0.796642	6.00898	8.32332e-05	120.59	0	0		NaN																	0	0
PBANKA_040030;PBANKA_124710;PBANKA_072230;PBANKA_021560	155;155;155;155	PBANKA_040030	PBANKA_040030	>PBANKA_040030 | organism=Plasmodium_berghei_ANKA | product=fam-b protein | location=berg04:13473-14393(-) | length=246 | sequence_SO=chromosome | SO=protein_coding;>PBANKA_124710 | organism=Plasmodium_berghei_ANKA | product=fam-b protein | location=berg12	0.965723	14.7265	9.20769e-05	119.51	52.799	119.51	0	0		NaN	0.905485	10.0435	0.00295977	82.774	0.965723	14.7265	9.20769e-05	119.51					0	0		NaN																	0	0
PBANKA_040110	287	PBANKA_040110	PBANKA_040110	>PBANKA_040110 | organism=Plasmodium_berghei_ANKA | product=serine/threonine protein kinase, putative (SRPK1) | location=berg04:45673-49593(+) | length=1306 | sequence_SO=chromosome | SO=protein_coding	0.968943	17.9521	0.00116356	85.062	32.2	85.062	0	0		NaN	0	0		NaN	0	0		NaN	0.968943	17.9521	0.00116356	85.062	0	0		NaN	0	0		NaN
PBANKA_040110	482	PBANKA_040110	PBANKA_040110	>PBANKA_040110 | organism=Plasmodium_berghei_ANKA | product=serine/threonine protein kinase, putative (SRPK1) | location=berg04:45673-49593(+) | length=1306 | sequence_SO=chromosome | SO=protein_coding	1	70.012	3.15882e-09	167.69	42.877	140.8	0.983079	17.6417	0.00655949	84.94					0.911986	10.1543	0.00482921	89.502	0.998502	29.5037	0.02662	59.792					0	0		NaN	0	0		NaN	0.99788	26.7264	0.000686221	109.67	0	0		NaN	0	0
PBANKA_040110	564	PBANKA_040110	PBANKA_040110	>PBANKA_040110 | organism=Plasmodium_berghei_ANKA | product=serine/threonine protein kinase, putative (SRPK1) | location=berg04:45673-49593(+) | length=1306 | sequence_SO=chromosome | SO=protein_coding	1	94.1206	0.00112997	116.9	116.9	116.9	0.999999	58.771	0.0122333	76.358	1	94.1206	0.00115035	116.9	0.999998	56.5429	0.0193586	70.272	0.999986	48.4766	0.0301219	69.216	1	88.3385	0.00112997	115.09	1	64.5581	0.00642272	92.112	0.999999	62.7516	0.00932782	87.447	0.995445	23.3952	0.0088285	79.201	1	68.5641	0.00797225	89.624	0.999911	40.5077	0.0203537
PBANKA_040110	982	PBANKA_040110	PBANKA_040110	>PBANKA_040110 | organism=Plasmodium_berghei_ANKA | product=serine/threonine protein kinase, putative (SRPK1) | location=berg04:45673-49593(+) | length=1306 | sequence_SO=chromosome | SO=protein_coding	0.999978	48.1498	6.0177e-08	154.46	108.63	154.46	0.999978	48.1498	6.0177e-08	154.46									0	0		NaN									0	0		NaN					0	0		NaN	0.89983	9.95162	0.00246217
PBANKA_040110	986	PBANKA_040110	PBANKA_040110	>PBANKA_040110 | organism=Plasmodium_berghei_ANKA | product=serine/threonine protein kinase, putative (SRPK1) | location=berg04:45673-49593(+) | length=1306 | sequence_SO=chromosome | SO=protein_coding	0.999994	52.9437	9.63664e-09	162.44	116.19	140.27	0.999994	52.9437	2.3283e-05	140.27	0.99995	43.6067	8.8955e-08	150.13	0.999977	47.8967	3.38445e-05	132.52	0.999758	37.1056	2.71967e-05	139.7	0.997605	26.2235	1.63901e-05	125.59	0.999448	33.6581	5.25337e-05	135.38	0.999988	50.5677	4.33185e-08	157	0.626101	2.24158	0.000669134	95.624	0.997871	26.7139	4.58619e-08	156.61	0.990323	20.2321	0.000561865
PBANKA_040110	1064	PBANKA_040110	PBANKA_040110	>PBANKA_040110 | organism=Plasmodium_berghei_ANKA | product=serine/threonine protein kinase, putative (SRPK1) | location=berg04:45673-49593(+) | length=1306 | sequence_SO=chromosome | SO=protein_coding	1	71.109	8.72579e-05	155.37	101.03	118.73	0.5	0	0.000415371	114.87	0.5	0	0.000361542	110.8	0.499966	0	0.00314962	87.216	0.931227	11.3168	0.000493993	113.07	0.952424	13.0448	0.000294578	114.76	0.499994	0	0.00288305	89.301	0.5	0	0.000755458	106.76	0.652866	2.75534	0.00154485	99.5	0.781848	5.55391	8.72579e-05	155.37	0.499999	0	0.0017032
PBANKA_040110	1065	PBANKA_040110	PBANKA_040110	>PBANKA_040110 | organism=Plasmodium_berghei_ANKA | product=serine/threonine protein kinase, putative (SRPK1) | location=berg04:45673-49593(+) | length=1306 | sequence_SO=chromosome | SO=protein_coding	0.999999	61.3053	1.08286e-18	178.47	112.16	118.73	0.977324	16.3729	0.000125177	151.13	0.997052	25.5955	7.80705e-05	147.75	0.982883	17.622	0.000111002	141.82	0.983422	17.7324	6.1366e-13	173.72	0.980452	17.0209	0.000298125	115.26	0.993438	21.8381	6.58982e-05	141.37	0.978354	16.5514	0.000135136	135.55	0.983457	17.7414	0.000608974	119.04	0.979422	16.854	0.00025148	151.11	0.969731	15.0566	0.000538733
PBANKA_040110	451	PBANKA_040110	PBANKA_040110	>PBANKA_040110 | organism=Plasmodium_berghei_ANKA | product=serine/threonine protein kinase, putative (SRPK1) | location=berg04:45673-49593(+) | length=1306 | sequence_SO=chromosome | SO=protein_coding	1	93.2577	0.000351627	104.78	61.833	103.25																					1	64.9242	0.00163663	80.859	0.999999	60.7629	0.000960629	96.052	0.999941	42.3253	0.028083	52.644	1	85.3813	0.000351627	104.78	0.999995	52.9796	0.000442388
PBANKA_040110	644	PBANKA_040110	PBANKA_040110	>PBANKA_040110 | organism=Plasmodium_berghei_ANKA | product=serine/threonine protein kinase, putative (SRPK1) | location=berg04:45673-49593(+) | length=1306 | sequence_SO=chromosome | SO=protein_coding	0.999999	58.9443	2.14377e-06	160.12	90.149	144.83	0.999999	58.9443	1.64668e-05	144.83	0.999994	52.6261	0.000215245	118.04	0.999965	45.0024	1.34707e-05	160.12	0.999967	44.8124	0.000188632	111.24	0.999992	51.7578	0.000431867	95.51	0.999917	41.0756	0.000367846	110.89	0.999972	46.5748	0.000960203	112.26	0.999978	45.971	3.37621e-05	141.29	0.999986	48.5596	0.00247294	118.54	0.999975	45.9928	0.000188644
PBANKA_040110	652	PBANKA_040110	PBANKA_040110	>PBANKA_040110 | organism=Plasmodium_berghei_ANKA | product=serine/threonine protein kinase, putative (SRPK1) | location=berg04:45673-49593(+) | length=1306 | sequence_SO=chromosome | SO=protein_coding	1	78.6225	6.90307e-71	217.39	135.38	107.02	1	105.592	1.2041e-05	160.25	1	103.419	7.59456e-11	171.83	1	85.8464	6.44234e-17	180.52	1	95.3067	1.51519e-06	143.14	1	81.2975	2.44073e-05	150.63	1	89.6974	6.90307e-71	217.39	1	77.3573	2.3844e-06	155.54	1	88.4035	1.24379e-23	186.58	1	91.4696	5.7624e-06	149.67	1	93.0949	3.73944e-11
PBANKA_040110	28	PBANKA_040110	PBANKA_040110	>PBANKA_040110 | organism=Plasmodium_berghei_ANKA | product=serine/threonine protein kinase, putative (SRPK1) | location=berg04:45673-49593(+) | length=1306 | sequence_SO=chromosome | SO=protein_coding	0.925408	15.5992	0.000518915	79.382	50.948	67.218	0.512718	4.52278	0.0235484	53.209									0.827858	7.85663	0.0090163	57.073													0.773114	6.90853	0.000518915	79.382	0.663461	6.24064	0.00344536	69.052
PBANKA_040110	249	PBANKA_040110	PBANKA_040110	>PBANKA_040110 | organism=Plasmodium_berghei_ANKA | product=serine/threonine protein kinase, putative (SRPK1) | location=berg04:45673-49593(+) | length=1306 | sequence_SO=chromosome | SO=protein_coding	0.964992	16.406	3.36637e-07	165.41	109.44	132.24	0.780644	6.30725	3.36637e-07	165.41	0.878771	9.80624	0.00156943	97.662	0.823585	9.52464	6.90211e-07	137.43	0.612564	2.31474	0.000244154	97.825	0.964992	16.406	4.05542e-06	132.24	0.499162	0	0.000394753	106.69	0.824901	9.29005	0.00158459	64.707	0.731878	5.26843	0.000341627	108.96	0.424321	0	0.00199674	46.862	0.746213	4.80179	1.05602e-06
PBANKA_040110	251	PBANKA_040110	PBANKA_040110	>PBANKA_040110 | organism=Plasmodium_berghei_ANKA | product=serine/threonine protein kinase, putative (SRPK1) | location=berg04:45673-49593(+) | length=1306 | sequence_SO=chromosome | SO=protein_coding	0.968462	17.9059	7.5163e-05	115.96	71.916	54.225	0.829209	9.8724	0.00896651	54.412	0.862106	9.27279	7.5163e-05	115.96	0.692927	5.84339	0.000448349	87.323	0.915428	12.6215	0.000450639	87.24	0.333333	0	0.000594902	87.388	0.715195	7.08582	0.000468909	86.575	0.793828	7.61368	0.0181233	42.922	0.829207	9.8724	0.0140469	56.906	0.872749	11.6208	0.0110125	58.164	0.656289	5.95839	0.00575424
PBANKA_040110	867	PBANKA_040110	PBANKA_040110	>PBANKA_040110 | organism=Plasmodium_berghei_ANKA | product=serine/threonine protein kinase, putative (SRPK1) | location=berg04:45673-49593(+) | length=1306 | sequence_SO=chromosome | SO=protein_coding	0.994568	22.6261	7.61644e-07	141.06	69.085	127.18	0.987468	18.965	7.61644e-07	141.06	0.852169	8.24232	0.0060464	81.992	0	0		NaN	0.531902	1.51264	0.0105704	72.321	0.939924	11.9108	0.00191155	97.073	0.969121	14.965	0.000220732	123.63	0.892926	9.21088	0.00105785	104.9	0.952932	13.0632	0.00170566	97.823	0.958737	13.6603	0.000942552	121.13	0.799505	6.00439	0.0102947
PBANKA_040110	869	PBANKA_040110	PBANKA_040110	>PBANKA_040110 | organism=Plasmodium_berghei_ANKA | product=serine/threonine protein kinase, putative (SRPK1) | location=berg04:45673-49593(+) | length=1306 | sequence_SO=chromosome | SO=protein_coding	0.999999	63.41	1.30568e-07	148.18	68.294	137.95	0.999983	47.6266	7.61644e-07	141.06	0.999893	39.7802	0.000262841	134.18	0.999959	44.2135	0.000561627	128.57	0.999914	44.4427	0.000144861	143.25	0.999992	51.1749	0.000170094	138.89	0.999993	51.6475	1.30568e-07	147.75	0.99995	43.0932	1.66048e-05	135.86	0.999976	46.6459	1.04742e-05	139	0.999755	38.7057	0.000498906	129.76	0.999876	40.2473	0.000172639
PBANKA_040110	379	PBANKA_040110	PBANKA_040110	>PBANKA_040110 | organism=Plasmodium_berghei_ANKA | product=serine/threonine protein kinase, putative (SRPK1) | location=berg04:45673-49593(+) | length=1306 | sequence_SO=chromosome | SO=protein_coding	0.999981	47.3229	1.54083e-14	175.19	135.34	111.62	0.999977	46.4137	0.000273189	106.75	0.998508	28.2562	0.00164983	87.228	0.999947	42.784	2.861e-06	128.72	0.99972	35.5369	0.001551	88.574	0.999959	43.9205	1.29388e-08	157.73	0.989895	19.9195	0.0131899	63.302	0.996241	24.2362	0.00241693	82.8	0.99865	28.6907	8.02713e-05	114.9	0.981099	17.1523	0.00132957	91.589
PBANKA_040110	1081	PBANKA_040110	PBANKA_040110	>PBANKA_040110 | organism=Plasmodium_berghei_ANKA | product=serine/threonine protein kinase, putative (SRPK1) | location=berg04:45673-49593(+) | length=1306 | sequence_SO=chromosome | SO=protein_coding	0.99999	52.9912	3.14851e-05	120.74	55.229	98.443	0.99999	52.9912	0.000408939	100.39	0.998372	29.1779	0.000876812	92.39	0.999739	37.0356	0.000898074	92.133	0.999223	31.3853	0.00189535	83.393									0	0		NaN	0	0		NaN	0	0		NaN	0	0
PBANKA_040110	944	PBANKA_040110	PBANKA_040110	>PBANKA_040110 | organism=Plasmodium_berghei_ANKA | product=serine/threonine protein kinase, putative (SRPK1) | location=berg04:45673-49593(+) | length=1306 | sequence_SO=chromosome | SO=protein_coding	0.995559	23.9658	2.69892e-05	126.25	81.459	80.002	0.995559	23.9658	7.12366e-05	118.31	0.97407	15.7912	0.000232377	94.639	0.910659	11.461	2.69892e-05	126.25	0.900454	9.63398	0.000229354	95.197	0.944289	12.3668	0.000190491	102.03	0.833195	7.00944	0.00364076	62.916	0.894902	9.30705	0.000212935	98.227	0.94801	13.2891	0.000331903	90.422	0.924929	13.4695	0.000519661	82.121	0.788255	7.39984	0.00341944
PBANKA_040150	418	PBANKA_040150	PBANKA_040150	>PBANKA_040150 | organism=Plasmodium_berghei_ANKA | product=exportin-1, putative | location=berg04:64222-68233(-) | length=1246 | sequence_SO=chromosome | SO=protein_coding	1	78.6687	2.48379e-37	193.27	88.722	151.95	0	0		NaN	0.999995	52.9138	0.000115839	116.6	1	117.113	2.48379e-37	193.27	0.999998	57.2059	0.000592669	102.59					0	0		NaN	0	0		NaN									1	68.0552	0.000102503
PBANKA_040160	175	PBANKA_040160	PBANKA_040160	>PBANKA_040160 | organism=Plasmodium_berghei_ANKA | product=N-ethylmaleimide-sensitive fusion protein, putative (NSF) | location=berg04:70865-73198(-) | length=777 | sequence_SO=chromosome | SO=protein_coding	0.999875	40.237	6.50328e-09	166.62	57.468	126.5	0.981555	17.4588	0.00827592	76.24	0.983558	19.0628	0.0227111	61.532	0.989406	19.7551	0.00212799	101.32	0.999701	36.9403	0.000709759	125.03	0.818885	6.70932	0.00302657	93.649	0.996072	24.6136	0.00290056	94.688	0.999875	40.237	0.000648256	126.5	0.988731	19.7551	0.00212799	101.32	0.999734	35.9391	6.50328e-09	166.62	0.986579	19.1448	0.00168715
PBANKA_040170	846	PBANKA_040170	PBANKA_040170	>PBANKA_040170 | organism=Plasmodium_berghei_ANKA | product=conserved Plasmodium protein, unknown function | location=berg04:74075-78037(-) | length=1320 | sequence_SO=chromosome | SO=protein_coding	0.999993	51.5228	0.000820993	111.66	53.776	89.136	0.999984	48.086	0.00400211	92.65	0.999651	34.5685	0.00544256	60.549	0.999934	41.7962	0.00248796	98.676	0.999939	42.158	0.00428096	91.969	0.997705	26.383	0.018266	70.197	0.999442	32.5339	0.0168237	63.682	0.999948	42.8762	0.000820993	106.82	0.999494	32.9557	0.00499318	90.229	0.999993	51.5228	0.0015491	97.45	0.999826	37.6025	0.0205307
PBANKA_040170	860	PBANKA_040170	PBANKA_040170	>PBANKA_040170 | organism=Plasmodium_berghei_ANKA | product=conserved Plasmodium protein, unknown function | location=berg04:74075-78037(-) | length=1320 | sequence_SO=chromosome | SO=protein_coding	0.999978	46.8949	0.000206355	86.8	40.884	86.8	0.998873	28.5312	0.00820609	53.037	0.998486	27.8071	0.00544256	53.768	0.991686	18.6624	0.0145554	58.693	0.979118	15.709	0.011264	50.358
PBANKA_040180	250	PBANKA_040180	PBANKA_040180	>PBANKA_040180 | organism=Plasmodium_berghei_ANKA | product=HAD superfamily protein, putative | location=berg04:80409-84909(+) | length=1093 | sequence_SO=chromosome | SO=protein_coding	0.999994	52.1422	9.42205e-09	141.83	95.04	104.83	0.999946	42.681	3.006e-05	103.92	0.99823	26.7624	0.000284498	83.251	0.999907	40.3181	2.18949e-05	106.44	0.998044	27.0623	1.50843e-05	114.3	0.99991	40.4318	4.34359e-05	99.863	0.999964	44.4216	8.60432e-06	128.91	0.999987	48.7872	1.54106e-05	111.45	0.999957	43.6745	3.25985e-05	103.14	0.999994	52.1422	1.46948e-05	126.15	0.999559	33.5524	1.51217e-05
PBANKA_040180	253	PBANKA_040180	PBANKA_040180	>PBANKA_040180 | organism=Plasmodium_berghei_ANKA | product=HAD superfamily protein, putative | location=berg04:80409-84909(+) | length=1093 | sequence_SO=chromosome | SO=protein_coding	0.999982	47.506	8.60432e-06	128.91	85.67	104.83	0.999946	42.681	1.51271e-05	113.91	0.948538	12.4135	1.44069e-05	109.37	0.999686	35.035	2.18949e-05	120.38	0.998184	27.8119	0.000142776	87.062	0.999644	34.4853	4.34359e-05	99.863	0.999417	32.3382	8.60432e-06	128.91	0.999951	43.056	1.44694e-05	111.45	0.999957	43.6745	3.25985e-05	103.14	0.999982	47.506	1.46948e-05	126.15	0.998617	28.5838	1.51217e-05
PBANKA_040180	1079	PBANKA_040180	PBANKA_040180	>PBANKA_040180 | organism=Plasmodium_berghei_ANKA | product=HAD superfamily protein, putative | location=berg04:80409-84909(+) | length=1093 | sequence_SO=chromosome | SO=protein_coding	1	71.4755	2.70748e-05	159.5	68.183	159.5	0.999852	38.3233	0.000128333	115.92	0.999982	47.4533	6.64624e-05	121.21	0.999782	36.6148	0.000689901	111.31	1	71.4755	0.000100041	159.5	0.999969	45.8391	8.7355e-05	120.59	0.999999	59.9612	2.70748e-05	151.16	0.998116	27.2438	0.000689901	102.33	0.999909	42.4383	0.00387488	92.792	0.999993	51.6616	5.97839e-05	136.01	0.99989	39.5945	0.0016963
PBANKA_040180	357	PBANKA_040180	PBANKA_040180	>PBANKA_040180 | organism=Plasmodium_berghei_ANKA | product=HAD superfamily protein, putative | location=berg04:80409-84909(+) | length=1093 | sequence_SO=chromosome | SO=protein_coding	1	50.1781	0.000196253	109.5	56.97	50.178																					1	109.497	0.000196253	109.5	0	0		NaN	0	0		NaN	1	57.9357	0.0187645	57.936	1	79.6757	0.00302321
PBANKA_040180	370	PBANKA_040180	PBANKA_040180	>PBANKA_040180 | organism=Plasmodium_berghei_ANKA | product=HAD superfamily protein, putative | location=berg04:80409-84909(+) | length=1093 | sequence_SO=chromosome | SO=protein_coding	1	91.4864	0.00315837	109.39	35.548	103.26	0.999053	30.2304	0.0114875	75.566	0	0		NaN	0.999272	31.3755	0.029002	58.63	1	91.4864	0.0144994	103.26	0.957583	13.5363	0.030173	57.885	0.999254	31.2715	0.0263747	61.958	0.999608	34.0614	0.0135202	75.819	0.999987	48.9113	0.00315837	109.39	0.999962	44.247	0.00725056	88.596	1	70.3399	0.00342251
PBANKA_040180	412	PBANKA_040180	PBANKA_040180	>PBANKA_040180 | organism=Plasmodium_berghei_ANKA | product=HAD superfamily protein, putative | location=berg04:80409-84909(+) | length=1093 | sequence_SO=chromosome | SO=protein_coding	0.998836	29.3351	0.0021826	122.78	42.464	110.25	0.984629	18.0656	0.0431927	66.674	0.996606	24.6777	0.0106854	88.78	0.989504	19.7439	0.0021826	122.78					0.989203	19.6199	0.011733	86.738	0	0		NaN	0	0		NaN	0	0		NaN	0	0		NaN
PBANKA_040180	728	PBANKA_040180	PBANKA_040180	>PBANKA_040180 | organism=Plasmodium_berghei_ANKA | product=HAD superfamily protein, putative | location=berg04:80409-84909(+) | length=1093 | sequence_SO=chromosome | SO=protein_coding	0.999991	50.3632	6.65134e-06	141.7	86.735	141.7	0.993024	22.0522	0.00124709	97.352	0.998993	29.9932	0.000340797	99.813	0.999991	50.3632	6.65134e-06	141.7	0.921184	10.7023	0.00835103	64.749	0.999399	32.2896	3.38822e-05	123.17	0.991508	20.9152	0.00268593	78.057	0.985075	18.2022	0.00232015	79.341	0.988777	20.1883	0.0317687	48.146	0.997582	26.185	0.00115448	86.832	0.994493	22.6089	0.000662752
PBANKA_040180	730	PBANKA_040180	PBANKA_040180	>PBANKA_040180 | organism=Plasmodium_berghei_ANKA | product=HAD superfamily protein, putative | location=berg04:80409-84909(+) | length=1093 | sequence_SO=chromosome | SO=protein_coding	0.999544	33.7272	3.53836e-34	198.47	120.24	198.47	0.97767	16.736	0.000771786	91.565	0.961855	15.2707	0.000671886	92.8	0.998432	28.6619	7.36468e-05	117.23	0.711273	3.88807	0.0392823	64.377	0.986049	19.8503	0.00542071	70.15	0.637458	4.03456	0.00956033	63.374	0.922415	12.7963	0.0104824	62.325	0.545257	0.797988	0.00797625	65.175	0.959214	17.1097	0.0288522	68.42	0	0
PBANKA_040180	736	PBANKA_040180	PBANKA_040180	>PBANKA_040180 | organism=Plasmodium_berghei_ANKA | product=HAD superfamily protein, putative | location=berg04:80409-84909(+) | length=1093 | sequence_SO=chromosome | SO=protein_coding	0.999082	30.3851	6.19235e-12	175.34	98.267	175.34	0	0		NaN	0	0		NaN	0.999082	30.3851	6.19235e-12	175.34	0.90218	9.6557	0.000336401	99.915	0.957365	13.5756	0.000433199	97.689	0	0		NaN	0	0		NaN	0	0		NaN	0	0		NaN	0	0
PBANKA_040180	783	PBANKA_040180	PBANKA_040180	>PBANKA_040180 | organism=Plasmodium_berghei_ANKA | product=HAD superfamily protein, putative | location=berg04:80409-84909(+) | length=1093 | sequence_SO=chromosome | SO=protein_coding	0.898184	9.4555	3.1102e-08	158.98	89.624	158.98	0.567873	1.19434	0.00179293	88.282	0.499985	0	2.98908e-05	121.01	0.656487	2.81933	2.3415e-05	122.78	0.618559	2.10024	0.000619337	105.14	0.499801	0	4.0704e-05	137.73	0.84554	7.92376	0.00143795	98.421	0.499844	0	0.000450132	106.7	0.499953	0	1.39685e-05	126.56	0.898184	9.4555	3.1102e-08	158.98	0.856262	7.75273	0.000881478
PBANKA_040180	784	PBANKA_040180	PBANKA_040180	>PBANKA_040180 | organism=Plasmodium_berghei_ANKA | product=HAD superfamily protein, putative | location=berg04:80409-84909(+) | length=1093 | sequence_SO=chromosome | SO=protein_coding	0.981157	17.5081	3.91466e-10	168.16	123.74	59.857	0.910994	10.2508	0.00308879	78.985	0.981157	17.5081	2.32871e-05	122.83	0.958091	14.6409	0.000332421	104.9	0.881723	8.72434	3.91466e-10	168.16	0.89088	10.2724	4.0704e-05	137.73	0.965603	15.0589	0.000206916	109.67	0.929045	12.2557	0.000301134	106.7	0.953456	13.6424	1.39685e-05	126.56	0.958178	15.5115	0.00176861	96.247	0.900727	12.0848	0.000806923
PBANKA_040180	786	PBANKA_040180	PBANKA_040180	>PBANKA_040180 | organism=Plasmodium_berghei_ANKA | product=HAD superfamily protein, putative | location=berg04:80409-84909(+) | length=1093 | sequence_SO=chromosome | SO=protein_coding	0.917391	10.6012	0.00247866	83.167	41.115	73.448	0.710255	4.69253	0.0378331	47.222	0	0		NaN	0	0		NaN	0	0		NaN	0	0		NaN	0.627745	2.38211	0.0056121	74.703	0.64871	2.7018	0.00496812	73.688	0	0		NaN	0.647469	2.54715	0.00247866	83.167	0.917391	10.6012	0.00622518
PBANKA_040180	789	PBANKA_040180	PBANKA_040180	>PBANKA_040180 | organism=Plasmodium_berghei_ANKA | product=HAD superfamily protein, putative | location=berg04:80409-84909(+) | length=1093 | sequence_SO=chromosome | SO=protein_coding	0.985923	19.7321	0.000301134	104.81	58.993	62.94	0.96743	14.7564	0.00295297	81.017	0.866571	8.62823	0.0148644	59.857	0.880853	10.48	0.0207891	55.724	0.666991	2.68645	0.0314013	49.988	0.956343	16.6675	0.0384365	46.962	0.846	8.48093	0.0382816	50.102	0.748238	5.24392	0.000301134	104.81	0.985923	19.7321	0.00367284	78.674	0	0		NaN	0.566711	1.09253	0.0364225
PBANKA_040180	793	PBANKA_040180	PBANKA_040180	>PBANKA_040180 | organism=Plasmodium_berghei_ANKA | product=HAD superfamily protein, putative | location=berg04:80409-84909(+) | length=1093 | sequence_SO=chromosome | SO=protein_coding	1	71.4266	0.000229628	105.19	72.68	105.19	0.999855	40.2594	0.00308879	78.418	0.998192	29.7732	0.0150936	59.618	0.999985	49.3491	0.000332421	102.65	0.997231	27.9284	0.0203645	55.972	0.996359	25.9017	0.00635692	70.889	0	0		NaN	0.999578	33.9097	0.00310498	78.378	1	71.4266	0.000229628	105.19	0	0		NaN	0.998821	30.0597	0.0122348
PBANKA_040180	164	PBANKA_040180	PBANKA_040180	>PBANKA_040180 | organism=Plasmodium_berghei_ANKA | product=HAD superfamily protein, putative | location=berg04:80409-84909(+) | length=1093 | sequence_SO=chromosome | SO=protein_coding	0.99971	37.4035	0.000103682	122.35	79.71	122.35	0.602599	4.79677	0.0409073	53.946	0	0		NaN	0	0		NaN	0	0		NaN	0	0		NaN									0.720533	4.76116	0.0247017	57.288
PBANKA_040180	748	PBANKA_040180	PBANKA_040180	>PBANKA_040180 | organism=Plasmodium_berghei_ANKA | product=HAD superfamily protein, putative | location=berg04:80409-84909(+) | length=1093 | sequence_SO=chromosome | SO=protein_coding	0.942844	12.1741	9.77183e-06	145.17	80.064	112.44					0.746138	4.77126	0.000302086	90.442	0.942844	12.1741	7.7583e-05	127.88	0.817749	6.55588	9.77183e-06	145.17	0.655149	2.36979	0.000172128	105.79	0.751587	4.86058	0.000229527	121.51	0.499998	0	0.000220569	98.391	0.499943	0	0.000370351	86.573	0.768581	5.34857	0.000186392	103.73	0.746275	4.68621	0.000159162
PBANKA_040180	538	PBANKA_040180	PBANKA_040180	>PBANKA_040180 | organism=Plasmodium_berghei_ANKA | product=HAD superfamily protein, putative | location=berg04:80409-84909(+) | length=1093 | sequence_SO=chromosome | SO=protein_coding	0.879361	8.63169	3.82873e-05	124.96	88.092	122.67	0	0		NaN	0	0		NaN	0.590645	1.60443	0.000655185	85.712	0	0		NaN	0	0		NaN	0	0		NaN									0.810559	6.23376	0.000316353	97.482	0.572533	1.29544	0.00353376
PBANKA_040180	545	PBANKA_040180	PBANKA_040180	>PBANKA_040180 | organism=Plasmodium_berghei_ANKA | product=HAD superfamily protein, putative | location=berg04:80409-84909(+) | length=1093 | sequence_SO=chromosome | SO=protein_coding	0.998185	27.656	3.82873e-05	124.96	88.092	124.96	0	0		NaN	0	0		NaN	0.968368	15.0419	0.000655185	85.712	0	0		NaN	0.949799	13.1874	0.00192486	70.986	0.803593	6.36476	0.0126609	52.498	0.724477	4.34298	0.00151173	72.968					0.945012	12.1168	0.000316353	97.482	0.907486	9.98214	0.00353376
PBANKA_040180	547	PBANKA_040180	PBANKA_040180	>PBANKA_040180 | organism=Plasmodium_berghei_ANKA | product=HAD superfamily protein, putative | location=berg04:80409-84909(+) | length=1093 | sequence_SO=chromosome | SO=protein_coding	0.874203	7.94497	0.0022348	69.747	23.499	52.249	0	0		NaN	0.56541	1.57908	0.0022348	69.747	0	0		NaN	0	0		NaN	0.497332	1.58916	0.00425039	63.46	0	0		NaN									0	0		NaN
PBANKA_040180	107	PBANKA_040180	PBANKA_040180	>PBANKA_040180 | organism=Plasmodium_berghei_ANKA | product=HAD superfamily protein, putative | location=berg04:80409-84909(+) | length=1093 | sequence_SO=chromosome | SO=protein_coding	0.999972	45.4904	1.26995e-221	267.29	160.56	217.39	0.999911	40.5746	7.23843e-17	180.52	0.998224	27.5933	7.74948e-17	180.21	0.999706	35.261	1.39022e-87	224.08	0.999563	33.1372	2.6527e-11	174.22	0.999744	35.9688	2.76712e-07	165.88	0.99977	37.4889	2.96196e-07	165.53	0.999807	37.1946	2.39545e-34	198.47	0.999612	34.8438	0.000119402	149.41	0.998727	30.5788	2.73973e-24	187.59	0.998908	29.6423	9.64549e-17
PBANKA_040180	110	PBANKA_040180	PBANKA_040180	>PBANKA_040180 | organism=Plasmodium_berghei_ANKA | product=HAD superfamily protein, putative | location=berg04:80409-84909(+) | length=1093 | sequence_SO=chromosome | SO=protein_coding	0.998581	28.4796	1.39022e-87	224.08	166.67	176.88	0.991724	20.7908	1.86065e-05	161.46	0.853522	7.76142	0.000364615	95.751	0.886157	8.91039	1.39022e-87	224.08	0.662443	2.92738	2.6527e-11	174.22	0.977531	16.3865	2.76712e-07	165.88	0.85329	7.77874	1.24333e-06	157.59	0.979645	16.8254	2.39545e-34	198.47	0.933326	11.5046	0.000119402	149.41	0.983262	17.7086	4.32015e-06	141.78	0.998581	28.4796	9.64549e-17
PBANKA_040180	111	PBANKA_040180	PBANKA_040180	>PBANKA_040180 | organism=Plasmodium_berghei_ANKA | product=HAD superfamily protein, putative | location=berg04:80409-84909(+) | length=1093 | sequence_SO=chromosome | SO=protein_coding	0.98779	19.0823	1.26995e-221	267.29	160.56	161.97	0.979933	15.7771	7.23843e-17	180.52	0.94484	12.3403	7.74948e-17	180.21	0.641272	2.52272	3.67758e-05	159.1	0.962959	14.1666	4.75566e-05	157.7	0.938313	11.8351	6.45319e-05	120.33	0.987027	18.8127	2.96196e-07	165.53									0.832126	6.96237	2.73973e-24	187.59
PBANKA_040180	315	PBANKA_040180	PBANKA_040180	>PBANKA_040180 | organism=Plasmodium_berghei_ANKA | product=HAD superfamily protein, putative | location=berg04:80409-84909(+) | length=1093 | sequence_SO=chromosome | SO=protein_coding	0.970263	15.1383	1.64032e-05	140.84	76.254	79.845	0.799985	5.98965	0.00179857	83.221	0.423013	0	0.0427561	61.862	0.823062	6.67332	0.00545719	70.358	0.453759	1.34969	0.022777	56.017	0.970263	15.1383	0.00236255	79.845	0.793989	5.09183	0.0175686	69.071	0	0		NaN	0	0		NaN	0	0		NaN	0	0
PBANKA_040180	319	PBANKA_040180	PBANKA_040180	>PBANKA_040180 | organism=Plasmodium_berghei_ANKA | product=HAD superfamily protein, putative | location=berg04:80409-84909(+) | length=1093 | sequence_SO=chromosome | SO=protein_coding	1	70.4955	8.54604e-105	233.3	166.56	170.37	0.999998	60.0039	3.08733e-24	190.63	0.990445	24.6969	0.00110579	96.591	0.999853	41.3682	8.54604e-105	233.3	1	70.4955	3.5611e-08	170.37	0.999578	37.8772	1.99198e-16	180.03	0.999947	45.6376	9.84513e-05	151.2	0.999988	51.0803	2.70581e-11	175.74	0.999987	48.9486	6.01217e-06	147.41	0.999751	37.9106	6.7222e-06	139.51	0.998818	29.7795	6.94999e-05
PBANKA_040200	7	PBANKA_040200	PBANKA_040200	>PBANKA_040200 | organism=Plasmodium_berghei_ANKA | product=palmitoyltransferase, putative (DHHC1) | location=berg04:88756-91425(+) | length=611 | sequence_SO=chromosome | SO=protein_coding	1	76.8172	1.42412e-28	190.63	120.75	76.817	1	73.8341	6.06649e-08	163	1	121.908	1.3685e-13	175.77	1	166.929	6.51694e-14	176.88	1	76.8172	4.95786e-21	182.28	1	57.7936	8.55937e-08	163.56	1	134.657	5.75882e-21	181.86	1	104.233	4.15774e-13	171.42	1	127.582	3.56472e-14	172.6	1	67.136	3.11009e-14	173.28	1	147.076	1.65139e-09
PBANKA_040210	756	PBANKA_040210	PBANKA_040210	>PBANKA_040210 | organism=Plasmodium_berghei_ANKA | product=spindle pole body protein, putative | location=berg04:93016-98490(+) | length=1824 | sequence_SO=chromosome | SO=protein_coding	1	77.7262	0.00379637	82.774	39.977	77.726													0	0		NaN
PBANKA_040210	202	PBANKA_040210	PBANKA_040210	>PBANKA_040210 | organism=Plasmodium_berghei_ANKA | product=spindle pole body protein, putative | location=berg04:93016-98490(+) | length=1824 | sequence_SO=chromosome | SO=protein_coding	0.999031	30.1322	0.000163132	138.2	35.07	130.15	0.960358	13.8427	0.00114924	104.94	0.877306	8.54327	0.00120192	115.24					0.911138	10.1087	0.0012531	106.58	0.902134	9.64641	0.00146257	114.24	0.971696	15.3569	0.000810575	113.69	0.581384	1.42648	0.00122744	133.04	0	0		NaN	0.953567	13.1252	0.000581934	133.15	0.770992	5.272	0.000323327
PBANKA_040210	635	PBANKA_040210	PBANKA_040210	>PBANKA_040210 | organism=Plasmodium_berghei_ANKA | product=spindle pole body protein, putative | location=berg04:93016-98490(+) | length=1824 | sequence_SO=chromosome | SO=protein_coding	0.988927	21.1806	0.000634154	107.35	74.156	92.265													0	0		NaN					0	0		NaN					0	0		NaN					0.988927	21.1806	0.00172476
PBANKA_040230	131	PBANKA_040230	PBANKA_040230	>PBANKA_040230 | organism=Plasmodium_berghei_ANKA | product=lipoamide acyltransferase component of branched-chain alpha-keto acid dehydrogenase complex, putative (BCKDH-E2) | location=berg04:100249-101580(-) | length=443 | sequence_SO=chromosome | SO=prote	0.999155	31.8177	0.000684722	132.87	61.188	132.87	0	0		NaN	0	0		NaN	0.999155	31.8177	0.000684722	132.87	0	0		NaN					0	0		NaN	0	0		NaN	0	0		NaN					0	0
PBANKA_040360	638	PBANKA_040360	PBANKA_040360	>PBANKA_040360 | organism=Plasmodium_berghei_ANKA | product=conserved Plasmodium protein, unknown function | location=berg04:138767-149357(-) | length=3472 | sequence_SO=chromosome | SO=protein_coding	1	65.4999	0.00399492	66.606	10.824	66.606
PBANKA_040360	252	PBANKA_040360	PBANKA_040360	>PBANKA_040360 | organism=Plasmodium_berghei_ANKA | product=conserved Plasmodium protein, unknown function | location=berg04:138767-149357(-) | length=3472 | sequence_SO=chromosome | SO=protein_coding	0.99987	38.9957	0.000458091	118.76	72.999	108.72	0.999593	36.2007	0.00195935	101.38					0.99987	38.9957	0.00107138	108.72	0.99955	33.9307	0.00313537	89.189	0.784338	7.68242	0.0316701	59.294	0.9814	17.8144	0.00832106	76.326	0.999566	35.2082	0.00150972	95.183	0.998359	30.2529	0.00217441	92.781	0.999694	36.9426	0.00201315	96.059	0.995542	23.5478	0.0149877
PBANKA_040370	716	PBANKA_040370	PBANKA_040370	>PBANKA_040370 | organism=Plasmodium_berghei_ANKA | product=conserved Plasmodium protein, unknown function | location=berg04:152109-154808(+) | length=899 | sequence_SO=chromosome | SO=protein_coding	0.865749	6.42069	1.61476e-05	126.62	69.089	78.707	0	0		NaN	0.821392	3.6162	5.45273e-05	121.25	0.468043	2.45438	3.3918e-05	124.1	0.333333	0	0.000150209	110.98	0.865749	6.42069	0.00582181	78.707	0	0		NaN									0.820415	7.75479	1.61476e-05	126.62	0	0
PBANKA_040370	717	PBANKA_040370	PBANKA_040370	>PBANKA_040370 | organism=Plasmodium_berghei_ANKA | product=conserved Plasmodium protein, unknown function | location=berg04:152109-154808(+) | length=899 | sequence_SO=chromosome | SO=protein_coding	0.894732	8.75035	5.45273e-05	121.25	49.036	108.13	0	0		NaN	0.589304	0	5.45273e-05	121.25	0	0		NaN	0.333333	0	0.000150209	110.98	0.723077	3.27628	0.00346316	78.707	0	0		NaN													0.894732	8.75035	0.000790692
PBANKA_040380	435	PBANKA_040380	PBANKA_040380	>PBANKA_040380 | organism=Plasmodium_berghei_ANKA | product=conserved Plasmodium membrane protein, unknown function | location=berg04:155744-158156(-) | length=735 | sequence_SO=chromosome | SO=protein_coding	1	83.1474	2.58386e-24	186.68	114.92	92.633	1	81.1487	3.35145e-05	144.95	1	76.9015	1.4729e-06	138	1	76.9924	8.92734e-05	149.12	1	121.876	3.54811e-11	171.59	1	87.3851	7.87549e-05	148.33	1	108.178	2.58386e-24	186.68	1	90.49	0.000168211	114.06	1	94.6848	8.68254e-06	162.44	1	96.4915	1.90113e-06	128.82	1	78.0277	1.04946e-06
PBANKA_040380	141	PBANKA_040380	PBANKA_040380	>PBANKA_040380 | organism=Plasmodium_berghei_ANKA | product=conserved Plasmodium membrane protein, unknown function | location=berg04:155744-158156(-) | length=735 | sequence_SO=chromosome | SO=protein_coding	0.999998	58.3959	8.5072e-29	188.16	146.33	188.16					0.995776	23.8198	0.00070298	100.69	0.999916	40.784	2.87517e-05	139.12	0.86262	7.94189	0.0175932	74.726	0.801664	6.77705	0.0148493	66.004					0	0		NaN	0.988394	19.4605	0.0132344	107.62	0.483221	0.929769	0.0226583	60.157	0.993681	22.1537	0.0125788
PBANKA_040380	93	PBANKA_040380	PBANKA_040380	>PBANKA_040380 | organism=Plasmodium_berghei_ANKA | product=conserved Plasmodium membrane protein, unknown function | location=berg04:155744-158156(-) | length=735 | sequence_SO=chromosome | SO=protein_coding	0.929435	12.8945	0.0038881	70.121	36.994	70.121					0	0		NaN	0.845341	7.47456	0.00491283	67.785	0	0		NaN	0	0		NaN													0	0		NaN
PBANKA_040400	2899	PBANKA_040400	PBANKA_040400	>PBANKA_040400 | organism=Plasmodium_berghei_ANKA | product=conserved Plasmodium protein, unknown function | location=berg04:161169-171100(-) | length=3309 | sequence_SO=chromosome | SO=protein_coding	1	63.3334	4.27459e-05	123.03	55.362	105.01	1	63.3334	0.000130171	105.01	0.999953	43.3166	0.000986576	72.187	0.999846	38.1369	0.0035475	60.542	0.999953	43.2912	0.00712739	54.292	0.999999	59.7681	0.00023612	89.311	0.999999	61.4331	0.000112154	108.18	0.999872	38.9232	0.000986576	72.187	0.999987	48.992	0.00023612	89.311	0	0		NaN	0.999976	46.1349	0.000318561
PBANKA_040400	1904	PBANKA_040400	PBANKA_040400	>PBANKA_040400 | organism=Plasmodium_berghei_ANKA | product=conserved Plasmodium protein, unknown function | location=berg04:161169-171100(-) | length=3309 | sequence_SO=chromosome | SO=protein_coding	1	63.5129	4.88755e-06	144.4	73.785	134.83	0.999962	44.2173	4.88755e-06	144.4	1	63.5129	4.89273e-05	134.83	0.999975	45.9591	1.36145e-05	126.71	0.999997	55.6885	0.00101108	97.384	0.999521	33.1988	6.7902e-05	114.53	0.999509	33.0826	6.50121e-05	114.99	0.999898	39.8978	0.00103687	90.453	0.998647	28.6803	0.000192034	105.92	0.999961	44.0816	0.000479754	99.092	0.999983	47.79	0.000127416
PBANKA_040400	938	PBANKA_040400	PBANKA_040400	>PBANKA_040400 | organism=Plasmodium_berghei_ANKA | product=conserved Plasmodium protein, unknown function | location=berg04:161169-171100(-) | length=3309 | sequence_SO=chromosome | SO=protein_coding	0.998403	27.9591	0.000469087	88.37	11.892	86.189	0.772483	8.31906	0.000469087	79.467	0.954865	13.6028	0.00711002	60.91	0.976254	16.1397	0.00376562	88.37	0.912076	10.1592	0.0113093	67.207	0.885228	11.207	0.00209569	63.639	0.797319	5.94819	0.00387242	82.426					0.822338	6.933	0.000859941	72.082					0	0
PBANKA_040400	734	PBANKA_040400	PBANKA_040400	>PBANKA_040400 | organism=Plasmodium_berghei_ANKA | product=conserved Plasmodium protein, unknown function | location=berg04:161169-171100(-) | length=3309 | sequence_SO=chromosome | SO=protein_coding	0.996138	24.1154	0.000429296	114.31	78.599	90.853	0.5	0	0.00403955	85.006	0.5	0	0.000625362	110.55	0.5	0	0.00055969	111.81	0	0		NaN	0.803791	6.12425	0.000429296	114.31					0	0		NaN	0	0		NaN	0	0		NaN
PBANKA_040400	736	PBANKA_040400	PBANKA_040400	>PBANKA_040400 | organism=Plasmodium_berghei_ANKA | product=conserved Plasmodium protein, unknown function | location=berg04:161169-171100(-) | length=3309 | sequence_SO=chromosome | SO=protein_coding	0.963428	14.2067	0.000411034	125.33	79.567	100.18	0.5	0	0.00403955	85.006	0.878363	8.58608	0.000625362	110.55	0.963428	14.2067	0.000411034	125.33	0	0		NaN	0.684644	3.36663	0.00338998	94.673					0	0		NaN	0	0		NaN	0.882261	8.74675	0.000411034	125.33
PBANKA_040400	1517	PBANKA_040400	PBANKA_040400	>PBANKA_040400 | organism=Plasmodium_berghei_ANKA | product=conserved Plasmodium protein, unknown function | location=berg04:161169-171100(-) | length=3309 | sequence_SO=chromosome | SO=protein_coding	1	107.734	0.000482069	130.47	68.433	107.73	1	72.2094	0.00498894	91.123	1	83.8564	0.00850854	83.856	1	75.3164	0.00853158	83.823	1	73.4149	0.0178085	73.415	1	77.0624	0.0109118	80.387	1	122.958	0.000482069	130.47	1	103.391	0.00357404	103.39	1	103.391	0.00457582	103.39	1	110.316	0.00135717	110.32	1	93.3452	0.00417185
PBANKA_040400	964	PBANKA_040400	PBANKA_040400	>PBANKA_040400 | organism=Plasmodium_berghei_ANKA | product=conserved Plasmodium protein, unknown function | location=berg04:161169-171100(-) | length=3309 | sequence_SO=chromosome | SO=protein_coding	1	109.075	0.000189032	140.96	36.264	109.07	1	71.2857	0.0257786	71.286	1	92.8004	0.00613357	92.8	1	67.4147	0.0352151	67.415	1	71.545	0.0251464	71.545	1	71.7807	0.0245719	71.781	1	81.7134	0.0135889	81.713	1	140.959	0.000189032	140.96	1	67.385	0.00589083	93.181	1	91.1404	0.00719156	91.14	0	0
PBANKA_040400	2862	PBANKA_040400	PBANKA_040400	>PBANKA_040400 | organism=Plasmodium_berghei_ANKA | product=conserved Plasmodium protein, unknown function | location=berg04:161169-171100(-) | length=3309 | sequence_SO=chromosome | SO=protein_coding	0.894563	7.83055	4.76673e-05	114.87	71.833	110.33	0.73777	4.90778	0.000682377	98.978	0.632673	0.791219	0.00130479	93.583	0.639789	0	0.0217547	69.088	0.718431	5.34642	0.0172784	77.657	0.894563	7.83055	4.8001e-05	110.33	0.648872	0.79222	0.011762	76.731	0.668158	1.98041	0.000187254	104.07	0.639291	0.691639	0.000204534	103.64	0.705604	1.1002	0.00176172	90.978	0.651744	0	0.039969
PBANKA_040400	2863	PBANKA_040400	PBANKA_040400	>PBANKA_040400 | organism=Plasmodium_berghei_ANKA | product=conserved Plasmodium protein, unknown function | location=berg04:161169-171100(-) | length=3309 | sequence_SO=chromosome | SO=protein_coding	0.807701	4.34526	4.76673e-05	114.87	71.833	86.707	0.623953	1.6256	0.000682377	98.978	0.632673	0.791219	0.00130479	93.583	0.639788	0	0.0217547	69.088	0.711394	5.34642	0.0172784	77.657	0.609567	0	4.8001e-05	110.33	0.632265	0.79222	0.011762	76.731	0.668158	1.98041	0.000187254	104.07	0.639291	0.691639	0.000204534	103.64	0.705638	1.1002	0.00176172	90.978	0.641075	0	0.039969
PBANKA_040400	2864	PBANKA_040400	PBANKA_040400	>PBANKA_040400 | organism=Plasmodium_berghei_ANKA | product=conserved Plasmodium protein, unknown function | location=berg04:161169-171100(-) | length=3309 | sequence_SO=chromosome | SO=protein_coding	0.807701	4.34526	4.76673e-05	114.87	71.833	86.707	0.683922	1.6256	0.000682377	98.978	0.786709	5.89006	0.00130479	93.583	0.639788	0	0.0217547	69.088	0.63556	0.86178	0.0172784	77.657	0.609567	0	0.0246455	67.877	0.729184	4.24184	0.0327024	55.059	0.608647	0	0.000187254	104.07	0.787375	3.66951	0.000204534	103.64	0.705526	1.1002	0.00176172	90.978	0.567838	0.815375	0.039969
PBANKA_040400	2025	PBANKA_040400	PBANKA_040400	>PBANKA_040400 | organism=Plasmodium_berghei_ANKA | product=conserved Plasmodium protein, unknown function | location=berg04:161169-171100(-) | length=3309 | sequence_SO=chromosome | SO=protein_coding	1	81.7699	0.000337574	121.35	67.746	121.35	0.999983	50.3761	0.00047295	108.14					0.999949	46.6461	0.00407503	73.519	0	0		NaN	0	0		NaN																	0	0
PBANKA_040400	288	PBANKA_040400	PBANKA_040400	>PBANKA_040400 | organism=Plasmodium_berghei_ANKA | product=conserved Plasmodium protein, unknown function | location=berg04:161169-171100(-) | length=3309 | sequence_SO=chromosome | SO=protein_coding	0.975432	17.6769	0.00140613	98.582	13.977	98.582					0	0		NaN	0.905848	11.7234	0.028244	55.975	0.975432	17.6769	0.00140613	98.582
PBANKA_040400	1978	PBANKA_040400	PBANKA_040400	>PBANKA_040400 | organism=Plasmodium_berghei_ANKA | product=conserved Plasmodium protein, unknown function | location=berg04:161169-171100(-) | length=3309 | sequence_SO=chromosome | SO=protein_coding	0.835649	7.06251	3.31637e-07	158.92	113.24	97.08	0.630811	2.32653	4.99278e-05	124.25	0.5	0	1.75221e-06	135.18	0.499999	0	0.00049627	89.859	0.5	0	1.59483e-05	130.36	0.499994	0	0.000237351	95.414	0.5	0	0.000236865	95.622	0.5	0	0.000122047	117.01	0.5	0	0.000173985	110.89	0.5	0	1.7487e-05	145.83	0.5	0	7.87648e-05
PBANKA_040400	3031	PBANKA_040400	PBANKA_040400	>PBANKA_040400 | organism=Plasmodium_berghei_ANKA | product=conserved Plasmodium protein, unknown function | location=berg04:161169-171100(-) | length=3309 | sequence_SO=chromosome | SO=protein_coding	0.996197	24.1822	1.91917e-05	105.56	69.355	105.56	0.966124	14.5525	0.000205441	85.013	0.962293	14.0724	0.000711779	70.501	0.856594	7.76972	0.0023525	59.547					0.991784	19.9588	3.49719e-05	104.97					0.767345	5.50781	0.000967633	67.217	0.889623	9.06344	0.000309866	82.216	0.96527	14.4394	0.000165862	86.073
PBANKA_040400	1391	PBANKA_040400	PBANKA_040400	>PBANKA_040400 | organism=Plasmodium_berghei_ANKA | product=conserved Plasmodium protein, unknown function | location=berg04:161169-171100(-) | length=3309 | sequence_SO=chromosome | SO=protein_coding	1	69.7393	1.06219e-05	127.9	81.694	127.9	0.999973	48.4474	0.000172622	109.12	1	66.4986	2.4496e-05	122.35	0.999897	40.219	4.47516e-05	118.46	0.999996	54.7628	5.19291e-05	117.23	1	69.7393	1.06219e-05	127.9	0	0		NaN	0	0		NaN	0	0		NaN	0	0		NaN	0.999994	52.6018	0.000189057
PBANKA_040400	2044	PBANKA_040400	PBANKA_040400	>PBANKA_040400 | organism=Plasmodium_berghei_ANKA | product=conserved Plasmodium protein, unknown function | location=berg04:161169-171100(-) | length=3309 | sequence_SO=chromosome | SO=protein_coding	1	71.2971	0.00024575	123.02	65.735	123.02	0	0		NaN	0.999965	46.1543	0.00473455	79.471	0.999986	48.6096	0.00115537	99.069	1	71.2971	0.00024575	123.02	0.998904	31.9248	0.00524829	78.249									0	0		NaN					0	0
PBANKA_040410	164	PBANKA_040410	PBANKA_040410	>PBANKA_040410 | organism=Plasmodium_berghei_ANKA | product=AP endonuclease (DNA-[apurinic or apyrimidinic site] lyase), putative | location=berg04:173175-174797(-) | length=540 | sequence_SO=chromosome | SO=protein_coding	1	60.3249	2.50668e-06	131.41	58.357	60.325									1	69.0698	0.00973025	69.07	0	0		NaN	0	0		NaN	1	55.7443	0.0209126	55.744	0	0		NaN	0	0		NaN	1	80.0022	0.00209618	85.7	0	0
PBANKA_040430	137	PBANKA_040430	PBANKA_040430	>PBANKA_040430 | organism=Plasmodium_berghei_ANKA | product=P-loop containing nucleoside triphosphate hydrolase, putative | location=berg04:178641-181355(+) | length=904 | sequence_SO=chromosome | SO=protein_coding	1	71.8553	0.000428361	131.08	54.757	131.08	0.999999	60.693	0.00133112	109.99	0	0		NaN	0	0		NaN	0.999283	31.443	0.0021109	101.53	0.999991	50.4656	0.000519902	129.37	0.999924	41.2131	0.00154361	108.23													1	66.9912	0.000832888
PBANKA_040430	642	PBANKA_040430	PBANKA_040430	>PBANKA_040430 | organism=Plasmodium_berghei_ANKA | product=P-loop containing nucleoside triphosphate hydrolase, putative | location=berg04:178641-181355(+) | length=904 | sequence_SO=chromosome | SO=protein_coding	1	83.638	2.37772e-43	199.99	130.59	114.75	0	0		NaN	1	89.1523	0.000264452	116.04	1	68.6993	0.00183405	90.896	1	94.3005	0.000150422	121.14	1	121.917	4.08267e-05	158.5	0	0		NaN	0	0		NaN	0	0		NaN	0.99975	36.2858	0.0413465	49.535	0.999907	40.7362	0.0213053
PBANKA_040450	14	PBANKA_040450	PBANKA_040450	>PBANKA_040450 | organism=Plasmodium_berghei_ANKA | product=conserved Plasmodium protein, unknown function | location=berg04:184723-185942(-) | length=353 | sequence_SO=chromosome | SO=protein_coding	1	80.6924	8.78261e-08	140.27	103.4	140.27	0.999975	46.121	6.76126e-05	110.34	1	63.1516	5.51887e-05	112.06	0.999972	45.5386	0.000651746	75.868	0.999995	53.2863	0.000446913	82.406	0.999997	55.6963	0.000160309	88	1	65.6914	5.55358e-05	120.9	0.999991	50.5587	6.89087e-05	117.55	0.999988	50.0982	0.000413945	80.832	0.999995	54.0861	6.28314e-05	104.35	0.999977	46.4398	5.32912e-05
PBANKA_040480	413	PBANKA_040480	PBANKA_040480	>PBANKA_040480 | organism=Plasmodium_berghei_ANKA | product=FAD-dependent glycerol-3-phosphate dehydrogenase, putative | location=berg04:192479-194362(+) | length=627 | sequence_SO=chromosome | SO=protein_coding	1	96.3068	3.43681e-05	144.3	70.61	144.3	0	0		NaN					0	0		NaN	0	0		NaN	0	0		NaN	1	96.3068	3.43681e-05	144.3	0	0		NaN	0	0		NaN					0	0
PBANKA_040520	317	PBANKA_040520	PBANKA_040520	>PBANKA_040520 | organism=Plasmodium_berghei_ANKA | product=T-complex protein beta subunit, putative | location=berg04:200299-202076(-) | length=533 | sequence_SO=chromosome | SO=protein_coding	0.999932	41.685	0.00140166	83.167	49.274	83.167	0.999451	32.6025	0.0113569	59.15	0.99652	24.5689	0.00785983	63.546					0	0		NaN					0.980058	16.9148	0.0368429	44.441	0	0		NaN					0.999932	41.685	0.00140166	83.167
PBANKA_040520	58	PBANKA_040520	PBANKA_040520	>PBANKA_040520 | organism=Plasmodium_berghei_ANKA | product=T-complex protein beta subunit, putative | location=berg04:200299-202076(-) | length=533 | sequence_SO=chromosome | SO=protein_coding	1	80.0595	0.000558497	111.83	54.484	107.74	1	66.8369	0.00114939	100.73	1	76.6501	0.00140482	98.592	0.999999	61.833	0.00290886	89.747	0	0		NaN	0.999999	61.7628	0.00655516	76.759	1	76.8242	0.000917545	105.03	0.999999	62.0087	0.00433417	83.869	1	75.1062	0.00217636	92.939	1	73.4985	0.00275623	90.412	1	81.0216	0.000867827
PBANKA_040520	335	PBANKA_040520	PBANKA_040520	>PBANKA_040520 | organism=Plasmodium_berghei_ANKA | product=T-complex protein beta subunit, putative | location=berg04:200299-202076(-) | length=533 | sequence_SO=chromosome | SO=protein_coding	0.975	15.9107	4.23461e-05	123.06	81.969	100.92																					0.759877	5.00309	4.23461e-05	123.06									0.5	0	0.019721	44.683
PBANKA_040520	262	PBANKA_040520	PBANKA_040520	>PBANKA_040520 | organism=Plasmodium_berghei_ANKA | product=T-complex protein beta subunit, putative | location=berg04:200299-202076(-) | length=533 | sequence_SO=chromosome | SO=protein_coding	1	172.799	6.33896e-17	180.56	102.06	172.8	1	57.3899	5.82167e-05	120.8	1	114.209	1.71657e-06	128.74	1	154.705	1.94434e-06	154.7	1	132.265	1.86407e-06	137.62	1	128.524	2.70379e-06	146.2	1	101.055	0.00026253	101.05	1	118.502	7.66513e-05	118.5	1	154.861	1.68798e-06	159.14	1	119.177	1.65442e-05	157.96	1	89.2972	0.000232422
PBANKA_040530	110	PBANKA_040530	PBANKA_040530	>PBANKA_040530 | organism=Plasmodium_berghei_ANKA | product=40S ribosomal protein S23, putative | location=berg04:204462-205691(+) | length=145 | sequence_SO=chromosome | SO=protein_coding	0.998757	29.0492	0.00139533	96.464	58.164	68.044					0.905369	9.8079	0.0153497	63.754	0	0		NaN	0	0		NaN	0.5	0	0.0318245	52.527	0	0		NaN	0.877484	8.55046	0.0259364	55.98	0.997055	25.2963	0.0069529	74.133	0.998757	29.0492	0.00859382	76.165	0	0
PBANKA_040530	113	PBANKA_040530	PBANKA_040530	>PBANKA_040530 | organism=Plasmodium_berghei_ANKA | product=40S ribosomal protein S23, putative | location=berg04:204462-205691(+) | length=145 | sequence_SO=chromosome | SO=protein_coding	0.999862	38.5981	0.000214281	128.35	60.475	108.97	0.994492	22.5663	0.00240439	95.981	0.999862	38.5981	0.00029579	112.42	0.99741	25.8558	0.000214281	119.17	0.993532	21.8643	0.000237194	128.35	0.998794	29.1816	0.00066327	105.19	0.9986	28.5327	0.000245658	121.18	0.998922	29.669	0.00265499	87.083	0.999582	33.7899	0.000444529	108.58	0	0		NaN	0.999454	32.6262	0.00120191
PBANKA_040540	6	PBANKA_040540	PBANKA_040540	>PBANKA_040540 | organism=Plasmodium_berghei_ANKA | product=40S ribosomal protein S12, putative | location=berg04:206409-207055(-) | length=142 | sequence_SO=chromosome | SO=protein_coding	1	76.3005	1.10624e-246	271.73	214.3	76.301	1	62.6167	1.99829e-34	195.55	1	50.8699	1.10624e-246	271.73	1	67.2271	2.73008e-57	210.47	1	45.7071	1.20332e-25	187.73	1	72.2096	1.21665e-104	231.77	1	76.3005	9.99834e-145	245.1	1	116.133	4.23787e-19	183.21	1	107.977	2.18593e-87	226.14	1	105.203	7.29246e-26	190.37	1	111.645	8.3491e-168
PBANKA_040560	9	PBANKA_040560	PBANKA_040560	>PBANKA_040560 | organism=Plasmodium_berghei_ANKA | product=EB1 homolog, putative | location=berg04:212534-213841(+) | length=435 | sequence_SO=chromosome | SO=protein_coding	0.970122	15.1147	0.000104173	115.96	60.765	115.96	0	0		NaN	0	0		NaN	0.845272	7.37363	0.000813807	93.255	0	0		NaN	0	0		NaN					0.746918	4.70198	0.0123624	75.703	0.905281	10.9631	0.00247575	85.177	0.970122	15.1147	0.000106088	115.96	0.793103	6.34915	0.000104173
PBANKA_040560	15	PBANKA_040560	PBANKA_040560	>PBANKA_040560 | organism=Plasmodium_berghei_ANKA | product=EB1 homolog, putative | location=berg04:212534-213841(+) | length=435 | sequence_SO=chromosome | SO=protein_coding	0.999998	58.1555	1.57873e-05	132.6	85.898	115.96	0	0		NaN	0.996744	26.2807	0.000326683	105.94	0.999852	39.8007	0.000813807	95.361	0.995637	25.5262	0.000941805	89.462	0.999975	49.2612	0.00121683	86.258	0.991398	21.7857	0.00731947	85.177	0.999533	33.5899	0.000217168	104.49	0.998735	30.4712	0.00645765	74.783	0.999998	58.1555	1.57873e-05	126.62	0.991356	23.4964	0.0389758
PBANKA_040560	269	PBANKA_040560	PBANKA_040560	>PBANKA_040560 | organism=Plasmodium_berghei_ANKA | product=EB1 homolog, putative | location=berg04:212534-213841(+) | length=435 | sequence_SO=chromosome | SO=protein_coding	0.999409	32.2785	1.65544e-18	178.47	126.37	114.63					0.995227	23.1915	0.00104306	128.82	0.999409	32.2785	0.00115097	114.63					0.998909	29.6167	0.000908031	130.02	0	0		NaN	0.993546	21.8735	0.000217516	139					0.996613	24.6879	0.00267873	104.16	0.978149	16.5236	0.00858662
PBANKA_040560	290	PBANKA_040560	PBANKA_040560	>PBANKA_040560 | organism=Plasmodium_berghei_ANKA | product=EB1 homolog, putative | location=berg04:212534-213841(+) | length=435 | sequence_SO=chromosome | SO=protein_coding	0.995992	24.3325	8.31773e-05	123.59	75.079	82.121	0.878109	9.81133	0.0276605	54.237	0.955956	13.4373	0.00134926	94.547	0.983135	18.3419	0.00602971	77.795	0.981873	17.6031	9.05771e-05	123.59	0.995992	24.3325	0.00403426	82.121	0.94628	13.5396	0.00502287	77.191	0.973902	15.9671	8.31773e-05	120.53	0.960511	14.2086	0.00562171	76.051	0.978041	16.5498	0.0014324	93.766	0.965942	14.3197	0.00274261
PBANKA_040560	292	PBANKA_040560	PBANKA_040560	>PBANKA_040560 | organism=Plasmodium_berghei_ANKA | product=EB1 homolog, putative | location=berg04:212534-213841(+) | length=435 | sequence_SO=chromosome | SO=protein_coding	0.895747	11.6255	0.000159424	115.56	65.252	79.471	0	0		NaN	0.416067	0	0.0324854	51.359	0.448952	0	0.0131633	64.945	0.36671	0	0.0313385	52.019	0	0		NaN	0	0		NaN	0.49618	0.877961	0.0117951	70.167	0	0		NaN	0.341406	0	0.01423	63.966	0.626681	4.52195	0.00325416
PBANKA_040560	293	PBANKA_040560	PBANKA_040560	>PBANKA_040560 | organism=Plasmodium_berghei_ANKA | product=EB1 homolog, putative | location=berg04:212534-213841(+) | length=435 | sequence_SO=chromosome | SO=protein_coding	0.968623	16.0796	3.20142e-05	147.75	101.38	123.59	0.821191	7.13141	0.000132028	114.63	0.86199	11.3029	0.00151645	92.8	0.769975	6.85152	0.00602971	77.795	0.968623	16.0796	9.05771e-05	123.59	0.710325	5.18311	3.20142e-05	147.75	0.883803	12.9788	0.0101931	71.842	0.676167	4.69725	0.00203506	86.411	0.916135	11.1229	0.00510904	81.789	0.775883	7.86889	0.00143538	93.738	0.843698	9.95357	0.00274261
PBANKA_040600	706	PBANKA_040600	PBANKA_040600	>PBANKA_040600 | organism=Plasmodium_berghei_ANKA | product=conserved Plasmodium protein, unknown function | location=berg04:220951-226263(-) | length=1435 | sequence_SO=chromosome | SO=protein_coding	1	79.8035	3.57087e-05	127.01	65.047	79.804	1	93.7294	0.00214601	93.729	1	99.9303	0.00120544	107.18	1	103.308	0.000814943	103.31	1	81.8069	0.0115263	81.807	1	123.609	3.57087e-05	127.01	0	0		NaN	0	0		NaN					0	0		NaN	1	69.088	0.00287753
PBANKA_040600	527	PBANKA_040600	PBANKA_040600	>PBANKA_040600 | organism=Plasmodium_berghei_ANKA | product=conserved Plasmodium protein, unknown function | location=berg04:220951-226263(-) | length=1435 | sequence_SO=chromosome | SO=protein_coding	1	78.3801	1.00036e-45	202.81	125.44	152.86	1	103.252	3.75885e-14	171.3	1	82.1627	4.56315e-06	127.37	1	95.4861	2.3867e-19	178.57	1	66.4906	1.8846e-05	135.95	0.999872	38.9247	0.0004331	83.236	1	89.5396	6.65809e-11	166.3	0	0		NaN	1	120.605	1.00036e-45	202.81	0.999124	30.57	0.0017223	65.765	1	84.5163	3.62543e-06
PBANKA_040600	14	PBANKA_040600	PBANKA_040600	>PBANKA_040600 | organism=Plasmodium_berghei_ANKA | product=conserved Plasmodium protein, unknown function | location=berg04:220951-226263(-) | length=1435 | sequence_SO=chromosome | SO=protein_coding	0.99979	36.9369	7.39268e-24	187.59	135.02	135.31									0	0		NaN	0	0		NaN					0	0		NaN	0	0		NaN	0	0		NaN	0.99979	36.9369	7.24341e-05	135.31
PBANKA_040600	17	PBANKA_040600	PBANKA_040600	>PBANKA_040600 | organism=Plasmodium_berghei_ANKA | product=conserved Plasmodium protein, unknown function | location=berg04:220951-226263(-) | length=1435 | sequence_SO=chromosome | SO=protein_coding	0.974059	17.5949	5.61609e-05	119.66	62.044	119.66	0.37428	0	0.0186829	64.377	0.745137	4.80183	0.000143611	107.78	0.443104	1.10329	0.0145259	57.986	0.499703	0	0.012397	84.03	0.745034	4.69281	0.000140983	108.13	0.618134	2.3569	0.0123624	75.703	0.766882	5.25677	0.000905074	89.917	0.759407	6.45882	0.0230512	52.451	0.772274	5.65231	0.00333674	75.773
PBANKA_040600	77	PBANKA_040600	PBANKA_040600	>PBANKA_040600 | organism=Plasmodium_berghei_ANKA | product=conserved Plasmodium protein, unknown function | location=berg04:220951-226263(-) | length=1435 | sequence_SO=chromosome | SO=protein_coding	1	83.2949	1.51416e-86	221.51	158.8	91.643	0.990471	20.1678	3.11805e-06	162.39	0.948609	12.8033	3.15648e-17	182.77	0.994191	22.3335	7.15338e-17	180.03	0.940472	12.0331	4.32885e-33	193.76	0.934948	11.6018	7.24886e-06	138.77	0.994875	22.8811	2.87653e-06	136.59	0.986468	18.6273	2.43397e-05	155.16	0.944304	12.2929	7.50123e-05	118.76	0.999978	49.148	1.02332e-44	205.33	0.986197	18.5398	3.3918e-05
PBANKA_040600	78	PBANKA_040600	PBANKA_040600	>PBANKA_040600 | organism=Plasmodium_berghei_ANKA | product=conserved Plasmodium protein, unknown function | location=berg04:220951-226263(-) | length=1435 | sequence_SO=chromosome | SO=protein_coding	1	80.9839	2.29456e-06	137.73	75.138	91.643	0.5	0	0.000111204	114.37	0.579227	1.38802	1.86676e-05	126.26	0.524746	0.43024	0.000131265	112.58	0.5	0	0.000869375	88	0.62021	2.12995	2.29456e-06	131.18	0.743001	4.65266	2.87653e-06	133.65	0.802434	6.15373	0.000244056	102.66	0.595162	1.67354	0.000264832	101	0.999975	49.148	2.64567e-06	132.67	0.648004	2.65039	2.84917e-06
PBANKA_040600	150	PBANKA_040600	PBANKA_040600	>PBANKA_040600 | organism=Plasmodium_berghei_ANKA | product=conserved Plasmodium protein, unknown function | location=berg04:220951-226263(-) | length=1435 | sequence_SO=chromosome | SO=protein_coding	0.967678	18.9207	0.0023454	96.391	36.145	67.326	0	0		NaN	0.967678	18.9207	0.0118802	67.326	0.811942	9.39361	0.00567735	86.179	0.684263	5.80984	0.00320214	96.391					0	0		NaN	0.63454	5.50261	0.0276175	55.097					0	0		NaN	0	0
PBANKA_040600	247	PBANKA_040600	PBANKA_040600	>PBANKA_040600 | organism=Plasmodium_berghei_ANKA | product=conserved Plasmodium protein, unknown function | location=berg04:220951-226263(-) | length=1435 | sequence_SO=chromosome | SO=protein_coding	0.999986	48.6246	0.000793011	112.94	59.37	112.94	0.999819	37.4311	0.00567556	86.803	0.999564	33.608	0.010044	77.288	0.999795	36.8721	0.00144392	105.13	0.999877	39.1013	0.00539765	87.568	0.999735	35.769	0.00771554	81.789	0.99838	27.8989	0.0266834	70.26	0.999768	36.3412	0.00110508	109.16	0.999642	34.4632	0.00250865	104.9	0.999715	35.4506	0.00658909	91.845	0.999486	32.8862	0.0128643
PBANKA_040620	1667	PBANKA_040620	PBANKA_040620	>PBANKA_040620 | organism=Plasmodium_berghei_ANKA | product=conserved Plasmodium protein, unknown function | location=berg04:230444-241686(-) | length=3610 | sequence_SO=chromosome | SO=protein_coding	1	59.1821	0.000337797	103.53	44.822	59.182	1	57.4137	0.00794466	57.414	1	51.9416	0.0142119	51.942	0	0		NaN	1	49.3064	0.0172662	50.392					0	0		NaN					1	84.214	0.000337797	103.53					0	0
PBANKA_040620	1250	PBANKA_040620	PBANKA_040620	>PBANKA_040620 | organism=Plasmodium_berghei_ANKA | product=conserved Plasmodium protein, unknown function | location=berg04:230444-241686(-) | length=3610 | sequence_SO=chromosome | SO=protein_coding	0.999999	60.9359	0.00140188	96.489	33.027	89.484					0.999944	42.5289	0.0248429	67.846	0.999959	43.8901	0.00140188	96.489	0.937613	16.2863	0.0136493	49.208									0	0		NaN	0.999958	43.7688	0.0219498	58.427	0.999972	45.4506	0.00231897	89.311
PBANKA_040620	1868	PBANKA_040620	PBANKA_040620	>PBANKA_040620 | organism=Plasmodium_berghei_ANKA | product=conserved Plasmodium protein, unknown function | location=berg04:230444-241686(-) | length=3610 | sequence_SO=chromosome | SO=protein_coding	0.994806	22.8222	0.000200959	113.28	58.995	113.28	0	0		NaN	0	0		NaN					0.751576	4.82489	0.00335612	85.563	0	0		NaN	0.987306	18.9281	0.0112221	65.265	0	0		NaN	0.670089	3.07751	0.00719676	77.506	0.690304	3.49524	0.0127533	71.529	0.897306	9.4267	0.00257023
PBANKA_040620	772	PBANKA_040620	PBANKA_040620	>PBANKA_040620 | organism=Plasmodium_berghei_ANKA | product=conserved Plasmodium protein, unknown function | location=berg04:230444-241686(-) | length=3610 | sequence_SO=chromosome | SO=protein_coding	1	87.129	0.000834963	120.06	13.006	120.06					0.999999	62.621	0.00976413	73.666					1	87.129	0.000834963	120.06	0	0		NaN					0	0		NaN	0.999957	43.6648	0.0201586	63.292	0	0		NaN
PBANKA_040620	1142	PBANKA_040620	PBANKA_040620	>PBANKA_040620 | organism=Plasmodium_berghei_ANKA | product=conserved Plasmodium protein, unknown function | location=berg04:230444-241686(-) | length=3610 | sequence_SO=chromosome | SO=protein_coding	0.993045	21.5975	5.83828e-05	143.58	45.799	61.344	0	0		NaN	0	0		NaN	0.799446	6.01275	0.00856801	85.28	0.49998	0	0.000558497	111.83	0	0		NaN	0.479128	1.67143	0.0115055	68.751	0.937952	11.7953	0.000416299	115.09	0.4987	0	0.00425529	84.173	0.865981	8.10357	0.00261181	101.53	0.788185	5.70677	0.00158024
PBANKA_040620	1143	PBANKA_040620	PBANKA_040620	>PBANKA_040620 | organism=Plasmodium_berghei_ANKA | product=conserved Plasmodium protein, unknown function | location=berg04:230444-241686(-) | length=3610 | sequence_SO=chromosome | SO=protein_coding	0.782929	6.2952	0.000558497	111.83	28.547	85.909	0	0		NaN	0.768811	6.2535	0.00847024	72.209	0	0		NaN	0.49998	0	0.000558497	111.83	0	0		NaN	0.782929	6.2952	0.00380582	85.909	0.594562	1.8362	0.0113113	68.972	0.638771	2.47694	0.00267668	90.759	0	0		NaN	0	0
PBANKA_040620	782	PBANKA_040620	PBANKA_040620	>PBANKA_040620 | organism=Plasmodium_berghei_ANKA | product=conserved Plasmodium protein, unknown function | location=berg04:230444-241686(-) | length=3610 | sequence_SO=chromosome | SO=protein_coding	0.994441	23.0085	4.51309e-06	140.51	87.651	72.932	0.94523	12.7707	2.90955e-05	140.51	0.99306	21.629	1.91093e-05	120.99	0.971135	15.3127	4.51309e-06	140.3	0.759303	6.26156	0.00119817	97.5	0.989375	19.8856	1.77577e-05	128.38	0.749795	5.47619	8.6512e-05	123.55	0.951276	13.3863	1.71509e-05	129.07	0.770743	5.48456	0.000140933	120.25	0.672603	3.47359	0.000526662	100.69	0.941741	12.7556	0.000339549
PBANKA_040620	783	PBANKA_040620	PBANKA_040620	>PBANKA_040620 | organism=Plasmodium_berghei_ANKA | product=conserved Plasmodium protein, unknown function | location=berg04:230444-241686(-) | length=3610 | sequence_SO=chromosome | SO=protein_coding	0.78671	6.55146	0.000223748	108.25	59.578	105.96	0	0		NaN	0.443413	0	0.00502743	83.167	0.333359	0	0.0335936	64.331	0	0		NaN	0	0		NaN	0	0		NaN	0.621483	2.75422	0.000223748	108.25	0	0		NaN	0	0		NaN	0	0
PBANKA_040620	784	PBANKA_040620	PBANKA_040620	>PBANKA_040620 | organism=Plasmodium_berghei_ANKA | product=conserved Plasmodium protein, unknown function | location=berg04:230444-241686(-) | length=3610 | sequence_SO=chromosome | SO=protein_coding	0.857971	10.8219	3.22189e-05	127.37	57.03	67.168	0	0		NaN	0.427219	0	0.0136195	83.167	0.621504	2.54209	3.22189e-05	127.37	0	0		NaN	0	0		NaN	0	0		NaN	0	0		NaN	0	0		NaN	0	0		NaN	0	0
PBANKA_040620	2335	PBANKA_040620	PBANKA_040620	>PBANKA_040620 | organism=Plasmodium_berghei_ANKA | product=conserved Plasmodium protein, unknown function | location=berg04:230444-241686(-) | length=3610 | sequence_SO=chromosome | SO=protein_coding	0.842769	4.28159	0.00473838	70.345	34.316	62.916	0	0		NaN	0	0		NaN	0	0		NaN									0.666573	0	0.0285341	53.453									0.469163	0.794275	0.00473838	65.954	0	0
PBANKA_040620	2337	PBANKA_040620	PBANKA_040620	>PBANKA_040620 | organism=Plasmodium_berghei_ANKA | product=conserved Plasmodium protein, unknown function | location=berg04:230444-241686(-) | length=3610 | sequence_SO=chromosome | SO=protein_coding	0.886215	10.1275	0.00350379	70.345	34.316	62.099	0	0		NaN	0	0		NaN	0.650578	3.51543	0.0076724	61.304									0.666583	0	0.0285341	53.453									0.444984	0	0.0070711	62.203	0	0
PBANKA_040620	2338	PBANKA_040620	PBANKA_040620	>PBANKA_040620 | organism=Plasmodium_berghei_ANKA | product=conserved Plasmodium protein, unknown function | location=berg04:230444-241686(-) | length=3610 | sequence_SO=chromosome | SO=protein_coding	0.907296	7.58292	0.00350379	69.289	32.625	67.645	0	0		NaN	0.492848	1.25286	0.0420388	41.45	0	0		NaN									0.666578	0	0.0285341	53.453									0.501571	1.1002	0.0070711	62.203	0	0
PBANKA_040620	2345	PBANKA_040620	PBANKA_040620	>PBANKA_040620 | organism=Plasmodium_berghei_ANKA | product=conserved Plasmodium protein, unknown function | location=berg04:230444-241686(-) | length=3610 | sequence_SO=chromosome | SO=protein_coding	0.999997	55.5398	1.49347e-06	158.99	81.435	158.99	0.998673	31.5675	0.00402536	67.88	0	0		NaN	0	0		NaN									0.99989	41.2118	2.51815e-05	125.37	0.999792	37.5448	3.20172e-06	141.45					0.973427	16.6269	0.0120925	75.106	0.993496	23.4383	0.014382
PBANKA_040620	569	PBANKA_040620	PBANKA_040620	>PBANKA_040620 | organism=Plasmodium_berghei_ANKA | product=conserved Plasmodium protein, unknown function | location=berg04:230444-241686(-) | length=3610 | sequence_SO=chromosome | SO=protein_coding	0.997227	27.7991	0.000644595	107.63	17.721	88.163									0.997227	27.7991	0.00429183	88.163	0	0		NaN									0	0		NaN	0	0		NaN	0.99184	20.863	0.000644595	107.63	0	0
PBANKA_040620	441	PBANKA_040620	PBANKA_040620	>PBANKA_040620 | organism=Plasmodium_berghei_ANKA | product=conserved Plasmodium protein, unknown function | location=berg04:230444-241686(-) | length=3610 | sequence_SO=chromosome | SO=protein_coding	0.999999	59.9291	2.02597e-06	143.35	95.421	143.35	0.999987	50.4242	5.55434e-05	120.27	0.999998	57.5997	0.000137188	110.53	0.999995	53.4566	9.05464e-05	113.93	0.999999	60.3563	8.97067e-06	128.52	0.999984	49.1984	0.000100128	113.23	0.999908	41.4614	0.000223677	100.39	0.999893	42.3701	3.87381e-05	123.44	0.999996	54.1313	2.20657e-05	126.29	0.999968	45.218	0.000143566	110.06	0.999988	50.2656	0.000255442
PBANKA_040620	183	PBANKA_040620	PBANKA_040620	>PBANKA_040620 | organism=Plasmodium_berghei_ANKA | product=conserved Plasmodium protein, unknown function | location=berg04:230444-241686(-) | length=3610 | sequence_SO=chromosome | SO=protein_coding	1	89.9108	0.00120841	119.62	64.965	89.911																									1	90.8529	0.00737475	90.853	1	103.296	0.00280794	103.3	1	101.723	0.00246574	105.58
PBANKA_040620	363	PBANKA_040620	PBANKA_040620	>PBANKA_040620 | organism=Plasmodium_berghei_ANKA | product=conserved Plasmodium protein, unknown function | location=berg04:230444-241686(-) | length=3610 | sequence_SO=chromosome | SO=protein_coding	0.999986	49.4763	0.00131379	137.79	83.512	137.79	0	0		NaN	0	0		NaN	0.999986	49.4763	0.00131379	137.79	0.999465	34.0877	0.00247906	106.28	0	0		NaN	0	0		NaN	0	0		NaN	0	0		NaN	0	0		NaN	0	0
PBANKA_040620	369	PBANKA_040620	PBANKA_040620	>PBANKA_040620 | organism=Plasmodium_berghei_ANKA | product=conserved Plasmodium protein, unknown function | location=berg04:230444-241686(-) | length=3610 | sequence_SO=chromosome | SO=protein_coding	1	66.2614	1.04042e-09	170.42	122.65	106.28	0.997135	25.422	0.00039489	127.18	0.999233	31.149	0.000429192	118.2	0.999999	62.8971	1.04042e-09	170.42	1	66.2614	7.65331e-05	139.34	0.999903	40.1252	0.000433666	123.76	0.999894	39.7495	0.000257621	131.72	0.99999	51.0771	3.04086e-06	160.8	0.999778	36.5312	2.02244e-06	161.82	0.99993	41.544	0.000420975	124.2	0.999979	46.7711	5.73819e-05
PBANKA_040620	417	PBANKA_040620	PBANKA_040620	>PBANKA_040620 | organism=Plasmodium_berghei_ANKA | product=conserved Plasmodium protein, unknown function | location=berg04:230444-241686(-) | length=3610 | sequence_SO=chromosome | SO=protein_coding	0.886726	8.9366	0.000250778	96.793	57.366	86.073	0	0		NaN									0.886726	8.9366	0.000489259	86.073																	0.545622	0.794737	0.000803359	80.031
PBANKA_040620	421	PBANKA_040620	PBANKA_040620	>PBANKA_040620 | organism=Plasmodium_berghei_ANKA | product=conserved Plasmodium protein, unknown function | location=berg04:230444-241686(-) | length=3610 | sequence_SO=chromosome | SO=protein_coding	0.999912	40.5604	3.09251e-12	176.77	125.91	114.21	0	0		NaN	0.986342	18.5864	0.00021692	101.42	0.999413	32.3111	2.22568e-06	144.73	0.960304	13.8366	5.79229e-05	119.75	0.999067	30.298	5.06917e-06	131.35	0.958851	13.6739	0.000146547	109.84	0.976449	16.1764	5.4978e-05	149.44	0.994264	22.389	5.26123e-05	120.92	0.993933	22.1441	8.94278e-05	114.01	0.999912	40.5604	4.2472e-05
PBANKA_040620	2224	PBANKA_040620	PBANKA_040620	>PBANKA_040620 | organism=Plasmodium_berghei_ANKA | product=conserved Plasmodium protein, unknown function | location=berg04:230444-241686(-) | length=3610 | sequence_SO=chromosome | SO=protein_coding	1	68.4645	0.00026436	105.24	76.631	101.3	0.817554	6.51381	0.00028827	93.753	0.782031	5.5483	0.000885424	78.225	0.818907	6.55333	0.00109605	76.301	0.779101	5.47399	0.0013769	73.735	0.545393	0.790737	0.00208566	69.979	0.999723	35.5766	0.0396828	63.109	0.99973	35.6771	0.00036387	89.913	0.994899	22.901	0.0036853	64.346	0.999997	55.7057	0.000453038	97.395	0.779532	5.48487	0.00273912
PBANKA_040620	1317	PBANKA_040620	PBANKA_040620	>PBANKA_040620 | organism=Plasmodium_berghei_ANKA | product=conserved Plasmodium protein, unknown function | location=berg04:230444-241686(-) | length=3610 | sequence_SO=chromosome | SO=protein_coding	0.998844	29.3656	9.29275e-05	120.77	54.551	120.77	0.985521	18.6376	0.02304	54.764	0.656302	2.81056	0.00335694	73.953	0.998844	29.3656	9.29275e-05	120.77	0.971735	15.3631	0.000595045	93.804	0.945626	12.4197	0.00199448	79.92	0	0		NaN	0	0		NaN	0.970098	15.3087	0.0132043	60.307	0.910225	10.2908	0.02263	54.953	0.976026	16.1161	0.00383712
PBANKA_040620	697	PBANKA_040620	PBANKA_040620	>PBANKA_040620 | organism=Plasmodium_berghei_ANKA | product=conserved Plasmodium protein, unknown function | location=berg04:230444-241686(-) | length=3610 | sequence_SO=chromosome | SO=protein_coding	1	76.0045	7.24065e-73	219.72	163.91	134.83	1	90.9958	7.24065e-73	219.72	0.999998	57.5518	5.11231e-12	170.74	1	74.7963	2.66575e-35	196.01	1	80.0368	1.61765e-19	180.62	1	71.8412	3.44568e-14	171.85	1	70.1061	2.94135e-26	185.2	1	65.3993	6.85486e-06	141.31	1	79.4241	2.56419e-19	178.1	1	76.0045	2.99069e-06	144.17	1	78.3129	4.24731e-11
PBANKA_040620	705	PBANKA_040620	PBANKA_040620	>PBANKA_040620 | organism=Plasmodium_berghei_ANKA | product=conserved Plasmodium protein, unknown function | location=berg04:230444-241686(-) | length=3610 | sequence_SO=chromosome | SO=protein_coding	0.98115	17.1644	0.000546059	100.39	58.276	100.39	0	0		NaN	0	0		NaN	0	0		NaN	0	0		NaN	0	0		NaN	0	0		NaN					0.98115	17.1644	0.000546059	100.39					0	0
PBANKA_040620	339	PBANKA_040620	PBANKA_040620	>PBANKA_040620 | organism=Plasmodium_berghei_ANKA | product=conserved Plasmodium protein, unknown function | location=berg04:230444-241686(-) | length=3610 | sequence_SO=chromosome | SO=protein_coding	0.962442	15.0303	9.6975e-07	162.88	118.03	59.342					0.919182	11.577	9.6975e-07	162.88	0.913794	11.3028	7.29233e-05	140.03	0.943501	13.1069	0.000422487	116.58	0	0		NaN	0.913794	11.3028	7.29233e-05	140.03					0.713996	5.13669	0.000308504	130.47	0.962442	15.0303	0.000723937	108.66	0.892487	10.347	6.82216e-05
PBANKA_040620	340	PBANKA_040620	PBANKA_040620	>PBANKA_040620 | organism=Plasmodium_berghei_ANKA | product=conserved Plasmodium protein, unknown function | location=berg04:230444-241686(-) | length=3610 | sequence_SO=chromosome | SO=protein_coding	0.944837	15.3474	5.22565e-13	172.85	98.321	106.42	0.751203	5.28751	5.74883e-05	145.61	0	0		NaN	0.944837	15.3474	5.6948e-05	146.84	0.467761	0	0.00325569	88.486	0	0		NaN	0.445872	0	0.000433341	122.78	0.62539	5.17801	0.000163817	134.02	0.794913	8.00633	0.000308504	130.47	0.747539	5.74225	5.67088e-05	147.39	0.751939	5.82561	5.22565e-13
PBANKA_040620	487	PBANKA_040620	PBANKA_040620	>PBANKA_040620 | organism=Plasmodium_berghei_ANKA | product=conserved Plasmodium protein, unknown function | location=berg04:230444-241686(-) | length=3610 | sequence_SO=chromosome | SO=protein_coding	0.999659	34.6744	8.29429e-05	137.81	92.608	121.45	0.994164	22.3134	0.000290009	112.57	0.994769	22.7915	0.00134071	97.129	0.986026	18.4864	0.00181808	92.633	0.996605	24.6763	9.45082e-05	135.23	0.995902	23.8616	0.000902516	102.03	0.997762	26.4929	0.000610767	105.89	0.998674	28.7683	8.39688e-05	136.39	0.954711	13.2388	0.00201653	91.317	0.997751	26.4707	8.29429e-05	137.81	0.910097	10.0535	0.00172875
PBANKA_040620	755	PBANKA_040620	PBANKA_040620	>PBANKA_040620 | organism=Plasmodium_berghei_ANKA | product=conserved Plasmodium protein, unknown function | location=berg04:230444-241686(-) | length=3610 | sequence_SO=chromosome | SO=protein_coding	1	98.5924	0.00198578	98.592	51.749	98.592	1	71.9334	0.0112007	71.933	1	52.8214	0.0362359	52.821	1	90.8606	0.00268813	90.861	1	79.8861	0.00349863	87.831	1	54.2757	0.0334936	54.276									0	0		NaN					1	65.8954	0.0150693
PBANKA_040620	1220	PBANKA_040620	PBANKA_040620	>PBANKA_040620 | organism=Plasmodium_berghei_ANKA | product=conserved Plasmodium protein, unknown function | location=berg04:230444-241686(-) | length=3610 | sequence_SO=chromosome | SO=protein_coding	1	96.5194	7.04254e-05	119.18	85.494	119.18																													0	0		NaN
PBANKA_040620	1231	PBANKA_040620	PBANKA_040620	>PBANKA_040620 | organism=Plasmodium_berghei_ANKA | product=conserved Plasmodium protein, unknown function | location=berg04:230444-241686(-) | length=3610 | sequence_SO=chromosome | SO=protein_coding	0.891352	9.14333	0.000328055	97.388	57.62	97.388																									0.607761	2.61223	0.00434571	66.939	0	0		NaN	0.891352	9.14333	0.000328055	97.388
PBANKA_040620	540	PBANKA_040620	PBANKA_040620	>PBANKA_040620 | organism=Plasmodium_berghei_ANKA | product=conserved Plasmodium protein, unknown function | location=berg04:230444-241686(-) | length=3610 | sequence_SO=chromosome | SO=protein_coding	0.980036	19.2619	5.84418e-08	154.72	89.827	71.434	0.980036	19.2619	0.00579556	71.434	0.862145	8.036	5.84418e-08	154.72	0.767205	6.45451	0.00243361	103.73	0.85695	8.63145	9.22563e-06	128.74	0.813238	6.52123	6.06076e-05	115.74	0.937542	11.787	1.75254e-05	130.02	0.444323	0	0.00072375	100.45	0.480634	0	0.041898	68.044	0.53859	2.76164	1.12696e-05	129.06	0.832918	7.37428	4.53984e-05
PBANKA_040620	541	PBANKA_040620	PBANKA_040620	>PBANKA_040620 | organism=Plasmodium_berghei_ANKA | product=conserved Plasmodium protein, unknown function | location=berg04:230444-241686(-) | length=3610 | sequence_SO=chromosome | SO=protein_coding	0.992948	21.9891	9.17757e-10	168.79	108.9	164.53	0.915674	10.5718	3.48296e-05	132.67	0.651181	4.68621	0.00016685	116.09	0.975153	17.6484	2.66269e-05	139.78	0.807039	6.36991	5.34173e-05	116.98	0.657566	4.76616	2.64402e-09	168.79	0.675825	3.98059	0.0010141	90.729	0.992948	21.9891	9.17757e-10	164.53	0.625104	2.22374	0.00252748	103.45	0.744689	6.10801	6.76595e-05	135.36	0.80442	6.79988	0.000323763
PBANKA_040620	543	PBANKA_040620	PBANKA_040620	>PBANKA_040620 | organism=Plasmodium_berghei_ANKA | product=conserved Plasmodium protein, unknown function | location=berg04:230444-241686(-) | length=3610 | sequence_SO=chromosome | SO=protein_coding	0.944713	12.4289	1.48056e-07	151.03	57.312	120.56	0	0		NaN	0	0		NaN	0.774907	8.20886	1.43777e-05	126.4	0	0		NaN	0.944713	12.4289	3.25333e-05	120.56	0	0		NaN	0.833522	8.1915	1.48056e-07	151.03	0.501926	2.02727	0.00253213	79.695	0.438007	0.0574797	7.97175e-05	128.72	0.512405	1.02633	0.00111928
PBANKA_040620	1287	PBANKA_040620	PBANKA_040620	>PBANKA_040620 | organism=Plasmodium_berghei_ANKA | product=conserved Plasmodium protein, unknown function | location=berg04:230444-241686(-) | length=3610 | sequence_SO=chromosome | SO=protein_coding	0.81817	6.53177	1.13748e-09	169.72	85.526	74.793	0	0		NaN	0.5	0	1.13748e-09	169.72	0	0		NaN	0.81817	6.53177	0.0157856	75.682	0	0		NaN					0.5	0	0.0426547	54.65	0	0		NaN					0	0
PBANKA_040620	1289	PBANKA_040620	PBANKA_040620	>PBANKA_040620 | organism=Plasmodium_berghei_ANKA | product=conserved Plasmodium protein, unknown function | location=berg04:230444-241686(-) | length=3610 | sequence_SO=chromosome | SO=protein_coding	0.999355	31.9034	1.13748e-09	169.72	85.526	80.459	0.9976	26.1879	0.000314312	116.61	0.982377	17.4619	1.13748e-09	169.72	0.998901	29.5864	5.30714e-06	157.47					0.981028	17.1358	0.000117428	132.62	0.856907	7.77316	0.00396791	97.352	0.919618	10.5845	0.00183511	96.334	0	0		NaN	0.883224	8.78716	0.000149379	129.89	0.654042	2.76583	0.00876347
PBANKA_040620	1270	PBANKA_040620	PBANKA_040620	>PBANKA_040620 | organism=Plasmodium_berghei_ANKA | product=conserved Plasmodium protein, unknown function | location=berg04:230444-241686(-) | length=3610 | sequence_SO=chromosome | SO=protein_coding	0.999796	38.965	0.00127447	100.68	54.612	92.265					0.99957	35.0999	0.00129697	100.58	0.999766	39.8046	0.00658797	78.501	0.999763	36.6366	0.00127447	97.823	0	0		NaN	0	0		NaN	0	0		NaN	0	0		NaN	0	0		NaN	0	0
PBANKA_040620	1273	PBANKA_040620	PBANKA_040620	>PBANKA_040620 | organism=Plasmodium_berghei_ANKA | product=conserved Plasmodium protein, unknown function | location=berg04:230444-241686(-) | length=3610 | sequence_SO=chromosome | SO=protein_coding	0.999113	31.7688	5.85838e-05	153.41	112.79	118.31	0.997702	27.1474	0.00119293	100.23	0.997663	27.977	0.00129697	100.58	0.998458	30.7846	5.85838e-05	153.41	0.993664	21.9732	8.38431e-05	136.57	0.999113	31.7688	0.000642679	118.31	0.92696	11.2528	0.0247062	56.793	0.994475	24.197	0.00897132	88.163	0	0		NaN	0	0		NaN	0.993556	21.8834	0.000389891
PBANKA_040640	890	PBANKA_040640	PBANKA_040640	>PBANKA_040640 | organism=Plasmodium_berghei_ANKA | product=conserved Plasmodium protein, unknown function | location=berg04:246169-250740(+) | length=1523 | sequence_SO=chromosome | SO=protein_coding	0.999944	42.5124	0.00160461	70.295	34.483	58.5																													0.999944	42.5124	0.00160461	58.5
PBANKA_040640	276	PBANKA_040640	PBANKA_040640	>PBANKA_040640 | organism=Plasmodium_berghei_ANKA | product=conserved Plasmodium protein, unknown function | location=berg04:246169-250740(+) | length=1523 | sequence_SO=chromosome | SO=protein_coding	0.840388	7.32861	0.00273019	61.684	27.191	61.684					0.840388	7.32861	0.00273019	61.684	0.77198	6.36039	0.00511085	56.719
PBANKA_040660	57	PBANKA_040660	PBANKA_040660	>PBANKA_040660 | organism=Plasmodium_berghei_ANKA | product=conserved rodent malaria protein, unknown function | location=berg04:254762-255595(-) | length=277 | sequence_SO=chromosome | SO=protein_coding	1	88.311	0.00208147	88.311	52.838	88.311
PBANKA_040660	232	PBANKA_040660	PBANKA_040660	>PBANKA_040660 | organism=Plasmodium_berghei_ANKA | product=conserved rodent malaria protein, unknown function | location=berg04:254762-255595(-) | length=277 | sequence_SO=chromosome | SO=protein_coding	0.999899	39.9607	0.000507083	72.793	36.838	72.793																					0	0		NaN	0	0		NaN
PBANKA_040710	115	PBANKA_040710	PBANKA_040710	>PBANKA_040710 | organism=Plasmodium_berghei_ANKA | product=splicing factor 3B subunit 1, putative (SF3B1) | location=berg04:267616-271425(-) | length=1269 | sequence_SO=chromosome | SO=protein_coding	1	110.368	5.84555e-08	160.47	121.77	110.37	1	113.71	0.000839541	113.71	1	75.2254	0.0341294	75.225	1	81.3791	0.00400529	101.53	1	99.8728	0.0048472	99.873	1	136.021	0.000152275	136.02	1	95.365	0.00827567	95.365	1	106.229	0.0016222	109.37	1	76.1184	0.00676444	97.352	1	95.9875	0.00327177	95.988	1	84.0255	0.00249613
PBANKA_040710	117	PBANKA_040710	PBANKA_040710	>PBANKA_040710 | organism=Plasmodium_berghei_ANKA | product=splicing factor 3B subunit 1, putative (SF3B1) | location=berg04:267616-271425(-) | length=1269 | sequence_SO=chromosome | SO=protein_coding	1	110.368	5.84555e-08	160.47	121.77	110.37	1	113.71	0.000839541	113.71	1	75.2254	0.0341294	75.225	1	81.3791	0.00400529	101.53	1	99.8728	0.0048472	99.873	1	136.021	0.000152275	136.02	1	95.365	0.00827567	95.365	1	106.229	0.0016222	109.37	1	76.1184	0.00676444	97.352	1	95.9875	0.00327177	95.988	1	84.0255	0.00249613
PBANKA_040710	104	PBANKA_040710	PBANKA_040710	>PBANKA_040710 | organism=Plasmodium_berghei_ANKA | product=splicing factor 3B subunit 1, putative (SF3B1) | location=berg04:267616-271425(-) | length=1269 | sequence_SO=chromosome | SO=protein_coding	1	71.4448	0.000611433	120.92	59.688	102.73	0.999958	43.8157	0.00912559	75.102	0.999999	61.6836	0.00200562	95.428	0.999999	60.2952	0.00417119	108.58	0.999984	48.0328	0.00369733	109.99	1	67.3338	0.00393352	102.29	0.999984	47.8953	0.00565866	81.239	0.999997	55.3192	0.00209028	94.45	1	75.1219	0.00104543	109	0.999998	56.0845	0.00327177	108.06	0.999987	49.0035	0.00223975
PBANKA_040730	46	PBANKA_040730	PBANKA_040730	>PBANKA_040730 | organism=Plasmodium_berghei_ANKA | product=conserved Plasmodium protein, unknown function | location=berg04:275398-276436(-) | length=176 | sequence_SO=chromosome | SO=protein_coding	1	91.24	0.00387531	93.166	59.51	93.166																	0.999969	45.1422	0.00440252	59.083	0.999984	48.0021	0.0364946	56.573
PBANKA_040740	488	PBANKA_040740	PBANKA_040740	>PBANKA_040740 | organism=Plasmodium_berghei_ANKA | product=serine/threonine protein kinase, putative (ARK2) | location=berg04:277117-282517(-) | length=1719 | sequence_SO=chromosome | SO=protein_coding	1	66.1473	0.00131323	90.853	46.607	90.853	0	0		NaN	0	0		NaN	0	0		NaN	0	0		NaN					0	0		NaN	0.999727	36.7322	0.0341958	53.395	0.999944	42.7579	0.0169736	62.055	1	66.1473	0.00131323	90.853	0.996795	25.2488	0.0432855
PBANKA_040740	372	PBANKA_040740	PBANKA_040740	>PBANKA_040740 | organism=Plasmodium_berghei_ANKA | product=serine/threonine protein kinase, putative (ARK2) | location=berg04:277117-282517(-) | length=1719 | sequence_SO=chromosome | SO=protein_coding	1	69.0452	0.00164291	96.707	28.445	69.045	0	0		NaN	0	0		NaN					0	0		NaN	0	0		NaN	0	0		NaN	0	0		NaN					0	0		NaN
PBANKA_040740	628	PBANKA_040740	PBANKA_040740	>PBANKA_040740 | organism=Plasmodium_berghei_ANKA | product=serine/threonine protein kinase, putative (ARK2) | location=berg04:277117-282517(-) | length=1719 | sequence_SO=chromosome | SO=protein_coding	1	75.3164	1.92915e-24	190.79	135.92	75.316	1	122.475	2.17412e-05	139.64	1	102.194	1.38018e-05	127.97	1	103.241	1.27042e-05	150.05	1	140.469	1.23773e-05	149.35	1	85.8815	0.00090643	99.846	1	78.7079	3.65003e-05	134.37	1	57.8059	3.64718e-05	127.07	1	110.438	0.000195916	118.84	1	161.493	3.15912e-06	161.49	1	70.4703	0.000160277
PBANKA_040740	359	PBANKA_040740	PBANKA_040740	>PBANKA_040740 | organism=Plasmodium_berghei_ANKA | product=serine/threonine protein kinase, putative (ARK2) | location=berg04:277117-282517(-) | length=1719 | sequence_SO=chromosome | SO=protein_coding	1	91.168	4.24808e-06	153.93	80.961	101.78	1	73.4925	0.00268381	76.796	1	114.797	6.5422e-06	128.38	1	116.067	9.77454e-06	130.16	1	111.165	1.36546e-05	127.01	1	83.6292	5.4137e-05	119.94					1	94.6205	4.24808e-06	153.93	1	101.552	2.43953e-05	134.8	1	82.9771	1.73473e-05	126.32	1	87.201	0.000295438
PBANKA_040740	1413	PBANKA_040740	PBANKA_040740	>PBANKA_040740 | organism=Plasmodium_berghei_ANKA | product=serine/threonine protein kinase, putative (ARK2) | location=berg04:277117-282517(-) | length=1719 | sequence_SO=chromosome | SO=protein_coding	0.953059	13.0757	2.93514e-06	69.248	44.338	69.248					0.949469	12.7392	0.000218264	57.339	0.826263	6.77227	0.00158318	46.771					0.90103	10.1475	0.00411526	44.164	0.637253	2.44707	7.19178e-06	65.744
PBANKA_040740	1330	PBANKA_040740	PBANKA_040740	>PBANKA_040740 | organism=Plasmodium_berghei_ANKA | product=serine/threonine protein kinase, putative (ARK2) | location=berg04:277117-282517(-) | length=1719 | sequence_SO=chromosome | SO=protein_coding	0.902209	10.9356	0.000145877	135.36	78.542	96.673													0.543919	0.774601	0.000145877	135.36													0	0		NaN					0	0
PBANKA_040740	1332	PBANKA_040740	PBANKA_040740	>PBANKA_040740 | organism=Plasmodium_berghei_ANKA | product=serine/threonine protein kinase, putative (ARK2) | location=berg04:277117-282517(-) | length=1719 | sequence_SO=chromosome | SO=protein_coding	0.999899	39.9846	6.80672e-19	183.21	117.16	183.21					0.999368	33.1098	7.21055e-05	131.3	0.973349	15.6482	1.33626e-07	156.29	0.999899	39.9846	6.80672e-19	183.21	0.99156	21.8684	0.00255703	91.889									0.993323	21.7599	4.73322e-05	134.58					0.99983	38.0562	1.80168e-05
PBANKA_040740	653	PBANKA_040740	PBANKA_040740	>PBANKA_040740 | organism=Plasmodium_berghei_ANKA | product=serine/threonine protein kinase, putative (ARK2) | location=berg04:277117-282517(-) | length=1719 | sequence_SO=chromosome | SO=protein_coding	1	83.248	3.89042e-05	137.99	86.897	137.99																	0	0		NaN									0	0		NaN	0	0		NaN
PBANKA_040740	662	PBANKA_040740	PBANKA_040740	>PBANKA_040740 | organism=Plasmodium_berghei_ANKA | product=serine/threonine protein kinase, putative (ARK2) | location=berg04:277117-282517(-) | length=1719 | sequence_SO=chromosome | SO=protein_coding	0.784001	9.06681	0.000915194	91.926	35.786	91.926																	0	0		NaN					0.784001	9.06681	0.000915194	91.926	0	0		NaN	0	0		NaN
PBANKA_040740	665	PBANKA_040740	PBANKA_040740	>PBANKA_040740 | organism=Plasmodium_berghei_ANKA | product=serine/threonine protein kinase, putative (ARK2) | location=berg04:277117-282517(-) | length=1719 | sequence_SO=chromosome | SO=protein_coding	0.754146	5.6162	1.97514e-05	138.28	62.374	138.28					0.754146	5.6162	3.68781e-05	138.28	0.669171	3.94076	2.59391e-05	121.77	0.612291	2.33706	0.000313416	102.79	0	0		NaN					0.581883	1.94583	8.50199e-05	112.55	0.498902	0	0.00012229	108.25	0.630267	2.35527	5.85822e-05	116.09	0.49622	0	1.97683e-05
PBANKA_040740	1088	PBANKA_040740	PBANKA_040740	>PBANKA_040740 | organism=Plasmodium_berghei_ANKA | product=serine/threonine protein kinase, putative (ARK2) | location=berg04:277117-282517(-) | length=1719 | sequence_SO=chromosome | SO=protein_coding	0.75174	8.95783	0.00369068	78.191	29.11	66.246																					0	0		NaN	0.399675	0.740265	0.0114496	65.038					0	0		NaN
PBANKA_040750	314	PBANKA_040750	PBANKA_040750	>PBANKA_040750 | organism=Plasmodium_berghei_ANKA | product=N2227-like protein, putative | location=berg04:285156-287228(+) | length=690 | sequence_SO=chromosome | SO=protein_coding	0.996188	24.2734	7.21513e-05	92.034	49.394	92.034	0.983395	19.1421	0.015019	45.666	0.989735	19.8569	0.00035462	81.017	0.991378	20.9213	0.00320972	57.222	0.993758	22.1975	0.000206212	84.993	0.898098	9.46766	0.000346911	81.224	0.996188	24.2734	7.21513e-05	92.034	0.992281	22.1739	0.00777253	50.323	0.935679	11.9932	0.0159016	44.541	0.916833	11.2244	0.0101986	48.597	0.977457	16.439	0.00387464
PBANKA_040750	48	PBANKA_040750	PBANKA_040750	>PBANKA_040750 | organism=Plasmodium_berghei_ANKA | product=N2227-like protein, putative | location=berg04:285156-287228(+) | length=690 | sequence_SO=chromosome | SO=protein_coding	0.999839	37.9296	0.00025835	109.44	73.764	92.8	0.975814	16.0585	0.00196735	87.138	0.961463	13.9708	0.00344981	80.96	0.951328	12.9218	0.00199406	86.803	0	0		NaN	0.965369	14.4537	0.00591998	75.483					0	0		NaN									0	0
PBANKA_040750	50	PBANKA_040750	PBANKA_040750	>PBANKA_040750 | organism=Plasmodium_berghei_ANKA | product=N2227-like protein, putative | location=berg04:285156-287228(+) | length=690 | sequence_SO=chromosome | SO=protein_coding	0.88748	8.96929	0.00177345	89.43	47.889	82.85	0	0		NaN	0	0		NaN	0.5	0	0.00260012	84.169	0.604305	1.84123	0.0173697	61.186	0.499998	0	0.0193934	59.227					0	0		NaN									0	0
PBANKA_040770	108	PBANKA_040770	PBANKA_040770	>PBANKA_040770 | organism=Plasmodium_berghei_ANKA | product=60S acidic ribosomal protein P2, putative | location=berg04:293777-294112(+) | length=111 | sequence_SO=chromosome | SO=protein_coding	1	124.195	1.47872e-17	183.36	140.68	124.19	1	103.253	0.00145745	103.25	1	66.7109	0.0249586	66.711	1	48.2444	0.0239728	67.194	1	53.2552	0.00301186	70.538	1	46.543	0.0200333	98.135	1	69.7786	0.00316253	70.117	1	46.1623	0.0426516	46.162	1	90.4751	0.00462911	90.475	1	45.8756	0.00221603	77.657	1	48.7114	0.000647907
PBANKA_040770	86	PBANKA_040770	PBANKA_040770	>PBANKA_040770 | organism=Plasmodium_berghei_ANKA | product=60S acidic ribosomal protein P2, putative | location=berg04:293777-294112(+) | length=111 | sequence_SO=chromosome | SO=protein_coding	1	63.2678	1.12771e-09	119.18	93.196	63.268	1	63.8833	1.14798e-07	100.44	0.720119	4.10431	5.73495e-05	77.231	1	50.7699	6.54499e-05	76.049	0.5	0	0.00416158	61.141	1	42.7048	0.00913237	48.204	0.968334	14.8544	0.000435441	78.057	0.737992	4.49737	7.51622e-05	75.3	1	57.6621	6.21277e-05	76.909	1	47.5542	4.49453e-07	94.384	0.953977	13.1656	2.14615e-05
PBANKA_040830	1743	PBANKA_040830	PBANKA_040830	>PBANKA_040830 | organism=Plasmodium_berghei_ANKA | product=phd finger protein, putative | location=berg04:311644-322185(+) | length=3513 | sequence_SO=chromosome | SO=protein_coding	0.996835	25.3816	0.000272978	84.324	44.138	78.418	0.957414	14.5425	0.00131294	67.579	0.976277	16.3664	0.000775475	73.435	0.882521	8.79145	0.000272978	84.324					0	0		NaN	0.891108	10.2505	0.00267241	61.862	0.719368	6.48882	0.00264647	61.942	0.928803	11.1926	0.00054487	77.969	0.996835	25.3816	0.000522029	78.418	0.93244	12.063	0.00334391
PBANKA_040830	2248	PBANKA_040830	PBANKA_040830	>PBANKA_040830 | organism=Plasmodium_berghei_ANKA | product=phd finger protein, putative | location=berg04:311644-322185(+) | length=3513 | sequence_SO=chromosome | SO=protein_coding	0.999668	36.4596	0.00345495	90.853	14.279	90.853
PBANKA_040830	273	PBANKA_040830	PBANKA_040830	>PBANKA_040830 | organism=Plasmodium_berghei_ANKA | product=phd finger protein, putative | location=berg04:311644-322185(+) | length=3513 | sequence_SO=chromosome | SO=protein_coding	0.999968	44.9651	0.000630155	105.63	42.083	95.073	0.999804	37.0852	0.001209	98.508	0.999968	44.9651	0.00153716	95.073	0.99469	23.8513	0.025407	56.29	0	0		NaN	0.999829	37.6774	0.000630155	105.63	0	0		NaN	0	0		NaN	0	0		NaN	0	0		NaN	0.99299	23.4998	0.0451149
PBANKA_040840	66	PBANKA_040840	PBANKA_040840	>PBANKA_040840 | organism=Plasmodium_berghei_ANKA | product=phosphoglycerate mutase, putative | location=berg04:323982-327305(+) | length=1069 | sequence_SO=chromosome | SO=protein_coding	0.999992	50.7983	9.56058e-05	119.08	70.961	119.08	0.999991	50.3546	0.000127364	115.2	0.998486	28.2035	0.00194423	87.429	0.998618	28.6317	0.0106267	68.261	0.999906	40.2601	0.00171176	90.348	0.997831	26.6292	0.000668762	101.28	0.998059	27.1333	0.00500731	77.221	0.999691	35.1011	0.000451735	105.02	0.999992	50.7983	9.56058e-05	119.08	0.998953	29.9143	0.00436647	78.441	0.987796	19.0821	0.00076419
PBANKA_040840	408	PBANKA_040840	PBANKA_040840	>PBANKA_040840 | organism=Plasmodium_berghei_ANKA | product=phosphoglycerate mutase, putative | location=berg04:323982-327305(+) | length=1069 | sequence_SO=chromosome | SO=protein_coding	1	57.5301	3.48644e-09	168.61	65.352	57.53					0.994571	22.6293	0.000279137	133.88	0.997681	26.3372	0.00112256	130.1	0.994845	22.8549	0.00079997	116.9	0.999909	40.3862	2.40535e-05	148.89	0.980512	17.0168	0.012123	106.58	0.964353	14.3222	0.00284043	95.183					0.96109	13.927	0.00226324	99.941	0.977065	16.2943	0.000825564
PBANKA_040840	410	PBANKA_040840	PBANKA_040840	>PBANKA_040840 | organism=Plasmodium_berghei_ANKA | product=phosphoglycerate mutase, putative | location=berg04:323982-327305(+) | length=1069 | sequence_SO=chromosome | SO=protein_coding	1	57.5301	0.000159936	141.65	34.26	57.53	0.871877	8.32827	0.000216948	135.04	0.966377	14.5851	0.00090386	113.53	0.599228	1.74695	0.00690302	78.615	0.833516	6.99541	0.00593463	81.128	0.700926	3.69894	0.000159936	141.65	0.99452	22.5886	0.00064556	126.56	0.952605	13.0318	0.00405883	88.134	0.891247	9.13559	0.00211908	101.43	0.956246	13.3955	0.00290233	94.673	0	0
PBANKA_040840	13	PBANKA_040840	PBANKA_040840	>PBANKA_040840 | organism=Plasmodium_berghei_ANKA | product=phosphoglycerate mutase, putative | location=berg04:323982-327305(+) | length=1069 | sequence_SO=chromosome | SO=protein_coding	1	79.5464	1.56773e-19	180.76	132.24	121.77	1	71.2325	0.000179373	110.26	1	91.5825	8.13686e-06	130.95	1	82.3615	2.95296e-06	144.25	1	80.0752	7.7325e-05	115.2	1	94.5704	0.000150233	112.91	1	87.9902	3.79332e-06	127.91	1	94.567	1.56773e-19	180.76	1	95.3386	2.08221e-05	120.82	1	87.2821	1.36207e-05	138.28	1	83.8226	1.37548e-05
PBANKA_040840	20	PBANKA_040840	PBANKA_040840	>PBANKA_040840 | organism=Plasmodium_berghei_ANKA | product=phosphoglycerate mutase, putative | location=berg04:323982-327305(+) | length=1069 | sequence_SO=chromosome | SO=protein_coding	0.994536	22.6099	1.4739e-05	136.59	95.224	102.61	0.89708	10.3917	0.0304732	52.19	0	0		NaN	0.994536	22.6099	2.23014e-05	136.59	0.791681	5.86246	0.0198069	61.04	0.882955	11.2297	0.0233692	55.972	0	0		NaN	0.946118	13.1827	0.0358875	56.553	0.842247	9.17598	0.0317226	51.524	0.674787	3.30229	0.0388733	48.371	0.795283	5.93456	0.0217363
PBANKA_040840	23	PBANKA_040840	PBANKA_040840	>PBANKA_040840 | organism=Plasmodium_berghei_ANKA | product=phosphoglycerate mutase, putative | location=berg04:323982-327305(+) | length=1069 | sequence_SO=chromosome | SO=protein_coding	0.999396	32.451	0.000298329	107.85	78.774	105.38	0.959342	13.7379	0.0122522	67.785	0.995497	23.4599	0.00741343	92.136	0.948444	13.5001	0.0158547	60.542	0.998132	27.4686	0.00507078	77.657	0.975671	16.0413	0.00342532	81.48	0.89661	9.65001	0.0329408	50.252	0.962157	14.1637	0.0063704	73.346	0.867882	8.25648	0.0201649	60.761	0.998444	29.0329	0.000298329	107.85	0.959178	13.7466	0.0102972
PBANKA_040840	900	PBANKA_040840	PBANKA_040840	>PBANKA_040840 | organism=Plasmodium_berghei_ANKA | product=phosphoglycerate mutase, putative | location=berg04:323982-327305(+) | length=1069 | sequence_SO=chromosome | SO=protein_coding	0.972767	15.5293	1.23275e-06	162.42	91.068	103.71	0.947328	12.5682	0.00257247	78.456	0.740211	4.54819	0.00485384	71.286	0.951531	12.9477	0.00211066	80.596	0.937798	11.7831	0.000209536	104.81					0.776177	5.43233	0.0257382	50.884	0	0		NaN
PBANKA_040840	902	PBANKA_040840	PBANKA_040840	>PBANKA_040840 | organism=Plasmodium_berghei_ANKA | product=phosphoglycerate mutase, putative | location=berg04:323982-327305(+) | length=1069 | sequence_SO=chromosome | SO=protein_coding	0.972763	15.8054	2.65753e-05	135.49	60.157	57.794													0	0		NaN	0.972763	15.8054	0.0421378	57.794					0	0		NaN	0.947361	12.5521	2.65753e-05	135.49	0.789386	5.73925	0.00228975	79.461	0.943758	12.25	0.0011753
PBANKA_040840	439	PBANKA_040840	PBANKA_040840	>PBANKA_040840 | organism=Plasmodium_berghei_ANKA | product=phosphoglycerate mutase, putative | location=berg04:323982-327305(+) | length=1069 | sequence_SO=chromosome | SO=protein_coding	1	87.2162	6.73986e-44	201.96	116.47	112.57	0.999346	31.842	3.2354e-17	181.49	0.989133	19.5915	2.33243e-32	193.63	0.990628	20.2408	7.31622e-06	148.64	0.99233	21.1188	3.92083e-05	153.6	1	87.2162	3.15783e-05	152.51	0.977218	16.2337	2.01452e-11	171.39	0.977892	16.4574	4.19893e-16	178.1	0.984857	18.1316	5.30774e-17	180.52	0.972693	15.7948	5.95884e-05	121	0.992188	21.0382	7.47364e-12
PBANKA_040840	443	PBANKA_040840	PBANKA_040840	>PBANKA_040840 | organism=Plasmodium_berghei_ANKA | product=phosphoglycerate mutase, putative | location=berg04:323982-327305(+) | length=1069 | sequence_SO=chromosome | SO=protein_coding	1	77.1419	6.73986e-44	201.96	116.47	112.57	1	71.5824	6.51924e-11	173.78	1	81.1435	2.33243e-32	193.63	1	72.95	7.6798e-11	175.85	1	62.1982	1.4109e-05	153.6	1	77.1419	4.73185e-05	152.51	1	71.9818	2.01452e-11	171.39	1	66.3378	4.19893e-16	178.1	1	88.4003	5.30774e-17	180.52	0.999983	48.6111	5.95884e-05	121	1	88.433	7.15474e-11
PBANKA_040840	79	PBANKA_040840	PBANKA_040840	>PBANKA_040840 | organism=Plasmodium_berghei_ANKA | product=phosphoglycerate mutase, putative | location=berg04:323982-327305(+) | length=1069 | sequence_SO=chromosome | SO=protein_coding	0.999999	59.9647	0.000161181	132.15	86.271	125.86	0	0		NaN	0.999988	49.386	0.000236827	119.47	0.999983	50.6561	0.000637884	109.04	0.999921	42.8373	0.000677804	105	0.999961	44.6897	0.000228268	129.05																	0.999995	54.3018	0.000366445
PBANKA_040880	96	PBANKA_040880	PBANKA_040880	>PBANKA_040880 | organism=Plasmodium_berghei_ANKA | product=conserved Plasmodium protein, unknown function | location=berg04:335365-335694(+) | length=109 | sequence_SO=chromosome | SO=protein_coding	0.886054	8.91885	4.69039e-06	112.91	83.065	112.91	0.64889	0.671476	0.00262107	65.855	0	0		NaN	0	0		NaN	0.782344	10.0673	0.0278041	47.75	0.555229	0	0.00390414	62.847	0.403911	0	0.0269699	47.75					0.886054	8.91885	4.69039e-06	112.91					0.366471	2.66883	0.0150145
PBANKA_040880	97	PBANKA_040880	PBANKA_040880	>PBANKA_040880 | organism=Plasmodium_berghei_ANKA | product=conserved Plasmodium protein, unknown function | location=berg04:335365-335694(+) | length=109 | sequence_SO=chromosome | SO=protein_coding	0.886054	8.91885	4.69039e-06	112.91	83.065	112.91	0.656297	0.671476	0.00262107	65.855	0	0		NaN	0	0		NaN	0.782344	10.0673	0.0278041	47.75	0.786059	5.75922	0.000870912	80.664	0.659861	4.08474	0.00424755	62.167					0.886054	8.91885	4.69039e-06	112.91					0.366471	2.66883	0.0150145
PBANKA_040890	715	PBANKA_040890	PBANKA_040890	>PBANKA_040890 | organism=Plasmodium_berghei_ANKA | product=conserved Plasmodium protein, unknown function | location=berg04:336765-339062(+) | length=765 | sequence_SO=chromosome | SO=protein_coding	0.979074	16.7428	1.45453e-10	170.47	115.37	98.337													0.617686	2.11295	0.00151999	102.03					0.952652	10.8323	0.0404931	69.986	0.979074	16.7428	0.000945667	98.337					0.761112	5.03377	2.75753e-05	142.55
PBANKA_040890	538	PBANKA_040890	PBANKA_040890	>PBANKA_040890 | organism=Plasmodium_berghei_ANKA | product=conserved Plasmodium protein, unknown function | location=berg04:336765-339062(+) | length=765 | sequence_SO=chromosome | SO=protein_coding	0.929582	11.2061	0.00151645	92.8	22.985	92.8	0.639929	2.49786	0.0343195	63.436					0	0		NaN									0	0		NaN	0.664198	2.96215	0.00204651	86.367	0	0		NaN	0.929582	11.2061	0.00151645	92.8	0	0
PBANKA_040890	539	PBANKA_040890	PBANKA_040890	>PBANKA_040890 | organism=Plasmodium_berghei_ANKA | product=conserved Plasmodium protein, unknown function | location=berg04:336765-339062(+) | length=765 | sequence_SO=chromosome | SO=protein_coding	0.841311	7.24651	0.000302548	107.63	51.175	49.395									0	0		NaN									0	0		NaN	0.69002	3.47529	0.000302548	107.63	0	0		NaN					0	0
PBANKA_040890	664	PBANKA_040890	PBANKA_040890	>PBANKA_040890 | organism=Plasmodium_berghei_ANKA | product=conserved Plasmodium protein, unknown function | location=berg04:336765-339062(+) | length=765 | sequence_SO=chromosome | SO=protein_coding	0.999943	43.2048	0.000148525	134.4	51.318	94.339					0.999888	40.0908	0.0006563	109.95	0.999943	43.2048	0.00194189	94.339	0.999928	41.4561	0.000148525	134.4					0.998111	27.4693	0.0086715	71.98													0.999314	31.8142	0.00158024
PBANKA_040910	201	PBANKA_040910	PBANKA_040910	>PBANKA_040910 | organism=Plasmodium_berghei_ANKA | product=pre-mRNA splicing factor, putative | location=berg04:341215-342763(-) | length=422 | sequence_SO=chromosome | SO=protein_coding	0.999972	50.0299	0.000102485	116.45	75.153	88.04	0.960624	12.6835	0.00782362	74.876	0.984748	18.1076	0.00804186	74.561	0.933321	11.3319	0.00372431	82.475	0.994903	22.9057	0.00269299	85.777	0.95903	13.6624	0.00872379	73.574	0.99491	22.8998	0.000120055	114.78	0.996089	27.029	0.0209967	62.765	0.99931	31.9332	0.0090154	73.153	0.967258	14.7326	0.030097	57.768	0.999972	50.0299	0.00224222
PBANKA_040910	202	PBANKA_040910	PBANKA_040910	>PBANKA_040910 | organism=Plasmodium_berghei_ANKA | product=pre-mRNA splicing factor, putative | location=berg04:341215-342763(-) | length=422 | sequence_SO=chromosome | SO=protein_coding	0.999961	45.3805	0.000102485	116.45	75.153	81.884	0.778218	5.17283	0.00782362	74.876	0.998722	29.3554	0.00804186	74.561	0.973498	15.3392	0.00372431	82.475	0.999038	30.1895	0.00269299	85.777	0.989464	19.5765	0.00872379	73.574	0.997634	26.2282	0.000120055	114.78	0.995865	27.029	0.0209967	62.765	0.999726	37.1028	0.0090154	73.153	0.991264	20.6376	0.030097	57.768	0.99992	43.7619	0.00224222
PBANKA_040910	205	PBANKA_040910	PBANKA_040910	>PBANKA_040910 | organism=Plasmodium_berghei_ANKA | product=pre-mRNA splicing factor, putative | location=berg04:341215-342763(-) | length=422 | sequence_SO=chromosome | SO=protein_coding	0.999933	41.8558	0.000102485	116.45	75.153	114.78	0.990344	19.7482	0.00782362	74.876	0.997533	26.8108	0.00804186	74.561	0.999189	30.791	0.00372431	82.475	0.998578	30.3245	0.00269299	85.777	0.996826	28.4753	0.00872379	73.574	0.999933	41.8558	0.000120055	114.78	0.974743	19.1252	0.0209967	62.765	0.994784	23.4978	0.0090154	73.153	0.989886	23.275	0.030097	57.768	0.99864	29.244	0.00224222
PBANKA_040930	804	PBANKA_040930	PBANKA_040930	>PBANKA_040930 | organism=Plasmodium_berghei_ANKA | product=phosphatidylinositol 3- and 4-kinase, putative | location=berg04:348311-351622(-) | length=980 | sequence_SO=chromosome | SO=protein_coding	1	120.661	1.43153e-11	175.77	124.76	120.66	1	140.557	1.79336e-05	140.84	1	51.2353	1.4546e-05	150.63	1	102.45	1.72995e-05	125.23	1	47.499	0.000234048	104.84	1	132.669	1.59137e-05	132.67	1	85.4731	6.76101e-05	114.56	1	69.3792	1.30219e-05	147.41	1	66.6737	8.95319e-06	142.89	1	47.8549	4.44504e-05	135.23	1	81.2259	5.31295e-05
PBANKA_040930	794	PBANKA_040930	PBANKA_040930	>PBANKA_040930 | organism=Plasmodium_berghei_ANKA | product=phosphatidylinositol 3- and 4-kinase, putative | location=berg04:348311-351622(-) | length=980 | sequence_SO=chromosome | SO=protein_coding	0.821217	6.62143	0.000803858	78.272	43.077	78.272									0	0		NaN									0.533874	0.593679	0.0234449	45.135	0.754271	4.87347	0.0113613	53.998	0.545154	0.78783	0.00267123	62.325	0.821217	6.62143	0.000803858	78.272	0	0
PBANKA_040930	332	PBANKA_040930	PBANKA_040930	>PBANKA_040930 | organism=Plasmodium_berghei_ANKA | product=phosphatidylinositol 3- and 4-kinase, putative | location=berg04:348311-351622(-) | length=980 | sequence_SO=chromosome | SO=protein_coding	0.999115	30.794	0.000327359	112.91	46.177	112.91	0	0		NaN	0.98794	19.8071	0.0358231	55.322	0.962115	14.0734	0.0121672	67.997	0	0		NaN	0.969863	16.1869	0.0442968	52.891	0	0		NaN	0.966946	14.6828	0.0037268	86.214	0.98171	18.3409	0.0182077	62.69	0.909262	11.1323	0.00585383	78.508
PBANKA_040930	334	PBANKA_040930	PBANKA_040930	>PBANKA_040930 | organism=Plasmodium_berghei_ANKA | product=phosphatidylinositol 3- and 4-kinase, putative | location=berg04:348311-351622(-) | length=980 | sequence_SO=chromosome | SO=protein_coding	0.915634	11.6434	0.00171513	96.135	23.053	69.431	0	0		NaN	0	0		NaN	0	0		NaN	0	0		NaN	0	0		NaN	0	0		NaN									0	0		NaN	0.657624	3.06022	0.00171513
PBANKA_040930	725	PBANKA_040930	PBANKA_040930	>PBANKA_040930 | organism=Plasmodium_berghei_ANKA | product=phosphatidylinositol 3- and 4-kinase, putative | location=berg04:348311-351622(-) | length=980 | sequence_SO=chromosome | SO=protein_coding	0.978971	17.9006	1.40936e-28	185.57	117.62	135.95					0.750616	5.02698	1.41685e-05	134.08	0.945834	14.4221	1.40936e-28	185.57	0.765741	6.92465	2.87213e-05	124.45	0.978971	17.9006	2.60494e-05	135.95					0.87333	9.32196	0.00169983	92.096	0.751773	5.20775	0.000749125	118.73	0.862377	8.4523	3.36578e-05	135.95
PBANKA_040930	727	PBANKA_040930	PBANKA_040930	>PBANKA_040930 | organism=Plasmodium_berghei_ANKA | product=phosphatidylinositol 3- and 4-kinase, putative | location=berg04:348311-351622(-) | length=980 | sequence_SO=chromosome | SO=protein_coding	0.858323	7.84784	1.19904e-20	165.51	126.83	131.79	0.739454	5.38562	0.0019782	85.271	0	0		NaN	0.728229	4.30095	1.19904e-20	165.51					0.746885	5.09907	2.32795e-05	144.08													0.858323	7.84784	2.88746e-05	131.79	0.668573	3.39449	6.68622e-05
PBANKA_041020	186	PBANKA_041020	PBANKA_041020	>PBANKA_041020 | organism=Plasmodium_berghei_ANKA | product=conserved Plasmodium protein, unknown function | location=berg04:384651-387683(-) | length=1010 | sequence_SO=chromosome | SO=protein_coding	1	66.3869	0.00164178	107.35	37.484	66.387					1	62.8609	0.0207836	62.861	1	107.348	0.00164178	107.35	1	66.3869	0.00578746	81.632
PBANKA_041020	168	PBANKA_041020	PBANKA_041020	>PBANKA_041020 | organism=Plasmodium_berghei_ANKA | product=conserved Plasmodium protein, unknown function | location=berg04:384651-387683(-) | length=1010 | sequence_SO=chromosome | SO=protein_coding	1	70.2475	0.00108282	136.57	105	109.91	0.999996	54.0857	0.00129953	106.74					0.999999	59.7438	0.00275461	100.14													0.999999	59.1316	0.011536	85.17									0.999999	59.1464	0.00715731
PBANKA_041040	33	PBANKA_041040	PBANKA_041040	>PBANKA_041040 | organism=Plasmodium_berghei_ANKA | product=glycogen synthase kinase 3 (GSK3) | location=berg04:390715-392973(-) | length=430 | sequence_SO=chromosome | SO=protein_coding	0.815171	6.724	0.000781098	80.459	41.121	80.459									0	0		NaN					0.815171	6.724	0.000781098	80.459
PBANKA_041040	420	PBANKA_041040	PBANKA_041040	>PBANKA_041040 | organism=Plasmodium_berghei_ANKA | product=glycogen synthase kinase 3 (GSK3) | location=berg04:390715-392973(-) | length=430 | sequence_SO=chromosome | SO=protein_coding	0.94387	12.2504	6.57174e-07	135.33	65.158	106.74	0	0		NaN					0.733612	4.36715	0.00273417	68.261	0	0		NaN	0.920043	10.5976	0.000224554	107.75	0.50202	0	0.00138292	74.812	0	0		NaN	0.739326	4.57872	0.00249	81.606	0.500413	0	0.00950238	56.036	0.500063	0	0.000439771
PBANKA_041040	421	PBANKA_041040	PBANKA_041040	>PBANKA_041040 | organism=Plasmodium_berghei_ANKA | product=glycogen synthase kinase 3 (GSK3) | location=berg04:390715-392973(-) | length=430 | sequence_SO=chromosome | SO=protein_coding	0.991866	21.3579	6.57174e-07	151.45	94.769	118.9	0.945729	12.4069	6.31467e-05	151.45	0.878306	8.33783	1.43568e-05	143.84	0.825312	7.08754	0.000576477	110.83	0.988277	19.5277	0.000136946	112.74	0.922713	11.0265	0.0140403	51.786	0.991276	21.5356	1.14947e-05	128.52	0.740243	4.53855	0.00113949	77.027	0.788212	5.70993	0.000455196	90.712	0.965532	16.1146	0.000233416	106.88	0.991866	21.3579	0.000202017
PBANKA_041040	424	PBANKA_041040	PBANKA_041040	>PBANKA_041040 | organism=Plasmodium_berghei_ANKA | product=glycogen synthase kinase 3 (GSK3) | location=berg04:390715-392973(-) | length=430 | sequence_SO=chromosome | SO=protein_coding	0.998613	28.9755	1.39871e-11	172.77	117.68	151.45	0.998613	28.9755	6.31467e-05	151.45	0.981701	17.7436	1.43568e-05	143.84	0.874318	8.53192	0.000694194	82.216	0.973085	15.6881	0.000136946	112.74	0.993917	24.6349	0.000224554	107.75	0.984282	17.9984	1.14947e-05	128.52	0.949246	12.7005	6.80226e-05	117.53	0.98945	20.0077	0.000455196	90.712	0.866943	8.34322	0.000233416	106.88	0.900086	9.65461	0.000202017
PBANKA_041050	495	PBANKA_041050	PBANKA_041050	>PBANKA_041050 | organism=Plasmodium_berghei_ANKA | product=transporter, putative | location=berg04:395801-397969(+) | length=722 | sequence_SO=chromosome | SO=protein_coding	0.962725	14.1209	0.00084942	106.29	67.113	81.239	0.5	0	0.0111887	69.03	0.91163	10.1351	0.00238298	92.039	0.873192	8.37964	0.0162362	64.104	0.609425	1.93215	0.0260732	57.267	0.83168	6.9382	0.014302	65.565	0.795446	5.89802	0.00566214	78.985	0.853384	7.64964	0.00689534	75.911	0.894058	9.26296	0.00501513	81.239	0.907593	9.92186	0.00084942	106.29	0.828234	6.83215	0.0026928
PBANKA_041050	497	PBANKA_041050	PBANKA_041050	>PBANKA_041050 | organism=Plasmodium_berghei_ANKA | product=transporter, putative | location=berg04:395801-397969(+) | length=722 | sequence_SO=chromosome | SO=protein_coding	0.98041	16.9936	0.00394074	85.29	36.292	65.278	0.5	0	0.0111887	69.03	0.5	0	0.0322823	53.448	0.963823	14.2557	0.00807243	72.848	0.689161	3.45785	0.0398136	49.483	0.948482	12.6507	0.00811898	72.731	0.979973	16.8961	0.0128558	67.118	0.5	0	0.0110154	69.229	0.822233	6.65145	0.0228896	59.227	0	0		NaN	0.823214	6.68065	0.0193737
PBANKA_041050	419	PBANKA_041050	PBANKA_041050	>PBANKA_041050 | organism=Plasmodium_berghei_ANKA | product=transporter, putative | location=berg04:395801-397969(+) | length=722 | sequence_SO=chromosome | SO=protein_coding	0.998943	29.8454	5.04355e-07	147.96	98.543	128.21	0.989098	19.6295	0.00109612	99.941	0.974312	15.7902	5.21843e-05	139.86	0.98634	18.622	0.000641584	117.03	0.991756	20.8792	0.000377875	115.37	0.979851	16.8722	0.000462923	115.24	0.979187	16.7515	0.00037174	117.48	0.986624	18.6823	0.000323327	123.28	0.998512	30.187	0.00181085	100.73	0.973521	16.6934	0.000776291	109.6	0.98788	19.1429	0.00082172
PBANKA_041065	145	PBANKA_041065	PBANKA_041065	>PBANKA_041065 | organism=Plasmodium_berghei_ANKA | product=conserved Plasmodium protein, unknown function | location=berg04:401776-403062(+) | length=332 | sequence_SO=chromosome | SO=protein_coding	1	63.4363	0.00103463	97.502	66.938	63.436																					1	71.5923	0.00814147	71.592	1	77.2211	0.00500731	77.221	0	0		NaN	1	74.7318	0.00631467	74.732	1	71.9292	0.00789015
PBANKA_041070	60	PBANKA_041070	PBANKA_041070	>PBANKA_041070 | organism=Plasmodium_berghei_ANKA | product=conserved Plasmodium protein, unknown function | location=berg04:403707-404732(-) | length=286 | sequence_SO=chromosome | SO=protein_coding	0.992609	21.281	0.00109406	107.63	15.365	90.259	0.939929	11.9443	0.00374876	82.942					0	0		NaN	0	0		NaN	0.992609	21.281	0.0301553	90.259					0.731877	4.36108	0.0169484	62.525
PBANKA_041130	341	PBANKA_041130	PBANKA_041130	>PBANKA_041130 | organism=Plasmodium_berghei_ANKA | product=conserved Plasmodium protein, unknown function | location=berg04:415992-418648(-) | length=562 | sequence_SO=chromosome | SO=protein_coding	1	67.3034	1.76156e-44	201.61	141.75	139.51	0.999923	41.1073	5.7786e-05	154.86	0.999998	57.7729	4.45311e-07	134.8	0.999985	48.297	3.3616e-05	124.21	0.999957	43.6991	0.000121193	113.67	0.99996	44.0337	2.75486e-05	125.04	0.999973	45.6283	5.33785e-05	121.48	0.999591	33.8761	7.53297e-07	136.57	0.999999	61.3074	1.76156e-44	201.61	0.999993	51.7463	8.1449e-05	151.85	0.999989	49.5179	3.28639e-05
PBANKA_041130	540	PBANKA_041130	PBANKA_041130	>PBANKA_041130 | organism=Plasmodium_berghei_ANKA | product=conserved Plasmodium protein, unknown function | location=berg04:415992-418648(-) | length=562 | sequence_SO=chromosome | SO=protein_coding	0.998906	34.1137	5.11691e-17	149	105.77	110.91					0.578907	3.18743	0.00834849	48.286	0.680414	3.28207	3.69213e-05	89.08	0.884582	9.07816	0.000655688	66.772	0.949613	12.8131	0.000201612	79.426	0.963668	16.8303	0.000188011	80.082	0.98885	19.8351	1.1011e-08	118.37	0.998644	28.6731	5.11691e-17	149	0.939813	11.9354	6.66178e-09	126.32	0.995108	24.3143	1.82518e-05
PBANKA_041130	547	PBANKA_041130	PBANKA_041130	>PBANKA_041130 | organism=Plasmodium_berghei_ANKA | product=conserved Plasmodium protein, unknown function | location=berg04:415992-418648(-) | length=562 | sequence_SO=chromosome | SO=protein_coding	0.991436	20.6682	1.34737e-12	143.74	101.11	141.08	0.991436	20.6682	6.79004e-10	141.08	0.936886	11.7722	9.67524e-09	109.77	0.754492	4.8763	8.36943e-09	116.44	0.843371	7.80746	0.000103979	84.125	0.96114	15.2848	1.69832e-05	96.128	0.720495	7.5579	0.00134743	61.039	0.71205	6.51662	5.75246e-05	89.631	0.864364	10.8258	1.88732e-05	95.153	0.718202	4.08248	0.00054672	69.272	0.787182	5.96723	0.000197327
PBANKA_041130	415	PBANKA_041130	PBANKA_041130	>PBANKA_041130 | organism=Plasmodium_berghei_ANKA | product=conserved Plasmodium protein, unknown function | location=berg04:415992-418648(-) | length=562 | sequence_SO=chromosome | SO=protein_coding	0.997789	26.5475	0.000159082	106.28	43.407	71.148					0.918259	10.6875	0.00142208	67.252	0.986659	18.6898	0.000434083	81.799	0.978534	16.6009	0.00547572	56.017	0.873009	8.37357	0.00198443	65.887	0.928178	11.1138	0.000863347	72.21	0.964733	14.371	0.000690944	77.221	0.997789	26.5475	0.00123792	71.148	0.837039	7.10663	0.000677131	77.401	0.95568	13.3374	0.00149484
PBANKA_041130	266	PBANKA_041130	PBANKA_041130	>PBANKA_041130 | organism=Plasmodium_berghei_ANKA | product=conserved Plasmodium protein, unknown function | location=berg04:415992-418648(-) | length=562 | sequence_SO=chromosome | SO=protein_coding	1	105.301	1.51737e-06	158.89	93.471	110.97	1	78.9488	0.000354231	106.7	1	126.545	6.27456e-05	127.58	1	118.062	6.66048e-05	125.59	1	87.4121	0.0114241	97.223	1	118.569	6.30968e-05	127.32	1	98.6762	0.000909564	98.676	1	132.21	3.2177e-05	135.18	1	99.0297	0.000671749	101.23	1	123.28	2.98855e-05	135.81	1	131.103	4.88917e-05
PBANKA_041130	445	PBANKA_041130	PBANKA_041130	>PBANKA_041130 | organism=Plasmodium_berghei_ANKA | product=conserved Plasmodium protein, unknown function | location=berg04:415992-418648(-) | length=562 | sequence_SO=chromosome | SO=protein_coding	0.84661	7.41886	3.58944e-06	142.22	68.771	142.22									0.84661	7.41886	3.58944e-06	142.22	0.753489	4.85252	0.00207548	74.251
PBANKA_041170	251	PBANKA_041170	PBANKA_041170	>PBANKA_041170 | organism=Plasmodium_berghei_ANKA | product=co-chaperone p23, putative | location=berg04:430242-431872(+) | length=284 | sequence_SO=chromosome | SO=protein_coding	0.999328	32.2184	0.00248146	87.881	66.312	87.881																									0.998753	30.0533	0.00267417	86.039	0.999328	32.2184	0.00248146	87.881					0.998767	26.3562	0.00371621
PBANKA_041180	93	PBANKA_041180	PBANKA_041180	>PBANKA_041180 | organism=Plasmodium_berghei_ANKA | product=vesicle transport v-SNARE protein, putative | location=berg04:432206-433797(-) | length=197 | sequence_SO=chromosome | SO=protein_coding	0.999989	49.6685	0.00198665	102.97	66.553	100.02	0	0		NaN	0.999343	31.8263	0.0192157	70.54	0.999924	41.2058	0.00198665	102.97	0.999305	31.7181	0.039201	52.495	0	0		NaN	0.996773	24.9003	0.0182165	73.881	0.99326	21.6917	0.0391324	63.091									0.990031	19.9985	0.0340741
PBANKA_041270	89	PBANKA_041270	PBANKA_041270	>PBANKA_041270 | organism=Plasmodium_berghei_ANKA | product=zinc finger protein, putative | location=berg04:468389-469085(+) | length=189 | sequence_SO=chromosome | SO=protein_coding	0.999989	52.3574	4.3865e-06	132.25	75.106	114.52	0.998513	31.3152	0.00126718	92.439	0.911372	12.6085	0.00220465	83.894	0.999049	31.0635	0.000829808	97.352	0.979755	18.3873	0.0147387	61.757	0.999989	52.3574	1.1236e-05	132.25	0	0		NaN	0.999133	31.6141	0.000162836	111.01	0.998963	30.7576	0.00240199	82.877	0.999413	33.3139	3.2287e-05	119.68	0.999612	34.7395	0.000122751
PBANKA_041300	559	PBANKA_041300	PBANKA_041300	>PBANKA_041300 | organism=Plasmodium_berghei_ANKA | product=conserved Plasmodium protein, unknown function | location=berg04:480894-487655(+) | length=1626 | sequence_SO=chromosome | SO=protein_coding	1	76.6446	0.00306524	109.16	43.915	98.04	0	0		NaN	1	71.4448	0.00656029	86.344	0.999996	53.8666	0.0132788	71.221	1	65.6547	0.00347868	94.363	0.999997	55.7777	0.0153808	68.786	0	0		NaN	0.999952	43.1671	0.0317597	54.486	0.999988	49.285	0.030173	55.721	1	94.3392	0.00306524	109.16	0.999999	62.3085	0.0132788
PBANKA_041300	591	PBANKA_041300	PBANKA_041300	>PBANKA_041300 | organism=Plasmodium_berghei_ANKA | product=conserved Plasmodium protein, unknown function | location=berg04:480894-487655(+) | length=1626 | sequence_SO=chromosome | SO=protein_coding	1	100.687	2.75182e-05	142.72	90.122	100.69	1	56.29	0.0149467	65.895	1	88.8027	0.000624823	102.5	1	88.1627	0.00115846	97.291	1	110.044	0.00024207	113.23	1	102.872	0.000572632	102.87	1	97.2139	0.00106526	107.17	1	128.991	5.89404e-05	128.99	1	102.028	0.000625292	102.03	1	142.721	2.75182e-05	142.72	1	116.04	6.89204e-05
PBANKA_041300	9	PBANKA_041300	PBANKA_041300	>PBANKA_041300 | organism=Plasmodium_berghei_ANKA | product=conserved Plasmodium protein, unknown function | location=berg04:480894-487655(+) | length=1626 | sequence_SO=chromosome | SO=protein_coding	1	69.6154	0.00377961	90.422	51.166	90.422									1	69.6154	0.0359706	90.422																					0.999992	51.1281	0.00377961	80.596
PBANKA_041300	1441	PBANKA_041300	PBANKA_041300	>PBANKA_041300 | organism=Plasmodium_berghei_ANKA | product=conserved Plasmodium protein, unknown function | location=berg04:480894-487655(+) | length=1626 | sequence_SO=chromosome | SO=protein_coding	1	103.251	0.000268262	106.87	65.171	106.87	0	0		NaN	0	0		NaN	1	67.2233	0.00908398	68.525	0	0		NaN	0	0		NaN	0	0		NaN	0	0		NaN	0	0		NaN	1	103.251	0.000268262	106.87	0.999994	52.5602	0.0252357
PBANKA_041340	35	PBANKA_041340	PBANKA_041340	>PBANKA_041340 | organism=Plasmodium_berghei_ANKA | product=conserved Plasmodium protein, unknown function | location=berg04:494302-495701(+) | length=371 | sequence_SO=chromosome | SO=protein_coding	0.806746	6.72687	9.29616e-05	116.06	62.783	69.03	0.49077	0	0.00324381	69.935	0	0		NaN					0.806746	6.72687	0.000255017	104.38					0.495776	0	9.29616e-05	116.06	0	0		NaN	0.564124	1.1516	0.000875974	84.403	0.466916	0	0.00063216	88
PBANKA_041340	37	PBANKA_041340	PBANKA_041340	>PBANKA_041340 | organism=Plasmodium_berghei_ANKA | product=conserved Plasmodium protein, unknown function | location=berg04:494302-495701(+) | length=371 | sequence_SO=chromosome | SO=protein_coding	0.762974	8.08743	9.29616e-05	116.06	62.783	103.01	0.49077	0	0.00324381	69.935	0	0		NaN									0.533001	2.43047	0.000449996	91.932	0.495776	0	9.29616e-05	116.06	0	0		NaN	0.390308	0.729174	0.00463535	66.152	0.466916	0	0.00063216	88	0.762974	8.08743	0.00026548
[truncated: 9,394 more rows]
[truncated: 199 more columns]
