# Supplementary material for: Sub-minute Phosphoregulation of Cell Cycle Systems during Plasmodium Gamete Formation
Source: Cell Rep. 2017 Nov 14;21(7):2017–29. doi: 10.1016/j.celrep.2017.10.071 (PMC5700370; doi:10.1016/j.celrep.2017.10.071)
Supplement: Table S2. Calculated Fold Changes and Cluster Assignments for Phosphosites during the Time Course [file mmc3.xlsx]

## Sheet: Time course fold-changes and clusters
protein	position	cluster	0s	6s	12s	18s	60s
PBANKA_010080	449	2	0	1.19006	0.91943	0.912177	2.25556
PBANKA_010080	851	2	0	0.597221	0.826157	1.32624	1.67909
PBANKA_010080	1076	2	0	1.50973	0.748733	1.15057	2.58011
PBANKA_010170	92	10	0	-1.44748	-1.9141	-1.21108	-2.95308
PBANKA_010330	116	4	0	0.710835	0.0833849	0.410297	1.85524
PBANKA_010440	1102	2	0	1.18313	1.14557	1.61138	2.45615
PBANKA_010440	1112	4	0	0.154864	0.630784	1.23077	1.21683
PBANKA_010480	212	2	0	0.749374	0.461706	1.24839	2.33225
PBANKA_010480	330	2	0	1.35277	0.894766	1.35978	2.53402
PBANKA_010480	592	10	0	-2.44431	-1.85061	-1.0868	-0.611767
PBANKA_010480	658	3	0	0.741187	0.695472	1.37318	0.715536
PBANKA_010490	242	4	0	0.407437	0.308104	0.931949	1.64018
PBANKA_010530	683	1	0	1.82162	1.31807	2.65227	2.95742
PBANKA_010530	696	4	0	0.548085	0.397891	1.19373	1.565
PBANKA_010530	763	3	0	0.821461	0.983811	1.20228	1.20882
PBANKA_010530	993	2	0	1.27347	1.00222	1.70712	1.70097
PBANKA_010550	211	10	0	-1.79951	-1.05852	0.236379	-0.14135
PBANKA_010580	220	2	0	0.997901	0.727547	1.08764	1.71387
PBANKA_010720	134	6	0	-1.25839	-0.599275	0.0329121	1.41968
PBANKA_010820	949	4	0	0.586411	0.613405	0.507941	1.79002
PBANKA_010920	401	3	0	1.06997	0.596052	1.22025	1.43457
PBANKA_010920	767	3	0	1.40282	0.768655	1.5334	0.63161
PBANKA_010920	977	7	0	-0.523203	0.0785063	1.33905	-0.221216
PBANKA_020250	802	4	0	0.0219917	0.328689	0.864043	2.10442
PBANKA_020250	963	5	0	0.293242	0.765783	0.366996	2.26982
PBANKA_020270	11	2	0	0.982004	0.625232	1.15045	1.75727
PBANKA_020270	42	2	0	0.951897	0.611766	1.32765	1.86636
PBANKA_020270	69	3	0	0.237801	0.395731	1.60295	0.809827
PBANKA_020270	95	7	0	1.13032	1.23549	1.73411	-0.234444
PBANKA_020270	241	5	0	0.952655	0.798551	1.4324	3.27425
PBANKA_020270	402	2	0	0.546569	0.571306	1.51825	2.07846
PBANKA_020270	456	6	0	0.0584352	-0.149629	0.797908	2.39402
PBANKA_020270	512	6	0	-0.0658244	-0.2439	0.0871502	1.5085
PBANKA_020300	12	6	0	-0.340855	0.43546	-0.114502	2.24206
PBANKA_020300	50	5	0	0.550611	1.44866	-0.0524744	2.09682
PBANKA_020310	267	4	0	0.104121	-0.0987536	0.939585	1.39808
PBANKA_020520	434	10	0	-1.80038	-1.62668	-0.561563	-1.59376
PBANKA_020840	341	3	0	1.32899	1.1576	1.98304	1.32714
PBANKA_020840	342	3	0	1.30097	0.830106	0.845399	1.09001
PBANKA_020880	2428	4	0	0.706995	0.549052	1.02063	1.38909
PBANKA_021050	1058	4	0	0.834896	0.893396	0.606031	1.47538
PBANKA_021050	1902	3	0	0.822546	0.71311	1.07276	0.86882
PBANKA_021050	2207	10	0	-0.402749	-0.695029	-0.314811	-2.66636
PBANKA_021050	2208	10	0	-0.751144	-1.32538	-0.46539	-2.12061
PBANKA_021060	524	4	0	0.500717	0.49162	0.431515	1.63726
PBANKA_021060	2042	6	0	0.430457	0.0221149	-0.718995	1.60144
PBANKA_021320	387	5	0	0.669002	-0.44752	0.626709	2.83734
PBANKA_021320	1401	4	0	0.817612	0.0932867	0.45409	1.5511
PBANKA_021320	1578	4	0	0.698021	0.562511	1.17881	1.57858
PBANKA_021400	2772	7	0	1.10558	-0.424541	1.65992	-0.449352
PBANKA_021400	2773	7	0	1.04755	0.0759454	1.12723	0.14529
PBANKA_030060	271	7	0	0.623328	-0.928235	1.3249	0.676358
PBANKA_030130	25	3	0	1.22267	-0.0481663	1.11472	1.15571
PBANKA_030130	26	5	0	1.60465	-0.306059	1.21927	3.08017
PBANKA_030130	28	2	0	1.40824	0.687118	1.61876	2.16597
PBANKA_030130	61	7	0	0.776902	-0.103701	1.53556	-1.4804
PBANKA_030130	87	2	0	1.11879	0.77657	1.23467	1.96676
PBANKA_030180	221	3	0	0.970113	0.814583	1.5112	1.328
PBANKA_030180	622	6	0	-0.259112	0.465066	0.191987	2.02832
PBANKA_030280	17	4	0	0.132687	0.410614	0.618031	1.91404
PBANKA_030280	30	5	0	0.771535	0.851889	1.66942	3.01935
PBANKA_030280	349	4	0	0.676008	0.552819	0.765711	1.77779
PBANKA_030300	118	1	0	1.36021	1.32639	2.23619	2.26335
PBANKA_030390	13	4	0	0.119689	0.233342	0.441817	1.39221
PBANKA_030500	196	10	0	-0.632187	-0.76042	-0.967876	-1.90313
PBANKA_030710	115	5	0	0.807419	0.669409	1.16062	3.17076
PBANKA_030710	1526	10	0	-1.49605	-2.02838	-1.52668	-1.60995
PBANKA_030710	2043	3	0	1.01749	0.178908	1.60098	1.367
PBANKA_030780	176	4	0	0.502401	0.581886	1.33314	2.01423
PBANKA_030800	217	4	0	0.245459	0.518905	0.654005	1.98319
PBANKA_031160	302	10	0	-1.70407	-2.26208	-1.5954	-4.98686
PBANKA_031160	380	4	0	0.396255	0.573342	0.188866	2.05973
PBANKA_031190	32	4	0	0.436466	0.0548079	0.976362	1.69758
PBANKA_031420	65	2	0	1.05223	0.933499	1.40311	1.96478
PBANKA_031420	344	1	0	2.34986	1.44005	2.21451	1.81588
PBANKA_031530	1084	4	0	0.901607	-0.277632	0.705288	1.61491
PBANKA_031600	13	10	0	-0.762013	-1.41381	-0.672216	-1.9811
PBANKA_031600	14	10	0	-0.760538	-1.43672	-0.670638	-1.9405
PBANKA_031600	131	2	0	0.577496	0.900881	1.33453	2.43713
PBANKA_031600	172	5	0	0.0580024	0.141047	1.52557	3.58115
PBANKA_031600	175	4	0	0.53912	0.020537	1.46043	2.24947
PBANKA_031620	153	10	0	-3.76578	-3.10784	-0.273956	-2.03402
PBANKA_040110	249	10	0	-0.331318	-2.07832	-1.28059	-0.494042
PBANKA_040110	944	2	0	0.862628	1.43475	1.52403	1.53904
PBANKA_040110	986	4	0	0.401114	0.453783	0.953683	2.33349
PBANKA_040170	846	6	0	0.147361	-0.145977	0.0937145	1.65356
PBANKA_040180	315	4	0	0.165243	-0.122693	1.50552	1.6641
PBANKA_040180	370	10	0	-0.784746	-1.71052	-0.626522	-1.88432
PBANKA_040180	789	7	0	1.01617	1.25093	0.379249	-0.829395
PBANKA_040180	793	3	0	0.689219	0.490189	1.3052	0.840556
PBANKA_040260	736	7	0	2.25101	-1.75856	1.79183	0.682017
PBANKA_040380	141	4	0	0.437072	-0.19206	1.20195	1.13803
PBANKA_040400	1391	10	0	-0.0321665	-0.877277	-0.363486	-2.4292
PBANKA_040400	1977	2	0	1.00051	1.02094	1.04537	1.63438
PBANKA_040400	1978	4	0	0.962294	0.240543	1.2516	1.59969
PBANKA_040430	642	10	0	-1.69413	-1.68973	-0.419171	-2.66589
PBANKA_040560	15	1	0	2.25082	1.48487	2.46027	3.26303
PBANKA_040600	150	7	0	-0.472326	0.0220484	1.57006	-0.289776
PBANKA_040600	706	10	0	-1.25996	-1.61082	-0.296463	-3.37004
PBANKA_040620	339	5	0	0.994953	0.667575	0.334127	2.52224
PBANKA_040620	340	1	0	1.31898	1.28082	2.16796	1.88331
PBANKA_040620	369	2	0	0.949622	1.01774	1.23727	2.4202
PBANKA_040620	421	1	0	1.49656	1.44373	1.90085	2.7805
PBANKA_040620	441	4	0	0.506872	-0.24509	0.893755	1.49567
PBANKA_040620	487	1	0	1.63442	1.1624	1.85406	2.93565
PBANKA_040620	697	2	0	0.960873	0.751272	1.45854	1.91065
PBANKA_040620	1142	2	0	0.775169	0.599528	1.73845	1.95998
PBANKA_040620	1868	7	0	0.1001	-0.689463	1.09873	0.880712
PBANKA_040750	48	10	0	-1.41572	-1.50468	0.307763	-3.15347
PBANKA_040770	108	6	0	-0.340535	0.250492	0.160301	2.31419
PBANKA_040930	332	5	0	0.306651	1.02248	1.47388	2.43937
PBANKA_041300	559	2	0	1.08173	0.647768	0.783298	2.18692
PBANKA_041300	591	6	0	-0.193703	-0.859893	0.434813	2.07304
PBANKA_041300	1441	6	0	-0.227741	-0.397122	0.55752	2.0214
PBANKA_041440	297	10	0	-1.77149	-1.85053	0.577316	-0.964598
PBANKA_041450	39	5	0	0.683095	-0.266086	1.62428	3.90784
PBANKA_041450	42	5	0	0.478649	0.155479	0.489946	3.09481
PBANKA_041490	104	3	0	1.06858	0.905489	1.18688	1.48367
PBANKA_041490	629	3	0	0.839293	0.354662	1.33407	0.777697
PBANKA_041500	104	5	0	0.330736	0.379368	0.771708	2.99973
PBANKA_041500	124	5	0	0.107686	0.875381	1.47639	4.52257
PBANKA_041500	133	5	0	-0.428452	-0.493673	0.722284	3.20129
PBANKA_041500	135	5	0	0.208979	0.601349	1.5054	4.27387
PBANKA_041500	142	6	0	-1.23226	-0.53772	0.290487	2.47491
PBANKA_041550	894	3	0	1.359	0.712148	1.1957	1.44489
PBANKA_041580	125	5	0	0.335639	-0.172595	1.12043	2.8557
PBANKA_041610	170	1	0	1.74777	1.70176	1.65108	2.21535
PBANKA_041610	424	10	0	-1.42064	-2.11442	1.29859	-1.73941
PBANKA_041610	1442	10	0	-1.05973	-2.53718	-1.17921	-2.0678
PBANKA_041610	1444	10	0	-0.958368	-2.2889	-1.13372	-2.02737
PBANKA_041610	3026	3	0	0.586136	0.228542	1.28033	1.11797
PBANKA_041610	3092	6	0	-0.039417	-0.151356	0.183695	1.62028
PBANKA_041610	3094	2	0	0.834983	0.320728	1.57059	2.25202
PBANKA_041610	5520	4	0	0.4875	0.318108	0.798228	1.84297
PBANKA_041660	263	6	0	-0.0329081	-0.207374	0.162448	1.64535
PBANKA_041680	1076	10	0	-1.15646	-0.825914	-0.413168	-4.29102
PBANKA_041680	1077	10	0	-1.0289	-0.825914	-0.413168	-4.29102
PBANKA_041790	598	7	0	-0.447931	-0.0485481	1.07672	0.116369
PBANKA_041790	829	1	0	1.82855	1.40118	2.23358	2.65816
PBANKA_041790	847	2	0	1.18051	0.878762	1.39225	2.2906
PBANKA_041790	870	2	0	1.12806	0.765121	1.80016	2.02391
PBANKA_050110	101	10	0	-2.07661	-1.32008	-1.39961	-2.8742
PBANKA_050110	145	10	0	-1.62755	-2.103	-1.60799	-2.13434
PBANKA_050220	11	3	0	0.508726	0.733748	2.0733	1.18465
PBANKA_050450	3	7	0	0.0953015	-0.607711	1.18427	0.601423
PBANKA_050450	120	7	0	0.691046	0.381125	1.64198	0.00563158
PBANKA_050450	242	1	0	1.51585	1.63171	2.26018	2.15089
PBANKA_050480	609	3	0	0.988272	1.05409	1.11382	0.740835
PBANKA_050530	1199	4	0	0.389464	0.540215	0.105929	1.65237
PBANKA_050660	212	10	0	-0.14116	-1.43813	0.191091	-2.05714
PBANKA_050730	4275	7	0	0.79947	0.297314	1.31094	-0.327615
PBANKA_050860	71	2	0	0.754521	0.809244	0.959164	2.11601
PBANKA_050860	340	2	0	1.16556	1.19732	1.66494	2.2954
PBANKA_050970	486	2	0	1.41466	1.28023	1.12185	2.26511
PBANKA_050970	1825	4	0	0.498725	0.374082	0.5854	1.96768
PBANKA_051020	46	5	0	0.485386	0.613329	0.494423	2.42586
PBANKA_051190	13	3	0	0.67164	0.408515	1.10049	0.944595
PBANKA_051270	48	3	0	1.28584	0.611163	0.743952	1.40114
PBANKA_051270	77	3	0	0.480456	0.0929145	1.08954	0.996446
PBANKA_051280	606	4	0	0.282329	0.254391	1.22035	1.56477
PBANKA_051390	951	10	0	-0.394236	-0.515078	-0.287528	-2.05749
PBANKA_051590	843	6	0	-0.179947	-0.0970836	0.522793	1.62631
PBANKA_051600	68	7	0	0.20963	0.485508	0.9643	-1.83014
PBANKA_051600	70	10	0	-0.759116	-0.5201	-1.02849	-2.07454
PBANKA_051700	145	10	0	-2.40988	-2.71594	-1.37584	-3.02256
PBANKA_051750	241	4	0	-0.0643611	0.305951	0.766004	1.95664
PBANKA_051940	570	1	0	2.29298	1.04232	1.63503	1.72896
PBANKA_051990	149	2	0	0.93562	0.434631	1.3494	1.77082
PBANKA_051990	181	4	0	0.147191	0.379747	0.425933	1.76258
PBANKA_052070	790	3	0	1.12745	0.844036	0.957397	0.999336
PBANKA_052150	210	3	0	0.825909	0.428733	1.32785	1.40112
PBANKA_052200	323	6	0	0.245359	-0.03154	0.166316	1.88681
PBANKA_052200	333	4	0	0.227933	0.24983	0.747271	1.57038
PBANKA_052200	379	2	0	0.929317	0.757108	1.17951	2.07552
PBANKA_052260	729	6	0	0.0967672	0.0868703	0.00632509	1.41395
PBANKA_060050	97	3	0	1.32352	0.874548	1.70231	1.30934
PBANKA_060120	92	10	0	-0.912948	-2.52793	-1.48715	-1.26742
PBANKA_060120	308	4	0	0.564629	-0.00871631	0.731717	1.45843
PBANKA_060120	5183	2	0	1.12558	1.05968	0.794963	1.99212
PBANKA_060200	186	5	0	0.302172	0.227563	1.09303	2.52656
PBANKA_060230	440	3	0	0.893656	0.57506	1.85152	0.977921
PBANKA_060290	149	1	0	1.77699	0.500183	2.12557	2.68695
PBANKA_060420	698	10	0	-2.51238	-1.55665	-2.48004	-0.661986
PBANKA_060430	287	4	0	0.443235	0.937153	0.273245	1.92928
PBANKA_060430	289	2	0	0.911765	0.750354	1.02145	1.95855
PBANKA_060480	529	10	0	-1.05864	-2.30871	-0.90762	-3.90198
PBANKA_060530	482	10	0	-1.7606	-1.94012	-0.917911	-1.38436
PBANKA_060530	484	10	0	-0.448425	-1.56052	-0.343065	-2.63719
PBANKA_060540	63	10	0	-3.7708	-1.13184	-4.02138	-3.70512
PBANKA_060560	263	3	0	1.06806	0.221076	1.53706	0.896148
PBANKA_060560	2005	4	0	1.05668	-0.327654	1.1658	1.31814
PBANKA_060560	2095	6	0	0.00809122	-0.177115	0.487818	1.57743
PBANKA_060570	566	4	0	0.473982	0.789859	1.03522	1.59677
PBANKA_060630	437	6	0	-0.0626634	-0.354138	0.603876	1.71267
PBANKA_060630	815	10	0	-1.4922	-2.44569	-0.931054	-3.58283
PBANKA_060630	817	10	0	-1.4922	-2.44569	-0.931054	-3.58283
PBANKA_060630	819	10	0	-1.4922	-2.44569	-0.931054	-3.58283
PBANKA_060790	54	10	0	-1.98537	-2.53484	-2.70174	-2.73944
PBANKA_061020	95	5	0	-0.58189	-0.321069	0.405968	4.41531
PBANKA_061080	36	7	0	0.424744	1.30778	0.87845	0.714402
PBANKA_061090	181	5	0	0.288754	0.492266	1.39563	2.70112
PBANKA_061160	825	10	0	-1.56281	-1.69248	-2.3391	-3.32463
PBANKA_061160	828	10	0	-0.847904	-1.6391	-1.4905	-2.26979
PBANKA_061520	80	3	0	1.0071	0.71336	0.576106	1.334
PBANKA_061540	148	7	0	1.25486	0.648588	0.497207	0.291624
PBANKA_061570	2355	2	0	0.932303	0.536195	1.35817	2.47935
PBANKA_061570	2358	3	0	1.4068	1.1496	0.791738	0.915402
PBANKA_061570	3338	1	0	2.19229	1.70601	0.845586	2.25115
PBANKA_061570	4031	10	0	-1.12208	-1.74271	-0.82884	-2.26621
PBANKA_061570	4034	10	0	-1.26423	-2.60233	-1.46563	-2.19656
PBANKA_061890	2	10	0	-0.754204	0.0213029	0.475436	-2.94609
PBANKA_062080	90	3	0	0.891452	0.617559	1.63021	1.05193
PBANKA_062130	47	2	0	0.872992	1.18609	0.9582	1.64302
PBANKA_062130	48	2	0	0.987372	1.07499	1.16713	1.85195
PBANKA_062130	191	6	0	-0.340204	-0.332488	0.115987	1.40012
PBANKA_062130	663	10	0	-0.199915	-0.666576	-1.07527	-1.92911
PBANKA_062130	728	1	0	1.88173	0.970037	2.09379	2.19978
PBANKA_062210	335	2	0	0.609524	1.48799	1.52587	1.93742
PBANKA_070240	100	6	0	-0.00749006	-0.0388133	0.578467	1.48245
PBANKA_070380	258	4	0	0.31021	-0.114544	1.52576	1.34818
PBANKA_070410	1208	10	0	-0.878234	-0.881909	-0.00269609	-3.29919
PBANKA_070450	810	1	0	1.70198	1.85964	2.6896	3.06153
PBANKA_070450	5274	10	0	-0.708418	-1.86558	-1.24248	-2.41565
PBANKA_070470	194	3	0	0.963049	0.537391	1.13661	0.876578
PBANKA_070470	319	3	0	0.90566	0.60066	1.19676	1.36935
PBANKA_070470	341	7	0	0.395119	-0.170706	1.3749	0.76679
PBANKA_070470	345	7	0	0.409218	-0.729336	1.16204	0.118205
PBANKA_070470	356	3	0	0.626363	0.353768	1.68058	1.21468
PBANKA_070640	791	2	0	0.679914	0.704953	0.920416	2.30606
PBANKA_070710	203	1	0	1.93354	1.7353	2.42854	2.69157
PBANKA_070940	22	10	0	-1.84203	-1.11044	-1.04837	-0.556679
PBANKA_071100	654	2	0	0.864954	0.440796	1.40374	2.19314
PBANKA_071210	16	5	0	1.10037	0.902793	1.1755	3.09444
PBANKA_071210	410	5	0	0.354323	0.943751	0.353814	2.37524
PBANKA_071210	417	5	0	0.948859	1.08624	0.677863	2.88322
PBANKA_071210	859	4	0	0.0598965	0.0230543	0.630357	1.50213
PBANKA_071500	767	1	0	1.79744	1.30074	2.26186	3.00564
PBANKA_071650	102	4	0	0.49896	0.127997	0.537963	1.87007
PBANKA_071720	1089	5	0	0.880306	-0.0379454	1.08496	2.57589
PBANKA_071880	152	4	0	0.310266	0.639735	0.805453	1.71892
PBANKA_071970	106	1	0	1.39544	1.24681	2.09847	3.1165
PBANKA_071970	388	1	0	1.9187	1.54797	1.89604	2.79121
PBANKA_071970	390	5	0	-0.059437	0.415137	1.35883	2.70207
PBANKA_071970	401	5	0	1.0139	1.34104	1.28541	3.65259
PBANKA_071970	544	10	0	-1.03751	-0.755746	-0.410318	-2.6879
PBANKA_071970	604	5	0	1.80393	0.872045	0.61931	2.23719
PBANKA_071970	606	4	0	0.489334	0.595208	0.475005	2.34129
PBANKA_071970	615	6	0	0.245705	-0.616093	0.589669	1.86781
PBANKA_072010	3554	4	0	0.734074	0.0768228	1.24639	2.06047
PBANKA_072020	9	2	0	0.786881	0.628699	1.03351	2.187
PBANKA_072020	332	3	0	0.976986	0.841479	1.02653	1.57276
PBANKA_080120	258	7	0	0.473793	0.629629	1.15417	0.226443
PBANKA_080230	443	5	0	0.838745	1.21084	1.19555	3.18893
PBANKA_080230	1458	10	0	-0.0389563	-1.1141	-0.61954	-2.33502
PBANKA_080230	1587	4	0	0.609394	0.330113	0.786308	1.47555
PBANKA_080230	2891	10	0	-1.74077	-1.85579	-0.857487	-0.337561
PBANKA_080230	2899	10	0	-0.892053	-1.53128	-1.02594	-2.86368
PBANKA_080230	3047	1	0	1.98889	1.18533	1.30073	2.57413
PBANKA_080230	3085	3	0	1.89893	1.21357	1.67835	1.20387
PBANKA_080280	405	1	0	1.45042	1.14082	1.44675	3.75443
PBANKA_080280	593	2	0	0.757208	0.920722	1.48221	2.52153
PBANKA_080280	595	5	0	1.4877	1.09396	0.952836	2.76356
PBANKA_080300	73	5	0	0.506066	0.357354	1.10718	2.72403
PBANKA_080310	154	10	0	-2.9484	-1.37601	-0.520147	0.640103
PBANKA_080410	662	4	0	0.769119	0.430518	0.848081	2.11849
PBANKA_080530	10	2	0	0.599292	0.897256	1.73465	1.64324
PBANKA_080590	430	3	0	0.534785	1.13102	0.49062	0.932293
PBANKA_080610	729	3	0	1.24807	0.55774	0.638638	1.2769
PBANKA_080630	1214	7	0	2.17537	-0.0754455	1.07076	0.729332
PBANKA_080670	2733	10	0	-1.64441	-0.855318	-0.558311	-2.30745
PBANKA_080670	3413	10	0	-1.79895	-0.374278	-0.480633	-1.84605
PBANKA_080680	117	6	0	-0.529224	-1.22084	-0.616028	1.89231
PBANKA_080680	124	6	0	-0.659143	-0.271679	0.399177	2.39799
PBANKA_080680	210	5	0	0.346919	0.252211	0.687314	2.72723
PBANKA_080680	211	4	0	0.113773	0.476784	1.1235	2.01659
PBANKA_080700	1131	4	0	0.245611	0.846537	0.941755	1.7013
PBANKA_080750	1211	6	0	0.0348819	-0.594868	0.00911503	2.03147
PBANKA_080760	20	2	0	0.971693	0.937171	1.2547	1.7226
PBANKA_080770	1267	6	0	0.349696	0.0181996	0.0929984	1.79171
PBANKA_081130	431	4	0	0.724903	0.36578	1.2285	1.82177
PBANKA_081130	433	5	0	0.625257	0.0973992	1.87006	1.89715
PBANKA_081570	251	10	0	-1.58449	-1.77688	-0.720879	-1.98648
PBANKA_081590	91	1	0	1.38857	0.956047	1.68257	2.89586
PBANKA_081990	9	10	0	-2.27855	-2.94269	-1.27981	-1.26847
PBANKA_081990	173	6	0	-0.045296	-0.271795	0.0592059	1.76055
PBANKA_082070	162	2	0	1.2348	0.703452	1.88509	2.01185
PBANKA_082070	249	3	0	0.593757	0.103064	1.33416	0.650093
PBANKA_082070	277	1	0	1.45348	0.984543	1.89251	2.73686
PBANKA_082070	295	5	0	0.666713	1.63039	-0.964906	2.64603
PBANKA_082070	303	4	0	0.151551	0.672539	0.468732	1.42528
PBANKA_082070	351	3	0	0.884387	0.864846	1.54796	1.46135
PBANKA_082290	208	6	0	-0.0273191	-0.00418374	-0.0770713	1.79111
PBANKA_082290	211	6	0	-0.526356	0.714519	0.425854	1.77229
PBANKA_082300	986	4	0	0.660416	0.543278	0.867972	1.79304
PBANKA_082390	326	2	0	1.77932	1.34336	1.15927	2.10635
PBANKA_082890	55	2	0	0.919204	0.403514	1.2597	2.2777
PBANKA_083110	248	3	0	1.01559	0.575888	1.18628	1.54399
PBANKA_083120	598	5	0	-0.198975	0.315095	1.43057	2.41723
PBANKA_083120	841	10	0	-0.915819	-1.23095	-0.499486	-2.28849
PBANKA_083380	372	1	0	1.58688	1.10262	1.75545	2.59397
PBANKA_083400	185	1	0	1.72514	0.936398	2.12802	1.45554
PBANKA_083430	75	3	0	1.25767	0.384537	0.373874	0.963808
PBANKA_083600	559	2	0	1.56987	1.14311	1.0546	2.35889
PBANKA_083600	562	2	0	1.56987	1.14311	1.0546	2.35889
PBANKA_090360	545	1	0	1.2394	1.86039	1.45988	2.11808
PBANKA_090360	748	7	0	-0.208768	1.43855	1.22224	1.24812
PBANKA_090360	771	10	0	-1.18462	-1.26798	-1.34349	-1.84366
PBANKA_090480	23	10	0	-0.404373	-0.721118	-0.661622	-2.11515
PBANKA_090540	17	4	0	0.224628	-0.0017655	1.68335	1.9535
PBANKA_090540	76	4	0	0.967535	0.174564	0.833236	1.39931
PBANKA_090690	42	3	0	0.0856849	1.16401	1.37843	1.42408
PBANKA_090690	44	4	0	0.515196	0.134603	0.925192	1.70952
PBANKA_090690	59	3	0	0.709111	-0.159432	1.40547	1.19379
PBANKA_090690	417	4	0	0.048931	-0.110832	0.770976	2.04467
PBANKA_090690	521	10	0	-1.35379	-1.84891	-0.877505	-2.38778
PBANKA_090690	1744	10	0	-1.28166	-3.2183	-1.59226	-4.39966
PBANKA_090690	1898	1	0	1.29716	0.559787	2.51674	1.90995
PBANKA_090690	2007	1	0	2.03702	1.75885	2.09947	2.11924
PBANKA_090850	699	4	0	0.489007	0.10535	0.346754	2.30195
PBANKA_090850	1309	2	0	1.3712	1.51542	1.46605	2.2312
PBANKA_090850	1322	4	0	0.321013	-0.0318182	1.60322	2.16788
PBANKA_090960	451	5	0	1.39069	0.905289	0.615248	2.59177
PBANKA_090960	598	2	0	1.3755	1.40477	1.61836	1.65919
PBANKA_091080	537	5	0	1.2883	0.112427	0.925518	2.60839
PBANKA_091110	178	4	0	0.617232	-0.133072	0.771014	1.48246
PBANKA_091260	195	10	0	-0.931012	-0.724352	-1.89735	-1.6961
PBANKA_091260	558	3	0	1.28696	0.968862	1.13221	1.19786
PBANKA_091260	562	5	0	0.755585	0.370656	1.31105	2.87084
PBANKA_091260	730	2	0	1.00189	0.696307	1.06522	2.44125
PBANKA_091260	979	2	0	0.922131	0.980393	1.08253	1.70714
PBANKA_091260	1058	5	0	0.545175	0.596798	0.762931	2.78579
PBANKA_091260	1103	4	0	0.311076	0.25189	0.562076	2.12852
PBANKA_091260	1132	10	0	-0.424231	-2.28463	-0.715349	0.320678
PBANKA_091260	2215	2	0	1.21515	0.959108	1.52835	2.20068
PBANKA_091300	569	10	0	-1.28111	-1.32066	0.380786	-2.45643
PBANKA_091300	863	3	0	0.818673	-0.234712	1.08177	1.09103
PBANKA_091300	875	2	0	1.55055	0.614586	1.55609	2.33626
PBANKA_091300	879	4	0	1.00228	0.0813634	1.09788	1.56278
PBANKA_091360	310	5	0	0.48719	0.664671	1.07666	2.9277
PBANKA_091640	633	4	0	0.743586	0.167836	1.12747	1.57636
PBANKA_091750	21	7	0	-0.114683	0.768755	1.56871	-0.970444
PBANKA_091810	65	3	0	1.41574	0.573921	1.5128	1.19329
PBANKA_091860	945	4	0	0.109869	0.299667	0.584018	1.53687
PBANKA_091880	8	3	0	1.0678	0.114147	1.18697	0.646526
PBANKA_091880	11	3	0	1.2592	0.422924	1.37837	0.983331
PBANKA_091990	708	1	0	2.44967	1.94166	2.20988	2.43329
PBANKA_091990	856	3	0	0.871519	1.0526	1.74756	0.701864
PBANKA_092040	1833	2	0	1.05723	0.57017	1.58148	1.94286
PBANKA_092510	169	10	0	-0.237862	-1.11199	-0.90218	-1.8183
PBANKA_092540	423	1	0	1.42175	0.644417	2.05523	3.59005
PBANKA_092540	715	2	0	1.11704	0.542854	1.58535	1.83133
PBANKA_092540	909	4	0	0.418069	0.56459	0.767971	1.92799
PBANKA_092540	1544	6	0	-0.511032	-0.575501	-0.056238	1.48618
PBANKA_092540	1574	10	0	-1.32804	-2.25319	-1.23	-0.239097
PBANKA_092540	1819	2	0	0.492418	0.365147	1.71096	2.25073
PBANKA_092540	3139	5	0	0.4614	0.551417	0.971248	2.87604
PBANKA_092540	3176	2	0	0.749466	0.452029	1.17419	2.49493
PBANKA_092540	3682	10	0	-1.16434	-1.3448	-0.693831	-2.31629
PBANKA_092580	264	2	0	1.19565	0.915901	1.33628	1.78319
PBANKA_092580	267	2	0	0.967664	0.717599	1.28642	1.67068
PBANKA_092580	337	2	0	0.836412	0.412695	1.20609	2.31611
PBANKA_092660	529	4	0	0.753824	0.651012	0.841566	2.14089
PBANKA_092720	351	2	0	1.31468	0.773272	1.27149	2.24845
PBANKA_092720	395	3	0	1.34323	1.16176	1.08895	0.93999
PBANKA_092770	1195	2	0	0.958627	0.505156	1.57343	2.45975
PBANKA_092770	1471	5	0	0.579337	0.84363	1.30665	2.92188
PBANKA_092770	1474	6	0	-0.118175	-0.184935	0.181949	1.49133
PBANKA_092770	1865	5	0	0.476732	0.141773	1.17107	3.53092
PBANKA_093080	1584	4	0	0.536011	-0.0226248	0.309452	1.48653
PBANKA_093350	2	2	0	0.927027	1.21317	1.37928	1.99644
PBANKA_093350	29	1	0	1.09719	1.2128	1.87805	2.5915
PBANKA_093350	31	1	0	2.1706	1.61835	1.09617	2.74126
PBANKA_093470	139	4	0	0.359977	0.0663809	0.7858	2.07832
PBANKA_093490	675	2	0	1.10551	1.48139	1.12131	2.43035
PBANKA_093670	389	2	0	1.3551	0.950427	1.39651	2.22037
PBANKA_093720.2	915	10	0	-0.613632	-0.945075	-1.9031	-0.394153
PBANKA_093720.2	1170	7	0	-0.0287481	-0.27875	1.44813	1.39299
PBANKA_093720.2	1277	10	0	-0.661237	-1.41607	-0.0787291	-2.74117
PBANKA_093900	446	4	0	0.64859	0.819935	0.689113	1.48572
PBANKA_093900	473	3	0	1.4002	0.761902	1.55327	1.5479
PBANKA_093900	613	2	0	0.97402	1.05212	1.28844	1.83443
PBANKA_093900	814	4	0	0.598688	0.310715	0.765952	1.42976
PBANKA_093900	816	1	0	1.97722	0.602734	1.95139	3.33742
PBANKA_093900	825	1	0	1.674	1.04073	1.74557	2.85641
PBANKA_093900	892	4	0	0.577389	0.276556	0.737777	1.85354
PBANKA_093900	940	5	0	-0.0547509	0.97757	-0.140915	2.35196
PBANKA_093930	166	6	0	-0.0868377	-0.358374	0.399065	2.46295
PBANKA_093960	1831	10	0	0.138274	-0.0836886	-4.29386	-0.803068
PBANKA_093960	3086	3	0	1.23821	0.331724	1.19341	0.65082
PBANKA_094090	11	4	0	0.971757	0.313933	0.776439	1.41321
PBANKA_094240	8	4	0	0.642461	0.219016	0.892901	1.42785
PBANKA_094280	252	2	0	1.37142	1.08108	1.425	1.58908
PBANKA_094310	938	4	0	0.5586	0.272801	1.1151	1.20804
PBANKA_094360	116	6	0	-0.559227	-0.962061	0.0746426	1.80674
PBANKA_100200	446	6	0	-0.214022	0.0630429	-0.0570529	2.39799
PBANKA_100340	335	4	0	-0.176671	0.314063	0.910422	1.46691
PBANKA_100340	1031	4	0	0.767018	-0.0798916	0.960856	1.50911
PBANKA_100340	1810	6	0	-0.263868	-0.139264	0.647869	1.77445
PBANKA_100540	581	2	0	1.24449	0.58344	1.46864	2.01527
PBANKA_100540	1518	7	0	1.33502	0.993456	-0.0843405	0.185429
PBANKA_100670	511	3	0	0.716619	0.517334	1.21216	0.330319
PBANKA_100720	449	3	0	0.933995	0.791139	1.12098	1.0956
PBANKA_100720	451	6	0	-0.0529492	0.030706	0.266513	2.3864
PBANKA_100720	452	5	0	-1.12968	1.6936	0.742426	2.76671
PBANKA_100950	1569	7	0	1.11681	-0.467561	2.36332	0.992827
PBANKA_100950	2210	3	0	1.3507	0.992884	1.71967	1.4904
PBANKA_101030	6586	10	0	-1.59482	-2.41845	-1.7435	-1.55789
PBANKA_101140	157	1	0	1.75788	2.04205	2.46432	3.11678
PBANKA_101140	305	6	0	0.0844928	0.07855	0.213119	1.43977
PBANKA_101150	2773	2	0	1.04915	0.730964	1.25119	2.05735
PBANKA_101170	277	4	0	0.552325	-0.348674	0.705814	1.75675
PBANKA_101170	565	6	0	-0.402595	-0.498471	0.328259	1.41879
PBANKA_101170	715	7	0	-0.517658	-0.0164496	1.31697	0.369481
PBANKA_101330	577	7	0	0.755186	0.843141	1.23135	0.107202
PBANKA_101670	247	10	0	-0.162709	-0.883661	-0.577231	-2.06046
PBANKA_101790	971	3	0	1.24408	1.09587	1.6221	1.46791
PBANKA_101790	1023	7	0	1.19631	1.26502	1.85761	0.178977
PBANKA_101790	1024	3	0	0.929807	0.845922	1.08906	1.22852
PBANKA_101830	323	1	0	1.91402	1.13249	2.35478	2.17436
PBANKA_101830	568	2	0	0.974946	1.18014	1.69687	2.38674
PBANKA_101830	570	1	0	2.22214	1.87858	1.94441	3.51175
PBANKA_101880	254	4	0	0.299653	-0.241629	0.712784	1.42235
PBANKA_101890	39	1	0	1.50296	1.22732	2.00356	2.20081
PBANKA_101900	22	10	0	-1.21773	-1.28942	-2.02397	-1.71866
PBANKA_101960	388	4	0	0.442029	0.719079	1.1111	1.66465
PBANKA_101970	852	5	0	1.4471	1.7997	0.627136	2.53303
PBANKA_101970	1131	2	0	0.906254	0.660078	1.43435	1.89296
PBANKA_102020	385	4	0	1.19174	0.448635	0.786672	1.93291
PBANKA_102270	521	3	0	1.47708	1.12856	0.843518	1.07966
PBANKA_102380	602	2	0	0.901834	0.567696	0.835451	2.24553
PBANKA_102550	1678	1	0	1.94443	2.0977	2.02264	2.29657
PBANKA_102730	649	3	0	0.806363	0.729036	0.961277	1.4333
PBANKA_102940	147	6	0	0.0530771	-0.136782	0.0364101	1.63235
PBANKA_102960	137	4	0	0.473902	0.0988348	0.670149	1.86935
PBANKA_102960	140	6	0	0.0940744	-0.160385	0.728266	2.16671
PBANKA_102960	249	10	0	-0.109004	-1.60197	-0.0850181	-2.31508
PBANKA_102960	275	7	0	1.72881	-0.368161	0.967307	1.037
PBANKA_102960	279	7	0	1.08891	1.04591	-0.808874	0.648759
PBANKA_103000	15	10	0	-0.216755	-1.26341	-0.468795	-3.24306
PBANKA_103000	17	10	0	-0.546258	-1.1568	-0.661326	-3.18492
PBANKA_103050	801	5	0	0.825745	0.401911	0.844122	3.08703
PBANKA_103230	406	10	0	-1.1036	-2.23766	-0.700206	0.428384
PBANKA_103230	509	7	0	0.963825	-0.142373	1.14236	-1.22999
PBANKA_103270	320	2	0	1.44137	1.12808	1.96116	1.65121
PBANKA_103370	8	10	0	-1.55941	-2.32153	-1.1847	-0.701601
PBANKA_103370	9	3	0	0.0430408	0.894306	1.21653	1.14365
PBANKA_103370	27	6	0	-0.0958604	-0.507951	0.523358	2.76008
PBANKA_103380	1308	10	0	-0.946988	-2.11867	-1.21842	-0.937475
PBANKA_103380	2074	7	0	-0.107826	-0.462374	1.67186	0.184365
PBANKA_103380	2080	7	0	-0.107826	-0.462374	1.67186	0.184365
PBANKA_103410	101	2	0	1.29925	1.03832	2.03106	1.9541
PBANKA_103490	491	10	0	-0.586432	-1.17387	-2.9872	-2.23213
PBANKA_103490	496	10	0	-0.586432	-1.17387	-2.9872	-2.23213
PBANKA_103570	439	4	0	0.802483	0.114919	0.899803	1.63815
PBANKA_103570	447	2	0	0.719013	0.611193	1.02514	2.0995
PBANKA_103570	813	4	0	-0.278227	0.22651	1.11097	1.56119
PBANKA_103660	344	1	0	1.32134	1.2435	1.90337	2.54417
PBANKA_103820	1550	4	0	0.506724	0.59092	0.890661	2.18515
PBANKA_103890	786	10	0	-1.23243	-2.07552	-1.32297	-0.819211
PBANKA_103900	161	2	0	0.765717	0.824409	1.16432	1.67384
PBANKA_103930	648	10	0	-0.256321	-0.509958	-0.664976	-1.99318
PBANKA_103930	651	10	0	-0.086637	-0.509958	-0.632961	-1.99318
PBANKA_110130	71	3	0	0.829737	0.892166	1.08752	1.46176
PBANKA_110160	653	1	0	1.33707	1.0475	2.06238	2.15061
PBANKA_110230	449	6	0	-0.214708	0.10684	0.727554	1.81306
PBANKA_110290	594	10	0	-1.67175	-0.314746	-0.588355	-0.638757
PBANKA_110290	650	4	0	0.692123	0.370928	1.01104	2.29208
PBANKA_110290	658	10	0	-3.18693	0.915673	-2.66021	-2.32648
PBANKA_110290	659	1	0	1.74779	1.01461	1.41381	3.13642
PBANKA_110290	662	2	0	1.57791	1.14534	0.945455	2.13332
PBANKA_110510	20	5	0	0.861124	1.18164	0.383654	2.1479
PBANKA_110510	93	4	0	0.517865	0.0326008	0.396957	1.41683
PBANKA_110520	158	3	0	0.793885	0.832635	1.73442	0.980836
PBANKA_110610	2196	2	0	1.34516	0.463684	0.89797	1.89034
PBANKA_110740	31	10	0	-1.3437	-2.55819	-0.79882	-2.10501
PBANKA_110740	33	10	0	-1.70039	-2.33399	-0.364131	-2.13085
PBANKA_110830	129	10	0	-1.52867	-1.58101	-1.11023	-2.09508
PBANKA_110900	2080	10	0	-0.661755	-0.819353	-0.15839	-1.88111
PBANKA_110940	534	2	0	0.952487	0.897429	1.31598	2.12255
PBANKA_110940	538	4	0	1.08129	-0.329623	0.603644	1.5204
PBANKA_110980	564	2	0	1.30544	1.03358	1.32695	2.17748
PBANKA_110980	565	4	0	1.13276	0.552037	0.573889	1.8594
PBANKA_111010	115	4	0	0.611239	0.482416	0.805595	2.13932
PBANKA_111010	117	4	0	0.894048	0.423061	0.846489	2.11205
PBANKA_111030	88	4	0	0.511826	0.776798	0.0958579	1.47583
PBANKA_111030	299	6	0	-0.40369	-0.470617	0.0803324	1.79069
PBANKA_111110	1056	3	0	0.997532	0.92983	1.21861	0.947063
PBANKA_111430	886	5	0	0.439089	0.441843	0.963225	3.72378
PBANKA_111430	1106	6	0	-0.320815	-0.872194	0.44447	2.13001
PBANKA_111490	384	4	0	0.518512	-0.0973226	0.836742	1.74457
PBANKA_111520	15	4	0	0.556752	0.372306	1.17986	1.64123
PBANKA_111520	24	10	0	-1.23457	-1.95227	-1.90922	-1.42746
PBANKA_111520	153	1	0	2.0662	2.57101	2.4759	3.03953
PBANKA_111520	562	5	0	1.35448	0.689558	1.1349	2.94864
PBANKA_111520	642	10	0	0.0793619	-1.11008	-0.625845	-3.46684
PBANKA_111520	654	3	0	1.04304	0.728142	1.04581	1.57497
PBANKA_111520	692	10	0	-1.37187	-1.68243	-0.906244	-2.1899
PBANKA_111520	861	2	0	1.49848	0.827916	1.51659	1.73017
PBANKA_111520	1124	3	0	0.524286	0.859782	2.14174	1.61504
PBANKA_111520	1125	1	0	1.43056	1.43731	2.29916	2.49545
PBANKA_111720	13	10	0	-0.507547	-1.89712	-0.655229	-2.00726
PBANKA_111850	2384	4	0	0.805419	0.1832	0.628955	1.53248
PBANKA_111980	80	4	0	0.943598	0.494446	0.643816	1.91916
PBANKA_112200	138	10	0	-0.805854	-1.99556	-0.993188	-0.316903
PBANKA_112250	108	3	0	1.38061	0.56491	0.601444	1.11651
PBANKA_112350	853	4	0	0.665053	0.382778	0.703122	1.40289
PBANKA_112350	1346	10	0	-0.693117	-1.42053	-0.577516	-2.1633
PBANKA_112380	142	5	0	0.92072	0.460727	1.1746	3.156
PBANKA_112480	891	3	0	1.02259	0.524028	1.51799	1.19703
PBANKA_112530	115	10	0	-1.62646	-1.6084	-1.4189	-4.04979
PBANKA_112530	891	2	0	0.70303	0.81959	1.21493	2.02891
PBANKA_112650	33	3	0	1.23449	0.770639	1.22604	1.15395
PBANKA_112830	493	5	0	1.11538	-0.287297	1.8777	2.08977
PBANKA_112860	826	10	0	-1.2175	-1.62868	-0.814701	-2.11914
PBANKA_112890	38	2	0	0.880897	0.847582	1.67064	1.90395
PBANKA_112910	1440	3	0	1.67975	0.695051	0.950749	1.57438
PBANKA_112910	2502	6	0	-0.839364	-0.211618	-0.216098	2.62665
PBANKA_112940	601	2	0	0.993425	1.22659	1.07414	2.36552
PBANKA_112960	4	6	0	-0.252672	-0.0686828	0.449285	1.53978
PBANKA_112960	7	4	0	0.748003	0.434246	0.910983	2.27506
PBANKA_113160	44	10	0	-1.39334	-1.94777	-1.04837	-1.64963
PBANKA_113160	371	2	0	1.16091	0.693529	1.25855	1.61405
PBANKA_113470	15	1	0	1.24293	0.924727	1.48656	3.12237
PBANKA_113470	18	2	0	1.64146	1.29422	0.944952	2.42248
PBANKA_113470	19	5	0	0.512988	1.34743	0.756614	2.69495
PBANKA_113540	148	4	0	0.734615	0.0604826	0.635422	1.39731
PBANKA_113540	521	10	0	-0.925971	-2.0289	-0.518526	-2.26266
PBANKA_113540	529	3	0	1.25188	0.861737	1.46532	0.877261
PBANKA_113570	45	3	0	1.09046	0.158614	1.6475	0.909698
PBANKA_113610	1681	10	0	-0.719701	-2.28332	-1.58744	-1.72408
PBANKA_113820	464	7	0	-0.468805	-0.552084	1.07226	-1.07553
PBANKA_113880	1570	1	0	1.78111	1.99671	1.78933	2.6132
PBANKA_114010	162	6	0	0.0139147	-0.208784	0.70117	1.71988
PBANKA_114010	360	7	0	0.102368	0.632601	2.34838	0.30457
PBANKA_114150	115	2	0	1.02216	0.838833	1.56473	2.86129
PBANKA_114160	405	3	0	0.730277	0.660975	1.07253	1.20492
PBANKA_114230	242	5	0	1.34091	1.36934	-0.17796	1.97875
PBANKA_114280	37	10	0	-1.33728	-1.08009	-0.532673	-2.00923
PBANKA_114280	152	2	0	0.792603	0.490898	1.33617	1.79705
PBANKA_114280	598	2	0	0.970306	0.921225	1.59941	1.61943
PBANKA_120110	123	10	0	-0.534278	-1.22705	-0.749792	-1.82585
PBANKA_120110	137	3	0	1.42324	0.83297	1.2167	1.0001
PBANKA_120210	338	3	0	1.2418	0.260791	1.51331	1.07211
PBANKA_120210	340	3	0	0.525604	0.569013	1.29047	0.853407
PBANKA_120210	361	3	0	1.3693	0.396428	1.31412	1.63428
PBANKA_120210	365	2	0	1.47299	1.02663	1.76492	2.15663
PBANKA_120210	653	7	0	0.146078	-0.231993	1.09483	0.766625
PBANKA_120210	970	10	0	-0.715204	-1.27061	-0.779523	-1.89702
PBANKA_120210	1025	10	0	-1.39495	-2.03389	-0.946766	-2.05261
PBANKA_120210	1055	10	0	-2.01081	-1.66526	-0.44259	-1.10926
PBANKA_120270	623	7	0	1.78038	0.516257	0.564513	-2.15161
PBANKA_120480	69	6	0	-1.03552	0.127921	0.170746	2.38848
PBANKA_120490	76	7	0	-0.115788	-0.517534	1.07189	-0.117164
PBANKA_120520	237	10	0	-0.74468	-1.36375	-0.346747	-2.01535
PBANKA_120540	23	4	0	0.439818	0.734979	0.853005	1.40244
PBANKA_120540	449	7	0	0.364516	-0.523518	1.3059	1.06431
PBANKA_120610	68	10	0	-1.62504	-0.825517	-0.11061	0.138486
PBANKA_120670	486	4	0	0.910695	0.656323	0.646842	1.39079
PBANKA_120690	40	10	0	-0.552482	-0.796324	-0.294023	-2.03366
PBANKA_120860	1382	4	0	0.414686	0.224585	1.00079	1.7695
PBANKA_121020	894	5	0	0.00373865	1.30887	-0.534017	1.98006
PBANKA_121020	917	10	0	-1.40591	0.575651	-0.216934	-2.62295
PBANKA_121020	920	10	0	-1.08633	-1.59021	-0.82429	-2.16716
PBANKA_121320	191	4	0	0.669593	0.61221	0.949793	1.69922
PBANKA_121470	413	3	0	0.726091	0.354127	1.16185	0.774827
PBANKA_121470	601	1	0	2.43511	1.58344	2.0405	2.32241
PBANKA_121470	619	3	0	1.14577	0.220782	0.896891	1.29024
PBANKA_121470	664	1	0	2.76282	2.09077	1.55055	3.03
PBANKA_121470	904	7	0	0.772315	0.777274	2.46579	1.68824
PBANKA_121590	1024	5	0	0.630179	0.323308	1.17529	3.07554
PBANKA_121680	230	1	0	1.25058	1.12811	1.66475	3.95187
PBANKA_121690	683	3	0	1.29275	1.25676	1.13118	1.29449
PBANKA_121900	785	10	0	-0.204321	-0.832231	-0.350674	-2.28517
PBANKA_121950	28	10	0	-1.80737	-0.115152	-0.654584	-1.1822
PBANKA_121990	1048	3	0	1.25616	1.00647	1.9499	1.01965
PBANKA_121990	1052	7	0	0.751667	-0.311912	1.13326	0.20301
PBANKA_122210	554	10	0	-0.113112	-0.526361	-0.544235	-2.56621
PBANKA_122300	254	2	0	1.08838	0.304228	1.35332	1.87104
PBANKA_122380	740	5	0	0.140231	0.381691	0.589632	2.92385
PBANKA_122380	761	7	0	-0.710089	-0.583481	1.11152	0.649586
PBANKA_122410	713	5	0	0.692121	0.0655082	1.93978	2.66257
PBANKA_122420	615	10	0	-0.607377	-0.387014	0.945437	-3.21805
PBANKA_122570	422	4	0	0.640598	0.00472241	1.15478	1.37187
PBANKA_122610	675	6	0	0.0876833	0.00869882	0.0594048	1.54099
PBANKA_122610	4669	6	0	-0.34927	-0.965168	0.5124	1.52278
PBANKA_122670	55	6	0	0.538338	-0.232492	-0.42802	1.61812
PBANKA_122670	190	2	0	0.779131	0.569489	1.77107	2.34657
PBANKA_122670	885	6	0	-0.233997	-0.0134829	0.433812	1.61371
PBANKA_122820	673	10	0	0.507091	-0.35375	-0.883711	-2.7513
PBANKA_122820	702	3	0	1.04756	0.634602	1.20915	1.19528
PBANKA_122900	835	10	0	-2.22599	-2.53478	-2.12648	-1.59331
PBANKA_123005	494	3	0	0.685649	0.748458	1.04943	1.49552
PBANKA_123005	894	4	0	0.712607	0.238197	1.12362	1.77885
PBANKA_123020	582	5	0	0.771686	0.499759	0.499826	2.59729
PBANKA_123020	654	5	0	1.75817	0.0880313	1.14894	3.83474
PBANKA_123020	674	6	0	0.0986769	0.0283976	0.015401	2.08876
PBANKA_123020	679	6	0	0.0907294	-0.23818	0.216614	1.77315
PBANKA_123080	49	10	0	-1.21413	-2.01189	-0.962773	-2.09531
PBANKA_123120	270	1	0	2.11601	1.72403	1.81867	2.33465
PBANKA_123150	698	7	0	0.686484	0.23981	1.10017	0.384831
PBANKA_123160	197	3	0	0.996172	0.151378	0.852024	1.01959
PBANKA_123220	516	1	0	1.01402	1.37973	2.20918	3.40501
PBANKA_123220	530	2	0	1.02907	0.929044	1.11399	2.59148
PBANKA_123250	7	10	0	-0.187919	-0.624414	-2.88667	0.426321
PBANKA_123340	564	1	0	1.64467	1.54348	1.15289	2.78952
PBANKA_123350	221	5	0	0.224281	0.333797	0.476307	2.59221
PBANKA_123350	608	1	0	1.43421	1.42223	1.63651	3.19835
PBANKA_123350	1034	10	0	-0.731947	-1.36737	-1.81036	-2.03047
PBANKA_123520	109	7	0	-0.175837	-0.77308	1.37606	-1.43463
PBANKA_123650	287	6	0	-0.561369	-0.5327	0.0219587	1.40089
PBANKA_123660	160	2	0	1.07333	1.14465	0.788025	2.02216
PBANKA_123660	170	4	0	0.664874	0.173781	0.909446	2.01561
PBANKA_123660	421	7	0	0.634202	0.450193	1.08819	-0.210865
PBANKA_123660	437	1	0	1.5717	0.676529	1.8366	2.59492
PBANKA_123660	603	1	0	1.70236	1.08599	1.44834	3.22673
PBANKA_123710	298	4	0	0.39498	-0.0695418	0.724775	1.67786
PBANKA_123760	157	7	0	0.00742964	-0.306802	1.29023	0.272721
PBANKA_123760	159	3	0	0.915201	1.33709	1.2342	1.35257
PBANKA_123760	614	7	0	-0.0384045	-0.203198	1.32834	-0.100929
PBANKA_123820	160	10	0	-1.07007	-1.33348	-0.933527	-2.36276
PBANKA_124180	69	2	0	1.20866	0.688231	1.75002	2.00689
PBANKA_124180	626	3	0	0.599607	0.456571	1.1938	0.98927
PBANKA_124300	18	10	0	-0.437317	-0.753126	-0.211743	-3.26454
PBANKA_124300	380	4	0	0.907141	0.164074	0.950698	1.82259
PBANKA_124390	808	7	0	1.14077	0.0900097	-0.140111	0.576407
PBANKA_124420	1396	6	0	-0.0472978	-1.04142	-0.364541	1.7481
PBANKA_124420	1628	6	0	-0.387339	-0.581097	0.532151	2.06987
PBANKA_124530	1427	7	0	-0.149849	1.13087	1.5143	0.653931
PBANKA_130200	193	1	0	0.843916	0.997134	2.39302	3.00858
PBANKA_130200	1066	5	0	1.05136	1.11205	1.11523	3.03097
PBANKA_130230	307	4	0	0.549736	-0.199301	1.13989	0.985335
PBANKA_130400	265	6	0	-0.503291	-0.416108	-0.488413	1.43093
PBANKA_130400	268	2	0	0.983695	1.0195	1.44855	2.26139
PBANKA_130400	269	2	0	1.25118	0.118706	1.40346	2.47957
PBANKA_130400	521	5	0	0.311876	0.499806	0.48254	2.92179
PBANKA_130400	825	6	0	0.0527098	-0.581031	0.515257	1.3997
PBANKA_130630	1181	7	0	0.123765	-0.57324	1.25767	0.815987
PBANKA_130680	1229	7	0	2.08513	0.305446	0.559066	0.324545
PBANKA_130800	2081	6	0	-0.404935	-0.21649	0.309657	1.45643
PBANKA_130800	2641	6	0	0.177027	-0.187675	0.505625	2.63948
PBANKA_130800	3508	2	0	0.895334	1.02014	1.73252	1.62707
PBANKA_130940	310	2	0	1.17606	1.13879	1.17863	2.11255
PBANKA_131030	19	3	0	0.910786	0.427879	1.14921	1.27387
PBANKA_131030	633	10	0	-1.04642	-2.41756	-1.37177	-1.9644
PBANKA_131030	656	4	0	0.423697	0.351199	1.08379	1.18176
PBANKA_131030	728	10	0	-0.891444	-1.35157	-0.622109	-1.93694
PBANKA_131040	14	4	0	0.440199	0.299885	1.21064	2.04335
PBANKA_131040	16	2	0	1.06661	1.16169	1.3718	2.6345
PBANKA_131240	34	5	0	0.662413	0.433262	1.39521	2.69601
PBANKA_131280	14	7	0	0.00766826	1.00176	0.44763	0.812827
PBANKA_131370	314	10	0	-0.536378	-0.879132	-0.880369	-1.87716
PBANKA_131370	351	10	0	-0.853301	-1.38444	-0.473445	-1.81482
PBANKA_131750	937	7	0	1.1228	0.191843	0.00471749	0.617581
PBANKA_131750	938	3	0	1.12419	0.480083	2.04554	1.16141
PBANKA_132010	22	2	0	1.27129	1.23802	1.70421	1.88283
PBANKA_132010	28	2	0	1.07907	0.598607	1.77929	2.54329
PBANKA_132010	39	10	0	-1.79912	-1.00862	-0.38297	-2.13773
PBANKA_132010	193	5	0	0.854847	-0.495913	1.43989	2.66798
PBANKA_132010	428	4	0	0.311808	0.397845	0.7511	2.03068
PBANKA_132010	539	2	0	1.01517	0.917092	1.38625	2.06539
PBANKA_132010	781	10	0	-1.42283	-1.9605	-2.35052	-1.28371
PBANKA_132010	783	10	0	-1.42283	-1.9605	-2.35052	-1.28371
PBANKA_132020	35	10	0	-1.26588	-1.1798	-2.4897	-0.992548
PBANKA_132020	221	10	0	-2.01369	-1.38357	0.367481	0.584888
PBANKA_132020	398	10	0	0.163396	-0.558653	-0.159063	-2.00465
PBANKA_132020	971	10	0	-0.330416	-0.785286	-0.808435	-1.96455
PBANKA_132040	222	1	0	1.75104	1.42216	2.30867	3.15453
PBANKA_132150	244	4	0	0.953561	0.155147	0.487324	1.40674
PBANKA_132150	438	3	0	1.43433	0.652114	0.728905	1.29785
PBANKA_132150	463	2	0	1.80114	1.10142	1.44895	2.05393
PBANKA_132320	790	2	0	1.02609	0.82463	1.42076	1.82129
PBANKA_132480	424	3	0	0.589104	0.42947	1.62754	0.842755
PBANKA_132510	29	3	0	1.34355	0.791484	1.3759	1.49299
PBANKA_132610	199	2	0	1.09112	1.08621	1.75313	2.61314
PBANKA_132610	202	5	0	0.646325	0.94269	1.14329	2.79965
PBANKA_132610	220	2	0	0.759492	1.00368	1.23982	2.01683
PBANKA_132920	2945	2	0	1.08146	1.58713	1.40223	2.32462
PBANKA_132920	2946	1	0	1.10678	1.58713	1.40223	2.55585
PBANKA_132920	2959	1	0	1.62506	1.27954	1.95718	3.55943
PBANKA_132920	3469	1	0	1.31537	1.11287	2.16194	1.78602
PBANKA_132920	3982	6	0	-0.137886	-1.26292	-0.64193	1.75552
PBANKA_132920	4127	2	0	1.666	1.21003	1.21201	2.32505
PBANKA_132920	4132	6	0	-0.103856	-0.308244	0.262329	1.46833
PBANKA_132920	4181	4	0	0.287053	0.331501	0.547034	1.52961
PBANKA_132920	4497	3	0	1.03975	0.132708	1.11299	1.39932
PBANKA_132960	1640	6	0	-1.09117	-0.515834	-0.664252	1.62372
PBANKA_132970	1068	10	0	-1.88116	-2.55866	-1.86265	-2.06419
PBANKA_132970	1069	10	0	-0.88461	-1.72539	-0.733799	-2.19059
PBANKA_132970	1070	10	0	-1.69866	-1.41607	-0.896842	-2.85842
PBANKA_133000	99	1	0	2.78953	0.512787	1.07654	2.73301
PBANKA_133000	101	4	0	0.812516	0.516231	0.560079	2.11902
PBANKA_133030	194	3	0	0.42805	0.127744	1.59182	0.873764
PBANKA_133090	437	10	0	-1.05009	-1.95562	-1.21585	-1.04233
PBANKA_133090	709	2	0	0.403346	0.879079	1.42152	2.36852
PBANKA_133120	400	10	0	-1.03658	-2.64546	-1.40543	-2.78503
PBANKA_133120	751	6	0	0.689955	-0.0388687	-0.655058	1.42797
PBANKA_133130	1580	6	0	0.0545019	-0.353579	0.327862	2.17686
PBANKA_133140	2443	10	0	-1.47717	-1.3871	-0.609105	-2.26971
PBANKA_133330	715	3	0	0.636688	0.652026	1.41137	1.1964
PBANKA_133430	207	3	0	1.21559	0.548764	1.61193	1.36152
PBANKA_133540	1120	3	0	0.469261	0.470536	1.58297	0.950095
PBANKA_133630	520	4	0	0.718489	0.495986	0.491675	1.39765
PBANKA_133630	522	7	0	0.965641	0.103936	2.75427	1.0203
PBANKA_133640	255	1	0	1.72227	2.25652	2.34161	2.75906
PBANKA_133650	463	10	0	-1.54091	-2.05618	-1.40492	-1.96001
PBANKA_133650	485	2	0	1.36155	1.2849	0.894669	2.03985
PBANKA_133690	326	1	0	1.47637	1.35156	1.36875	2.65443
PBANKA_133750	1049	1	0	1.59781	1.3029	2.44207	2.08643
PBANKA_133750	1399	4	0	0.808781	0.391721	0.595982	1.69442
PBANKA_133750	1402	2	0	0.896647	0.770532	1.40699	2.64939
PBANKA_133750	1559	1	0	1.35716	1.47416	2.17119	3.20563
PBANKA_133750	3137	6	0	0.476702	-0.510635	0.312108	1.68843
PBANKA_133750	3138	7	0	1.20436	1.0851	-0.269767	0.652214
PBANKA_133760	828	3	0	1.00207	0.815365	1.00814	1.26243
PBANKA_133760	880	2	0	1.30948	1.23409	1.32634	2.4247
PBANKA_133990	2	6	0	0.638133	-0.519131	0.368153	2.47289
PBANKA_134150	3	10	0	-1.08841	-0.659148	-0.0362525	-2.85001
PBANKA_134150	61	10	0	-1.62626	-1.72137	-0.77203	-2.17186
PBANKA_134150	63	7	0	3.54846	-1.96641	3.62753	1.79674
PBANKA_134170	183	7	0	0.59526	-0.316817	1.17342	0.998371
PBANKA_134180	2764	4	0	0.222633	-0.044972	1.23387	1.31908
PBANKA_134320	1090	4	0	0.638017	0.290606	0.757293	2.2628
PBANKA_134320	1106	4	0	0.343342	0.328661	0.809582	2.01456
PBANKA_134320	1535	7	0	0.101609	-0.452482	1.3317	0.692017
PBANKA_134320	1614	2	0	0.523189	0.50713	1.23042	2.36587
PBANKA_134320	1805	7	0	0.787874	0.496144	-1.34897	1.39563
PBANKA_134320	1807	4	0	0.574819	0.399409	1.00924	1.86347
PBANKA_134320	1898	10	0	-1.37004	-2.58139	-1.16526	-1.87042
PBANKA_134320	2236	10	0	-0.471137	-1.34046	-0.481545	-3.1814
PBANKA_134320	2261	10	0	-0.242562	-1.05914	-0.953091	-3.56054
PBANKA_134660	696	6	0	-0.126958	0.104314	-0.218797	1.83271
PBANKA_134730	210	1	0	1.91419	1.11299	2.02083	2.67825
PBANKA_134760	241	2	0	1.34794	0.646071	1.76136	1.77226
PBANKA_134870	353	1	0	2.02795	1.18892	1.93453	1.98074
PBANKA_134880	239	6	0	-0.150009	0.236548	0.480357	2.43876
PBANKA_134880	297	5	0	-0.176803	-0.306029	0.371089	3.35646
PBANKA_134890	335	3	0	1.15694	0.468987	1.53545	0.820344
PBANKA_135020	73	4	0	0.864189	0.026599	0.134484	1.89708
PBANKA_135060	347	2	0	1.06973	0.726956	1.64252	1.67075
PBANKA_135060	348	1	0	2.02998	1.85474	2.13542	2.19342
PBANKA_135210	10	4	0	0.586088	0.305463	1.0609	1.85637
PBANKA_135210	29	4	0	1.01339	0.477569	0.745383	1.58778
PBANKA_135240	34	3	0	0.980533	0.779224	1.34321	0.799551
PBANKA_135640	342	4	0	0.410608	0.0531531	0.769443	2.23857
PBANKA_135640	345	4	0	-0.111172	-0.167885	1.09547	1.37897
PBANKA_135670	92	4	0	0.828258	0.323265	0.852894	2.17641
PBANKA_135670	168	10	0	-1.09163	-1.56411	-0.985928	-2.33144
PBANKA_135680	4628	4	0	0.356969	0.0582797	0.38897	1.63276
PBANKA_135680	4631	4	0	0.179178	-0.385574	1.04931	1.88151
PBANKA_135680	4647	3	0	0.942624	0.5091	1.7021	1.22606
PBANKA_135680	6267	6	0	-0.0413199	-0.900904	0.345798	1.87041
PBANKA_135760	758	3	0	1.0032	0.646879	0.935485	1.18624
PBANKA_135830	84	2	0	1.15352	0.835374	1.06594	1.95064
PBANKA_135830	1232	4	0	0.628482	0.423728	1.11713	2.01226
PBANKA_135890	66	3	0	1.14374	0.518189	1.08714	1.30174
PBANKA_135890	81	10	0	-0.767422	-2.01024	-0.505661	-0.376714
PBANKA_135930	3468	1	0	2.08899	1.56957	1.88227	2.89789
PBANKA_135980	113	1	0	1.61102	0.707904	2.16859	3.10639
PBANKA_136010	7	7	0	-1.21938	1.16427	-0.112531	0.231858
PBANKA_136010	8	10	0	-0.153873	-1.54623	-0.943991	-3.33758
PBANKA_136020	16	10	0	-1.80637	-1.00518	-0.669102	0.159551
PBANKA_136020	17	10	0	-1.83498	-1.19665	-0.642732	0.230362
PBANKA_136150	41	4	0	0.552417	0.151739	0.717332	1.54382
PBANKA_136160	128	5	0	0.311487	-0.0739326	0.800411	2.57918
PBANKA_136160	133	5	0	0.470053	0.0244026	0.779398	2.52111
PBANKA_136160	497	2	0	1.26575	0.62759	1.53377	1.95021
PBANKA_136160	504	2	0	1.08496	0.632391	1.33719	1.70645
PBANKA_136160	1132	2	0	0.657128	0.752014	1.52151	2.64337
PBANKA_136160	1547	5	0	0.538062	0.576222	0.966258	2.77088
PBANKA_136160	1550	5	0	1.16957	1.19403	0.96946	3.27547
PBANKA_136170	26	2	0	0.943202	1.44861	0.841068	1.81656
PBANKA_136230	1156	4	0	0.226114	0.329185	1.07799	1.18504
PBANKA_136240	227	3	0	0.636382	0.521505	1.14239	0.649937
PBANKA_136330	463	3	0	1.32267	0.399297	0.996261	0.57702
PBANKA_136540	99	7	0	-0.317199	-0.107659	1.05366	0.465209
PBANKA_140170	132	5	0	1.78535	1.04664	0.598639	2.28786
PBANKA_140190	213	2	0	1.36082	1.40106	1.36158	2.32626
PBANKA_140250	359	2	0	1.04574	1.28748	0.53373	1.89367
PBANKA_140260	734	7	0	0.267996	-0.0650075	1.27319	0.159731
PBANKA_140290	123	4	0	0.196936	-0.0152847	1.66867	1.57287
PBANKA_140290	345	1	0	1.60812	1.11479	2.39157	2.89831
PBANKA_140290	402	2	0	0.712439	1.52482	1.14384	1.60765
PBANKA_140350	1266	3	0	1.09751	0.352177	0.870252	0.485039
PBANKA_140380	2664	2	0	1.0819	0.690958	1.62264	2.48615
PBANKA_140500	491	4	0	0.649114	-0.0027866	0.68119	1.79373
PBANKA_140500	492	4	0	0.57331	-0.374155	0.852322	1.76017
PBANKA_140500	1061	6	0	-0.0139113	0.221901	0.165032	1.5892
PBANKA_140560	711	3	0	1.07314	0.510657	1.01707	1.52916
PBANKA_140570	55	4	0	0.468907	0.0916095	1.39908	1.4555
PBANKA_140620	814	2	0	0.9976	0.939298	1.24291	2.27036
PBANKA_140620	910	2	0	1.0726	0.883671	1.37182	2.25784
PBANKA_140650	56	5	0	0.513867	0.329371	0.29074	2.42706
PBANKA_140650	159	6	0	0.446704	-0.833383	0.656143	1.72017
PBANKA_140670	248	2	0	0.768759	0.976116	1.71266	2.27196
PBANKA_140670	271	5	0	0.793884	0.316741	-0.187525	2.27555
PBANKA_140670	1296	10	0	-0.901388	-1.68946	-0.77859	-3.10629
PBANKA_140690	3446	2	0	1.33043	0.609355	1.33309	2.09984
PBANKA_140700	107	2	0	1.47683	1.07361	1.34992	2.00051
PBANKA_140740	956	3	0	1.22117	0.140078	0.865699	1.08469
PBANKA_140960	42	4	0	0.894533	0.218192	1.14459	1.60361
PBANKA_140960	80	7	0	2.07234	0.0784891	1.61357	-0.399592
PBANKA_141120	603	4	0	0.99069	0.0799455	1.02336	1.41216
PBANKA_141130	444	4	0	0.158604	0.147264	0.663915	1.39093
PBANKA_141220	1056	2	0	1.05694	0.805462	1.04207	1.92414
PBANKA_141220	1220	2	0	1.20315	0.81541	1.31563	1.97454
PBANKA_141500	722	10	0	-1.50002	-1.05752	-1.58908	-3.34146
PBANKA_141500	725	10	0	-1.50002	-1.05752	-1.58908	-3.34146
PBANKA_141500	728	10	0	-1.50002	-1.05752	-1.58908	-3.34146
PBANKA_141560	49	4	0	0.375019	0.0142457	0.425533	1.71615
PBANKA_141560	58	5	0	1.28052	0.685564	0.966659	2.85473
PBANKA_141560	68	4	0	0.442683	0.252301	0.625982	1.71075
PBANKA_141590	111	2	0	1.29166	0.94863	1.0456	1.74131
PBANKA_141690	980	4	0	0.794142	0.197862	0.958529	2.21161
PBANKA_141750	222	4	0	0.376406	0.297781	0.921192	1.66607
PBANKA_141770	523	5	0	1.17026	1.09046	1.12144	2.90344
PBANKA_141770	531	6	0	0.306375	-0.0584692	-0.558068	1.41074
PBANKA_141790	36	5	0	0.673435	-0.21451	0.274962	2.70955
PBANKA_141790	167	6	0	-0.680841	-0.352281	0.186863	2.26428
PBANKA_141960	512	3	0	1.1687	0.493499	1.15546	0.642772
PBANKA_142100	116	1	0	0.896379	1.1019	1.79814	3.21902
PBANKA_142140	94	10	0	-0.90489	-2.01008	-0.767695	-2.93042
PBANKA_142220	210	7	0	1.14866	-0.233451	1.58272	0.54825
PBANKA_142250	69	7	0	0.619213	1.79402	0.719996	0.874452
PBANKA_142540	1561	2	0	1.05275	0.624401	1.66449	2.47166
PBANKA_142600	230	4	0	0.360728	0.81331	0.655255	1.44532
PBANKA_142650	474	4	0	0.626752	0.1099	0.883621	1.42139
PBANKA_142690	178	1	0	1.35014	1.2047	3.08831	1.85823
PBANKA_142690	180	10	0	-1.62578	-0.516044	-0.0747449	-0.155031
PBANKA_142720	24	10	0	-0.474222	-2.45937	-1.17627	-0.848467
PBANKA_142720	89	5	0	0.445979	1.06336	1.07889	2.8253
PBANKA_142780	840	2	0	1.04931	0.819666	1.36967	2.30731
PBANKA_142780	1350	3	0	0.857274	0.092702	1.59097	1.19738
PBANKA_142780	1352	2	0	1.19223	1.15675	2.14246	1.51561
PBANKA_142830	296	2	0	1.17786	1.02231	1.24116	1.66452
PBANKA_142830	297	1	0	2.05865	1.9783	2.11419	2.30283
PBANKA_142830	304	1	0	1.85796	2.04943	1.84851	2.86152
PBANKA_142830	305	2	0	1.58326	1.00336	1.59792	2.07547
PBANKA_142830	335	2	0	0.962935	0.567726	1.1927	1.76309
PBANKA_142830	337	10	0	-3.22173	-0.632587	-0.601282	-1.43223
PBANKA_142830	614	2	0	1.12228	1.10404	1.32858	2.42836
PBANKA_142830	629	2	0	1.04723	0.455451	1.47598	2.32577
PBANKA_142830	1016	6	0	0.163661	-0.0556885	0.561017	2.33003
PBANKA_142890	122	3	0	0.5338	0.8372	1.0771	1.16733
PBANKA_142890	123	4	0	-0.257801	0.442083	1.30272	1.39295
PBANKA_142890	902	6	0	-0.35592	-0.944492	0.26924	2.52002
PBANKA_143090	90	4	0	0.680326	0.329364	0.655889	1.65908
PBANKA_143110	275	6	0	0.404839	-0.182226	0.192679	1.83434
PBANKA_143140	129	4	0	1.15938	-0.202519	1.24669	1.5531
PBANKA_143140	191	2	0	0.915378	0.87327	1.12232	1.66651
PBANKA_143140	198	1	0	1.90466	1.63252	1.86625	2.90818
PBANKA_143140	214	1	0	2.01669	2.07234	2.11621	2.75478
PBANKA_143140	218	1	0	2.1523	1.77035	2.14081	2.98691
PBANKA_143140	347	2	0	1.04067	0.885922	1.59356	2.67162
PBANKA_143140	391	5	0	1.42974	1.97972	0.0418792	2.15661
PBANKA_143140	571	4	0	0.759599	0.85156	0.342212	1.50243
PBANKA_143140	642	7	0	1.01316	0.105107	-0.282108	-0.304392
PBANKA_143140	667	3	0	1.66391	1.08603	1.56269	1.40032
PBANKA_143200	6	3	0	0.862876	0.64788	1.27635	1.12421
PBANKA_143220	165	7	0	1.48037	-0.0312939	1.3023	0.263554
PBANKA_143220	167	3	0	1.38987	1.15791	1.8705	0.711985
PBANKA_143430	263	4	0	0.333635	0.37599	0.840441	2.2629
PBANKA_143430	326	4	0	0.516566	0.24592	1.27021	2.10546
PBANKA_143430	358	2	0	0.724809	0.28635	1.5295	2.43917
PBANKA_143430	414	1	0	1.80872	0.835262	1.96553	1.77569
PBANKA_143430	445	7	0	-0.734475	-0.311635	1.17049	1.22631
PBANKA_143450	151	1	0	1.72093	1.49187	1.98109	1.92617
PBANKA_143470	873	10	0	-1.66431	-0.886608	-0.726939	-1.30729
PBANKA_143470	1351	7	0	-0.343613	-2.03709	0.469651	0.997743
PBANKA_143470	1352	3	0	0.967388	0.542427	1.13137	1.3292
PBANKA_143610	2	10	0	-0.0771119	-0.0476123	0.0843794	-2.70828
PBANKA_143800	66	2	0	1.18723	0.861601	1.30225	2.14946
PBANKA_143830	410	2	0	0.865334	0.611405	1.22873	1.8304
PBANKA_143830	426	3	0	1.38255	1.32356	1.28138	1.28091
PBANKA_143830	814	10	0	-1.20235	-1.73982	-0.00603561	-2.12279
PBANKA_143890	43	4	0	0.592034	0.765376	0.267898	1.491
PBANKA_143920	726	2	0	1.25279	1.00977	1.86025	1.78647
PBANKA_144220	5049	7	0	1.01258	-0.901328	0.206275	1.13875
PBANKA_144220	5051	3	0	1.27833	0.805184	1.5227	1.22033
PBANKA_144220	5064	6	0	-0.0427761	-0.215445	0.297287	2.22321
PBANKA_144220	5065	6	0	-0.116952	0.532729	-0.525322	2.47227
PBANKA_144300	860	10	0	-2.31998	-1.84473	-0.691717	-0.986675
PBANKA_144380	642	2	0	0.966096	0.77316	0.70512	1.95776
PBANKA_144470	630	10	0	-0.371186	-0.898081	-0.685842	-2.12849
PBANKA_144540	401	1	0	1.69281	1.09854	2.40913	2.01706
PBANKA_144600	724	2	0	1.12752	1.0158	1.81892	2.27909
PBANKA_144610	1117	3	0	1.0488	-0.0107163	0.714931	1.07249
PBANKA_144610	1145	3	0	0.563715	0.706367	1.53858	1.13202
PBANKA_144790	160	10	0	-1.40241	-1.52443	-1.44325	-1.89459
PBANKA_144790	164	10	0	-1.24857	-1.77614	-1.75314	-1.81359
PBANKA_144820	3783	2	0	1.25164	0.224935	1.08417	2.0292
PBANKA_144850	440	10	0	0.0457778	-0.775869	-0.474361	-3.17476
PBANKA_144900	320	7	0	0.907464	0.016861	1.18243	0.266153
PBANKA_144990	693	10	0	0.331346	-1.0923	-2.20962	-3.83519
PBANKA_144990	695	10	0	-2.40535	-2.49494	0.30027	-0.736522
PBANKA_145040	1122	10	0	-1.87422	-1.13602	-1.25714	-2.63374
PBANKA_145250	316	6	0	-0.281943	-0.254325	-0.00305332	2.10297
PBANKA_145250	319	4	0	0.610029	0.24493	0.704092	1.75506
PBANKA_145250	345	1	0	1.20432	1.41251	1.96447	2.63667
PBANKA_145330	301	3	0	1.05951	0.768778	1.78431	1.06327
PBANKA_145460	1005	3	0	1.19323	0.759723	0.425261	1.06118
PBANKA_145530	131	10	0	-1.5937	-2.08977	-1.1022	-2.03415
PBANKA_145530	384	5	0	0.772546	0.591073	1.09063	2.67073
PBANKA_145740	657	3	0	0.89413	0.654346	1.26614	0.92594
PBANKA_145780	212	10	0	-2.03689	-1.8945	-1.5492	-0.892985
PBANKA_145780	248	1	0	1.69051	1.20182	0.900452	2.6333
PBANKA_145780	252	1	0	1.7218	0.747829	1.94506	2.71708
PBANKA_145780	253	1	0	2.1478	1.12529	2.64043	3.46383
PBANKA_145780	255	1	0	1.64658	1.94718	3.09392	2.94533
PBANKA_145780	257	4	0	0.573674	-0.351819	1.34393	1.64419
PBANKA_145830	400	1	0	1.18009	0.621998	1.93507	3.0529
PBANKA_145830	401	1	0	1.06192	0.930925	1.9544	3.36061
PBANKA_145830	581	1	0	1.4208	1.18995	1.94877	3.1828
PBANKA_145880	980	4	0	0.587214	0.524811	1.13955	1.83877
PBANKA_145880	1036	5	0	0.727059	0.96971	1.56331	2.8545
PBANKA_145880	1046	6	0	0.222639	0.130616	-0.681433	2.05509
PBANKA_145880	1048	7	0	0.445443	-0.350199	1.40626	0.530187
PBANKA_145880	1106	2	0	1.0856	0.698014	0.932232	1.99484
PBANKA_145880	1108	4	0	0.914087	0.47859	0.441162	2.09635
PBANKA_145880	1114	1	0	2.12093	1.13672	2.26191	3.26013
PBANKA_145880	1223	4	0	0.369973	0.247844	1.02966	1.66747
PBANKA_145880	1251	10	0	-1.87739	-0.637947	-0.394524	-1.19731
PBANKA_145940	502	3	0	1.7492	0.752601	1.53479	1.2401
PBANKA_146050	406	4	0	-0.104832	0.370443	1.34342	1.17966
PBANKA_146050	465	1	0	1.44121	1.49921	1.81019	2.26238
PBANKA_146370	750	2	0	0.328447	0.999137	1.09759	2.08987
PBANKA_146370	1300	10	0	-0.0425524	-1.70251	-1.84103	-2.0031
PBANKA_020020	298	12	0	-2.47339	-1.99461	0.452363	NA
PBANKA_020290	16	9	0	2.92971	1.01764	2.52771	NA
PBANKA_030930	959	9	0	0.797144	0.0759849	1.69721	NA
PBANKA_031670	99	12	0	-2.06018	-1.79806	-1.15792	NA
PBANKA_040740	554	9	0	1.70339	1.62232	1.76887	NA
PBANKA_040840	900	9	0	0.867389	0.420535	2.05934	NA
PBANKA_041730	1082	12	0	-0.635806	-2.20847	0.369449	NA
PBANKA_050320	1721	9	0	1.23501	1.22704	1.76548	NA
PBANKA_050730	1602	9	0	-0.829909	-0.557729	1.93501	NA
PBANKA_051050	874	9	0	1.35092	1.30572	1.69983	NA
PBANKA_051940	548	12	0	-1.48371	-2.44569	0.5735	NA
PBANKA_052130	380	9	0	0.703451	0.743719	1.85373	NA
PBANKA_060160	1392	12	0	-2.20559	-2.16441	-1.0399	NA
PBANKA_061160	822	12	0	-1.23951	-2.54926	-0.808152	NA
PBANKA_061850	2293	12	0	-1.77527	-0.979909	-0.931716	NA
PBANKA_062080	122	9	0	1.02043	2.30638	2.75139	NA
PBANKA_071590	410	9	0	0.321483	-0.33119	1.98143	NA
PBANKA_071820	157	12	0	-1.75698	-1.91055	-0.940184	NA
PBANKA_081060	550	9	0	0.574851	0.580265	2.08879	NA
PBANKA_081800	589	12	0	-1.86038	-1.20715	-0.269643	NA
PBANKA_081990	6	12	0	-1.77355	-3.44235	-0.977623	NA
PBANKA_082070	261	12	0	-1.45381	-3.12728	0.0350024	NA
PBANKA_082070	334	9	0	0.927603	-0.0061956	2.1595	NA
PBANKA_082300	266	12	0	-1.8901	-1.14597	-0.738863	NA
PBANKA_083680	62	12	0	-3.2334	-2.16006	0.601623	NA
PBANKA_090230	574	9	0	1.53303	0.454024	1.6997	NA
PBANKA_091360	40	12	0	-1.04211	-2.28505	-0.209047	NA
PBANKA_091830	8	12	0	-0.0367994	-2.43411	-0.342471	NA
PBANKA_091860	881	12	0	-1.05053	-1.97437	-0.76293	NA
PBANKA_092540	3684	12	0	-2.23194	-2.12538	-0.281174	NA
PBANKA_093300	141	12	0	-2.19914	-2.11507	-0.317983	NA
PBANKA_093960	1633	12	0	-1.48433	-4.70928	-0.16605	NA
PBANKA_100720	454	9	0	-0.627332	0.591742	2.74205	NA
PBANKA_101510	152	9	0	1.28978	0.325999	1.03787	NA
PBANKA_101790	990	12	0	-0.404864	-1.3623	-2.62488	NA
PBANKA_101900	32	12	0	-2.25055	-1.23216	-1.8918	NA
PBANKA_102270	570	9	0	0.0821326	0.524337	1.76529	NA
PBANKA_102380	452	12	0	-1.69087	-0.72237	0.187796	NA
PBANKA_102730	760	12	0	-1.64294	-1.48406	0.520229	NA
PBANKA_103220	638	12	0	-1.63801	-1.57867	-0.824987	NA
PBANKA_103570	866	9	0	1.41695	1.44037	3.32467	NA
PBANKA_110610	890	9	0	1.09719	0.185086	1.10635	NA
PBANKA_111190	94	9	0	0.47045	0.511459	1.6324	NA
PBANKA_111520	169	9	0	2.04967	1.92808	2.4151	NA
PBANKA_111520	639	9	0	0.946908	1.78424	2.38137	NA
PBANKA_111850	1822	12	0	-1.37475	-2.46411	-1.7992	NA
PBANKA_112350	2494	9	0	1.20391	1.14094	1.09538	NA
PBANKA_112640	913	9	0	0.141696	0.219047	1.73365	NA
PBANKA_112650	852	9	0	1.42362	1.54007	1.27318	NA
PBANKA_112910	2251	12	0	-1.59475	-2.18382	-0.783183	NA
PBANKA_114470	556	12	0	-0.908027	-2.01825	-0.632974	NA
PBANKA_120110	127	9	0	0.337181	0.423394	1.77117	NA
PBANKA_120210	657	9	0	0.589114	0.72872	1.42494	NA
PBANKA_121010	95	12	0	0.000534394	-2.65909	-0.518027	NA
PBANKA_121560	239	12	0	-2.93163	-2.47754	-1.5989	NA
PBANKA_121660	818	9	0	0.249907	-0.000732531	1.82898	NA
PBANKA_121770	14	12	0	-1.7152	-1.70283	-0.594882	NA
PBANKA_122250	189	9	0	1.11529	-0.444112	1.17238	NA
PBANKA_122830	4040	12	0	-1.88982	-2.63154	-0.822486	NA
PBANKA_122900	169	9	0	-0.0170507	0.170266	1.46159	NA
PBANKA_123450	157	12	0	-3.05844	-2.47797	-1.06801	NA
PBANKA_123710	2744	9	0	-0.445206	1.82494	1.23059	NA
PBANKA_123710	2927	9	0	0.0695387	0.754571	1.47966	NA
PBANKA_130390	53	9	0	0.518569	0.616988	1.62953	NA
PBANKA_130400	440	12	0	-2.5557	-2.41692	-0.93231	NA
PBANKA_130460	439	12	0	-1.86345	-1.40558	-1.04833	NA
PBANKA_130460	440	12	0	-1.86345	-1.40558	-1.04833	NA
PBANKA_131020	22	12	0	-0.0957633	-2.31134	-1.09583	NA
PBANKA_131750	943	9	0	2.52462	1.5925	1.19859	NA
PBANKA_132010	566	9	0	1.69974	-1.15224	0.469359	NA
PBANKA_132010	571	9	0	1.69974	-1.15224	0.469359	NA
PBANKA_132920	2866	9	0	0.886515	1.34789	1.04292	NA
PBANKA_132920	4128	12	0	-3.08926	-0.210202	-0.503212	NA
PBANKA_132950	436	9	0	3.04128	0.132736	0.215769	NA
PBANKA_132970	178	9	0	1.56469	-0.00434425	1.6363	NA
PBANKA_133140	2207	12	0	-1.23044	-2.00792	-1.2051	NA
PBANKA_133310	351	12	0	-2.11008	-3.24655	-0.289237	NA
PBANKA_134450	1989	12	0	-0.517655	-2.83534	-0.103513	NA
PBANKA_135670	58	12	0	0.00269968	-1.37176	-3.25592	NA
PBANKA_135830	610	9	0	-0.381676	-0.493905	1.7122	NA
PBANKA_135930	3476	9	0	1.0268	0.427918	-0.555957	NA
PBANKA_136010	15	9	0	1.16354	-0.0933107	0.157683	NA
PBANKA_136150	453	9	0	1.09195	0.271997	1.84115	NA
PBANKA_136210	1067	12	0	-1.69498	-1.04147	-0.831351	NA
PBANKA_136440	827	12	0	-2.40416	-1.49299	-0.742581	NA
PBANKA_140330	634	9	0	0.728307	1.04743	-0.205723	NA
PBANKA_140650	71	12	0	-1.38643	-1.21623	-1.63041	NA
PBANKA_141500	235	12	0	-1.63172	-2.00241	-0.024005	NA
PBANKA_141580	4	9	0	0.124379	0.037143	1.62662	NA
PBANKA_142780	4388	12	0	-0.994539	-2.71081	-1.14571	NA
PBANKA_142830	488	9	0	0.468764	0.543242	1.63984	NA
PBANKA_142870	979	12	0	-1.38334	-2.28877	0.355134	NA
PBANKA_142960	218	9	0	1.47744	0.0205743	2.12271	NA
PBANKA_143090	273	12	0	-1.2957	-2.15084	-0.755889	NA
PBANKA_143140	52	9	0	1.00704	0.681387	1.09825	NA
PBANKA_143300	527	9	0	0.192306	-0.385189	1.53067	NA
PBANKA_144970	42	9	0	0.908954	0.781412	2.373	NA
PBANKA_145530	139	12	0	-1.93676	-2.05551	-0.626973	NA
PBANKA_145720	1452	12	0	-1.83341	-0.805888	-0.781964	NA
PBANKA_010080	433	11	NA	0	-1.82503	1.26373	-0.440358
PBANKA_020270	377	11	NA	0	-0.735071	0.0329172	-2.01104
PBANKA_020300	440	11	NA	0	-1.37077	0.302363	-0.228821
PBANKA_020480	651	11	NA	0	-1.68467	-0.375031	-0.23894
PBANKA_030130	47	8	NA	0	-0.355505	1.41083	1.39174
PBANKA_040400	734	11	NA	0	-1.50229	-0.570233	1.25852
PBANKA_040530	110	8	NA	0	-0.142821	1.4113	0.992175
PBANKA_040620	541	11	NA	0	-1.50441	-0.380852	0.22983
PBANKA_040740	665	8	NA	0	-0.250407	0.819776	1.62843
PBANKA_050110	129	8	NA	0	-1.21444	0.784315	1.47275
PBANKA_050730	3344	8	NA	0	-0.366299	0.515229	1.3106
PBANKA_051270	51	8	NA	0	-1.12676	0.624301	2.23036
PBANKA_052210	46	8	NA	0	-0.365008	0.84966	1.96693
PBANKA_060120	2689	8	NA	0	-0.244801	0.468708	1.29896
PBANKA_060430	326	8	NA	0	-0.734761	1.02559	1.66025
PBANKA_060780	525	8	NA	0	-0.23965	0.880386	1.45946
PBANKA_060790	62	8	NA	0	1.36267	1.01617	1.73397
PBANKA_062210	1050	11	NA	0	-1.28755	0.46281	0.590946
PBANKA_070470	340	11	NA	0	-1.10716	0.79156	-1.63832
PBANKA_071030	339	11	NA	0	-1.38455	-0.445658	0.743687
PBANKA_071500	1256	8	NA	0	0.0557377	-0.162007	1.6287
PBANKA_072000	329	11	NA	0	-1.1492	-0.473798	-1.79635
PBANKA_080070	613	8	NA	0	-0.801305	0.812133	1.36558
PBANKA_080230	1480	8	NA	0	0.119479	0.710114	1.48044
PBANKA_080300	102	8	NA	0	-0.221201	0.496403	1.58166
PBANKA_081090	810	8	NA	0	-0.156516	0.0816937	1.76506
PBANKA_081180	52	8	NA	0	0.49294	1.05275	1.57971
PBANKA_081180	54	8	NA	0	0.476788	0.53272	2.028
PBANKA_081360	666	8	NA	0	0.575268	1.53685	2.20533
PBANKA_082280	6	8	NA	0	-0.583236	1.38064	0.662671
PBANKA_082890	364	8	NA	0	-0.317237	1.85446	2.62528
PBANKA_083400	153	8	NA	0	0.196146	0.854574	1.87371
PBANKA_090690	2081	11	NA	0	0.32354	-1.17666	1.38331
PBANKA_090960	1581	8	NA	0	0.162543	0.399142	1.60571
PBANKA_093720.2	1155	11	NA	0	1.29135	3.03539	0.307614
PBANKA_093900	606	11	NA	0	1.34379	-1.4247	-1.43178
PBANKA_093900	651	11	NA	0	-1.44567	-0.253447	1.66592
PBANKA_101830	329	8	NA	0	-0.291515	0.962452	2.83357
PBANKA_102320	212	8	NA	0	0.160046	1.36943	1.13405
PBANKA_103370	233	11	NA	0	-0.848168	-1.34959	1.55492
PBANKA_103380	5827	8	NA	0	-0.196149	0.338216	1.8441
PBANKA_103870	308	8	NA	0	-0.422167	-0.175236	1.89549
PBANKA_111850	572	8	NA	0	-0.137777	1.29605	1.82873
PBANKA_112890	27	8	NA	0	0.781007	0.791351	1.42562
PBANKA_114150	116	8	NA	0	-1.00263	0.412038	1.4027
PBANKA_121990	485	8	NA	0	-0.0821458	0.908452	2.10894
PBANKA_123010	939	8	NA	0	1.10486	1.44568	2.08065
PBANKA_123650	653	8	NA	0	0.12965	1.20867	1.99442
PBANKA_124390	736	8	NA	0	0.134267	1.798	1.90793
PBANKA_124420	1591	11	NA	0	-1.21332	-0.212916	1.42543
PBANKA_130390	14	8	NA	0	0.676987	1.29059	1.93811
PBANKA_131410	1545	8	NA	0	0.524528	-0.00924386	1.36324
PBANKA_132010	748	8	NA	0	0.450498	1.65562	1.78986
PBANKA_133000	109	8	NA	0	-0.148529	0.30849	1.60471
PBANKA_133650	296	8	NA	0	-0.115965	0.230647	1.27927
PBANKA_136160	349	8	NA	0	0.416817	0.724333	1.93905
PBANKA_136160	1473	11	NA	0	-1.41243	-0.336749	1.61039
PBANKA_141960	483	8	NA	0	0.647531	1.09437	1.77758
PBANKA_142070	299	8	NA	0	0.662019	0.914521	1.24738
PBANKA_142450	394	8	NA	0	0.070076	1.6208	0.793104
PBANKA_142780	4775	11	NA	0	-1.68831	-0.589417	0.245851
PBANKA_144280	410	8	NA	0	-0.232818	0.441634	1.99069
PBANKA_145010	304	8	NA	0	0.852386	1.35517	0.450177
PBANKA_145830	584	8	NA	0	0.313562	-0.143749	1.45171
