# Supplementary material for: Sub-minute Phosphoregulation of Cell Cycle Systems during Plasmodium Gamete Formation
Source: Cell Rep. 2017 Nov 14;21(7):2017–29. doi: 10.1016/j.celrep.2017.10.071 (PMC5700370; doi:10.1016/j.celrep.2017.10.071)
Supplement: Table S3. Functional Enrichment Analysis Results [file mmc4.xlsx]

## Sheet: GO enrichment by phosphosite cluster
	id	enrichment	description	ratio_in_study	ratio_in_pop	p_uncorrected	p_fdr
Cluster 1	GO:0007018	e	microtubule-based movement	8/70	26/2132	1.98e-07	0	PBANKA_041610,PBANKA_050450,PBANKA_061570,PBANKA_092540,PBANKA_101830,PBANKA_132920,PBANKA_145830,PBANKA_145880
	GO:0003777	e	microtubule motor activity	8/70	26/2132	1.98e-07	0	PBANKA_041610,PBANKA_050450,PBANKA_061570,PBANKA_092540,PBANKA_101830,PBANKA_132920,PBANKA_145830,PBANKA_145880
	GO:0007017	e	microtubule-based process	9/70	38/2132	4.84e-07	0	PBANKA_041610,PBANKA_050450,PBANKA_061570,PBANKA_090360,PBANKA_092540,PBANKA_101830,PBANKA_132920,PBANKA_145830,PBANKA_145880
	GO:0006928	e	movement of cell or subcellular component	8/70	38/2132	4.43e-06	0	PBANKA_041610,PBANKA_050450,PBANKA_061570,PBANKA_092540,PBANKA_101830,PBANKA_132920,PBANKA_145830,PBANKA_145880
	GO:0030286	e	dynein complex	5/70	14/2132	7.34e-06	0	PBANKA_041610,PBANKA_050450,PBANKA_061570,PBANKA_092540,PBANKA_132920
	GO:0005875	e	microtubule associated complex	7/70	31/2132	8.46e-06	0	PBANKA_041610,PBANKA_050450,PBANKA_061570,PBANKA_092540,PBANKA_132920,PBANKA_145830,PBANKA_145880
	GO:0015631	e	tubulin binding	4/70	12/2132	5.04e-05	0.008	PBANKA_040560,PBANKA_133750,PBANKA_145830,PBANKA_145880
	GO:0008017	e	microtubule binding	4/70	12/2132	5.04e-05	0.008	PBANKA_040560,PBANKA_133750,PBANKA_145830,PBANKA_145880
	GO:0032403	e	protein complex binding	4/70	13/2132	7.34e-05	0.016	PBANKA_040560,PBANKA_133750,PBANKA_145830,PBANKA_145880
	GO:0030014	e	CCR4-NOT complex	1/70	1/2132	0.00052	0.092	PBANKA_102550
	GO:0030136	e	clathrin-coated vesicle	1/70	1/2132	0.00052	0.092	PBANKA_146050
	GO:0005798	e	Golgi-associated vesicle	1/70	1/2132	0.00052	0.092	PBANKA_146050
	GO:0030140	e	trans-Golgi network transport vesicle	1/70	1/2132	0.00052	0.092	PBANKA_146050
	GO:0043487	e	regulation of RNA stability	1/70	1/2132	0.00052	0.092	PBANKA_123350
	GO:0003774	e	motor activity	9/70	88/2132	0.000588	0.096	PBANKA_041610,PBANKA_050450,PBANKA_061570,PBANKA_092540,PBANKA_101830,PBANKA_121680,PBANKA_132920,PBANKA_145830,PBANKA_145880
	GO:0044430	e	cytoskeletal part	10/70	110/2132	0.000885	0.13	PBANKA_041610,PBANKA_050450,PBANKA_061570,PBANKA_092540,PBANKA_121680,PBANKA_132920,PBANKA_133750,PBANKA_142830,PBANKA_145830,PBANKA_145880
	GO:0008152	p	metabolic process	10/70	639/2132	0.00189	0.378	PBANKA_031420,PBANKA_070450,PBANKA_091990,PBANKA_093350,PBANKA_101140,PBANKA_103660,PBANKA_110290,PBANKA_123220,PBANKA_133690,PBANKA_146050
	GO:0044877	e	macromolecular complex binding	4/70	27/2132	0.00199	0.378	PBANKA_040560,PBANKA_133750,PBANKA_145830,PBANKA_145880
	GO:0003872	e	6-phosphofructokinase activity	1/70	2/2132	0.00204	0.378	PBANKA_091990
	GO:0009931	e	calcium-dependent protein serine/threonine kinase activity	1/70	2/2132	0.00204	0.378	PBANKA_031420
	GO:0030133	e	transport vesicle	1/70	2/2132	0.00204	0.378	PBANKA_146050
	GO:0005654	e	nucleoplasm	1/70	2/2132	0.00204	0.378	PBANKA_144540
	GO:0010857	e	calcium-dependent protein kinase activity	1/70	2/2132	0.00204	0.378	PBANKA_031420
	GO:0009186	e	deoxyribonucleoside diphosphate metabolic process	1/70	2/2132	0.00204	0.378	PBANKA_103660
	GO:0008443	e	phosphofructokinase activity	1/70	2/2132	0.00204	0.378	PBANKA_091990
	GO:0005945	e	6-phosphofructokinase complex	1/70	2/2132	0.00204	0.378	PBANKA_091990
	GO:0005643	e	nuclear pore	2/70	8/2132	0.0024	0.386	PBANKA_132040,PBANKA_144540
	GO:1902494	e	catalytic complex	6/70	56/2132	0.00243	0.386	PBANKA_041610,PBANKA_050450,PBANKA_061570,PBANKA_091990,PBANKA_092540,PBANKA_132920
	GO:0004842	e	ubiquitin-protein transferase activity	2/70	10/2132	0.00447	0.638	PBANKA_070450,PBANKA_080230
	GO:0006817	e	phosphate ion transport	2/70	10/2132	0.00447	0.638	PBANKA_062130,PBANKA_111520
	GO:0061731	e	ribonucleoside-diphosphate reductase activity	1/70	3/2132	0.00449	0.638	PBANKA_103660
	GO:0003918	e	DNA topoisomerase type II (ATP-hydrolyzing) activity	1/70	3/2132	0.00449	0.638	PBANKA_101140
	GO:0061505	e	DNA topoisomerase II activity	1/70	3/2132	0.00449	0.638	PBANKA_101140
	GO:0005868	e	cytoplasmic dynein complex	1/70	3/2132	0.00449	0.638	PBANKA_050450
	GO:0097472	e	cyclin-dependent protein kinase activity	1/70	3/2132	0.00449	0.638	PBANKA_146050
	GO:0030135	e	coated vesicle	1/70	3/2132	0.00449	0.638	PBANKA_146050
	GO:0006265	e	DNA topological change	1/70	3/2132	0.00449	0.638	PBANKA_101140
	GO:0031965	e	nuclear membrane	1/70	3/2132	0.00449	0.638	PBANKA_090360
	GO:0016725	e	oxidoreductase activity, acting on CH or CH2 groups	1/70	3/2132	0.00449	0.638	PBANKA_103660
	GO:0016728	e	oxidoreductase activity, acting on CH or CH2 groups, disulfide as acceptor	1/70	3/2132	0.00449	0.638	PBANKA_103660
	GO:0004693	e	cyclin-dependent protein serine/threonine kinase activity	1/70	3/2132	0.00449	0.638	PBANKA_146050
	GO:0004748	e	ribonucleoside-diphosphate reductase activity, thioredoxin disulfide as acceptor	1/70	3/2132	0.00449	0.638	PBANKA_103660
	GO:0003916	e	DNA topoisomerase activity	1/70	3/2132	0.00449	0.638	PBANKA_101140
	GO:0019200	e	carbohydrate kinase activity	1/70	3/2132	0.00449	0.638	PBANKA_091990
	GO:0044237	p	cellular metabolic process	9/70	564/2132	0.00479	0.65	PBANKA_031420,PBANKA_070450,PBANKA_091990,PBANKA_101140,PBANKA_103660,PBANKA_110290,PBANKA_123220,PBANKA_133690,PBANKA_146050
	GO:0019787	e	ubiquitin-like protein transferase activity	2/70	11/2132	0.00581	0.674	PBANKA_070450,PBANKA_080230
	GO:0015698	e	inorganic anion transport	2/70	11/2132	0.00581	0.674	PBANKA_062130,PBANKA_111520
	GO:0044444	p	cytoplasmic part	5/70	394/2132	0.00642	0.788	PBANKA_080230,PBANKA_090360,PBANKA_091990,PBANKA_121470,PBANKA_146050
	GO:0071704	p	organic substance metabolic process	10/70	588/2132	0.00659	0.792	PBANKA_031420,PBANKA_070450,PBANKA_091990,PBANKA_093350,PBANKA_101140,PBANKA_103660,PBANKA_110290,PBANKA_123220,PBANKA_133690,PBANKA_146050
	GO:0005871	e	kinesin complex	2/70	13/2132	0.00916	0.836	PBANKA_145830,PBANKA_145880
	GO:0043226	p	organelle	10/70	570/2132	0.00993	0.854	PBANKA_080230,PBANKA_090360,PBANKA_093350,PBANKA_101830,PBANKA_121470,PBANKA_123220,PBANKA_132040,PBANKA_133690,PBANKA_133750,PBANKA_146050
	GO:0043227	p	membrane-bounded organelle	8/70	495/2132	0.01	0.9	PBANKA_080230,PBANKA_090360,PBANKA_093350,PBANKA_121470,PBANKA_123220,PBANKA_132040,PBANKA_133690,PBANKA_146050
	GO:0051170	e	nuclear import	1/70	5/2132	0.012	0.91	PBANKA_132040
	GO:1902593	e	single-organism nuclear import	1/70	5/2132	0.012	0.91	PBANKA_132040
	GO:0006606	e	protein import into nucleus	1/70	5/2132	0.012	0.91	PBANKA_132040
	GO:0034504	e	protein localization to nucleus	1/70	5/2132	0.012	0.91	PBANKA_132040
	GO:0044238	p	primary metabolic process	10/70	561/2132	0.0121	0.912	PBANKA_031420,PBANKA_070450,PBANKA_091990,PBANKA_093350,PBANKA_101140,PBANKA_103660,PBANKA_110290,PBANKA_123220,PBANKA_133690,PBANKA_146050
	GO:0043231	p	intracellular membrane-bounded organelle	8/70	485/2132	0.0126	0.912	PBANKA_080230,PBANKA_090360,PBANKA_093350,PBANKA_121470,PBANKA_123220,PBANKA_132040,PBANKA_133690,PBANKA_146050
	GO:0043229	p	intracellular organelle	10/70	557/2132	0.0132	0.914	PBANKA_080230,PBANKA_090360,PBANKA_093350,PBANKA_101830,PBANKA_121470,PBANKA_123220,PBANKA_132040,PBANKA_133690,PBANKA_133750,PBANKA_146050
	GO:0005634	p	nucleus	3/70	274/2132	0.0157	0.954	PBANKA_123220,PBANKA_132040,PBANKA_133690
	GO:0005856	e	cytoskeleton	2/70	16/2132	0.0159	0.954	PBANKA_101830,PBANKA_133750
	GO:1901566	p	organonitrogen compound biosynthetic process	0/70	121/2132	0.0167	0.964
	GO:0005874	e	microtubule	2/70	17/2132	0.0187	0.968	PBANKA_133750,PBANKA_142830
	GO:0006807	p	nitrogen compound metabolic process	6/70	387/2132	0.0204	0.976	PBANKA_091990,PBANKA_101140,PBANKA_103660,PBANKA_110290,PBANKA_123220,PBANKA_133690
	GO:1901564	p	organonitrogen compound metabolic process	1/70	171/2132	0.0204	0.976	PBANKA_091990
	GO:0044271	p	cellular nitrogen compound biosynthetic process	1/70	170/2132	0.021	0.978	PBANKA_123220
	GO:0003676	p	nucleic acid binding	4/70	304/2132	0.0217	0.978	PBANKA_083380,PBANKA_123350,PBANKA_142690,PBANKA_145780
	GO:0017038	e	protein import	1/70	7/2132	0.0225	0.98	PBANKA_132040
	GO:0006512	e	obsolete ubiquitin cycle	1/70	7/2132	0.0225	0.98	PBANKA_134870
	GO:0005813	e	centrosome	1/70	7/2132	0.0225	0.98	PBANKA_133750
	GO:0016070	p	RNA metabolic process	1/70	165/2132	0.0244	0.984	PBANKA_123220
	GO:0009132	e	nucleoside diphosphate metabolic process	2/70	19/2132	0.0249	0.984	PBANKA_091990,PBANKA_103660
	GO:0034641	p	cellular nitrogen compound metabolic process	6/70	378/2132	0.025	0.984	PBANKA_091990,PBANKA_101140,PBANKA_103660,PBANKA_110290,PBANKA_123220,PBANKA_133690
	GO:0006820	e	anion transport	2/70	20/2132	0.0284	0.988	PBANKA_062130,PBANKA_111520
	GO:0051301	e	cell division	1/70	8/2132	0.0287	0.988	PBANKA_133750
	GO:0004252	e	serine-type endopeptidase activity	1/70	8/2132	0.0287	0.988	PBANKA_093350
	GO:0006260	e	DNA replication	3/70	36/2132	0.0309	0.988	PBANKA_103660,PBANKA_110290,PBANKA_133690
	GO:0042493	e	response to drug	2/70	21/2132	0.0321	0.99	PBANKA_031420,PBANKA_080230
	GO:0017111	e	nucleoside-triphosphatase activity	13/70	252/2132	0.0331	1	PBANKA_041610,PBANKA_050450,PBANKA_061570,PBANKA_090360,PBANKA_092540,PBANKA_101140,PBANKA_101830,PBANKA_110290,PBANKA_121680,PBANKA_132920,PBANKA_142690,PBANKA_145830,PBANKA_145880
	GO:0005886	e	plasma membrane	3/70	37/2132	0.0337	1	PBANKA_031420,PBANKA_090360,PBANKA_113470
	GO:0017171	e	serine hydrolase activity	1/70	9/2132	0.0356	1	PBANKA_093350
	GO:0008236	e	serine-type peptidase activity	1/70	9/2132	0.0356	1	PBANKA_093350
	GO:0099512	e	supramolecular fiber	2/70	22/2132	0.0361	1	PBANKA_133750,PBANKA_142830
	GO:0099513	e	polymeric cytoskeletal fiber	2/70	22/2132	0.0361	1	PBANKA_133750,PBANKA_142830
	GO:0016462	e	pyrophosphatase activity	13/70	255/2132	0.0361	1	PBANKA_041610,PBANKA_050450,PBANKA_061570,PBANKA_090360,PBANKA_092540,PBANKA_101140,PBANKA_101830,PBANKA_110290,PBANKA_121680,PBANKA_132920,PBANKA_142690,PBANKA_145830,PBANKA_145880
	GO:0016818	e	hydrolase activity, acting on acid anhydrides, in phosphorus-containing anhydrides	13/70	256/2132	0.0372	1	PBANKA_041610,PBANKA_050450,PBANKA_061570,PBANKA_090360,PBANKA_092540,PBANKA_101140,PBANKA_101830,PBANKA_110290,PBANKA_121680,PBANKA_132920,PBANKA_142690,PBANKA_145830,PBANKA_145880
	GO:0016817	e	hydrolase activity, acting on acid anhydrides	13/70	257/2132	0.0382	1	PBANKA_041610,PBANKA_050450,PBANKA_061570,PBANKA_090360,PBANKA_092540,PBANKA_101140,PBANKA_101830,PBANKA_110290,PBANKA_121680,PBANKA_132920,PBANKA_142690,PBANKA_145830,PBANKA_145880
	GO:0008092	e	cytoskeletal protein binding	5/70	76/2132	0.0387	1	PBANKA_040560,PBANKA_121680,PBANKA_133750,PBANKA_145830,PBANKA_145880
	GO:0003674	p	molecular_function	34/70	1273/2132	0.0387	1	PBANKA_010530,PBANKA_031420,PBANKA_040560,PBANKA_040620,PBANKA_041610,PBANKA_041790,PBANKA_050450,PBANKA_061570,PBANKA_062130,PBANKA_070450,PBANKA_071970,PBANKA_080230,PBANKA_080280,PBANKA_083380,PBANKA_090360,PBANKA_091990,PBANKA_092540,PBANKA_093350,PBANKA_101140,PBANKA_101830,PBANKA_103660,PBANKA_110290,PBANKA_121680,PBANKA_123350,PBANKA_132040,PBANKA_132920,PBANKA_133750,PBANKA_134870,PBANKA_…
	GO:0044710	p	single-organism metabolic process	2/70	195/2132	0.0395	1	PBANKA_091990,PBANKA_103660
	GO:0044260	p	cellular macromolecule metabolic process	8/70	429/2132	0.0415	1	PBANKA_031420,PBANKA_070450,PBANKA_101140,PBANKA_103660,PBANKA_110290,PBANKA_123220,PBANKA_133690,PBANKA_146050
	GO:0043170	p	macromolecule metabolic process	9/70	465/2132	0.0417	1	PBANKA_031420,PBANKA_070450,PBANKA_093350,PBANKA_101140,PBANKA_103660,PBANKA_110290,PBANKA_123220,PBANKA_133690,PBANKA_146050
	GO:0000280	e	nuclear division	1/70	10/2132	0.0431	1	PBANKA_133750
	GO:0020009	e	microneme	1/70	10/2132	0.0431	1	PBANKA_093350
	GO:0048285	e	organelle fission	1/70	10/2132	0.0431	1	PBANKA_133750
	GO:0007067	e	mitotic nuclear division	1/70	10/2132	0.0431	1	PBANKA_133750
Cluster 2	GO:0007018	e	microtubule-based movement	9/117	26/2132	1.98e-06	0	PBANKA_020270,PBANKA_041610,PBANKA_050970,PBANKA_060120,PBANKA_061570,PBANKA_092540,PBANKA_101830,PBANKA_132920,PBANKA_145880
	GO:0003777	e	microtubule motor activity	9/117	26/2132	1.98e-06	0	PBANKA_020270,PBANKA_041610,PBANKA_050970,PBANKA_060120,PBANKA_061570,PBANKA_092540,PBANKA_101830,PBANKA_132920,PBANKA_145880
	GO:0003774	e	motor activity	16/117	88/2132	6.76e-06	0.002	PBANKA_020270,PBANKA_041610,PBANKA_050970,PBANKA_051990,PBANKA_060120,PBANKA_061570,PBANKA_090850,PBANKA_091260,PBANKA_092540,PBANKA_092720,PBANKA_101830,PBANKA_103570,PBANKA_112530,PBANKA_130800,PBANKA_132920,PBANKA_145880
	GO:0006928	e	movement of cell or subcellular component	10/117	38/2132	8.83e-06	0.004	PBANKA_020270,PBANKA_041610,PBANKA_050970,PBANKA_060120,PBANKA_061570,PBANKA_090850,PBANKA_092540,PBANKA_101830,PBANKA_132920,PBANKA_145880
	GO:0007017	e	microtubule-based process	10/117	38/2132	8.83e-06	0.004	PBANKA_020270,PBANKA_041300,PBANKA_041610,PBANKA_050970,PBANKA_060120,PBANKA_061570,PBANKA_092540,PBANKA_101830,PBANKA_132920,PBANKA_145880
	GO:0044430	e	cytoskeletal part	18/117	110/2132	9.03e-06	0.004	PBANKA_020270,PBANKA_041300,PBANKA_041610,PBANKA_050970,PBANKA_051990,PBANKA_061570,PBANKA_090850,PBANKA_091260,PBANKA_092540,PBANKA_092720,PBANKA_103570,PBANKA_112530,PBANKA_130800,PBANKA_131040,PBANKA_132920,PBANKA_133750,PBANKA_142830,PBANKA_145880
	GO:0017111	e	nucleoside-triphosphatase activity	28/117	252/2132	7.8e-05	0.024	PBANKA_010080,PBANKA_020270,PBANKA_031600,PBANKA_041610,PBANKA_050970,PBANKA_051990,PBANKA_060120,PBANKA_061570,PBANKA_090850,PBANKA_091260,PBANKA_092540,PBANKA_092720,PBANKA_101830,PBANKA_103410,PBANKA_103570,PBANKA_110290,PBANKA_112530,PBANKA_113160,PBANKA_114280,PBANKA_122670,PBANKA_124180,PBANKA_130800,PBANKA_132920,PBANKA_136160,PBANKA_143830,PBANKA_144380,PBANKA_145880,PBANKA_146370
	GO:0044444	p	cytoplasmic part	7/117	394/2132	8.6e-05	0.026	PBANKA_060120,PBANKA_080760,PBANKA_092720,PBANKA_094280,PBANKA_102380,PBANKA_103900,PBANKA_141220
	GO:0016462	e	pyrophosphatase activity	28/117	255/2132	9.63e-05	0.03	PBANKA_010080,PBANKA_020270,PBANKA_031600,PBANKA_041610,PBANKA_050970,PBANKA_051990,PBANKA_060120,PBANKA_061570,PBANKA_090850,PBANKA_091260,PBANKA_092540,PBANKA_092720,PBANKA_101830,PBANKA_103410,PBANKA_103570,PBANKA_110290,PBANKA_112530,PBANKA_113160,PBANKA_114280,PBANKA_122670,PBANKA_124180,PBANKA_130800,PBANKA_132920,PBANKA_136160,PBANKA_143830,PBANKA_144380,PBANKA_145880,PBANKA_146370
	GO:0005524	e	ATP binding	35/117	352/2132	9.87e-05	0.03	PBANKA_010440,PBANKA_010530,PBANKA_020270,PBANKA_031420,PBANKA_031600,PBANKA_040110,PBANKA_040620,PBANKA_041790,PBANKA_050970,PBANKA_051990,PBANKA_062210,PBANKA_080280,PBANKA_082890,PBANKA_090850,PBANKA_092540,PBANKA_092580,PBANKA_092720,PBANKA_093490,PBANKA_101970,PBANKA_103410,PBANKA_103570,PBANKA_110290,PBANKA_112530,PBANKA_113160,PBANKA_122670,PBANKA_124180,PBANKA_130800,PBANKA_132010,PBANKA_…
	GO:0032559	e	adenyl ribonucleotide binding	35/117	352/2132	9.87e-05	0.03	PBANKA_010440,PBANKA_010530,PBANKA_020270,PBANKA_031420,PBANKA_031600,PBANKA_040110,PBANKA_040620,PBANKA_041790,PBANKA_050970,PBANKA_051990,PBANKA_062210,PBANKA_080280,PBANKA_082890,PBANKA_090850,PBANKA_092540,PBANKA_092580,PBANKA_092720,PBANKA_093490,PBANKA_101970,PBANKA_103410,PBANKA_103570,PBANKA_110290,PBANKA_112530,PBANKA_113160,PBANKA_122670,PBANKA_124180,PBANKA_130800,PBANKA_132010,PBANKA_…
	GO:0016818	e	hydrolase activity, acting on acid anhydrides, in phosphorus-containing anhydrides	28/117	256/2132	0.000103	0.032	PBANKA_010080,PBANKA_020270,PBANKA_031600,PBANKA_041610,PBANKA_050970,PBANKA_051990,PBANKA_060120,PBANKA_061570,PBANKA_090850,PBANKA_091260,PBANKA_092540,PBANKA_092720,PBANKA_101830,PBANKA_103410,PBANKA_103570,PBANKA_110290,PBANKA_112530,PBANKA_113160,PBANKA_114280,PBANKA_122670,PBANKA_124180,PBANKA_130800,PBANKA_132920,PBANKA_136160,PBANKA_143830,PBANKA_144380,PBANKA_145880,PBANKA_146370
	GO:0016817	e	hydrolase activity, acting on acid anhydrides	28/117	257/2132	0.000111	0.032	PBANKA_010080,PBANKA_020270,PBANKA_031600,PBANKA_041610,PBANKA_050970,PBANKA_051990,PBANKA_060120,PBANKA_061570,PBANKA_090850,PBANKA_091260,PBANKA_092540,PBANKA_092720,PBANKA_101830,PBANKA_103410,PBANKA_103570,PBANKA_110290,PBANKA_112530,PBANKA_113160,PBANKA_114280,PBANKA_122670,PBANKA_124180,PBANKA_130800,PBANKA_132920,PBANKA_136160,PBANKA_143830,PBANKA_144380,PBANKA_145880,PBANKA_146370
	GO:0030554	e	adenyl nucleotide binding	35/117	354/2132	0.000111	0.032	PBANKA_010440,PBANKA_010530,PBANKA_020270,PBANKA_031420,PBANKA_031600,PBANKA_040110,PBANKA_040620,PBANKA_041790,PBANKA_050970,PBANKA_051990,PBANKA_062210,PBANKA_080280,PBANKA_082890,PBANKA_090850,PBANKA_092540,PBANKA_092580,PBANKA_092720,PBANKA_093490,PBANKA_101970,PBANKA_103410,PBANKA_103570,PBANKA_110290,PBANKA_112530,PBANKA_113160,PBANKA_122670,PBANKA_124180,PBANKA_130800,PBANKA_132010,PBANKA_…
	GO:0030286	e	dynein complex	5/117	14/2132	0.000135	0.036	PBANKA_041610,PBANKA_050970,PBANKA_061570,PBANKA_092540,PBANKA_132920
	GO:0000280	e	nuclear division	4/117	10/2132	0.000246	0.068	PBANKA_091300,PBANKA_131040,PBANKA_133750,PBANKA_140250
	GO:0048285	e	organelle fission	4/117	10/2132	0.000246	0.068	PBANKA_091300,PBANKA_131040,PBANKA_133750,PBANKA_140250
	GO:0007067	e	mitotic nuclear division	4/117	10/2132	0.000246	0.068	PBANKA_091300,PBANKA_131040,PBANKA_133750,PBANKA_140250
	GO:0005875	e	microtubule associated complex	7/117	31/2132	0.000335	0.08	PBANKA_020270,PBANKA_041610,PBANKA_050970,PBANKA_061570,PBANKA_092540,PBANKA_132920,PBANKA_145880
	GO:0000166	e	nucleotide binding	41/117	465/2132	0.00035	0.082	PBANKA_010080,PBANKA_010440,PBANKA_010530,PBANKA_020270,PBANKA_031420,PBANKA_031600,PBANKA_040110,PBANKA_040620,PBANKA_041790,PBANKA_050970,PBANKA_051990,PBANKA_062210,PBANKA_070640,PBANKA_080280,PBANKA_082890,PBANKA_090850,PBANKA_091260,PBANKA_092540,PBANKA_092580,PBANKA_092720,PBANKA_093490,PBANKA_101970,PBANKA_103410,PBANKA_103570,PBANKA_103900,PBANKA_110290,PBANKA_112530,PBANKA_113160,PBANKA_…
	GO:1901265	e	nucleoside phosphate binding	41/117	465/2132	0.00035	0.082	PBANKA_010080,PBANKA_010440,PBANKA_010530,PBANKA_020270,PBANKA_031420,PBANKA_031600,PBANKA_040110,PBANKA_040620,PBANKA_041790,PBANKA_050970,PBANKA_051990,PBANKA_062210,PBANKA_070640,PBANKA_080280,PBANKA_082890,PBANKA_090850,PBANKA_091260,PBANKA_092540,PBANKA_092580,PBANKA_092720,PBANKA_093490,PBANKA_101970,PBANKA_103410,PBANKA_103570,PBANKA_103900,PBANKA_110290,PBANKA_112530,PBANKA_113160,PBANKA_…
	GO:0035639	e	purine ribonucleoside triphosphate binding	37/117	406/2132	0.00038	0.088	PBANKA_010080,PBANKA_010440,PBANKA_010530,PBANKA_020270,PBANKA_031420,PBANKA_031600,PBANKA_040110,PBANKA_040620,PBANKA_041790,PBANKA_050970,PBANKA_051990,PBANKA_062210,PBANKA_080280,PBANKA_082890,PBANKA_090850,PBANKA_092540,PBANKA_092580,PBANKA_092720,PBANKA_093490,PBANKA_101970,PBANKA_103410,PBANKA_103570,PBANKA_110290,PBANKA_112530,PBANKA_113160,PBANKA_114280,PBANKA_122670,PBANKA_124180,PBANKA_…
	GO:0001883	e	purine nucleoside binding	37/117	406/2132	0.00038	0.088	PBANKA_010080,PBANKA_010440,PBANKA_010530,PBANKA_020270,PBANKA_031420,PBANKA_031600,PBANKA_040110,PBANKA_040620,PBANKA_041790,PBANKA_050970,PBANKA_051990,PBANKA_062210,PBANKA_080280,PBANKA_082890,PBANKA_090850,PBANKA_092540,PBANKA_092580,PBANKA_092720,PBANKA_093490,PBANKA_101970,PBANKA_103410,PBANKA_103570,PBANKA_110290,PBANKA_112530,PBANKA_113160,PBANKA_114280,PBANKA_122670,PBANKA_124180,PBANKA_…
	GO:0032555	e	purine ribonucleotide binding	37/117	406/2132	0.00038	0.088	PBANKA_010080,PBANKA_010440,PBANKA_010530,PBANKA_020270,PBANKA_031420,PBANKA_031600,PBANKA_040110,PBANKA_040620,PBANKA_041790,PBANKA_050970,PBANKA_051990,PBANKA_062210,PBANKA_080280,PBANKA_082890,PBANKA_090850,PBANKA_092540,PBANKA_092580,PBANKA_092720,PBANKA_093490,PBANKA_101970,PBANKA_103410,PBANKA_103570,PBANKA_110290,PBANKA_112530,PBANKA_113160,PBANKA_114280,PBANKA_122670,PBANKA_124180,PBANKA_…
	GO:0032550	e	purine ribonucleoside binding	37/117	406/2132	0.00038	0.088	PBANKA_010080,PBANKA_010440,PBANKA_010530,PBANKA_020270,PBANKA_031420,PBANKA_031600,PBANKA_040110,PBANKA_040620,PBANKA_041790,PBANKA_050970,PBANKA_051990,PBANKA_062210,PBANKA_080280,PBANKA_082890,PBANKA_090850,PBANKA_092540,PBANKA_092580,PBANKA_092720,PBANKA_093490,PBANKA_101970,PBANKA_103410,PBANKA_103570,PBANKA_110290,PBANKA_112530,PBANKA_113160,PBANKA_114280,PBANKA_122670,PBANKA_124180,PBANKA_…
	GO:0032553	e	ribonucleotide binding	37/117	406/2132	0.00038	0.088	PBANKA_010080,PBANKA_010440,PBANKA_010530,PBANKA_020270,PBANKA_031420,PBANKA_031600,PBANKA_040110,PBANKA_040620,PBANKA_041790,PBANKA_050970,PBANKA_051990,PBANKA_062210,PBANKA_080280,PBANKA_082890,PBANKA_090850,PBANKA_092540,PBANKA_092580,PBANKA_092720,PBANKA_093490,PBANKA_101970,PBANKA_103410,PBANKA_103570,PBANKA_110290,PBANKA_112530,PBANKA_113160,PBANKA_114280,PBANKA_122670,PBANKA_124180,PBANKA_…
	GO:0017076	e	purine nucleotide binding	37/117	408/2132	0.000421	0.094	PBANKA_010080,PBANKA_010440,PBANKA_010530,PBANKA_020270,PBANKA_031420,PBANKA_031600,PBANKA_040110,PBANKA_040620,PBANKA_041790,PBANKA_050970,PBANKA_051990,PBANKA_062210,PBANKA_080280,PBANKA_082890,PBANKA_090850,PBANKA_092540,PBANKA_092580,PBANKA_092720,PBANKA_093490,PBANKA_101970,PBANKA_103410,PBANKA_103570,PBANKA_110290,PBANKA_112530,PBANKA_113160,PBANKA_114280,PBANKA_122670,PBANKA_124180,PBANKA_…
	GO:0001882	e	nucleoside binding	37/117	408/2132	0.000421	0.094	PBANKA_010080,PBANKA_010440,PBANKA_010530,PBANKA_020270,PBANKA_031420,PBANKA_031600,PBANKA_040110,PBANKA_040620,PBANKA_041790,PBANKA_050970,PBANKA_051990,PBANKA_062210,PBANKA_080280,PBANKA_082890,PBANKA_090850,PBANKA_092540,PBANKA_092580,PBANKA_092720,PBANKA_093490,PBANKA_101970,PBANKA_103410,PBANKA_103570,PBANKA_110290,PBANKA_112530,PBANKA_113160,PBANKA_114280,PBANKA_122670,PBANKA_124180,PBANKA_…
	GO:0032549	e	ribonucleoside binding	37/117	408/2132	0.000421	0.094	PBANKA_010080,PBANKA_010440,PBANKA_010530,PBANKA_020270,PBANKA_031420,PBANKA_031600,PBANKA_040110,PBANKA_040620,PBANKA_041790,PBANKA_050970,PBANKA_051990,PBANKA_062210,PBANKA_080280,PBANKA_082890,PBANKA_090850,PBANKA_092540,PBANKA_092580,PBANKA_092720,PBANKA_093490,PBANKA_101970,PBANKA_103410,PBANKA_103570,PBANKA_110290,PBANKA_112530,PBANKA_113160,PBANKA_114280,PBANKA_122670,PBANKA_124180,PBANKA_…
	GO:0097367	e	carbohydrate derivative binding	37/117	409/2132	0.000442	0.094	PBANKA_010080,PBANKA_010440,PBANKA_010530,PBANKA_020270,PBANKA_031420,PBANKA_031600,PBANKA_040110,PBANKA_040620,PBANKA_041790,PBANKA_050970,PBANKA_051990,PBANKA_062210,PBANKA_080280,PBANKA_082890,PBANKA_090850,PBANKA_092540,PBANKA_092580,PBANKA_092720,PBANKA_093490,PBANKA_101970,PBANKA_103410,PBANKA_103570,PBANKA_110290,PBANKA_112530,PBANKA_113160,PBANKA_114280,PBANKA_122670,PBANKA_124180,PBANKA_…
	GO:0036094	e	small molecule binding	41/117	470/2132	0.000443	0.098	PBANKA_010080,PBANKA_010440,PBANKA_010530,PBANKA_020270,PBANKA_031420,PBANKA_031600,PBANKA_040110,PBANKA_040620,PBANKA_041790,PBANKA_050970,PBANKA_051990,PBANKA_062210,PBANKA_070640,PBANKA_080280,PBANKA_082890,PBANKA_090850,PBANKA_091260,PBANKA_092540,PBANKA_092580,PBANKA_092720,PBANKA_093490,PBANKA_101970,PBANKA_103410,PBANKA_103570,PBANKA_103900,PBANKA_110290,PBANKA_112530,PBANKA_113160,PBANKA_…
	GO:0015631	e	tubulin binding	4/117	12/2132	0.000561	0.12	PBANKA_020270,PBANKA_133650,PBANKA_133750,PBANKA_145880
	GO:0008017	e	microtubule binding	4/117	12/2132	0.000561	0.12	PBANKA_020270,PBANKA_133650,PBANKA_133750,PBANKA_145880
	GO:0032403	e	protein complex binding	4/117	13/2132	0.000802	0.174	PBANKA_020270,PBANKA_133650,PBANKA_133750,PBANKA_145880
	GO:0043168	e	anion binding	37/117	424/2132	0.000905	0.202	PBANKA_010080,PBANKA_010440,PBANKA_010530,PBANKA_020270,PBANKA_031420,PBANKA_031600,PBANKA_040110,PBANKA_040620,PBANKA_041790,PBANKA_050970,PBANKA_051990,PBANKA_062210,PBANKA_080280,PBANKA_082890,PBANKA_090850,PBANKA_092540,PBANKA_092580,PBANKA_092720,PBANKA_093490,PBANKA_101970,PBANKA_103410,PBANKA_103570,PBANKA_110290,PBANKA_112530,PBANKA_113160,PBANKA_114280,PBANKA_122670,PBANKA_124180,PBANKA_…
	GO:0008092	e	cytoskeletal protein binding	11/117	76/2132	0.001	0.208	PBANKA_020270,PBANKA_051990,PBANKA_090850,PBANKA_091260,PBANKA_092720,PBANKA_103570,PBANKA_112530,PBANKA_130800,PBANKA_133650,PBANKA_133750,PBANKA_145880
	GO:0051301	e	cell division	3/117	8/2132	0.00105	0.208	PBANKA_091300,PBANKA_133750,PBANKA_140250
	GO:1903047	e	mitotic cell cycle process	4/117	14/2132	0.00111	0.214	PBANKA_091300,PBANKA_131040,PBANKA_133750,PBANKA_140250
	GO:0000109	e	nucleotide-excision repair complex	1/117	1/2132	0.00144	0.244	PBANKA_146370
	GO:0004088	e	carbamoyl-phosphate synthase (glutamine-hydrolyzing) activity	1/117	1/2132	0.00144	0.244	PBANKA_140670
	GO:0009065	e	glutamine family amino acid catabolic process	1/117	1/2132	0.00144	0.244	PBANKA_140670
	GO:0003689	e	DNA clamp loader activity	1/117	1/2132	0.00144	0.244	PBANKA_031600
	GO:0042256	e	mature ribosome assembly	1/117	1/2132	0.00144	0.244	PBANKA_134760
	GO:0004430	e	1-phosphatidylinositol 4-kinase activity	1/117	1/2132	0.00144	0.244	PBANKA_110940
	GO:0008143	e	poly(A) binding	1/117	1/2132	0.00144	0.244	PBANKA_143920
	GO:0043649	e	dicarboxylic acid catabolic process	1/117	1/2132	0.00144	0.244	PBANKA_140670
	GO:0015917	e	aminophospholipid transport	1/117	1/2132	0.00144	0.244	PBANKA_143830
	GO:0006420	e	arginyl-tRNA aminoacylation	1/117	1/2132	0.00144	0.244	PBANKA_132010
	GO:0070717	e	poly-purine tract binding	1/117	1/2132	0.00144	0.244	PBANKA_143920
	GO:0033170	e	protein-DNA loading ATPase activity	1/117	1/2132	0.00144	0.244	PBANKA_031600
	GO:0006538	e	glutamate catabolic process	1/117	1/2132	0.00144	0.244	PBANKA_140670
	GO:0000278	e	mitotic cell cycle	1/117	1/2132	0.00144	0.244	PBANKA_140250
	GO:0004814	e	arginine-tRNA ligase activity	1/117	1/2132	0.00144	0.244	PBANKA_132010
	GO:0007076	e	mitotic chromosome condensation	2/117	4/2132	0.00146	0.244	PBANKA_091300,PBANKA_140250
	GO:0043167	e	ion binding	45/117	576/2132	0.00256	0.36	PBANKA_010080,PBANKA_010440,PBANKA_010530,PBANKA_010580,PBANKA_020270,PBANKA_031420,PBANKA_031600,PBANKA_040110,PBANKA_040620,PBANKA_041790,PBANKA_050970,PBANKA_051990,PBANKA_062210,PBANKA_080280,PBANKA_082890,PBANKA_090850,PBANKA_092540,PBANKA_092580,PBANKA_092720,PBANKA_093490,PBANKA_101150,PBANKA_101970,PBANKA_103410,PBANKA_103570,PBANKA_110290,PBANKA_112530,PBANKA_112940,PBANKA_113160,PBANKA_…
	GO:0042555	e	MCM complex	2/117	5/2132	0.00275	0.366	PBANKA_113160,PBANKA_124180
	GO:0005815	e	microtubule organizing center	3/117	11/2132	0.00331	0.634	PBANKA_041300,PBANKA_131040,PBANKA_133750
	GO:0044877	e	macromolecular complex binding	5/117	27/2132	0.00391	0.654	PBANKA_020270,PBANKA_133650,PBANKA_133750,PBANKA_134760,PBANKA_145880
	GO:0022402	e	cell cycle process	4/117	19/2132	0.00413	0.656	PBANKA_091300,PBANKA_131040,PBANKA_133750,PBANKA_140250
	GO:0030261	e	chromosome condensation	2/117	6/2132	0.00457	0.678	PBANKA_091300,PBANKA_140250
	GO:0016787	e	hydrolase activity	33/117	402/2132	0.00493	0.708	PBANKA_010080,PBANKA_020270,PBANKA_031600,PBANKA_041610,PBANKA_050860,PBANKA_050970,PBANKA_051990,PBANKA_060120,PBANKA_061570,PBANKA_090850,PBANKA_091260,PBANKA_092540,PBANKA_092720,PBANKA_093350,PBANKA_101830,PBANKA_103410,PBANKA_103570,PBANKA_110290,PBANKA_112530,PBANKA_112890,PBANKA_113160,PBANKA_114280,PBANKA_120210,PBANKA_122670,PBANKA_124180,PBANKA_130800,PBANKA_132920,PBANKA_136160,PBANKA_…
	GO:0006289	e	nucleotide-excision repair	1/117	2/2132	0.00556	0.712	PBANKA_146370
	GO:0005952	e	cAMP-dependent protein kinase complex	1/117	2/2132	0.00556	0.712	PBANKA_143800
	GO:0046395	e	carboxylic acid catabolic process	1/117	2/2132	0.00556	0.712	PBANKA_140670
	GO:1902911	e	protein kinase complex	1/117	2/2132	0.00556	0.712	PBANKA_143800
	GO:0009931	e	calcium-dependent protein serine/threonine kinase activity	1/117	2/2132	0.00556	0.712	PBANKA_031420
	GO:1901606	e	alpha-amino acid catabolic process	1/117	2/2132	0.00556	0.712	PBANKA_140670
	GO:1904949	e	ATPase complex	1/117	2/2132	0.00556	0.712	PBANKA_144380
	GO:0044282	e	small molecule catabolic process	1/117	2/2132	0.00556	0.712	PBANKA_140670
	GO:0009218	e	pyrimidine ribonucleotide metabolic process	1/117	2/2132	0.00556	0.712	PBANKA_010440
	GO:0016774	e	phosphotransferase activity, carboxyl group as acceptor	1/117	2/2132	0.00556	0.712	PBANKA_140700
	GO:0006241	e	CTP biosynthetic process	1/117	2/2132	0.00556	0.712	PBANKA_010440
	GO:0009220	e	pyrimidine ribonucleotide biosynthetic process	1/117	2/2132	0.00556	0.712	PBANKA_010440
	GO:0009147	e	pyrimidine nucleoside triphosphate metabolic process	1/117	2/2132	0.00556	0.712	PBANKA_010440
	GO:0043190	e	ATP-binding cassette (ABC) transporter complex	1/117	2/2132	0.00556	0.712	PBANKA_144380
	GO:0046134	e	pyrimidine nucleoside biosynthetic process	1/117	2/2132	0.00556	0.712	PBANKA_010440
	GO:0046131	e	pyrimidine ribonucleoside metabolic process	1/117	2/2132	0.00556	0.712	PBANKA_010440
	GO:0046132	e	pyrimidine ribonucleoside biosynthetic process	1/117	2/2132	0.00556	0.712	PBANKA_010440
	GO:0009148	e	pyrimidine nucleoside triphosphate biosynthetic process	1/117	2/2132	0.00556	0.712	PBANKA_010440
	GO:0046112	e	nucleobase biosynthetic process	1/117	2/2132	0.00556	0.712	PBANKA_140670
	GO:0046051	e	UTP metabolic process	1/117	2/2132	0.00556	0.712	PBANKA_010440
	GO:0009209	e	pyrimidine ribonucleoside triphosphate biosynthetic process	1/117	2/2132	0.00556	0.712	PBANKA_010440
	GO:0009208	e	pyrimidine ribonucleoside triphosphate metabolic process	1/117	2/2132	0.00556	0.712	PBANKA_010440
	GO:0098533	e	ATPase dependent transmembrane transport complex	1/117	2/2132	0.00556	0.712	PBANKA_144380
	GO:0019856	e	pyrimidine nucleobase biosynthetic process	1/117	2/2132	0.00556	0.712	PBANKA_140670
	GO:0006426	e	glycyl-tRNA aminoacylation	1/117	2/2132	0.00556	0.712	PBANKA_132010
	GO:0042255	e	ribosome assembly	1/117	2/2132	0.00556	0.712	PBANKA_134760
	GO:0031420	e	alkali metal ion binding	1/117	2/2132	0.00556	0.712	PBANKA_136160
	GO:0046039	e	GTP metabolic process	1/117	2/2132	0.00556	0.712	PBANKA_010440
	GO:0046036	e	CTP metabolic process	1/117	2/2132	0.00556	0.712	PBANKA_010440
	GO:0006207	e	'de novo' pyrimidine nucleobase biosynthetic process	1/117	2/2132	0.00556	0.712	PBANKA_140670
	GO:0010857	e	calcium-dependent protein kinase activity	1/117	2/2132	0.00556	0.712	PBANKA_031420
	GO:0016054	e	organic acid catabolic process	1/117	2/2132	0.00556	0.712	PBANKA_140670
	GO:0006183	e	GTP biosynthetic process	1/117	2/2132	0.00556	0.712	PBANKA_010440
	GO:0006213	e	pyrimidine nucleoside metabolic process	1/117	2/2132	0.00556	0.712	PBANKA_010440
	GO:0006228	e	UTP biosynthetic process	1/117	2/2132	0.00556	0.712	PBANKA_010440
	GO:0003727	e	single-stranded RNA binding	1/117	2/2132	0.00556	0.712	PBANKA_143920
	GO:1990391	e	DNA repair complex	1/117	2/2132	0.00556	0.712	PBANKA_146370
	GO:0030955	e	potassium ion binding	1/117	2/2132	0.00556	0.712	PBANKA_136160
	GO:1902554	e	serine/threonine protein kinase complex	1/117	2/2132	0.00556	0.712	PBANKA_143800
	GO:0004820	e	glycine-tRNA ligase activity	1/117	2/2132	0.00556	0.712	PBANKA_132010
	GO:0004550	e	nucleoside diphosphate kinase activity	1/117	2/2132	0.00556	0.712	PBANKA_010440
	GO:0009063	e	cellular amino acid catabolic process	1/117	2/2132	0.00556	0.712	PBANKA_140670
	GO:0006323	e	DNA packaging	2/117	7/2132	0.00697	0.748	PBANKA_091300,PBANKA_140250
	GO:0005813	e	centrosome	2/117	7/2132	0.00697	0.748	PBANKA_131040,PBANKA_133750
	GO:1901363	e	heterocyclic compound binding	48/117	658/2132	0.00761	0.794	PBANKA_010080,PBANKA_010440,PBANKA_010530,PBANKA_020270,PBANKA_031420,PBANKA_031600,PBANKA_040110,PBANKA_040620,PBANKA_041790,PBANKA_050860,PBANKA_050970,PBANKA_051990,PBANKA_062210,PBANKA_070640,PBANKA_080280,PBANKA_082390,PBANKA_082890,PBANKA_090850,PBANKA_091260,PBANKA_092540,PBANKA_092580,PBANKA_092720,PBANKA_093490,PBANKA_101970,PBANKA_103270,PBANKA_103410,PBANKA_103570,PBANKA_103900,PBANKA_…
	GO:0097159	e	organic cyclic compound binding	48/117	658/2132	0.00761	0.794	PBANKA_010080,PBANKA_010440,PBANKA_010530,PBANKA_020270,PBANKA_031420,PBANKA_031600,PBANKA_040110,PBANKA_040620,PBANKA_041790,PBANKA_050860,PBANKA_050970,PBANKA_051990,PBANKA_062210,PBANKA_070640,PBANKA_080280,PBANKA_082390,PBANKA_082890,PBANKA_090850,PBANKA_091260,PBANKA_092540,PBANKA_092580,PBANKA_092720,PBANKA_093490,PBANKA_101970,PBANKA_103270,PBANKA_103410,PBANKA_103570,PBANKA_103900,PBANKA_…
	GO:0008094	e	DNA-dependent ATPase activity	3/117	14/2132	0.00766	0.796	PBANKA_031600,PBANKA_103410,PBANKA_113160
	GO:0006270	e	DNA replication initiation	2/117	8/2132	0.01	0.916	PBANKA_113160,PBANKA_124180
	GO:0072528	e	pyrimidine-containing compound biosynthetic process	2/117	8/2132	0.01	0.916	PBANKA_010440,PBANKA_140670
	GO:0072527	e	pyrimidine-containing compound metabolic process	2/117	8/2132	0.01	0.916	PBANKA_010440,PBANKA_140670
	GO:0016459	e	myosin complex	7/117	54/2132	0.0101	0.918	PBANKA_051990,PBANKA_090850,PBANKA_091260,PBANKA_092720,PBANKA_103570,PBANKA_112530,PBANKA_130800
	GO:0006996	e	organelle organization	7/117	55/2132	0.0112	0.93	PBANKA_041300,PBANKA_090850,PBANKA_091300,PBANKA_131040,PBANKA_133750,PBANKA_134760,PBANKA_140250
	GO:1902589	e	single-organism organelle organization	5/117	34/2132	0.0115	0.93	PBANKA_041300,PBANKA_091300,PBANKA_131040,PBANKA_133750,PBANKA_140250
	GO:0003678	e	DNA helicase activity	3/117	16/2132	0.012	0.936	PBANKA_103410,PBANKA_113160,PBANKA_124180
	GO:0005929	e	cilium	1/117	3/2132	0.0121	0.936	PBANKA_050970
	GO:0044822	e	poly(A) RNA binding	1/117	3/2132	0.0121	0.936	PBANKA_143920
	GO:0052742	e	phosphatidylinositol kinase activity	1/117	3/2132	0.0121	0.936	PBANKA_110940
	GO:0016776	e	phosphotransferase activity, phosphate group as acceptor	1/117	3/2132	0.0121	0.936	PBANKA_010440
	GO:0000146	e	microfilament motor activity	1/117	3/2132	0.0121	0.936	PBANKA_090850
	GO:0006813	e	potassium ion transport	1/117	3/2132	0.0121	0.936	PBANKA_136160
	GO:0031965	e	nuclear membrane	1/117	3/2132	0.0121	0.936	PBANKA_102380
	GO:0043022	e	ribosome binding	1/117	3/2132	0.0121	0.936	PBANKA_134760
	GO:1901070	e	guanosine-containing compound biosynthetic process	1/117	3/2132	0.0121	0.936	PBANKA_010440
	GO:0015914	e	phospholipid transport	1/117	3/2132	0.0121	0.936	PBANKA_143830
	GO:0006206	e	pyrimidine nucleobase metabolic process	1/117	3/2132	0.0121	0.936	PBANKA_140670
	GO:1901068	e	guanosine-containing compound metabolic process	1/117	3/2132	0.0121	0.936	PBANKA_010440
	GO:0070925	e	organelle assembly	1/117	3/2132	0.0121	0.936	PBANKA_134760
	GO:0004012	e	phospholipid-translocating ATPase activity	1/117	3/2132	0.0121	0.936	PBANKA_143830
	GO:0003729	e	mRNA binding	1/117	3/2132	0.0121	0.936	PBANKA_143920
	GO:0016884	e	carbon-nitrogen ligase activity, with glutamine as amido-N-donor	1/117	3/2132	0.0121	0.936	PBANKA_140670
	GO:0001932	e	regulation of protein phosphorylation	1/117	3/2132	0.0121	0.936	PBANKA_143800
	GO:1902494	e	catalytic complex	7/117	56/2132	0.0123	0.938	PBANKA_041610,PBANKA_050970,PBANKA_061570,PBANKA_092540,PBANKA_132920,PBANKA_143800,PBANKA_144380
	GO:0000287	e	magnesium ion binding	3/117	17/2132	0.0147	0.944	PBANKA_120210,PBANKA_136160,PBANKA_143830
	GO:0005874	e	microtubule	3/117	17/2132	0.0147	0.944	PBANKA_050970,PBANKA_133750,PBANKA_142830
	GO:0005488	e	binding	59/117	872/2132	0.0148	0.944	PBANKA_010080,PBANKA_010440,PBANKA_010530,PBANKA_010580,PBANKA_020270,PBANKA_031420,PBANKA_031600,PBANKA_040110,PBANKA_040620,PBANKA_041790,PBANKA_050860,PBANKA_050970,PBANKA_051990,PBANKA_062210,PBANKA_070640,PBANKA_080280,PBANKA_082390,PBANKA_082890,PBANKA_090850,PBANKA_091260,PBANKA_092540,PBANKA_092580,PBANKA_092720,PBANKA_093490,PBANKA_094280,PBANKA_101150,PBANKA_101970,PBANKA_103270,PBANKA_…
	GO:0005886	e	plasma membrane	5/117	37/2132	0.0167	0.976	PBANKA_031420,PBANKA_094280,PBANKA_113470,PBANKA_114150,PBANKA_136160
	GO:0005516	e	calmodulin binding	6/117	48/2132	0.017	0.976	PBANKA_051990,PBANKA_091260,PBANKA_092720,PBANKA_103570,PBANKA_112530,PBANKA_130800
	GO:0006817	e	phosphate ion transport	2/117	10/2132	0.0181	0.982	PBANKA_062130,PBANKA_111520
	GO:0022406	e	membrane docking	1/117	4/2132	0.0207	0.986	PBANKA_083600
	GO:0008603	e	cAMP-dependent protein kinase regulator activity	1/117	4/2132	0.0207	0.986	PBANKA_143800
	GO:0009112	e	nucleobase metabolic process	1/117	4/2132	0.0207	0.986	PBANKA_140670
	GO:1902495	e	transmembrane transporter complex	1/117	4/2132	0.0207	0.986	PBANKA_144380
	GO:0048278	e	vesicle docking	1/117	4/2132	0.0207	0.986	PBANKA_083600
	GO:0016018	e	cyclosporin A binding	1/117	4/2132	0.0207	0.986	PBANKA_110980
	GO:0015748	e	organophosphate ester transport	1/117	4/2132	0.0207	0.986	PBANKA_143830
	GO:0006904	e	vesicle docking involved in exocytosis	1/117	4/2132	0.0207	0.986	PBANKA_083600
	GO:0042325	e	regulation of phosphorylation	1/117	4/2132	0.0207	0.986	PBANKA_143800
	GO:1990351	e	transporter complex	1/117	4/2132	0.0207	0.986	PBANKA_144380
	GO:0005663	e	DNA replication factor C complex	1/117	4/2132	0.0207	0.986	PBANKA_031600
	GO:0015662	e	ATPase activity, coupled to transmembrane movement of ions, phosphorylative mechanism	1/117	4/2132	0.0207	0.986	PBANKA_136160
	GO:0042995	e	cell projection	1/117	4/2132	0.0207	0.986	PBANKA_050970
	GO:0030048	e	actin filament-based movement	1/117	4/2132	0.0207	0.986	PBANKA_090850
	GO:0015698	e	inorganic anion transport	2/117	11/2132	0.0231	0.988	PBANKA_062130,PBANKA_111520
	GO:0006820	e	anion transport	3/117	20/2132	0.0249	0.988	PBANKA_062130,PBANKA_111520,PBANKA_143830
	GO:0007049	e	cell cycle	3/117	20/2132	0.0249	0.988	PBANKA_091300,PBANKA_133750,PBANKA_140250
	GO:0003779	e	actin binding	7/117	64/2132	0.0252	0.99	PBANKA_051990,PBANKA_090850,PBANKA_091260,PBANKA_092720,PBANKA_103570,PBANKA_112530,PBANKA_130800
	GO:0071103	e	DNA conformation change	2/117	12/2132	0.0289	1	PBANKA_091300,PBANKA_140250
	GO:0042493	e	response to drug	3/117	21/2132	0.0291	1	PBANKA_031420,PBANKA_110940,PBANKA_144380
	GO:0031399	e	regulation of protein modification process	1/117	5/2132	0.0312	1	PBANKA_143800
	GO:0046854	e	phosphatidylinositol phosphorylation	1/117	5/2132	0.0312	1	PBANKA_110940
	GO:0006661	e	phosphatidylinositol biosynthetic process	1/117	5/2132	0.0312	1	PBANKA_110940
	GO:0006536	e	glutamate metabolic process	1/117	5/2132	0.0312	1	PBANKA_140670
	GO:0046834	e	lipid phosphorylation	1/117	5/2132	0.0312	1	PBANKA_110940
	GO:0071826	e	ribonucleoprotein complex subunit organization	1/117	5/2132	0.0312	1	PBANKA_134760
	GO:0043021	e	ribonucleoprotein complex binding	1/117	5/2132	0.0312	1	PBANKA_134760
	GO:0008144	e	drug binding	1/117	5/2132	0.0312	1	PBANKA_110980
	GO:0000922	e	spindle pole	1/117	5/2132	0.0312	1	PBANKA_041300
	GO:0006220	e	pyrimidine nucleotide metabolic process	1/117	5/2132	0.0312	1	PBANKA_010440
	GO:0006221	e	pyrimidine nucleotide biosynthetic process	1/117	5/2132	0.0312	1	PBANKA_010440
	GO:0005548	e	phospholipid transporter activity	1/117	5/2132	0.0312	1	PBANKA_143830
	GO:1901565	e	organonitrogen compound catabolic process	1/117	5/2132	0.0312	1	PBANKA_140670
	GO:0048015	e	phosphatidylinositol-mediated signaling	1/117	5/2132	0.0312	1	PBANKA_110940
	GO:0048017	e	inositol lipid-mediated signaling	1/117	5/2132	0.0312	1	PBANKA_110940
	GO:0004540	e	ribonuclease activity	1/117	5/2132	0.0312	1	PBANKA_050860
	GO:0022618	e	ribonucleoprotein complex assembly	1/117	5/2132	0.0312	1	PBANKA_134760
	GO:0071704	p	organic substance metabolic process	23/117	588/2132	0.0317	1	PBANKA_010080,PBANKA_010440,PBANKA_031420,PBANKA_031600,PBANKA_040110,PBANKA_050860,PBANKA_062210,PBANKA_080760,PBANKA_082390,PBANKA_093350,PBANKA_103410,PBANKA_110290,PBANKA_110940,PBANKA_113160,PBANKA_120210,PBANKA_123220,PBANKA_124180,PBANKA_132010,PBANKA_140670,PBANKA_142780,PBANKA_143920,PBANKA_144600,PBANKA_146370
	GO:0099512	e	supramolecular fiber	3/117	22/2132	0.0336	1	PBANKA_050970,PBANKA_133750,PBANKA_142830
	GO:0099513	e	polymeric cytoskeletal fiber	3/117	22/2132	0.0336	1	PBANKA_050970,PBANKA_133750,PBANKA_142830
	GO:0005871	e	kinesin complex	2/117	13/2132	0.0353	1	PBANKA_020270,PBANKA_145880
	GO:0044763	e	single-organism cellular process	24/117	318/2132	0.0383	1	PBANKA_010440,PBANKA_020270,PBANKA_041300,PBANKA_041610,PBANKA_050970,PBANKA_060120,PBANKA_061570,PBANKA_083600,PBANKA_090850,PBANKA_091300,PBANKA_092540,PBANKA_093900,PBANKA_101830,PBANKA_110940,PBANKA_120210,PBANKA_131040,PBANKA_132010,PBANKA_132920,PBANKA_133750,PBANKA_140250,PBANKA_140670,PBANKA_144380,PBANKA_145880,PBANKA_146370
	GO:0008152	p	metabolic process	26/117	639/2132	0.0391	1	PBANKA_010080,PBANKA_010440,PBANKA_031420,PBANKA_031600,PBANKA_040110,PBANKA_050860,PBANKA_062210,PBANKA_080760,PBANKA_082390,PBANKA_093350,PBANKA_103410,PBANKA_110290,PBANKA_110940,PBANKA_113160,PBANKA_114280,PBANKA_120210,PBANKA_123220,PBANKA_124180,PBANKA_132010,PBANKA_133760,PBANKA_136160,PBANKA_140670,PBANKA_142780,PBANKA_143920,PBANKA_144600,PBANKA_146370
	GO:0065007	p	biological regulation	5/117	194/2132	0.0393	1	PBANKA_090960,PBANKA_094280,PBANKA_110940,PBANKA_143800,PBANKA_144600
	GO:0004519	e	endonuclease activity	2/117	14/2132	0.0424	1	PBANKA_050860,PBANKA_120210
	GO:0005484	e	SNAP receptor activity	1/117	6/2132	0.0434	1	PBANKA_094280
	GO:0098797	e	plasma membrane protein complex	1/117	6/2132	0.0434	1	PBANKA_144380
	GO:0004003	e	ATP-dependent DNA helicase activity	1/117	6/2132	0.0434	1	PBANKA_103410
	GO:0042277	e	peptide binding	1/117	6/2132	0.0434	1	PBANKA_110980
	GO:0031338	e	regulation of vesicle fusion	1/117	6/2132	0.0434	1	PBANKA_094280
	GO:0031201	e	SNARE complex	1/117	6/2132	0.0434	1	PBANKA_094280
	GO:0019205	e	nucleobase-containing compound kinase activity	1/117	6/2132	0.0434	1	PBANKA_010440
	GO:0016887	e	ATPase activity	9/117	98/2132	0.0437	1	PBANKA_031600,PBANKA_050970,PBANKA_092540,PBANKA_103410,PBANKA_113160,PBANKA_136160,PBANKA_143830,PBANKA_144380,PBANKA_146370
	GO:0006260	e	DNA replication	4/117	36/2132	0.049	1	PBANKA_031600,PBANKA_110290,PBANKA_113160,PBANKA_124180
Cluster 3	GO:0030286	e	dynein complex	6/105	14/2132	6.83e-06	0.002	PBANKA_041490,PBANKA_041610,PBANKA_052070,PBANKA_061570,PBANKA_132920,PBANKA_135890
	GO:0005875	e	microtubule associated complex	8/105	31/2132	2.49e-05	0.008	PBANKA_020270,PBANKA_041490,PBANKA_041610,PBANKA_052070,PBANKA_061570,PBANKA_080590,PBANKA_132920,PBANKA_135890
	GO:0007017	e	microtubule-based process	8/105	38/2132	0.000117	0.03	PBANKA_020270,PBANKA_041490,PBANKA_041610,PBANKA_061570,PBANKA_080590,PBANKA_083430,PBANKA_132920,PBANKA_135890
	GO:0007018	e	microtubule-based movement	6/105	26/2132	0.000322	0.05	PBANKA_020270,PBANKA_041490,PBANKA_041610,PBANKA_061570,PBANKA_080590,PBANKA_132920
	GO:0003777	e	microtubule motor activity	6/105	26/2132	0.000322	0.05	PBANKA_020270,PBANKA_041490,PBANKA_041610,PBANKA_061570,PBANKA_080590,PBANKA_132920
	GO:1902494	e	catalytic complex	9/105	56/2132	0.000465	0.094	PBANKA_041490,PBANKA_041610,PBANKA_052070,PBANKA_061570,PBANKA_091990,PBANKA_112910,PBANKA_132920,PBANKA_133540,PBANKA_135890
	GO:0016638	e	oxidoreductase activity, acting on the CH-NH2 group of donors	2/105	3/2132	0.000469	0.094	PBANKA_100950,PBANKA_122820
	GO:0016639	e	oxidoreductase activity, acting on the CH-NH2 group of donors, NAD or NADP as acceptor	2/105	3/2132	0.000469	0.094	PBANKA_100950,PBANKA_122820
	GO:0006261	e	DNA-dependent DNA replication	2/105	3/2132	0.000469	0.094	PBANKA_100720,PBANKA_112910
	GO:0044430	e	cytoskeletal part	13/105	110/2132	0.00103	0.182	PBANKA_020270,PBANKA_041490,PBANKA_041610,PBANKA_052070,PBANKA_060560,PBANKA_061570,PBANKA_080590,PBANKA_083430,PBANKA_091260,PBANKA_092720,PBANKA_103370,PBANKA_132920,PBANKA_135890
	GO:0042727	e	flavin-containing compound biosynthetic process	1/105	1/2132	0.00116	0.23	PBANKA_113540
	GO:0042726	e	flavin-containing compound metabolic process	1/105	1/2132	0.00116	0.23	PBANKA_113540
	GO:0003987	e	acetate-CoA ligase activity	1/105	1/2132	0.00116	0.23	PBANKA_112650
	GO:0009231	e	riboflavin biosynthetic process	1/105	1/2132	0.00116	0.23	PBANKA_113540
	GO:0030132	e	clathrin coat of coated pit	1/105	1/2132	0.00116	0.23	PBANKA_143470
	GO:0008964	e	phosphoenolpyruvate carboxylase activity	1/105	1/2132	0.00116	0.23	PBANKA_101790
	GO:0008312	e	7S RNA binding	1/105	1/2132	0.00116	0.23	PBANKA_143200
	GO:0017057	e	6-phosphogluconolactonase activity	1/105	1/2132	0.00116	0.23	PBANKA_131750
	GO:0051959	e	dynein light intermediate chain binding	1/105	1/2132	0.00116	0.23	PBANKA_041490
	GO:0005662	e	DNA replication factor A complex	1/105	1/2132	0.00116	0.23	PBANKA_100720
	GO:0008531	e	riboflavin kinase activity	1/105	1/2132	0.00116	0.23	PBANKA_113540
	GO:0015917	e	aminophospholipid transport	1/105	1/2132	0.00116	0.23	PBANKA_143830
	GO:0004352	e	glutamate dehydrogenase (NAD+) activity	1/105	1/2132	0.00116	0.23	PBANKA_122820
	GO:0004345	e	glucose-6-phosphate dehydrogenase activity	1/105	1/2132	0.00116	0.23	PBANKA_131750
	GO:0015930	e	glutamate synthase activity	1/105	1/2132	0.00116	0.23	PBANKA_100950
	GO:0006537	e	glutamate biosynthetic process	1/105	1/2132	0.00116	0.23	PBANKA_100950
	GO:0006898	e	receptor-mediated endocytosis	1/105	1/2132	0.00116	0.23	PBANKA_143470
	GO:0045502	e	dynein binding	1/105	1/2132	0.00116	0.23	PBANKA_041490
	GO:0000244	e	spliceosomal tri-snRNP complex assembly	1/105	1/2132	0.00116	0.23	PBANKA_100670
	GO:0006771	e	riboflavin metabolic process	1/105	1/2132	0.00116	0.23	PBANKA_113540
	GO:0005770	e	late endosome	1/105	1/2132	0.00116	0.23	PBANKA_140350
	GO:0001671	e	ATPase activator activity	1/105	1/2132	0.00116	0.23	PBANKA_134890
	GO:0008622	e	epsilon DNA polymerase complex	1/105	1/2132	0.00116	0.23	PBANKA_112910
	GO:0006617	e	SRP-dependent cotranslational protein targeting to membrane, signal sequence recognition	1/105	1/2132	0.00116	0.23	PBANKA_143200
	GO:0000387	e	spliceosomal snRNP assembly	1/105	1/2132	0.00116	0.23	PBANKA_100670
	GO:0004611	e	phosphoenolpyruvate carboxykinase activity	1/105	1/2132	0.00116	0.23	PBANKA_101790
	GO:0003774	e	motor activity	11/105	88/2132	0.00135	0.244	PBANKA_020270,PBANKA_041490,PBANKA_041610,PBANKA_052070,PBANKA_060560,PBANKA_061570,PBANKA_080590,PBANKA_091260,PBANKA_092720,PBANKA_132920,PBANKA_135890
	GO:0006536	e	glutamate metabolic process	2/105	5/2132	0.00202	0.28	PBANKA_100950,PBANKA_122820
	GO:0006897	e	endocytosis	2/105	5/2132	0.00202	0.28	PBANKA_143470,PBANKA_145940
	GO:0006928	e	movement of cell or subcellular component	6/105	38/2132	0.00285	0.586	PBANKA_020270,PBANKA_041490,PBANKA_041610,PBANKA_061570,PBANKA_080590,PBANKA_132920
	GO:0043167	p	ion binding	16/105	576/2132	0.0031	0.592	PBANKA_010530,PBANKA_020270,PBANKA_060050,PBANKA_060560,PBANKA_061520,PBANKA_080590,PBANKA_083110,PBANKA_092720,PBANKA_112250,PBANKA_114160,PBANKA_120210,PBANKA_121690,PBANKA_123760,PBANKA_124180,PBANKA_140740,PBANKA_143830
	GO:0005488	p	binding	29/105	872/2132	0.00324	0.594	PBANKA_010530,PBANKA_020270,PBANKA_041490,PBANKA_060050,PBANKA_060560,PBANKA_061520,PBANKA_080590,PBANKA_083110,PBANKA_091260,PBANKA_091880,PBANKA_092720,PBANKA_093960,PBANKA_100720,PBANKA_100950,PBANKA_112250,PBANKA_112910,PBANKA_113570,PBANKA_114160,PBANKA_120210,PBANKA_121690,PBANKA_123005,PBANKA_123760,PBANKA_124180,PBANKA_131750,PBANKA_133430,PBANKA_134890,PBANKA_140740,PBANKA_143200,PBANKA_…
	GO:0003872	e	6-phosphofructokinase activity	1/105	2/2132	0.00451	0.67	PBANKA_091990
	GO:0060590	e	ATPase regulator activity	1/105	2/2132	0.00451	0.67	PBANKA_134890
	GO:0004467	e	long-chain fatty acid-CoA ligase activity	1/105	2/2132	0.00451	0.67	PBANKA_145330
	GO:0006914	e	autophagy	1/105	2/2132	0.00451	0.67	PBANKA_140350
	GO:0005905	e	coated pit	1/105	2/2132	0.00451	0.67	PBANKA_145940
	GO:0097526	e	spliceosomal tri-snRNP complex	1/105	2/2132	0.00451	0.67	PBANKA_100670
	GO:0005869	e	dynactin complex	1/105	2/2132	0.00451	0.67	PBANKA_135890
	GO:0007020	e	microtubule nucleation	1/105	2/2132	0.00451	0.67	PBANKA_083430
	GO:0015977	e	carbon fixation	1/105	2/2132	0.00451	0.67	PBANKA_101790
	GO:0005882	e	intermediate filament	1/105	2/2132	0.00451	0.67	PBANKA_103370
	GO:0044161	e	host cell cytoplasmic vesicle	1/105	2/2132	0.00451	0.67	PBANKA_133430
	GO:0015645	e	fatty acid ligase activity	1/105	2/2132	0.00451	0.67	PBANKA_145330
	GO:0000118	e	histone deacetylase complex	1/105	2/2132	0.00451	0.67	PBANKA_133540
	GO:0043650	e	dicarboxylic acid biosynthetic process	1/105	2/2132	0.00451	0.67	PBANKA_100950
	GO:0046540	e	U4/U6 x U5 tri-snRNP complex	1/105	2/2132	0.00451	0.67	PBANKA_100670
	GO:0008443	e	phosphofructokinase activity	1/105	2/2132	0.00451	0.67	PBANKA_091990
	GO:0005774	e	vacuolar membrane	1/105	2/2132	0.00451	0.67	PBANKA_143220
	GO:0005945	e	6-phosphofructokinase complex	1/105	2/2132	0.00451	0.67	PBANKA_091990
	GO:0004723	e	calcium-dependent protein serine/threonine phosphatase activity	1/105	2/2132	0.00451	0.67	PBANKA_061520
	GO:0099512	e	supramolecular fiber	4/105	22/2132	0.00482	0.672	PBANKA_052070,PBANKA_083430,PBANKA_103370,PBANKA_135890
	GO:0099513	e	polymeric cytoskeletal fiber	4/105	22/2132	0.00482	0.672	PBANKA_052070,PBANKA_083430,PBANKA_103370,PBANKA_135890
	GO:0016877	e	ligase activity, forming carbon-sulfur bonds	2/105	7/2132	0.00517	0.682	PBANKA_112650,PBANKA_145330
	GO:0009064	e	glutamine family amino acid metabolic process	2/105	7/2132	0.00517	0.682	PBANKA_100950,PBANKA_122820
	GO:0044454	e	nuclear chromosome part	2/105	8/2132	0.00745	0.868	PBANKA_100720,PBANKA_112910
	GO:0043168	p	anion binding	11/105	424/2132	0.00752	0.868	PBANKA_010530,PBANKA_020270,PBANKA_060050,PBANKA_060560,PBANKA_061520,PBANKA_080590,PBANKA_092720,PBANKA_114160,PBANKA_121690,PBANKA_124180,PBANKA_143830
	GO:0072657	e	protein localization to membrane	1/105	3/2132	0.00982	0.89	PBANKA_143200
	GO:0042575	e	DNA polymerase complex	1/105	3/2132	0.00982	0.89	PBANKA_112910
	GO:0097525	e	spliceosomal snRNP complex	1/105	3/2132	0.00982	0.89	PBANKA_100670
	GO:0030130	e	clathrin coat of trans-Golgi network vesicle	1/105	3/2132	0.00982	0.89	PBANKA_143470
	GO:0051052	e	regulation of DNA metabolic process	1/105	3/2132	0.00982	0.89	PBANKA_100720
	GO:0005868	e	cytoplasmic dynein complex	1/105	3/2132	0.00982	0.89	PBANKA_041490
	GO:0005786	e	signal recognition particle, endoplasmic reticulum targeting	1/105	3/2132	0.00982	0.89	PBANKA_143200
	GO:0051087	e	chaperone binding	1/105	3/2132	0.00982	0.89	PBANKA_134890
	GO:0048500	e	signal recognition particle	1/105	3/2132	0.00982	0.89	PBANKA_143200
	GO:0035891	e	exit from host cell	1/105	3/2132	0.00982	0.89	PBANKA_143220
	GO:0035890	e	exit from host	1/105	3/2132	0.00982	0.89	PBANKA_143220
	GO:0043022	e	ribosome binding	1/105	3/2132	0.00982	0.89	PBANKA_143200
	GO:0044310	e	osmiophilic body	1/105	3/2132	0.00982	0.89	PBANKA_143220
	GO:0015914	e	phospholipid transport	1/105	3/2132	0.00982	0.89	PBANKA_143830
	GO:0009084	e	glutamine family amino acid biosynthetic process	1/105	3/2132	0.00982	0.89	PBANKA_100950
	GO:0016878	e	acid-thiol ligase activity	1/105	3/2132	0.00982	0.89	PBANKA_112650
	GO:0090150	e	establishment of protein localization to membrane	1/105	3/2132	0.00982	0.89	PBANKA_143200
	GO:0004012	e	phospholipid-translocating ATPase activity	1/105	3/2132	0.00982	0.89	PBANKA_143830
	GO:0032784	e	regulation of DNA-templated transcription, elongation	1/105	3/2132	0.00982	0.89	PBANKA_010920
	GO:0098805	e	whole membrane	1/105	3/2132	0.00982	0.89	PBANKA_143220
	GO:0098589	e	membrane region	1/105	3/2132	0.00982	0.89	PBANKA_145940
	GO:0016405	e	CoA-ligase activity	1/105	3/2132	0.00982	0.89	PBANKA_112650
	GO:0033648	e	host intracellular membrane-bounded organelle	1/105	3/2132	0.00982	0.89	PBANKA_133430
	GO:0033647	e	host intracellular organelle	1/105	3/2132	0.00982	0.89	PBANKA_133430
	GO:0006613	e	cotranslational protein targeting to membrane	1/105	3/2132	0.00982	0.89	PBANKA_143200
	GO:0006612	e	protein targeting to membrane	1/105	3/2132	0.00982	0.89	PBANKA_143200
	GO:0006614	e	SRP-dependent cotranslational protein targeting to membrane	1/105	3/2132	0.00982	0.89	PBANKA_143200
	GO:0019200	e	carbohydrate kinase activity	1/105	3/2132	0.00982	0.89	PBANKA_091990
	GO:0005874	e	microtubule	3/105	17/2132	0.0102	0.892	PBANKA_052070,PBANKA_083430,PBANKA_135890
	GO:0097367	p	carbohydrate derivative binding	11/105	409/2132	0.0119	0.912	PBANKA_010530,PBANKA_020270,PBANKA_060050,PBANKA_060560,PBANKA_061520,PBANKA_080590,PBANKA_092720,PBANKA_114160,PBANKA_121690,PBANKA_124180,PBANKA_143830
	GO:0017076	p	purine nucleotide binding	11/105	408/2132	0.0122	0.922	PBANKA_010530,PBANKA_020270,PBANKA_060050,PBANKA_060560,PBANKA_061520,PBANKA_080590,PBANKA_092720,PBANKA_114160,PBANKA_121690,PBANKA_124180,PBANKA_143830
	GO:0001882	p	nucleoside binding	11/105	408/2132	0.0122	0.922	PBANKA_010530,PBANKA_020270,PBANKA_060050,PBANKA_060560,PBANKA_061520,PBANKA_080590,PBANKA_092720,PBANKA_114160,PBANKA_121690,PBANKA_124180,PBANKA_143830
	GO:0032549	p	ribonucleoside binding	11/105	408/2132	0.0122	0.922	PBANKA_010530,PBANKA_020270,PBANKA_060050,PBANKA_060560,PBANKA_061520,PBANKA_080590,PBANKA_092720,PBANKA_114160,PBANKA_121690,PBANKA_124180,PBANKA_143830
	GO:0035639	p	purine ribonucleoside triphosphate binding	11/105	406/2132	0.013	0.922	PBANKA_010530,PBANKA_020270,PBANKA_060050,PBANKA_060560,PBANKA_061520,PBANKA_080590,PBANKA_092720,PBANKA_114160,PBANKA_121690,PBANKA_124180,PBANKA_143830
	GO:0001883	p	purine nucleoside binding	11/105	406/2132	0.013	0.922	PBANKA_010530,PBANKA_020270,PBANKA_060050,PBANKA_060560,PBANKA_061520,PBANKA_080590,PBANKA_092720,PBANKA_114160,PBANKA_121690,PBANKA_124180,PBANKA_143830
	GO:0032555	p	purine ribonucleotide binding	11/105	406/2132	0.013	0.922	PBANKA_010530,PBANKA_020270,PBANKA_060050,PBANKA_060560,PBANKA_061520,PBANKA_080590,PBANKA_092720,PBANKA_114160,PBANKA_121690,PBANKA_124180,PBANKA_143830
	GO:0032550	p	purine ribonucleoside binding	11/105	406/2132	0.013	0.922	PBANKA_010530,PBANKA_020270,PBANKA_060050,PBANKA_060560,PBANKA_061520,PBANKA_080590,PBANKA_092720,PBANKA_114160,PBANKA_121690,PBANKA_124180,PBANKA_143830
	GO:0032553	p	ribonucleotide binding	11/105	406/2132	0.013	0.922	PBANKA_010530,PBANKA_020270,PBANKA_060050,PBANKA_060560,PBANKA_061520,PBANKA_080590,PBANKA_092720,PBANKA_114160,PBANKA_121690,PBANKA_124180,PBANKA_143830
	GO:0043648	e	dicarboxylic acid metabolic process	2/105	10/2132	0.0136	0.958	PBANKA_100950,PBANKA_122820
	GO:0044422	e	organelle part	24/105	325/2132	0.014	0.962	PBANKA_020270,PBANKA_041490,PBANKA_041610,PBANKA_051190,PBANKA_052070,PBANKA_060560,PBANKA_061570,PBANKA_080590,PBANKA_083430,PBANKA_091260,PBANKA_091810,PBANKA_091880,PBANKA_092720,PBANKA_100670,PBANKA_100720,PBANKA_103370,PBANKA_112910,PBANKA_132920,PBANKA_133430,PBANKA_133540,PBANKA_135890,PBANKA_143200,PBANKA_143220,PBANKA_143470
	GO:0044446	e	intracellular organelle part	23/105	313/2132	0.0167	0.968	PBANKA_020270,PBANKA_041490,PBANKA_041610,PBANKA_051190,PBANKA_052070,PBANKA_060560,PBANKA_061570,PBANKA_080590,PBANKA_083430,PBANKA_091260,PBANKA_091810,PBANKA_091880,PBANKA_092720,PBANKA_100670,PBANKA_100720,PBANKA_103370,PBANKA_112910,PBANKA_132920,PBANKA_133540,PBANKA_135890,PBANKA_143200,PBANKA_143220,PBANKA_143470
	GO:0036094	p	small molecule binding	14/105	470/2132	0.0169	0.968	PBANKA_010530,PBANKA_020270,PBANKA_060050,PBANKA_060560,PBANKA_061520,PBANKA_080590,PBANKA_091260,PBANKA_092720,PBANKA_112910,PBANKA_114160,PBANKA_121690,PBANKA_124180,PBANKA_131750,PBANKA_143830
	GO:0019213	e	deacetylase activity	1/105	4/2132	0.0169	0.968	PBANKA_133540
	GO:0070972	e	protein localization to endoplasmic reticulum	1/105	4/2132	0.0169	0.968	PBANKA_143200
	GO:0006357	e	regulation of transcription from RNA polymerase II promoter	1/105	4/2132	0.0169	0.968	PBANKA_010920
	GO:0030125	e	clathrin vesicle coat	1/105	4/2132	0.0169	0.968	PBANKA_143470
	GO:0050661	e	NADP binding	1/105	4/2132	0.0169	0.968	PBANKA_131750
	GO:0004407	e	histone deacetylase activity	1/105	4/2132	0.0169	0.968	PBANKA_133540
	GO:0072599	e	establishment of protein localization to endoplasmic reticulum	1/105	4/2132	0.0169	0.968	PBANKA_143200
	GO:0030118	e	clathrin coat	1/105	4/2132	0.0169	0.968	PBANKA_143470
	GO:0016831	e	carboxy-lyase activity	1/105	4/2132	0.0169	0.968	PBANKA_101790
	GO:0015748	e	organophosphate ester transport	1/105	4/2132	0.0169	0.968	PBANKA_143830
	GO:0007076	e	mitotic chromosome condensation	1/105	4/2132	0.0169	0.968	PBANKA_091300
	GO:0033558	e	protein deacetylase activity	1/105	4/2132	0.0169	0.968	PBANKA_133540
	GO:0008649	e	rRNA methyltransferase activity	1/105	4/2132	0.0169	0.968	PBANKA_091880
	GO:0045047	e	protein targeting to ER	1/105	4/2132	0.0169	0.968	PBANKA_143200
	GO:0005768	e	endosome	1/105	4/2132	0.0169	0.968	PBANKA_140350
	GO:0030117	e	membrane coat	3/105	20/2132	0.0175	0.968	PBANKA_041550,PBANKA_143470,PBANKA_145940
	GO:0000166	p	nucleotide binding	14/105	465/2132	0.0194	0.974	PBANKA_010530,PBANKA_020270,PBANKA_060050,PBANKA_060560,PBANKA_061520,PBANKA_080590,PBANKA_091260,PBANKA_092720,PBANKA_112910,PBANKA_114160,PBANKA_121690,PBANKA_124180,PBANKA_131750,PBANKA_143830
	GO:1901265	p	nucleoside phosphate binding	14/105	465/2132	0.0194	0.974	PBANKA_010530,PBANKA_020270,PBANKA_060050,PBANKA_060560,PBANKA_061520,PBANKA_080590,PBANKA_091260,PBANKA_092720,PBANKA_112910,PBANKA_114160,PBANKA_121690,PBANKA_124180,PBANKA_131750,PBANKA_143830
	GO:0043234	e	protein complex	21/105	285/2132	0.0206	0.978	PBANKA_020270,PBANKA_041490,PBANKA_041550,PBANKA_041610,PBANKA_050220,PBANKA_052070,PBANKA_060560,PBANKA_061570,PBANKA_080590,PBANKA_091260,PBANKA_091990,PBANKA_092720,PBANKA_100720,PBANKA_112910,PBANKA_124180,PBANKA_132920,PBANKA_133430,PBANKA_133540,PBANKA_135890,PBANKA_143470,PBANKA_145940
	GO:0032991	e	macromolecular complex	26/105	372/2132	0.0214	0.98	PBANKA_010920,PBANKA_020270,PBANKA_041490,PBANKA_041550,PBANKA_041610,PBANKA_050220,PBANKA_051190,PBANKA_052070,PBANKA_060560,PBANKA_061570,PBANKA_080590,PBANKA_091260,PBANKA_091810,PBANKA_091990,PBANKA_092720,PBANKA_100670,PBANKA_100720,PBANKA_112910,PBANKA_124180,PBANKA_132920,PBANKA_133430,PBANKA_133540,PBANKA_135890,PBANKA_143200,PBANKA_143470,PBANKA_145940
	GO:0020005	e	symbiont-containing vacuole membrane	2/105	12/2132	0.0219	0.996	PBANKA_133430,PBANKA_143220
	GO:0015631	e	tubulin binding	2/105	12/2132	0.0219	0.996	PBANKA_020270,PBANKA_080590
	GO:0008017	e	microtubule binding	2/105	12/2132	0.0219	0.996	PBANKA_020270,PBANKA_080590
	GO:0042555	e	MCM complex	1/105	5/2132	0.0256	0.996	PBANKA_124180
	GO:0006631	e	fatty acid metabolic process	1/105	5/2132	0.0256	0.996	PBANKA_145330
	GO:0044707	e	single-multicellular organism process	1/105	5/2132	0.0256	0.996	PBANKA_110520
	GO:0006006	e	glucose metabolic process	1/105	5/2132	0.0256	0.996	PBANKA_131750
	GO:0009110	e	vitamin biosynthetic process	1/105	5/2132	0.0256	0.996	PBANKA_113540
	GO:0042364	e	water-soluble vitamin biosynthetic process	1/105	5/2132	0.0256	0.996	PBANKA_113540
	GO:0016811	e	hydrolase activity, acting on carbon-nitrogen (but not peptide) bonds, in linear amides	1/105	5/2132	0.0256	0.996	PBANKA_133540
	GO:0048856	e	anatomical structure development	1/105	5/2132	0.0256	0.996	PBANKA_110520
	GO:0097619	e	PTEX complex	1/105	5/2132	0.0256	0.996	PBANKA_133430
	GO:0071826	e	ribonucleoprotein complex subunit organization	1/105	5/2132	0.0256	0.996	PBANKA_100670
	GO:0043021	e	ribonucleoprotein complex binding	1/105	5/2132	0.0256	0.996	PBANKA_143200
	GO:0007275	e	multicellular organism development	1/105	5/2132	0.0256	0.996	PBANKA_110520
	GO:0030145	e	manganese ion binding	1/105	5/2132	0.0256	0.996	PBANKA_140740
	GO:0000922	e	spindle pole	1/105	5/2132	0.0256	0.996	PBANKA_083430
	GO:0030532	e	small nuclear ribonucleoprotein complex	1/105	5/2132	0.0256	0.996	PBANKA_100670
	GO:0005548	e	phospholipid transporter activity	1/105	5/2132	0.0256	0.996	PBANKA_143830
	GO:0006767	e	water-soluble vitamin metabolic process	1/105	5/2132	0.0256	0.996	PBANKA_113540
	GO:0006766	e	vitamin metabolic process	1/105	5/2132	0.0256	0.996	PBANKA_113540
	GO:0004540	e	ribonuclease activity	1/105	5/2132	0.0256	0.996	PBANKA_123005
	GO:0044802	e	single-organism membrane organization	1/105	5/2132	0.0256	0.996	PBANKA_143200
	GO:0004722	e	protein serine/threonine phosphatase activity	1/105	5/2132	0.0256	0.996	PBANKA_061520
	GO:0022618	e	ribonucleoprotein complex assembly	1/105	5/2132	0.0256	0.996	PBANKA_100670
	GO:0061695	e	transferase complex, transferring phosphorus-containing groups	2/105	13/2132	0.0268	0.996	PBANKA_091990,PBANKA_112910
	GO:0005871	e	kinesin complex	2/105	13/2132	0.0268	0.996	PBANKA_020270,PBANKA_080590
	GO:0032403	e	protein complex binding	2/105	13/2132	0.0268	0.996	PBANKA_020270,PBANKA_080590
	GO:0043412	p	macromolecule modification	1/105	106/2132	0.0307	0.998	PBANKA_061520
	GO:0003674	p	molecular_function	53/105	1273/2132	0.0345	0.998	PBANKA_010530,PBANKA_010920,PBANKA_020270,PBANKA_041490,PBANKA_041550,PBANKA_041610,PBANKA_050220,PBANKA_051190,PBANKA_052070,PBANKA_060050,PBANKA_060560,PBANKA_061520,PBANKA_061570,PBANKA_080230,PBANKA_080590,PBANKA_083110,PBANKA_091260,PBANKA_091810,PBANKA_091880,PBANKA_091990,PBANKA_092720,PBANKA_093960,PBANKA_100720,PBANKA_100950,PBANKA_101790,PBANKA_103370,PBANKA_112250,PBANKA_112650,PBANKA_…
	GO:0043170	p	macromolecule metabolic process	15/105	465/2132	0.0355	0.998	PBANKA_010920,PBANKA_050220,PBANKA_051190,PBANKA_061520,PBANKA_091810,PBANKA_091880,PBANKA_100670,PBANKA_100720,PBANKA_110520,PBANKA_112250,PBANKA_112910,PBANKA_120210,PBANKA_123005,PBANKA_124180,PBANKA_142780
	GO:0005730	e	nucleolus	1/105	6/2132	0.0357	0.998	PBANKA_091880
	GO:0030261	e	chromosome condensation	1/105	6/2132	0.0357	0.998	PBANKA_091300
	GO:0051536	e	iron-sulfur cluster binding	1/105	6/2132	0.0357	0.998	PBANKA_100950
	GO:0016830	e	carbon-carbon lyase activity	1/105	6/2132	0.0357	0.998	PBANKA_101790
	GO:0032501	e	multicellular organismal process	1/105	6/2132	0.0357	0.998	PBANKA_110520
	GO:0061024	e	membrane organization	1/105	6/2132	0.0357	0.998	PBANKA_143200
	GO:0051540	e	metal cluster binding	1/105	6/2132	0.0357	0.998	PBANKA_100950
	GO:0051156	e	glucose 6-phosphate metabolic process	1/105	6/2132	0.0357	0.998	PBANKA_131750
	GO:0006739	e	NADP metabolic process	1/105	6/2132	0.0357	0.998	PBANKA_131750
	GO:0005996	e	monosaccharide metabolic process	1/105	6/2132	0.0357	0.998	PBANKA_131750
	GO:0098797	e	plasma membrane protein complex	1/105	6/2132	0.0357	0.998	PBANKA_143470
	GO:0006098	e	pentose-phosphate shunt	1/105	6/2132	0.0357	0.998	PBANKA_131750
	GO:0019318	e	hexose metabolic process	1/105	6/2132	0.0357	0.998	PBANKA_131750
	GO:0019682	e	glyceraldehyde-3-phosphate metabolic process	1/105	6/2132	0.0357	0.998	PBANKA_131750
	GO:1901605	e	alpha-amino acid metabolic process	2/105	15/2132	0.0384	0.998	PBANKA_100950,PBANKA_122820
	GO:0098588	e	bounding membrane of organelle	2/105	15/2132	0.0384	0.998	PBANKA_143200,PBANKA_143220
	GO:0019538	p	protein metabolic process	6/105	241/2132	0.0403	0.998	PBANKA_010920,PBANKA_050220,PBANKA_051190,PBANKA_061520,PBANKA_091810,PBANKA_142780
	GO:0044877	e	macromolecular complex binding	3/105	27/2132	0.045	1	PBANKA_020270,PBANKA_080590,PBANKA_143200
	GO:0003887	e	DNA-directed DNA polymerase activity	1/105	7/2132	0.0471	1	PBANKA_112910
	GO:0006323	e	DNA packaging	1/105	7/2132	0.0471	1	PBANKA_091300
	GO:0000226	e	microtubule cytoskeleton organization	1/105	7/2132	0.0471	1	PBANKA_083430
	GO:0006869	e	lipid transport	1/105	7/2132	0.0471	1	PBANKA_143830
	GO:0034061	e	DNA polymerase activity	1/105	7/2132	0.0471	1	PBANKA_112910
	GO:0044437	e	vacuolar part	1/105	7/2132	0.0471	1	PBANKA_143220
	GO:0006605	e	protein targeting	1/105	7/2132	0.0471	1	PBANKA_143200
	GO:0043933	e	macromolecular complex subunit organization	5/105	53/2132	0.0476	1	PBANKA_100670,PBANKA_110520,PBANKA_133540,PBANKA_143200,PBANKA_145940
	GO:0044260	p	cellular macromolecule metabolic process	14/105	429/2132	0.0484	1	PBANKA_010920,PBANKA_050220,PBANKA_051190,PBANKA_061520,PBANKA_091810,PBANKA_091880,PBANKA_100670,PBANKA_100720,PBANKA_110520,PBANKA_112250,PBANKA_112910,PBANKA_120210,PBANKA_123005,PBANKA_124180
	GO:0006464	p	cellular protein modification process	1/105	95/2132	0.0492	1	PBANKA_061520
	GO:0036211	p	protein modification process	1/105	95/2132	0.0492	1	PBANKA_061520
Cluster 4	GO:0046854	e	phosphatidylinositol phosphorylation	4/133	5/2132	1.78e-05	0	PBANKA_020310,PBANKA_091860,PBANKA_110940,PBANKA_111490
	GO:0046834	e	lipid phosphorylation	4/133	5/2132	1.78e-05	0	PBANKA_020310,PBANKA_091860,PBANKA_110940,PBANKA_111490
	GO:0048015	e	phosphatidylinositol-mediated signaling	4/133	5/2132	1.78e-05	0	PBANKA_020310,PBANKA_091860,PBANKA_110940,PBANKA_111490
	GO:0048017	e	inositol lipid-mediated signaling	4/133	5/2132	1.78e-05	0	PBANKA_020310,PBANKA_091860,PBANKA_110940,PBANKA_111490
	GO:0030258	e	lipid modification	4/133	7/2132	8.65e-05	0.012	PBANKA_020310,PBANKA_091860,PBANKA_110940,PBANKA_111490
	GO:0051301	e	cell division	4/133	8/2132	0.000161	0.026	PBANKA_070380,PBANKA_091300,PBANKA_101170,PBANKA_133750
	GO:0004428	e	obsolete inositol or phosphatidylinositol kinase activity	2/133	2/2132	0.000289	0.068	PBANKA_020310,PBANKA_091860
	GO:0007059	e	chromosome segregation	3/133	5/2132	0.000296	0.068	PBANKA_070380,PBANKA_101170,PBANKA_141690
	GO:0046488	e	phosphatidylinositol metabolic process	4/133	11/2132	0.00068	0.118	PBANKA_020310,PBANKA_091860,PBANKA_110940,PBANKA_111490
	GO:0031625	e	ubiquitin protein ligase binding	2/133	3/2132	0.000932	0.2	PBANKA_134180,PBANKA_142650
	GO:0044389	e	ubiquitin-like protein ligase binding	2/133	3/2132	0.000932	0.2	PBANKA_134180,PBANKA_142650
	GO:0052742	e	phosphatidylinositol kinase activity	2/133	3/2132	0.000932	0.2	PBANKA_110940,PBANKA_111490
	GO:0031461	e	cullin-RING ubiquitin ligase complex	2/133	3/2132	0.000932	0.2	PBANKA_134180,PBANKA_142650
	GO:0035556	e	intracellular signal transduction	7/133	32/2132	0.00096	0.2	PBANKA_020310,PBANKA_030800,PBANKA_071880,PBANKA_091860,PBANKA_110940,PBANKA_111490,PBANKA_120540
	GO:0030695	e	GTPase regulator activity	5/133	18/2132	0.000997	0.216	PBANKA_120540,PBANKA_122570,PBANKA_133630,PBANKA_145780
	GO:0071103	e	DNA conformation change	4/133	12/2132	0.001	0.216	PBANKA_091300,PBANKA_111010,PBANKA_141560,PBANKA_141690
	GO:0003774	e	motor activity	13/133	88/2132	0.00126	0.24	PBANKA_041610,PBANKA_050970,PBANKA_051990,PBANKA_060120,PBANKA_060560,PBANKA_090850,PBANKA_091260,PBANKA_092540,PBANKA_103570,PBANKA_112960,PBANKA_132920,PBANKA_143090,PBANKA_145880
	GO:0007018	e	microtubule-based movement	6/133	26/2132	0.00131	0.244	PBANKA_041610,PBANKA_050970,PBANKA_060120,PBANKA_092540,PBANKA_132920,PBANKA_145880
	GO:0003777	e	microtubule motor activity	6/133	26/2132	0.00131	0.244	PBANKA_041610,PBANKA_050970,PBANKA_060120,PBANKA_092540,PBANKA_132920,PBANKA_145880
	GO:0006650	e	glycerophospholipid metabolic process	4/133	13/2132	0.00142	0.246	PBANKA_020310,PBANKA_091860,PBANKA_110940,PBANKA_111490
	GO:0046486	e	glycerolipid metabolic process	4/133	13/2132	0.00142	0.246	PBANKA_020310,PBANKA_091860,PBANKA_110940,PBANKA_111490
	GO:0035639	e	purine ribonucleoside triphosphate binding	39/133	406/2132	0.00148	0.266	PBANKA_010440,PBANKA_010530,PBANKA_020250,PBANKA_030800,PBANKA_031600,PBANKA_040110,PBANKA_040620,PBANKA_050970,PBANKA_051990,PBANKA_060560,PBANKA_060570,PBANKA_070380,PBANKA_071210,PBANKA_071880,PBANKA_071970,PBANKA_072010,PBANKA_080410,PBANKA_080680,PBANKA_090850,PBANKA_092540,PBANKA_092660,PBANKA_094090,PBANKA_101170,PBANKA_103570,PBANKA_103820,PBANKA_110290,PBANKA_110510,PBANKA_112350,PBANKA_…
	GO:0001883	e	purine nucleoside binding	39/133	406/2132	0.00148	0.266	PBANKA_010440,PBANKA_010530,PBANKA_020250,PBANKA_030800,PBANKA_031600,PBANKA_040110,PBANKA_040620,PBANKA_050970,PBANKA_051990,PBANKA_060560,PBANKA_060570,PBANKA_070380,PBANKA_071210,PBANKA_071880,PBANKA_071970,PBANKA_072010,PBANKA_080410,PBANKA_080680,PBANKA_090850,PBANKA_092540,PBANKA_092660,PBANKA_094090,PBANKA_101170,PBANKA_103570,PBANKA_103820,PBANKA_110290,PBANKA_110510,PBANKA_112350,PBANKA_…
	GO:0032555	e	purine ribonucleotide binding	39/133	406/2132	0.00148	0.266	PBANKA_010440,PBANKA_010530,PBANKA_020250,PBANKA_030800,PBANKA_031600,PBANKA_040110,PBANKA_040620,PBANKA_050970,PBANKA_051990,PBANKA_060560,PBANKA_060570,PBANKA_070380,PBANKA_071210,PBANKA_071880,PBANKA_071970,PBANKA_072010,PBANKA_080410,PBANKA_080680,PBANKA_090850,PBANKA_092540,PBANKA_092660,PBANKA_094090,PBANKA_101170,PBANKA_103570,PBANKA_103820,PBANKA_110290,PBANKA_110510,PBANKA_112350,PBANKA_…
	GO:0032550	e	purine ribonucleoside binding	39/133	406/2132	0.00148	0.266	PBANKA_010440,PBANKA_010530,PBANKA_020250,PBANKA_030800,PBANKA_031600,PBANKA_040110,PBANKA_040620,PBANKA_050970,PBANKA_051990,PBANKA_060560,PBANKA_060570,PBANKA_070380,PBANKA_071210,PBANKA_071880,PBANKA_071970,PBANKA_072010,PBANKA_080410,PBANKA_080680,PBANKA_090850,PBANKA_092540,PBANKA_092660,PBANKA_094090,PBANKA_101170,PBANKA_103570,PBANKA_103820,PBANKA_110290,PBANKA_110510,PBANKA_112350,PBANKA_…
	GO:0032553	e	ribonucleotide binding	39/133	406/2132	0.00148	0.266	PBANKA_010440,PBANKA_010530,PBANKA_020250,PBANKA_030800,PBANKA_031600,PBANKA_040110,PBANKA_040620,PBANKA_050970,PBANKA_051990,PBANKA_060560,PBANKA_060570,PBANKA_070380,PBANKA_071210,PBANKA_071880,PBANKA_071970,PBANKA_072010,PBANKA_080410,PBANKA_080680,PBANKA_090850,PBANKA_092540,PBANKA_092660,PBANKA_094090,PBANKA_101170,PBANKA_103570,PBANKA_103820,PBANKA_110290,PBANKA_110510,PBANKA_112350,PBANKA_…
	GO:0017076	e	purine nucleotide binding	39/133	408/2132	0.00163	0.288	PBANKA_010440,PBANKA_010530,PBANKA_020250,PBANKA_030800,PBANKA_031600,PBANKA_040110,PBANKA_040620,PBANKA_050970,PBANKA_051990,PBANKA_060560,PBANKA_060570,PBANKA_070380,PBANKA_071210,PBANKA_071880,PBANKA_071970,PBANKA_072010,PBANKA_080410,PBANKA_080680,PBANKA_090850,PBANKA_092540,PBANKA_092660,PBANKA_094090,PBANKA_101170,PBANKA_103570,PBANKA_103820,PBANKA_110290,PBANKA_110510,PBANKA_112350,PBANKA_…
	GO:0001882	e	nucleoside binding	39/133	408/2132	0.00163	0.288	PBANKA_010440,PBANKA_010530,PBANKA_020250,PBANKA_030800,PBANKA_031600,PBANKA_040110,PBANKA_040620,PBANKA_050970,PBANKA_051990,PBANKA_060560,PBANKA_060570,PBANKA_070380,PBANKA_071210,PBANKA_071880,PBANKA_071970,PBANKA_072010,PBANKA_080410,PBANKA_080680,PBANKA_090850,PBANKA_092540,PBANKA_092660,PBANKA_094090,PBANKA_101170,PBANKA_103570,PBANKA_103820,PBANKA_110290,PBANKA_110510,PBANKA_112350,PBANKA_…
	GO:0032549	e	ribonucleoside binding	39/133	408/2132	0.00163	0.288	PBANKA_010440,PBANKA_010530,PBANKA_020250,PBANKA_030800,PBANKA_031600,PBANKA_040110,PBANKA_040620,PBANKA_050970,PBANKA_051990,PBANKA_060560,PBANKA_060570,PBANKA_070380,PBANKA_071210,PBANKA_071880,PBANKA_071970,PBANKA_072010,PBANKA_080410,PBANKA_080680,PBANKA_090850,PBANKA_092540,PBANKA_092660,PBANKA_094090,PBANKA_101170,PBANKA_103570,PBANKA_103820,PBANKA_110290,PBANKA_110510,PBANKA_112350,PBANKA_…
	GO:0017111	e	nucleoside-triphosphatase activity	27/133	252/2132	0.00168	0.294	PBANKA_020250,PBANKA_030800,PBANKA_031600,PBANKA_041610,PBANKA_050970,PBANKA_051990,PBANKA_060120,PBANKA_060560,PBANKA_071210,PBANKA_080410,PBANKA_090850,PBANKA_091260,PBANKA_092540,PBANKA_092660,PBANKA_094090,PBANKA_103570,PBANKA_103820,PBANKA_110290,PBANKA_111010,PBANKA_112350,PBANKA_112960,PBANKA_120860,PBANKA_132920,PBANKA_135640,PBANKA_141560,PBANKA_143090,PBANKA_145880
	GO:0060589	e	nucleoside-triphosphatase regulator activity	5/133	20/2132	0.0017	0.294	PBANKA_101960,PBANKA_120540,PBANKA_122570,PBANKA_133630,PBANKA_145780
	GO:0097367	e	carbohydrate derivative binding	39/133	409/2132	0.0017	0.294	PBANKA_010440,PBANKA_010530,PBANKA_020250,PBANKA_030800,PBANKA_031600,PBANKA_040110,PBANKA_040620,PBANKA_050970,PBANKA_051990,PBANKA_060560,PBANKA_060570,PBANKA_070380,PBANKA_071210,PBANKA_071880,PBANKA_071970,PBANKA_072010,PBANKA_080410,PBANKA_080680,PBANKA_090850,PBANKA_092540,PBANKA_092660,PBANKA_094090,PBANKA_101170,PBANKA_103570,PBANKA_103820,PBANKA_110290,PBANKA_110510,PBANKA_112350,PBANKA_…
	GO:0035004	e	phosphatidylinositol 3-kinase activity	1/133	1/2132	0.00185	0.3	PBANKA_111490
	GO:0046653	e	tetrahydrofolate metabolic process	1/133	1/2132	0.00185	0.3	PBANKA_143890
	GO:0042727	e	flavin-containing compound biosynthetic process	1/133	1/2132	0.00185	0.3	PBANKA_113540
	GO:0042726	e	flavin-containing compound metabolic process	1/133	1/2132	0.00185	0.3	PBANKA_113540
	GO:0015233	e	pantothenate transmembrane transporter activity	1/133	1/2132	0.00185	0.3	PBANKA_030390
	GO:0030492	e	hemoglobin binding	1/133	1/2132	0.00185	0.3	PBANKA_111490
	GO:0015887	e	pantothenate transmembrane transport	1/133	1/2132	0.00185	0.3	PBANKA_030390
	GO:0019238	e	cyclohydrolase activity	1/133	1/2132	0.00185	0.3	PBANKA_143890
	GO:0009231	e	riboflavin biosynthetic process	1/133	1/2132	0.00185	0.3	PBANKA_113540
	GO:0030136	e	clathrin-coated vesicle	1/133	1/2132	0.00185	0.3	PBANKA_146050
	GO:0035461	e	vitamin transmembrane transport	1/133	1/2132	0.00185	0.3	PBANKA_030390
	GO:0030306	e	ADP-ribosylation factor binding	1/133	1/2132	0.00185	0.3	PBANKA_020310
	GO:0000796	e	condensin complex	1/133	1/2132	0.00185	0.3	PBANKA_141690
	GO:0051185	e	coenzyme transporter activity	1/133	1/2132	0.00185	0.3	PBANKA_030390
	GO:0051184	e	cofactor transporter activity	1/133	1/2132	0.00185	0.3	PBANKA_030390
	GO:0051181	e	cofactor transport	1/133	1/2132	0.00185	0.3	PBANKA_030390
	GO:0051180	e	vitamin transport	1/133	1/2132	0.00185	0.3	PBANKA_030390
	GO:0051182	e	coenzyme transport	1/133	1/2132	0.00185	0.3	PBANKA_030390
	GO:0032889	e	regulation of vacuole fusion, non-autophagic	1/133	1/2132	0.00185	0.3	PBANKA_030800
	GO:0003689	e	DNA clamp loader activity	1/133	1/2132	0.00185	0.3	PBANKA_031600
	GO:0006268	e	DNA unwinding involved in DNA replication	1/133	1/2132	0.00185	0.3	PBANKA_141560
	GO:0005798	e	Golgi-associated vesicle	1/133	1/2132	0.00185	0.3	PBANKA_146050
	GO:0046654	e	tetrahydrofolate biosynthetic process	1/133	1/2132	0.00185	0.3	PBANKA_143890
	GO:0044088	e	regulation of vacuole organization	1/133	1/2132	0.00185	0.3	PBANKA_030800
	GO:0004430	e	1-phosphatidylinositol 4-kinase activity	1/133	1/2132	0.00185	0.3	PBANKA_110940
	GO:0008923	e	lysine decarboxylase activity	1/133	1/2132	0.00185	0.3	PBANKA_100340
	GO:0006420	e	arginyl-tRNA aminoacylation	1/133	1/2132	0.00185	0.3	PBANKA_132010
	GO:0030140	e	trans-Golgi network transport vesicle	1/133	1/2132	0.00185	0.3	PBANKA_146050
	GO:0007266	e	Rho protein signal transduction	1/133	1/2132	0.00185	0.3	PBANKA_120540
	GO:0007265	e	Ras protein signal transduction	1/133	1/2132	0.00185	0.3	PBANKA_120540
	GO:0043656	e	intracellular region of host	1/133	1/2132	0.00185	0.3	PBANKA_111490
	GO:0016308	e	1-phosphatidylinositol-4-phosphate 5-kinase activity	1/133	1/2132	0.00185	0.3	PBANKA_020310
	GO:0016303	e	1-phosphatidylinositol-3-kinase activity	1/133	1/2132	0.00185	0.3	PBANKA_111490
	GO:0016307	e	phosphatidylinositol phosphate kinase activity	1/133	1/2132	0.00185	0.3	PBANKA_020310
	GO:0033170	e	protein-DNA loading ATPase activity	1/133	1/2132	0.00185	0.3	PBANKA_031600
	GO:0003917	e	DNA topoisomerase type I activity	1/133	1/2132	0.00185	0.3	PBANKA_111010
	GO:0016042	e	lipid catabolic process	1/133	1/2132	0.00185	0.3	PBANKA_031530
	GO:0004806	e	triglyceride lipase activity	1/133	1/2132	0.00185	0.3	PBANKA_031530
	GO:0090482	e	vitamin transmembrane transporter activity	1/133	1/2132	0.00185	0.3	PBANKA_030390
	GO:0072349	e	modified amino acid transmembrane transporter activity	1/133	1/2132	0.00185	0.3	PBANKA_030390
	GO:0006144	e	purine nucleobase metabolic process	1/133	1/2132	0.00185	0.3	PBANKA_021320
	GO:0004814	e	arginine-tRNA ligase activity	1/133	1/2132	0.00185	0.3	PBANKA_132010
	GO:0003934	e	GTP cyclohydrolase I activity	1/133	1/2132	0.00185	0.3	PBANKA_143890
	GO:0003933	e	GTP cyclohydrolase activity	1/133	1/2132	0.00185	0.3	PBANKA_143890
	GO:0006554	e	lysine catabolic process	1/133	1/2132	0.00185	0.3	PBANKA_100340
	GO:0006553	e	lysine metabolic process	1/133	1/2132	0.00185	0.3	PBANKA_100340
	GO:0006771	e	riboflavin metabolic process	1/133	1/2132	0.00185	0.3	PBANKA_113540
	GO:0009068	e	aspartate family amino acid catabolic process	1/133	1/2132	0.00185	0.3	PBANKA_100340
	GO:0008531	e	riboflavin kinase activity	1/133	1/2132	0.00185	0.3	PBANKA_113540
	GO:0042887	e	amide transmembrane transporter activity	1/133	1/2132	0.00185	0.3	PBANKA_030390
	GO:0051183	e	vitamin transporter activity	1/133	1/2132	0.00185	0.3	PBANKA_030390
	GO:0030286	e	dynein complex	4/133	14/2132	0.00196	0.308	PBANKA_041610,PBANKA_050970,PBANKA_092540,PBANKA_132920
	GO:1903047	e	mitotic cell cycle process	4/133	14/2132	0.00196	0.308	PBANKA_091300,PBANKA_131040,PBANKA_133750,PBANKA_141690
	GO:0016462	e	pyrophosphatase activity	27/133	255/2132	0.00201	0.31	PBANKA_020250,PBANKA_030800,PBANKA_031600,PBANKA_041610,PBANKA_050970,PBANKA_051990,PBANKA_060120,PBANKA_060560,PBANKA_071210,PBANKA_080410,PBANKA_090850,PBANKA_091260,PBANKA_092540,PBANKA_092660,PBANKA_094090,PBANKA_103570,PBANKA_103820,PBANKA_110290,PBANKA_111010,PBANKA_112350,PBANKA_112960,PBANKA_120860,PBANKA_132920,PBANKA_135640,PBANKA_141560,PBANKA_143090,PBANKA_145880
	GO:0005663	e	DNA replication factor C complex	2/133	4/2132	0.00211	0.31	PBANKA_020250,PBANKA_031600
	GO:0007076	e	mitotic chromosome condensation	2/133	4/2132	0.00211	0.31	PBANKA_091300,PBANKA_141690
	GO:0016818	e	hydrolase activity, acting on acid anhydrides, in phosphorus-containing anhydrides	27/133	256/2132	0.00212	0.31	PBANKA_020250,PBANKA_030800,PBANKA_031600,PBANKA_041610,PBANKA_050970,PBANKA_051990,PBANKA_060120,PBANKA_060560,PBANKA_071210,PBANKA_080410,PBANKA_090850,PBANKA_091260,PBANKA_092540,PBANKA_092660,PBANKA_094090,PBANKA_103570,PBANKA_103820,PBANKA_110290,PBANKA_111010,PBANKA_112350,PBANKA_112960,PBANKA_120860,PBANKA_132920,PBANKA_135640,PBANKA_141560,PBANKA_143090,PBANKA_145880
	GO:0016817	e	hydrolase activity, acting on acid anhydrides	27/133	257/2132	0.00225	0.388	PBANKA_020250,PBANKA_030800,PBANKA_031600,PBANKA_041610,PBANKA_050970,PBANKA_051990,PBANKA_060120,PBANKA_060560,PBANKA_071210,PBANKA_080410,PBANKA_090850,PBANKA_091260,PBANKA_092540,PBANKA_092660,PBANKA_094090,PBANKA_103570,PBANKA_103820,PBANKA_110290,PBANKA_111010,PBANKA_112350,PBANKA_112960,PBANKA_120860,PBANKA_132920,PBANKA_135640,PBANKA_141560,PBANKA_143090,PBANKA_145880
	GO:0005524	e	ATP binding	34/133	352/2132	0.00277	0.432	PBANKA_010440,PBANKA_010530,PBANKA_020250,PBANKA_031600,PBANKA_040110,PBANKA_040620,PBANKA_050970,PBANKA_051990,PBANKA_060560,PBANKA_060570,PBANKA_070380,PBANKA_071210,PBANKA_071970,PBANKA_080680,PBANKA_090850,PBANKA_092540,PBANKA_092660,PBANKA_094090,PBANKA_101170,PBANKA_103570,PBANKA_110290,PBANKA_110510,PBANKA_112350,PBANKA_112960,PBANKA_120860,PBANKA_132010,PBANKA_135640,PBANKA_140960,PBANKA_…
	GO:0032559	e	adenyl ribonucleotide binding	34/133	352/2132	0.00277	0.432	PBANKA_010440,PBANKA_010530,PBANKA_020250,PBANKA_031600,PBANKA_040110,PBANKA_040620,PBANKA_050970,PBANKA_051990,PBANKA_060560,PBANKA_060570,PBANKA_070380,PBANKA_071210,PBANKA_071970,PBANKA_080680,PBANKA_090850,PBANKA_092540,PBANKA_092660,PBANKA_094090,PBANKA_101170,PBANKA_103570,PBANKA_110290,PBANKA_110510,PBANKA_112350,PBANKA_112960,PBANKA_120860,PBANKA_132010,PBANKA_135640,PBANKA_140960,PBANKA_…
	GO:0006928	e	movement of cell or subcellular component	7/133	38/2132	0.00279	0.432	PBANKA_041610,PBANKA_050970,PBANKA_060120,PBANKA_090850,PBANKA_092540,PBANKA_132920,PBANKA_145880
	GO:0008092	e	cytoskeletal protein binding	11/133	76/2132	0.00299	0.448	PBANKA_051990,PBANKA_060560,PBANKA_080680,PBANKA_090850,PBANKA_091260,PBANKA_103570,PBANKA_111850,PBANKA_112960,PBANKA_133750,PBANKA_143090,PBANKA_145880
	GO:0030554	e	adenyl nucleotide binding	34/133	354/2132	0.00305	0.45	PBANKA_010440,PBANKA_010530,PBANKA_020250,PBANKA_031600,PBANKA_040110,PBANKA_040620,PBANKA_050970,PBANKA_051990,PBANKA_060560,PBANKA_060570,PBANKA_070380,PBANKA_071210,PBANKA_071970,PBANKA_080680,PBANKA_090850,PBANKA_092540,PBANKA_092660,PBANKA_094090,PBANKA_101170,PBANKA_103570,PBANKA_110290,PBANKA_110510,PBANKA_112350,PBANKA_112960,PBANKA_120860,PBANKA_132010,PBANKA_135640,PBANKA_140960,PBANKA_…
	GO:0000166	e	nucleotide binding	42/133	465/2132	0.00325	0.458	PBANKA_010330,PBANKA_010440,PBANKA_010530,PBANKA_020250,PBANKA_030800,PBANKA_031600,PBANKA_040110,PBANKA_040620,PBANKA_050970,PBANKA_051990,PBANKA_060560,PBANKA_060570,PBANKA_070380,PBANKA_071210,PBANKA_071880,PBANKA_071970,PBANKA_072010,PBANKA_080410,PBANKA_080680,PBANKA_090850,PBANKA_091260,PBANKA_092540,PBANKA_092660,PBANKA_094090,PBANKA_101170,PBANKA_101880,PBANKA_103570,PBANKA_103820,PBANKA_…
	GO:1901265	e	nucleoside phosphate binding	42/133	465/2132	0.00325	0.458	PBANKA_010330,PBANKA_010440,PBANKA_010530,PBANKA_020250,PBANKA_030800,PBANKA_031600,PBANKA_040110,PBANKA_040620,PBANKA_050970,PBANKA_051990,PBANKA_060560,PBANKA_060570,PBANKA_070380,PBANKA_071210,PBANKA_071880,PBANKA_071970,PBANKA_072010,PBANKA_080410,PBANKA_080680,PBANKA_090850,PBANKA_091260,PBANKA_092540,PBANKA_092660,PBANKA_094090,PBANKA_101170,PBANKA_101880,PBANKA_103570,PBANKA_103820,PBANKA_…
	GO:0043168	e	anion binding	39/133	424/2132	0.00335	0.46	PBANKA_010440,PBANKA_010530,PBANKA_020250,PBANKA_030800,PBANKA_031600,PBANKA_040110,PBANKA_040620,PBANKA_050970,PBANKA_051990,PBANKA_060560,PBANKA_060570,PBANKA_070380,PBANKA_071210,PBANKA_071880,PBANKA_071970,PBANKA_072010,PBANKA_080410,PBANKA_080680,PBANKA_090850,PBANKA_092540,PBANKA_092660,PBANKA_094090,PBANKA_101170,PBANKA_103570,PBANKA_103820,PBANKA_110290,PBANKA_110510,PBANKA_112350,PBANKA_…
	GO:0044430	e	cytoskeletal part	14/133	110/2132	0.00373	0.498	PBANKA_041610,PBANKA_050970,PBANKA_051990,PBANKA_060560,PBANKA_090850,PBANKA_091260,PBANKA_092540,PBANKA_103570,PBANKA_112960,PBANKA_131040,PBANKA_132920,PBANKA_133750,PBANKA_143090,PBANKA_145880
	GO:0000280	e	nuclear division	3/133	10/2132	0.00373	0.498	PBANKA_091300,PBANKA_131040,PBANKA_133750
	GO:0048285	e	organelle fission	3/133	10/2132	0.00373	0.498	PBANKA_091300,PBANKA_131040,PBANKA_133750
	GO:0019899	e	enzyme binding	3/133	10/2132	0.00373	0.498	PBANKA_020310,PBANKA_134180,PBANKA_142650
	GO:0007067	e	mitotic nuclear division	3/133	10/2132	0.00373	0.498	PBANKA_091300,PBANKA_131040,PBANKA_133750
	GO:1901565	e	organonitrogen compound catabolic process	2/133	5/2132	0.00394	0.728	PBANKA_021320,PBANKA_100340
	GO:0036094	e	small molecule binding	42/133	470/2132	0.00399	0.728	PBANKA_010330,PBANKA_010440,PBANKA_010530,PBANKA_020250,PBANKA_030800,PBANKA_031600,PBANKA_040110,PBANKA_040620,PBANKA_050970,PBANKA_051990,PBANKA_060560,PBANKA_060570,PBANKA_070380,PBANKA_071210,PBANKA_071880,PBANKA_071970,PBANKA_072010,PBANKA_080410,PBANKA_080680,PBANKA_090850,PBANKA_091260,PBANKA_092540,PBANKA_092660,PBANKA_094090,PBANKA_101170,PBANKA_101880,PBANKA_103570,PBANKA_103820,PBANKA_…
	GO:0044444	p	cytoplasmic part	13/133	394/2132	0.00424	0.75	PBANKA_030800,PBANKA_031160,PBANKA_060120,PBANKA_080230,PBANKA_081130,PBANKA_093080,PBANKA_093470,PBANKA_111490,PBANKA_120540,PBANKA_120670,PBANKA_134180,PBANKA_135680,PBANKA_146050
	GO:0051276	e	chromosome organization	4/133	17/2132	0.00446	0.754	PBANKA_091300,PBANKA_111010,PBANKA_141560,PBANKA_141690
	GO:0006644	e	phospholipid metabolic process	4/133	17/2132	0.00446	0.754	PBANKA_020310,PBANKA_091860,PBANKA_110940,PBANKA_111490
	GO:0005096	e	GTPase activator activity	4/133	17/2132	0.00446	0.754
	GO:1990904	p	ribonucleoprotein complex	0/133	85/2132	0.00447	0.754
	GO:0030529	p	intracellular ribonucleoprotein complex	0/133	85/2132	0.00447	0.754
	GO:0030261	e	chromosome condensation	2/133	6/2132	0.00651	0.798	PBANKA_091300,PBANKA_141690
	GO:0005694	e	chromosome	2/133	6/2132	0.00651	0.798	PBANKA_111010,PBANKA_141690
	GO:0000151	e	ubiquitin ligase complex	2/133	6/2132	0.00651	0.798	PBANKA_134180,PBANKA_142650
	GO:0022402	e	cell cycle process	4/133	19/2132	0.00706	0.838	PBANKA_091300,PBANKA_131040,PBANKA_133750,PBANKA_141690
	GO:0008047	e	enzyme activator activity	4/133	19/2132	0.00706	0.838	PBANKA_120540,PBANKA_122570,PBANKA_133630,PBANKA_145780
	GO:0003779	e	actin binding	9/133	64/2132	0.00707	0.838	PBANKA_051990,PBANKA_060560,PBANKA_080680,PBANKA_090850,PBANKA_091260,PBANKA_103570,PBANKA_111850,PBANKA_112960,PBANKA_143090
	GO:0009396	e	folic acid-containing compound biosynthetic process	1/133	2/2132	0.00712	0.838	PBANKA_143890
	GO:0004197	e	cysteine-type endopeptidase activity	1/133	2/2132	0.00712	0.838	PBANKA_130230
	GO:0046395	e	carboxylic acid catabolic process	1/133	2/2132	0.00712	0.838	PBANKA_100340
	GO:0032392	e	DNA geometric change	1/133	2/2132	0.00712	0.838	PBANKA_141560
	GO:1901606	e	alpha-amino acid catabolic process	1/133	2/2132	0.00712	0.838	PBANKA_100340
	GO:0030133	e	transport vesicle	1/133	2/2132	0.00712	0.838	PBANKA_146050
	GO:0098656	e	anion transmembrane transport	1/133	2/2132	0.00712	0.838	PBANKA_030390
	GO:0044282	e	small molecule catabolic process	1/133	2/2132	0.00712	0.838	PBANKA_100340
	GO:0009218	e	pyrimidine ribonucleotide metabolic process	1/133	2/2132	0.00712	0.838	PBANKA_010440
	GO:0016813	e	hydrolase activity, acting on carbon-nitrogen (but not peptide) bonds, in linear amidines	1/133	2/2132	0.00712	0.838	PBANKA_021320
	GO:0016814	e	hydrolase activity, acting on carbon-nitrogen (but not peptide) bonds, in cyclic amidines	1/133	2/2132	0.00712	0.838	PBANKA_143890
	GO:0006241	e	CTP biosynthetic process	1/133	2/2132	0.00712	0.838	PBANKA_010440
	GO:0009220	e	pyrimidine ribonucleotide biosynthetic process	1/133	2/2132	0.00712	0.838	PBANKA_010440
	GO:0009066	e	aspartate family amino acid metabolic process	1/133	2/2132	0.00712	0.838	PBANKA_100340
	GO:0046134	e	pyrimidine nucleoside biosynthetic process	1/133	2/2132	0.00712	0.838	PBANKA_010440
	GO:0046131	e	pyrimidine ribonucleoside metabolic process	1/133	2/2132	0.00712	0.838	PBANKA_010440
	GO:0046132	e	pyrimidine ribonucleoside biosynthetic process	1/133	2/2132	0.00712	0.838	PBANKA_010440
	GO:0009148	e	pyrimidine nucleoside triphosphate biosynthetic process	1/133	2/2132	0.00712	0.838	PBANKA_010440
	GO:0009147	e	pyrimidine nucleoside triphosphate metabolic process	1/133	2/2132	0.00712	0.838	PBANKA_010440
	GO:0032508	e	DNA duplex unwinding	1/133	2/2132	0.00712	0.838	PBANKA_141560
	GO:0046051	e	UTP metabolic process	1/133	2/2132	0.00712	0.838	PBANKA_010440
	GO:0009209	e	pyrimidine ribonucleoside triphosphate biosynthetic process	1/133	2/2132	0.00712	0.838	PBANKA_010440
	GO:0009208	e	pyrimidine ribonucleoside triphosphate metabolic process	1/133	2/2132	0.00712	0.838	PBANKA_010440
	GO:0006426	e	glycyl-tRNA aminoacylation	1/133	2/2132	0.00712	0.838	PBANKA_132010
	GO:0046039	e	GTP metabolic process	1/133	2/2132	0.00712	0.838	PBANKA_010440
	GO:0046036	e	CTP metabolic process	1/133	2/2132	0.00712	0.838	PBANKA_010440
	GO:0016054	e	organic acid catabolic process	1/133	2/2132	0.00712	0.838	PBANKA_100340
	GO:0006183	e	GTP biosynthetic process	1/133	2/2132	0.00712	0.838	PBANKA_010440
	GO:0006213	e	pyrimidine nucleoside metabolic process	1/133	2/2132	0.00712	0.838	PBANKA_010440
	GO:0098813	e	nuclear chromosome segregation	1/133	2/2132	0.00712	0.838	PBANKA_141690
	GO:0000070	e	mitotic sister chromatid segregation	1/133	2/2132	0.00712	0.838	PBANKA_141690
	GO:0006228	e	UTP biosynthetic process	1/133	2/2132	0.00712	0.838	PBANKA_010440
	GO:0072337	e	modified amino acid transport	1/133	2/2132	0.00712	0.838	PBANKA_030390
	GO:1905039	e	carboxylic acid transmembrane transport	1/133	2/2132	0.00712	0.838	PBANKA_030390
	GO:1903825	e	organic acid transmembrane transport	1/133	2/2132	0.00712	0.838	PBANKA_030390
	GO:0004037	e	allantoicase activity	1/133	2/2132	0.00712	0.838	PBANKA_021320
	GO:0004820	e	glycine-tRNA ligase activity	1/133	2/2132	0.00712	0.838	PBANKA_132010
	GO:0004550	e	nucleoside diphosphate kinase activity	1/133	2/2132	0.00712	0.838	PBANKA_010440
	GO:0009063	e	cellular amino acid catabolic process	1/133	2/2132	0.00712	0.838	PBANKA_100340
	GO:0000819	e	sister chromatid segregation	1/133	2/2132	0.00712	0.838	PBANKA_141690
	GO:0000256	e	allantoin catabolic process	1/133	2/2132	0.00712	0.838	PBANKA_021320
	GO:0000255	e	allantoin metabolic process	1/133	2/2132	0.00712	0.838	PBANKA_021320
	GO:0006760	e	folic acid-containing compound metabolic process	1/133	2/2132	0.00712	0.838	PBANKA_143890
	GO:0042886	e	amide transport	1/133	2/2132	0.00712	0.838	PBANKA_030390
	GO:0043605	e	cellular amide catabolic process	1/133	2/2132	0.00712	0.838	PBANKA_021320
	GO:0051260	e	protein homooligomerization	1/133	2/2132	0.00712	0.838	PBANKA_135670
	GO:0003677	e	DNA binding	13/133	107/2132	0.00718	0.838	PBANKA_031600,PBANKA_070380,PBANKA_071210,PBANKA_080700,PBANKA_101170,PBANKA_110510,PBANKA_112350,PBANKA_120860,PBANKA_135210,PBANKA_135640,PBANKA_141130,PBANKA_141560,PBANKA_145780
	GO:0007165	e	signal transduction	7/133	46/2132	0.00853	0.872	PBANKA_020310,PBANKA_030800,PBANKA_071880,PBANKA_091860,PBANKA_110940,PBANKA_111490,PBANKA_120540
	GO:0006629	e	lipid metabolic process	5/133	28/2132	0.00855	0.872	PBANKA_020310,PBANKA_031530,PBANKA_091860,PBANKA_110940,PBANKA_111490
	GO:0007049	e	cell cycle	4/133	20/2132	0.00868	0.872	PBANKA_070380,PBANKA_091300,PBANKA_101170,PBANKA_133750
	GO:0006323	e	DNA packaging	2/133	7/2132	0.00988	0.89	PBANKA_091300,PBANKA_141690
	GO:0005813	e	centrosome	2/133	7/2132	0.00988	0.89	PBANKA_131040,PBANKA_133750
	GO:0007017	e	microtubule-based process	6/133	38/2132	0.0102	0.89	PBANKA_041610,PBANKA_050970,PBANKA_060120,PBANKA_092540,PBANKA_132920,PBANKA_145880
	GO:0042493	e	response to drug	4/133	21/2132	0.0106	0.912	PBANKA_080230,PBANKA_110940,PBANKA_111010,PBANKA_135670
	GO:0043087	e	regulation of GTPase activity	3/133	14/2132	0.0119	0.972
	GO:0008094	e	DNA-dependent ATPase activity	3/133	14/2132	0.0119	0.972	PBANKA_031600,PBANKA_094090,PBANKA_111010
	GO:0005875	e	microtubule associated complex	5/133	31/2132	0.0136	0.976	PBANKA_041610,PBANKA_050970,PBANKA_092540,PBANKA_132920,PBANKA_145880
	GO:0004221	e	obsolete ubiquitin thiolesterase activity	2/133	8/2132	0.0141	0.976	PBANKA_020880,PBANKA_021060
	GO:0044255	e	cellular lipid metabolic process	4/133	23/2132	0.0151	0.98	PBANKA_020310,PBANKA_091860,PBANKA_110940,PBANKA_111490
	GO:0042558	e	pteridine-containing compound metabolic process	1/133	3/2132	0.0154	0.98	PBANKA_143890
	GO:0042559	e	pteridine-containing compound biosynthetic process	1/133	3/2132	0.0154	0.98	PBANKA_143890
	GO:0043141	e	ATP-dependent 5'-3' DNA helicase activity	1/133	3/2132	0.0154	0.98	PBANKA_094090
	GO:0016298	e	lipase activity	1/133	3/2132	0.0154	0.98	PBANKA_031530
	GO:0005929	e	cilium	1/133	3/2132	0.0154	0.98	PBANKA_050970
	GO:0015718	e	monocarboxylic acid transport	1/133	3/2132	0.0154	0.98	PBANKA_030390
	GO:0003918	e	DNA topoisomerase type II (ATP-hydrolyzing) activity	1/133	3/2132	0.0154	0.98	PBANKA_111010
	GO:0061505	e	DNA topoisomerase II activity	1/133	3/2132	0.0154	0.98	PBANKA_111010
	GO:0030135	e	coated vesicle	1/133	3/2132	0.0154	0.98	PBANKA_146050
	GO:0016776	e	phosphotransferase activity, phosphate group as acceptor	1/133	3/2132	0.0154	0.98	PBANKA_010440
	GO:0097472	e	cyclin-dependent protein kinase activity	1/133	3/2132	0.0154	0.98	PBANKA_146050
	GO:0000146	e	microfilament motor activity	1/133	3/2132	0.0154	0.98	PBANKA_090850
	GO:0006265	e	DNA topological change	1/133	3/2132	0.0154	0.98	PBANKA_111010
	GO:0005665	e	DNA-directed RNA polymerase II, core complex	1/133	3/2132	0.0154	0.98	PBANKA_080700
	GO:0004693	e	cyclin-dependent protein serine/threonine kinase activity	1/133	3/2132	0.0154	0.98	PBANKA_146050
	GO:1901070	e	guanosine-containing compound biosynthetic process	1/133	3/2132	0.0154	0.98	PBANKA_010440
	GO:1901068	e	guanosine-containing compound metabolic process	1/133	3/2132	0.0154	0.98	PBANKA_010440
	GO:0003916	e	DNA topoisomerase activity	1/133	3/2132	0.0154	0.98	PBANKA_111010
	GO:0043139	e	5'-3' DNA helicase activity	1/133	3/2132	0.0154	0.98	PBANKA_094090
	GO:0003678	e	DNA helicase activity	3/133	16/2132	0.0184	0.982	PBANKA_094090,PBANKA_135640,PBANKA_141560
	GO:0005856	e	cytoskeleton	3/133	16/2132	0.0184	0.982	PBANKA_080680,PBANKA_111850,PBANKA_133750
	GO:0016459	e	myosin complex	7/133	54/2132	0.0205	0.982	PBANKA_051990,PBANKA_060560,PBANKA_090850,PBANKA_091260,PBANKA_103570,PBANKA_112960,PBANKA_143090
	GO:0005737	e	cytoplasm	36/133	430/2132	0.0212	0.982	PBANKA_010330,PBANKA_010530,PBANKA_021050,PBANKA_031160,PBANKA_040110,PBANKA_040620,PBANKA_050970,PBANKA_051990,PBANKA_060560,PBANKA_060570,PBANKA_071970,PBANKA_072010,PBANKA_080410,PBANKA_080680,PBANKA_090690,PBANKA_091260,PBANKA_091300,PBANKA_093080,PBANKA_094090,PBANKA_094240,PBANKA_101880,PBANKA_102960,PBANKA_103570,PBANKA_111520,PBANKA_111850,PBANKA_112960,PBANKA_120860,PBANKA_132010,PBANKA_…
	GO:0044763	e	single-organism cellular process	28/133	318/2132	0.0213	0.982	PBANKA_010440,PBANKA_020310,PBANKA_021320,PBANKA_030390,PBANKA_041610,PBANKA_050970,PBANKA_060120,PBANKA_070380,PBANKA_090850,PBANKA_091300,PBANKA_091860,PBANKA_092540,PBANKA_093900,PBANKA_094090,PBANKA_100340,PBANKA_101170,PBANKA_110510,PBANKA_110940,PBANKA_111490,PBANKA_113540,PBANKA_131040,PBANKA_132010,PBANKA_132920,PBANKA_133750,PBANKA_135210,PBANKA_141690,PBANKA_143890,PBANKA_145880
	GO:0043167	e	ion binding	46/133	576/2132	0.0216	0.992	PBANKA_010440,PBANKA_010530,PBANKA_020250,PBANKA_020310,PBANKA_030800,PBANKA_031190,PBANKA_031600,PBANKA_040110,PBANKA_040620,PBANKA_050970,PBANKA_051990,PBANKA_060560,PBANKA_060570,PBANKA_070380,PBANKA_071210,PBANKA_071880,PBANKA_071970,PBANKA_072010,PBANKA_080410,PBANKA_080680,PBANKA_090850,PBANKA_092540,PBANKA_092660,PBANKA_094090,PBANKA_101170,PBANKA_103570,PBANKA_103820,PBANKA_110290,PBANKA_…
	GO:0007264	e	small GTPase mediated signal transduction	3/133	17/2132	0.0224	0.992	PBANKA_030800,PBANKA_071880,PBANKA_120540
	GO:0051336	e	regulation of hydrolase activity	3/133	17/2132	0.0224	0.992	PBANKA_122570,PBANKA_133630,PBANKA_145780
	GO:0006996	e	organelle organization	7/133	55/2132	0.0225	0.992	PBANKA_090850,PBANKA_091300,PBANKA_111010,PBANKA_131040,PBANKA_133750,PBANKA_141560,PBANKA_141690
	GO:1902494	e	catalytic complex	7/133	56/2132	0.0247	0.994	PBANKA_041610,PBANKA_050970,PBANKA_080700,PBANKA_092540,PBANKA_132920,PBANKA_134180,PBANKA_142650
	GO:0005515	e	protein binding	19/133	201/2132	0.0248	0.994	PBANKA_020310,PBANKA_030800,PBANKA_051990,PBANKA_060560,PBANKA_080680,PBANKA_080700,PBANKA_090850,PBANKA_091260,PBANKA_094090,PBANKA_103570,PBANKA_111030,PBANKA_111490,PBANKA_111850,PBANKA_112960,PBANKA_133750,PBANKA_134180,PBANKA_142650,PBANKA_143090,PBANKA_145880
	GO:0006259	e	DNA metabolic process	8/133	67/2132	0.0251	0.994	PBANKA_020250,PBANKA_031600,PBANKA_094090,PBANKA_110290,PBANKA_110510,PBANKA_111010,PBANKA_135210,PBANKA_141560
	GO:0016810	e	hydrolase activity, acting on carbon-nitrogen (but not peptide) bonds	2/133	10/2132	0.0252	0.994	PBANKA_021320,PBANKA_143890
	GO:0006298	e	mismatch repair	1/133	4/2132	0.0263	0.994	PBANKA_110510
	GO:0006366	e	transcription from RNA polymerase II promoter	1/133	4/2132	0.0263	0.994	PBANKA_080700
	GO:0042398	e	cellular modified amino acid biosynthetic process	1/133	4/2132	0.0263	0.994	PBANKA_143890
	GO:0016579	e	protein deubiquitination	1/133	4/2132	0.0263	0.994	PBANKA_021060
	GO:0009112	e	nucleobase metabolic process	1/133	4/2132	0.0263	0.994	PBANKA_021320
	GO:0070646	e	protein modification by small protein removal	1/133	4/2132	0.0263	0.994	PBANKA_021060
	GO:0016018	e	cyclosporin A binding	1/133	4/2132	0.0263	0.994	PBANKA_110980
	GO:0016831	e	carboxy-lyase activity	1/133	4/2132	0.0263	0.994	PBANKA_100340
	GO:0008213	e	protein alkylation	1/133	4/2132	0.0263	0.994	PBANKA_142600
	GO:0005768	e	endosome	1/133	4/2132	0.0263	0.994	PBANKA_030800
	GO:0031267	e	small GTPase binding	1/133	4/2132	0.0263	0.994	PBANKA_020310
	GO:0042995	e	cell projection	1/133	4/2132	0.0263	0.994	PBANKA_050970
	GO:0051020	e	GTPase binding	1/133	4/2132	0.0263	0.994	PBANKA_020310
	GO:0006479	e	protein methylation	1/133	4/2132	0.0263	0.994	PBANKA_142600
	GO:0030983	e	mismatched DNA binding	1/133	4/2132	0.0263	0.994	PBANKA_110510
	GO:0051259	e	protein oligomerization	1/133	4/2132	0.0263	0.994	PBANKA_135670
	GO:0030048	e	actin filament-based movement	1/133	4/2132	0.0263	0.994	PBANKA_090850
	GO:0050790	e	regulation of catalytic activity	3/133	18/2132	0.0269	0.994	PBANKA_122570,PBANKA_133630,PBANKA_145780
	GO:0065009	e	regulation of molecular function	3/133	18/2132	0.0269	0.994	PBANKA_122570,PBANKA_133630,PBANKA_145780
	GO:0003735	p	structural constituent of ribosome	0/133	57/2132	0.0272	0.996
	GO:0044248	e	cellular catabolic process	6/133	47/2132	0.0286	0.996	PBANKA_020880,PBANKA_021060,PBANKA_021320,PBANKA_100340,PBANKA_134180,PBANKA_142650
	GO:0030234	e	enzyme regulator activity	5/133	37/2132	0.0291	0.996	PBANKA_101960,PBANKA_120540,PBANKA_122570,PBANKA_133630,PBANKA_145780
	GO:0005198	p	structural molecule activity	1/133	84/2132	0.0308	0.996	PBANKA_111850
	GO:0019219	p	regulation of nucleobase-containing compound metabolic process	0/133	55/2132	0.0309	0.996
	GO:0044445	p	cytosolic part	0/133	55/2132	0.0309	0.996
	GO:0098796	p	membrane protein complex	0/133	55/2132	0.0309	0.996
	GO:0005516	e	calmodulin binding	6/133	48/2132	0.0315	0.996	PBANKA_051990,PBANKA_060560,PBANKA_091260,PBANKA_103570,PBANKA_112960,PBANKA_143090
	GO:0016859	e	cis-trans isomerase activity	2/133	11/2132	0.0321	0.996	PBANKA_102020,PBANKA_110980
	GO:0003755	e	peptidyl-prolyl cis-trans isomerase activity	2/133	11/2132	0.0321	0.996	PBANKA_102020,PBANKA_110980
	GO:0005815	e	microtubule organizing center	2/133	11/2132	0.0321	0.996	PBANKA_131040,PBANKA_133750
	GO:0019222	p	regulation of metabolic process	1/133	83/2132	0.0325	0.996	PBANKA_092660
	GO:0060255	p	regulation of macromolecule metabolic process	1/133	81/2132	0.0362	1	PBANKA_092660
	GO:0044391	p	ribosomal subunit	0/133	52/2132	0.0375	1
	GO:0006355	p	regulation of transcription, DNA-templated	0/133	52/2132	0.0375	1
	GO:1903506	p	regulation of nucleic acid-templated transcription	0/133	52/2132	0.0375	1
	GO:0051252	p	regulation of RNA metabolic process	0/133	52/2132	0.0375	1
	GO:2001141	p	regulation of RNA biosynthetic process	0/133	52/2132	0.0375	1
	GO:0015849	e	organic acid transport	1/133	5/2132	0.0394	1	PBANKA_030390
	GO:0006575	e	cellular modified amino acid metabolic process	1/133	5/2132	0.0394	1	PBANKA_143890
	GO:0042555	e	MCM complex	1/133	5/2132	0.0394	1	PBANKA_141560
	GO:0044815	e	DNA packaging complex	1/133	5/2132	0.0394	1	PBANKA_141690
	GO:0009110	e	vitamin biosynthetic process	1/133	5/2132	0.0394	1	PBANKA_113540
	GO:0042364	e	water-soluble vitamin biosynthetic process	1/133	5/2132	0.0394	1	PBANKA_113540
	GO:0003684	e	damaged DNA binding	1/133	5/2132	0.0394	1	PBANKA_110510
	GO:0006338	e	chromatin remodeling	1/133	5/2132	0.0394	1	PBANKA_112350
	GO:0006661	e	phosphatidylinositol biosynthetic process	1/133	5/2132	0.0394	1	PBANKA_110940
	GO:0008144	e	drug binding	1/133	5/2132	0.0394	1	PBANKA_110980
	GO:0046942	e	carboxylic acid transport	1/133	5/2132	0.0394	1	PBANKA_030390
	GO:0006730	e	one-carbon metabolic process	1/133	5/2132	0.0394	1	PBANKA_143890
	GO:0006767	e	water-soluble vitamin metabolic process	1/133	5/2132	0.0394	1	PBANKA_113540
	GO:0006220	e	pyrimidine nucleotide metabolic process	1/133	5/2132	0.0394	1	PBANKA_010440
	GO:0006221	e	pyrimidine nucleotide biosynthetic process	1/133	5/2132	0.0394	1	PBANKA_010440
	GO:0006897	e	endocytosis	1/133	5/2132	0.0394	1	PBANKA_111490
	GO:0006766	e	vitamin metabolic process	1/133	5/2132	0.0394	1	PBANKA_113540
	GO:0004540	e	ribonuclease activity	1/133	5/2132	0.0394	1	PBANKA_123005
	GO:0015631	e	tubulin binding	2/133	12/2132	0.0399	1	PBANKA_133750,PBANKA_145880
	GO:0008017	e	microtubule binding	2/133	12/2132	0.0399	1	PBANKA_133750,PBANKA_145880
	GO:0080090	p	regulation of primary metabolic process	1/133	79/2132	0.0403	1	PBANKA_092660
	GO:0044428	p	nuclear part	1/133	79/2132	0.0403	1	PBANKA_080700
	GO:0098772	e	molecular function regulator	5/133	41/2132	0.0443	1	PBANKA_101960,PBANKA_120540,PBANKA_122570,PBANKA_133630,PBANKA_145780
	GO:0031323	p	regulation of cellular metabolic process	1/133	77/2132	0.0449	1	PBANKA_092660
	GO:0006396	p	RNA processing	1/133	77/2132	0.0449	1	PBANKA_123005
	GO:0005840	p	ribosome	0/133	48/2132	0.0484	1
	GO:0032403	e	protein complex binding	2/133	13/2132	0.0485	1	PBANKA_133750,PBANKA_145880
Cluster 5	GO:0006260	e	DNA replication	8/67	36/2132	1.97e-06	0	PBANKA_020250,PBANKA_031600,PBANKA_060200,PBANKA_061020,PBANKA_080300,PBANKA_100720,PBANKA_134880,PBANKA_141560
	GO:0006270	e	DNA replication initiation	4/67	8/2132	5.92e-06	0	PBANKA_060200,PBANKA_061020,PBANKA_080300,PBANKA_141560
	GO:0003690	e	double-stranded DNA binding	4/67	9/2132	1.04e-05	0	PBANKA_060200,PBANKA_080300,PBANKA_110510,PBANKA_121020
	GO:0006259	e	DNA metabolic process	9/67	67/2132	4.52e-05	0.008	PBANKA_020250,PBANKA_031600,PBANKA_060200,PBANKA_061020,PBANKA_080300,PBANKA_100720,PBANKA_110510,PBANKA_134880,PBANKA_141560
	GO:0044427	e	chromosomal part	5/67	23/2132	8.96e-05	0.01	PBANKA_020250,PBANKA_031600,PBANKA_060200,PBANKA_080300,PBANKA_100720
	GO:0005524	e	ATP binding	23/67	352/2132	0.000104	0.012	PBANKA_020250,PBANKA_020270,PBANKA_031600,PBANKA_040620,PBANKA_060200,PBANKA_061020,PBANKA_071210,PBANKA_071720,PBANKA_071970,PBANKA_080280,PBANKA_080680,PBANKA_092540,PBANKA_101970,PBANKA_110510,PBANKA_121590,PBANKA_122410,PBANKA_123020,PBANKA_132010,PBANKA_134880,PBANKA_136160,PBANKA_140670,PBANKA_141560,PBANKA_145880
	GO:0032559	e	adenyl ribonucleotide binding	23/67	352/2132	0.000104	0.012	PBANKA_020250,PBANKA_020270,PBANKA_031600,PBANKA_040620,PBANKA_060200,PBANKA_061020,PBANKA_071210,PBANKA_071720,PBANKA_071970,PBANKA_080280,PBANKA_080680,PBANKA_092540,PBANKA_101970,PBANKA_110510,PBANKA_121590,PBANKA_122410,PBANKA_123020,PBANKA_132010,PBANKA_134880,PBANKA_136160,PBANKA_140670,PBANKA_141560,PBANKA_145880
	GO:0030554	e	adenyl nucleotide binding	23/67	354/2132	0.000114	0.014	PBANKA_020250,PBANKA_020270,PBANKA_031600,PBANKA_040620,PBANKA_060200,PBANKA_061020,PBANKA_071210,PBANKA_071720,PBANKA_071970,PBANKA_080280,PBANKA_080680,PBANKA_092540,PBANKA_101970,PBANKA_110510,PBANKA_121590,PBANKA_122410,PBANKA_123020,PBANKA_132010,PBANKA_134880,PBANKA_136160,PBANKA_140670,PBANKA_141560,PBANKA_145880
	GO:0003688	e	DNA replication origin binding	2/67	3/2132	0.000125	0.02	PBANKA_060200,PBANKA_080300
	GO:0005664	e	nuclear origin of replication recognition complex	2/67	3/2132	0.000125	0.02	PBANKA_060200,PBANKA_080300
	GO:0044454	e	nuclear chromosome part	3/67	8/2132	0.000126	0.02	PBANKA_060200,PBANKA_080300,PBANKA_100720
	GO:0009112	e	nucleobase metabolic process	2/67	4/2132	0.000289	0.048	PBANKA_021320,PBANKA_140670
	GO:0005663	e	DNA replication factor C complex	2/67	4/2132	0.000289	0.048	PBANKA_020250,PBANKA_031600
	GO:0000808	e	origin recognition complex	2/67	4/2132	0.000289	0.048	PBANKA_060200,PBANKA_080300
	GO:1990837	e	sequence-specific double-stranded DNA binding	2/67	4/2132	0.000289	0.048	PBANKA_060200,PBANKA_080300
	GO:0004088	e	carbamoyl-phosphate synthase (glutamine-hydrolyzing) activity	1/67	1/2132	0.000477	0.07	PBANKA_140670
	GO:0015171	e	amino acid transmembrane transporter activity	1/67	1/2132	0.000477	0.07	PBANKA_112830
	GO:0003689	e	DNA clamp loader activity	1/67	1/2132	0.000477	0.07	PBANKA_031600
	GO:0043649	e	dicarboxylic acid catabolic process	1/67	1/2132	0.000477	0.07	PBANKA_140670
	GO:0006420	e	arginyl-tRNA aminoacylation	1/67	1/2132	0.000477	0.07	PBANKA_132010
	GO:0033170	e	protein-DNA loading ATPase activity	1/67	1/2132	0.000477	0.07	PBANKA_031600
	GO:0006268	e	DNA unwinding involved in DNA replication	1/67	1/2132	0.000477	0.07	PBANKA_141560
	GO:0006538	e	glutamate catabolic process	1/67	1/2132	0.000477	0.07	PBANKA_140670
	GO:0043487	e	regulation of RNA stability	1/67	1/2132	0.000477	0.07	PBANKA_123350
	GO:0004814	e	arginine-tRNA ligase activity	1/67	1/2132	0.000477	0.07	PBANKA_132010
	GO:0006144	e	purine nucleobase metabolic process	1/67	1/2132	0.000477	0.07	PBANKA_021320
	GO:0005662	e	DNA replication factor A complex	1/67	1/2132	0.000477	0.07	PBANKA_100720
	GO:0009065	e	glutamine family amino acid catabolic process	1/67	1/2132	0.000477	0.07	PBANKA_140670
	GO:1901565	e	organonitrogen compound catabolic process	2/67	5/2132	0.000552	0.076	PBANKA_021320,PBANKA_140670
	GO:0015631	e	tubulin binding	3/67	12/2132	0.00058	0.092	PBANKA_020270,PBANKA_122410,PBANKA_145880
	GO:0008017	e	microtubule binding	3/67	12/2132	0.00058	0.092	PBANKA_020270,PBANKA_122410,PBANKA_145880
	GO:0043168	e	anion binding	24/67	424/2132	0.000718	0.102	PBANKA_020250,PBANKA_020270,PBANKA_031600,PBANKA_040620,PBANKA_060200,PBANKA_061020,PBANKA_071210,PBANKA_071720,PBANKA_071970,PBANKA_080280,PBANKA_080680,PBANKA_092540,PBANKA_101970,PBANKA_110510,PBANKA_121590,PBANKA_122410,PBANKA_123020,PBANKA_132010,PBANKA_134880,PBANKA_136160,PBANKA_140670,PBANKA_141560,PBANKA_141770,PBANKA_145880
	GO:0005871	e	kinesin complex	3/67	13/2132	0.00078	0.108	PBANKA_020270,PBANKA_122410,PBANKA_145880
	GO:0032403	e	protein complex binding	3/67	13/2132	0.00078	0.108	PBANKA_020270,PBANKA_122410,PBANKA_145880
	GO:0035639	e	purine ribonucleoside triphosphate binding	23/67	406/2132	0.000937	0.116	PBANKA_020250,PBANKA_020270,PBANKA_031600,PBANKA_040620,PBANKA_060200,PBANKA_061020,PBANKA_071210,PBANKA_071720,PBANKA_071970,PBANKA_080280,PBANKA_080680,PBANKA_092540,PBANKA_101970,PBANKA_110510,PBANKA_121590,PBANKA_122410,PBANKA_123020,PBANKA_132010,PBANKA_134880,PBANKA_136160,PBANKA_140670,PBANKA_141560,PBANKA_145880
	GO:0001883	e	purine nucleoside binding	23/67	406/2132	0.000937	0.116	PBANKA_020250,PBANKA_020270,PBANKA_031600,PBANKA_040620,PBANKA_060200,PBANKA_061020,PBANKA_071210,PBANKA_071720,PBANKA_071970,PBANKA_080280,PBANKA_080680,PBANKA_092540,PBANKA_101970,PBANKA_110510,PBANKA_121590,PBANKA_122410,PBANKA_123020,PBANKA_132010,PBANKA_134880,PBANKA_136160,PBANKA_140670,PBANKA_141560,PBANKA_145880
	GO:0032550	e	purine ribonucleoside binding	23/67	406/2132	0.000937	0.116	PBANKA_020250,PBANKA_020270,PBANKA_031600,PBANKA_040620,PBANKA_060200,PBANKA_061020,PBANKA_071210,PBANKA_071720,PBANKA_071970,PBANKA_080280,PBANKA_080680,PBANKA_092540,PBANKA_101970,PBANKA_110510,PBANKA_121590,PBANKA_122410,PBANKA_123020,PBANKA_132010,PBANKA_134880,PBANKA_136160,PBANKA_140670,PBANKA_141560,PBANKA_145880
	GO:0032555	e	purine ribonucleotide binding	23/67	406/2132	0.000937	0.116	PBANKA_020250,PBANKA_020270,PBANKA_031600,PBANKA_040620,PBANKA_060200,PBANKA_061020,PBANKA_071210,PBANKA_071720,PBANKA_071970,PBANKA_080280,PBANKA_080680,PBANKA_092540,PBANKA_101970,PBANKA_110510,PBANKA_121590,PBANKA_122410,PBANKA_123020,PBANKA_132010,PBANKA_134880,PBANKA_136160,PBANKA_140670,PBANKA_141560,PBANKA_145880
	GO:0032553	e	ribonucleotide binding	23/67	406/2132	0.000937	0.116	PBANKA_020250,PBANKA_020270,PBANKA_031600,PBANKA_040620,PBANKA_060200,PBANKA_061020,PBANKA_071210,PBANKA_071720,PBANKA_071970,PBANKA_080280,PBANKA_080680,PBANKA_092540,PBANKA_101970,PBANKA_110510,PBANKA_121590,PBANKA_122410,PBANKA_123020,PBANKA_132010,PBANKA_134880,PBANKA_136160,PBANKA_140670,PBANKA_141560,PBANKA_145880
	GO:0017076	e	purine nucleotide binding	23/67	408/2132	0.00101	0.266	PBANKA_020250,PBANKA_020270,PBANKA_031600,PBANKA_040620,PBANKA_060200,PBANKA_061020,PBANKA_071210,PBANKA_071720,PBANKA_071970,PBANKA_080280,PBANKA_080680,PBANKA_092540,PBANKA_101970,PBANKA_110510,PBANKA_121590,PBANKA_122410,PBANKA_123020,PBANKA_132010,PBANKA_134880,PBANKA_136160,PBANKA_140670,PBANKA_141560,PBANKA_145880
	GO:0001882	e	nucleoside binding	23/67	408/2132	0.00101	0.266	PBANKA_020250,PBANKA_020270,PBANKA_031600,PBANKA_040620,PBANKA_060200,PBANKA_061020,PBANKA_071210,PBANKA_071720,PBANKA_071970,PBANKA_080280,PBANKA_080680,PBANKA_092540,PBANKA_101970,PBANKA_110510,PBANKA_121590,PBANKA_122410,PBANKA_123020,PBANKA_132010,PBANKA_134880,PBANKA_136160,PBANKA_140670,PBANKA_141560,PBANKA_145880
	GO:0032549	e	ribonucleoside binding	23/67	408/2132	0.00101	0.266	PBANKA_020250,PBANKA_020270,PBANKA_031600,PBANKA_040620,PBANKA_060200,PBANKA_061020,PBANKA_071210,PBANKA_071720,PBANKA_071970,PBANKA_080280,PBANKA_080680,PBANKA_092540,PBANKA_101970,PBANKA_110510,PBANKA_121590,PBANKA_122410,PBANKA_123020,PBANKA_132010,PBANKA_134880,PBANKA_136160,PBANKA_140670,PBANKA_141560,PBANKA_145880
	GO:0097367	e	carbohydrate derivative binding	23/67	409/2132	0.00104	0.268	PBANKA_020250,PBANKA_020270,PBANKA_031600,PBANKA_040620,PBANKA_060200,PBANKA_061020,PBANKA_071210,PBANKA_071720,PBANKA_071970,PBANKA_080280,PBANKA_080680,PBANKA_092540,PBANKA_101970,PBANKA_110510,PBANKA_121590,PBANKA_122410,PBANKA_123020,PBANKA_132010,PBANKA_134880,PBANKA_136160,PBANKA_140670,PBANKA_141560,PBANKA_145880
	GO:0000166	e	nucleotide binding	25/67	465/2132	0.00121	0.274	PBANKA_020250,PBANKA_020270,PBANKA_031600,PBANKA_040620,PBANKA_060200,PBANKA_061020,PBANKA_071210,PBANKA_071720,PBANKA_071970,PBANKA_080280,PBANKA_080680,PBANKA_091260,PBANKA_092540,PBANKA_101970,PBANKA_110510,PBANKA_121590,PBANKA_122410,PBANKA_123020,PBANKA_132010,PBANKA_134880,PBANKA_136160,PBANKA_140670,PBANKA_141560,PBANKA_141770,PBANKA_145880
	GO:1901265	e	nucleoside phosphate binding	25/67	465/2132	0.00121	0.274	PBANKA_020250,PBANKA_020270,PBANKA_031600,PBANKA_040620,PBANKA_060200,PBANKA_061020,PBANKA_071210,PBANKA_071720,PBANKA_071970,PBANKA_080280,PBANKA_080680,PBANKA_091260,PBANKA_092540,PBANKA_101970,PBANKA_110510,PBANKA_121590,PBANKA_122410,PBANKA_123020,PBANKA_132010,PBANKA_134880,PBANKA_136160,PBANKA_140670,PBANKA_141560,PBANKA_141770,PBANKA_145880
	GO:0006928	e	movement of cell or subcellular component	5/67	38/2132	0.00126	0.286	PBANKA_020270,PBANKA_092540,PBANKA_112380,PBANKA_122410,PBANKA_145880
	GO:0007018	e	microtubule-based movement	4/67	26/2132	0.00139	0.29	PBANKA_020270,PBANKA_092540,PBANKA_122410,PBANKA_145880
	GO:0003777	e	microtubule motor activity	4/67	26/2132	0.00139	0.29	PBANKA_020270,PBANKA_092540,PBANKA_122410,PBANKA_145880
	GO:0036094	e	small molecule binding	25/67	470/2132	0.00143	0.294	PBANKA_020250,PBANKA_020270,PBANKA_031600,PBANKA_040620,PBANKA_060200,PBANKA_061020,PBANKA_071210,PBANKA_071720,PBANKA_071970,PBANKA_080280,PBANKA_080680,PBANKA_091260,PBANKA_092540,PBANKA_101970,PBANKA_110510,PBANKA_121590,PBANKA_122410,PBANKA_123020,PBANKA_132010,PBANKA_134880,PBANKA_136160,PBANKA_140670,PBANKA_141560,PBANKA_141770,PBANKA_145880
	GO:0003677	e	DNA binding	9/67	107/2132	0.00182	0.332	PBANKA_031600,PBANKA_060200,PBANKA_061020,PBANKA_071210,PBANKA_080300,PBANKA_110510,PBANKA_121020,PBANKA_134880,PBANKA_141560
	GO:0046395	e	carboxylic acid catabolic process	1/67	2/2132	0.00187	0.332	PBANKA_140670
	GO:0036387	e	pre-replicative complex	1/67	2/2132	0.00187	0.332	PBANKA_061020
	GO:0032392	e	DNA geometric change	1/67	2/2132	0.00187	0.332	PBANKA_141560
	GO:0007205	e	protein kinase C-activating G-protein coupled receptor signaling pathway	1/67	2/2132	0.00187	0.332	PBANKA_083120
	GO:1901606	e	alpha-amino acid catabolic process	1/67	2/2132	0.00187	0.332	PBANKA_140670
	GO:0044282	e	small molecule catabolic process	1/67	2/2132	0.00187	0.332	PBANKA_140670
	GO:0031514	e	motile cilium	1/67	2/2132	0.00187	0.332	PBANKA_112380
	GO:0016813	e	hydrolase activity, acting on carbon-nitrogen (but not peptide) bonds, in linear amidines	1/67	2/2132	0.00187	0.332	PBANKA_021320
	GO:0032508	e	DNA duplex unwinding	1/67	2/2132	0.00187	0.332	PBANKA_141560
	GO:0046112	e	nucleobase biosynthetic process	1/67	2/2132	0.00187	0.332	PBANKA_140670
	GO:0006865	e	amino acid transport	1/67	2/2132	0.00187	0.332	PBANKA_112830
	GO:0019856	e	pyrimidine nucleobase biosynthetic process	1/67	2/2132	0.00187	0.332	PBANKA_140670
	GO:0006426	e	glycyl-tRNA aminoacylation	1/67	2/2132	0.00187	0.332	PBANKA_132010
	GO:0005656	e	nuclear pre-replicative complex	1/67	2/2132	0.00187	0.332	PBANKA_061020
	GO:0031420	e	alkali metal ion binding	1/67	2/2132	0.00187	0.332	PBANKA_136160
	GO:0006207	e	'de novo' pyrimidine nucleobase biosynthetic process	1/67	2/2132	0.00187	0.332	PBANKA_140670
	GO:0016054	e	organic acid catabolic process	1/67	2/2132	0.00187	0.332	PBANKA_140670
	GO:0030955	e	potassium ion binding	1/67	2/2132	0.00187	0.332	PBANKA_136160
	GO:0004037	e	allantoicase activity	1/67	2/2132	0.00187	0.332	PBANKA_021320
	GO:0004143	e	diacylglycerol kinase activity	1/67	2/2132	0.00187	0.332	PBANKA_083120
	GO:0004820	e	glycine-tRNA ligase activity	1/67	2/2132	0.00187	0.332	PBANKA_132010
	GO:0009063	e	cellular amino acid catabolic process	1/67	2/2132	0.00187	0.332	PBANKA_140670
	GO:0000256	e	allantoin catabolic process	1/67	2/2132	0.00187	0.332	PBANKA_021320
	GO:0000255	e	allantoin metabolic process	1/67	2/2132	0.00187	0.332	PBANKA_021320
	GO:0043605	e	cellular amide catabolic process	1/67	2/2132	0.00187	0.332	PBANKA_021320
	GO:0043565	e	sequence-specific DNA binding	2/67	8/2132	0.00212	0.35	PBANKA_060200,PBANKA_080300
	GO:0005875	e	microtubule associated complex	4/67	31/2132	0.00297	0.508	PBANKA_020270,PBANKA_092540,PBANKA_122410,PBANKA_145880
	GO:0044444	p	cytoplasmic part	4/67	394/2132	0.00308	0.528	PBANKA_080230,PBANKA_081130,PBANKA_083120,PBANKA_122380
	GO:0008514	e	organic anion transmembrane transporter activity	1/67	3/2132	0.00412	0.568	PBANKA_112830
	GO:0005929	e	cilium	1/67	3/2132	0.00412	0.568	PBANKA_112380
	GO:0046943	e	carboxylic acid transmembrane transporter activity	1/67	3/2132	0.00412	0.568	PBANKA_112830
	GO:0097472	e	cyclin-dependent protein kinase activity	1/67	3/2132	0.00412	0.568	PBANKA_123020
	GO:0006813	e	potassium ion transport	1/67	3/2132	0.00412	0.568	PBANKA_136160
	GO:0003951	e	NAD+ kinase activity	1/67	3/2132	0.00412	0.568	PBANKA_083120
	GO:0006261	e	DNA-dependent DNA replication	1/67	3/2132	0.00412	0.568	PBANKA_100720
	GO:0000220	e	vacuolar proton-transporting V-type ATPase, V0 domain	1/67	3/2132	0.00412	0.568	PBANKA_122380
	GO:0006271	e	DNA strand elongation involved in DNA replication	1/67	3/2132	0.00412	0.568	PBANKA_061020
	GO:0005342	e	organic acid transmembrane transporter activity	1/67	3/2132	0.00412	0.568	PBANKA_112830
	GO:0004693	e	cyclin-dependent protein serine/threonine kinase activity	1/67	3/2132	0.00412	0.568	PBANKA_123020
	GO:0006206	e	pyrimidine nucleobase metabolic process	1/67	3/2132	0.00412	0.568	PBANKA_140670
	GO:0033179	e	proton-transporting V-type ATPase, V0 domain	1/67	3/2132	0.00412	0.568	PBANKA_122380
	GO:0033177	e	proton-transporting two-sector ATPase complex, proton-transporting domain	1/67	3/2132	0.00412	0.568	PBANKA_122380
	GO:0016884	e	carbon-nitrogen ligase activity, with glutamine as amido-N-donor	1/67	3/2132	0.00412	0.568	PBANKA_140670
	GO:0051052	e	regulation of DNA metabolic process	1/67	3/2132	0.00412	0.568	PBANKA_100720
	GO:0022616	e	DNA strand elongation	1/67	3/2132	0.00412	0.568	PBANKA_061020
	GO:0017111	e	nucleoside-triphosphatase activity	15/67	252/2132	0.00434	0.582	PBANKA_020250,PBANKA_020270,PBANKA_031600,PBANKA_060200,PBANKA_061020,PBANKA_071210,PBANKA_091260,PBANKA_092540,PBANKA_121590,PBANKA_122380,PBANKA_122410,PBANKA_134880,PBANKA_136160,PBANKA_141560,PBANKA_145880
	GO:0016462	e	pyrophosphatase activity	15/67	255/2132	0.00488	0.588	PBANKA_020250,PBANKA_020270,PBANKA_031600,PBANKA_060200,PBANKA_061020,PBANKA_071210,PBANKA_091260,PBANKA_092540,PBANKA_121590,PBANKA_122380,PBANKA_122410,PBANKA_134880,PBANKA_136160,PBANKA_141560,PBANKA_145880
	GO:0016818	e	hydrolase activity, acting on acid anhydrides, in phosphorus-containing anhydrides	15/67	256/2132	0.00507	0.598	PBANKA_020250,PBANKA_020270,PBANKA_031600,PBANKA_060200,PBANKA_061020,PBANKA_071210,PBANKA_091260,PBANKA_092540,PBANKA_121590,PBANKA_122380,PBANKA_122410,PBANKA_134880,PBANKA_136160,PBANKA_141560,PBANKA_145880
	GO:0016817	e	hydrolase activity, acting on acid anhydrides	15/67	257/2132	0.00526	0.6	PBANKA_020250,PBANKA_020270,PBANKA_031600,PBANKA_060200,PBANKA_061020,PBANKA_071210,PBANKA_091260,PBANKA_092540,PBANKA_121590,PBANKA_122380,PBANKA_122410,PBANKA_134880,PBANKA_136160,PBANKA_141560,PBANKA_145880
	GO:0005886	e	plasma membrane	4/67	37/2132	0.00624	0.73	PBANKA_071720,PBANKA_113470,PBANKA_136160,PBANKA_140650
	GO:0007017	e	microtubule-based process	4/67	38/2132	0.00696	0.744	PBANKA_020270,PBANKA_092540,PBANKA_122410,PBANKA_145880
	GO:0031497	e	chromatin assembly	1/67	4/2132	0.00718	0.744	PBANKA_020300
	GO:0006298	e	mismatch repair	1/67	4/2132	0.00718	0.744	PBANKA_110510
	GO:0007186	e	G-protein coupled receptor signaling pathway	1/67	4/2132	0.00718	0.744	PBANKA_083120
	GO:0015662	e	ATPase activity, coupled to transmembrane movement of ions, phosphorylative mechanism	1/67	4/2132	0.00718	0.744	PBANKA_136160
	GO:0042995	e	cell projection	1/67	4/2132	0.00718	0.744	PBANKA_112380
	GO:0030983	e	mismatched DNA binding	1/67	4/2132	0.00718	0.744	PBANKA_110510
	GO:0015992	e	proton transport	2/67	14/2132	0.00992	0.864	PBANKA_122380,PBANKA_136160
	GO:0008094	e	DNA-dependent ATPase activity	2/67	14/2132	0.00992	0.864	PBANKA_031600,PBANKA_061020
	GO:0044877	e	macromolecular complex binding	3/67	27/2132	0.0105	0.878	PBANKA_020270,PBANKA_122410,PBANKA_145880
	GO:0015849	e	organic acid transport	1/67	5/2132	0.011	0.882	PBANKA_112830
	GO:0042555	e	MCM complex	1/67	5/2132	0.011	0.882	PBANKA_141560
	GO:0008509	e	anion transmembrane transporter activity	1/67	5/2132	0.011	0.882	PBANKA_112830
	GO:0003684	e	damaged DNA binding	1/67	5/2132	0.011	0.882	PBANKA_110510
	GO:0050660	e	flavin adenine dinucleotide binding	1/67	5/2132	0.011	0.882	PBANKA_141770
	GO:0006536	e	glutamate metabolic process	1/67	5/2132	0.011	0.882	PBANKA_140670
	GO:0016469	e	proton-transporting two-sector ATPase complex	1/67	5/2132	0.011	0.882	PBANKA_122380
	GO:0046942	e	carboxylic acid transport	1/67	5/2132	0.011	0.882	PBANKA_112830
	GO:0004722	e	protein serine/threonine phosphatase activity	1/67	5/2132	0.011	0.882	PBANKA_142720
	GO:1901363	e	heterocyclic compound binding	29/67	658/2132	0.0114	0.888	PBANKA_020250,PBANKA_020270,PBANKA_031600,PBANKA_040620,PBANKA_060200,PBANKA_061020,PBANKA_071210,PBANKA_071720,PBANKA_071970,PBANKA_080280,PBANKA_080300,PBANKA_080680,PBANKA_091260,PBANKA_092540,PBANKA_100720,PBANKA_101970,PBANKA_110510,PBANKA_121020,PBANKA_121590,PBANKA_122410,PBANKA_123020,PBANKA_123350,PBANKA_132010,PBANKA_134880,PBANKA_136160,PBANKA_140670,PBANKA_141560,PBANKA_141770,PBANKA_…
	GO:0097159	e	organic cyclic compound binding	29/67	658/2132	0.0114	0.888	PBANKA_020250,PBANKA_020270,PBANKA_031600,PBANKA_040620,PBANKA_060200,PBANKA_061020,PBANKA_071210,PBANKA_071720,PBANKA_071970,PBANKA_080280,PBANKA_080300,PBANKA_080680,PBANKA_091260,PBANKA_092540,PBANKA_100720,PBANKA_101970,PBANKA_110510,PBANKA_121020,PBANKA_121590,PBANKA_122410,PBANKA_123020,PBANKA_123350,PBANKA_132010,PBANKA_134880,PBANKA_136160,PBANKA_140670,PBANKA_141560,PBANKA_141770,PBANKA_…
	GO:0006818	e	hydrogen transport	2/67	15/2132	0.0119	0.89	PBANKA_122380,PBANKA_136160
	GO:0006811	e	ion transport	4/67	44/2132	0.0126	0.9	PBANKA_111520,PBANKA_112830,PBANKA_122380,PBANKA_136160
	GO:0003678	e	DNA helicase activity	2/67	16/2132	0.0142	0.928	PBANKA_061020,PBANKA_141560
	GO:0015075	e	ion transmembrane transporter activity	3/67	30/2132	0.0149	0.938	PBANKA_112830,PBANKA_122380,PBANKA_136160
	GO:0042393	e	histone binding	1/67	6/2132	0.0155	0.938	PBANKA_020300
	GO:0032993	e	protein-DNA complex	1/67	6/2132	0.0155	0.938	PBANKA_061020
	GO:0004003	e	ATP-dependent DNA helicase activity	1/67	6/2132	0.0155	0.938	PBANKA_061020
	GO:0015077	e	monovalent inorganic cation transmembrane transporter activity	2/67	17/2132	0.0166	0.94	PBANKA_122380,PBANKA_136160
	GO:0015672	e	monovalent inorganic cation transport	2/67	17/2132	0.0166	0.94	PBANKA_122380,PBANKA_136160
	GO:0003700	e	transcription factor activity, sequence-specific DNA binding	2/67	17/2132	0.0166	0.94	PBANKA_090960,PBANKA_121020
	GO:0001071	e	nucleic acid binding transcription factor activity	2/67	17/2132	0.0166	0.94	PBANKA_090960,PBANKA_121020
	GO:0042625	e	ATPase coupled ion transmembrane transporter activity	2/67	18/2132	0.0193	0.966	PBANKA_122380,PBANKA_136160
	GO:0031072	e	heat shock protein binding	1/67	7/2132	0.0207	0.968	PBANKA_061090
	GO:0015991	e	ATP hydrolysis coupled proton transport	1/67	7/2132	0.0207	0.968	PBANKA_122380
	GO:0015988	e	energy coupled proton transmembrane transport, against electrochemical gradient	1/67	7/2132	0.0207	0.968	PBANKA_122380
	GO:0008033	e	tRNA processing	1/67	7/2132	0.0207	0.968	PBANKA_141770
	GO:1901361	e	organic cyclic compound catabolic process	1/67	7/2132	0.0207	0.968	PBANKA_021320
	GO:0046700	e	heterocycle catabolic process	1/67	7/2132	0.0207	0.968	PBANKA_021320
	GO:0006333	e	chromatin assembly or disassembly	1/67	7/2132	0.0207	0.968	PBANKA_020300
	GO:0009064	e	glutamine family amino acid metabolic process	1/67	7/2132	0.0207	0.968	PBANKA_140670
	GO:0090662	e	ATP hydrolysis coupled transmembrane transport	1/67	7/2132	0.0207	0.968	PBANKA_122380
	GO:0046933	e	proton-transporting ATP synthase activity, rotational mechanism	1/67	7/2132	0.0207	0.968	PBANKA_122380
	GO:0044437	e	vacuolar part	1/67	7/2132	0.0207	0.968	PBANKA_122380
	GO:0044270	e	cellular nitrogen compound catabolic process	1/67	7/2132	0.0207	0.968	PBANKA_021320
	GO:0006820	e	anion transport	2/67	20/2132	0.0253	0.986	PBANKA_111520,PBANKA_112830
	GO:0022853	e	active ion transmembrane transporter activity	2/67	20/2132	0.0253	0.986	PBANKA_122380,PBANKA_136160
	GO:0034728	e	nucleosome organization	1/67	8/2132	0.0265	0.988	PBANKA_020300
	GO:0030001	e	metal ion transport	1/67	8/2132	0.0265	0.988	PBANKA_136160
	GO:0004252	e	serine-type endopeptidase activity	1/67	8/2132	0.0265	0.988	PBANKA_140650
	GO:0006334	e	nucleosome assembly	1/67	8/2132	0.0265	0.988	PBANKA_020300
	GO:0048870	e	cell motility	1/67	8/2132	0.0265	0.988	PBANKA_112380
	GO:0016879	e	ligase activity, forming carbon-nitrogen bonds	1/67	8/2132	0.0265	0.988	PBANKA_140670
	GO:0072528	e	pyrimidine-containing compound biosynthetic process	1/67	8/2132	0.0265	0.988	PBANKA_140670
	GO:0072527	e	pyrimidine-containing compound metabolic process	1/67	8/2132	0.0265	0.988	PBANKA_140670
	GO:0022890	e	inorganic cation transmembrane transporter activity	2/67	21/2132	0.0287	0.99	PBANKA_122380,PBANKA_136160
	GO:0022891	e	substrate-specific transmembrane transporter activity	3/67	37/2132	0.0293	0.99	PBANKA_112830,PBANKA_122380,PBANKA_136160
	GO:0008092	e	cytoskeletal protein binding	5/67	76/2132	0.0322	1	PBANKA_020270,PBANKA_080680,PBANKA_091260,PBANKA_122410,PBANKA_145880
	GO:0034645	e	cellular macromolecule biosynthetic process	9/67	165/2132	0.0328	1	PBANKA_020250,PBANKA_031600,PBANKA_060200,PBANKA_061020,PBANKA_080300,PBANKA_100720,PBANKA_132010,PBANKA_134880,PBANKA_141560
	GO:0017171	e	serine hydrolase activity	1/67	9/2132	0.0329	1	PBANKA_140650
	GO:0036442	e	hydrogen-exporting ATPase activity	1/67	9/2132	0.0329	1	PBANKA_122380
	GO:0015711	e	organic anion transport	1/67	9/2132	0.0329	1	PBANKA_112830
	GO:0006470	e	protein dephosphorylation	1/67	9/2132	0.0329	1	PBANKA_142720
	GO:0008236	e	serine-type peptidase activity	1/67	9/2132	0.0329	1	PBANKA_140650
	GO:0071824	e	protein-DNA complex subunit organization	1/67	9/2132	0.0329	1	PBANKA_020300
	GO:0065004	e	protein-DNA complex assembly	1/67	9/2132	0.0329	1	PBANKA_020300
	GO:0046961	e	proton-transporting ATPase activity, rotational mechanism	1/67	9/2132	0.0329	1	PBANKA_122380
	GO:0004721	e	phosphoprotein phosphatase activity	1/67	9/2132	0.0329	1	PBANKA_142720
	GO:0016787	e	hydrolase activity	18/67	402/2132	0.0382	1	PBANKA_020250,PBANKA_020270,PBANKA_021320,PBANKA_031600,PBANKA_060200,PBANKA_061020,PBANKA_071210,PBANKA_091260,PBANKA_092540,PBANKA_121590,PBANKA_122380,PBANKA_122410,PBANKA_134880,PBANKA_136160,PBANKA_140650,PBANKA_141560,PBANKA_142720,PBANKA_145880
	GO:0004842	e	ubiquitin-protein transferase activity	1/67	10/2132	0.0398	1	PBANKA_080230
	GO:0043648	e	dicarboxylic acid metabolic process	1/67	10/2132	0.0398	1	PBANKA_140670
	GO:0098655	e	cation transmembrane transport	1/67	10/2132	0.0398	1	PBANKA_122380
	GO:0016810	e	hydrolase activity, acting on carbon-nitrogen (but not peptide) bonds	1/67	10/2132	0.0398	1	PBANKA_021320
	GO:0006817	e	phosphate ion transport	1/67	10/2132	0.0398	1	PBANKA_111520
	GO:0098662	e	inorganic cation transmembrane transport	1/67	10/2132	0.0398	1	PBANKA_122380
	GO:0098660	e	inorganic ion transmembrane transport	1/67	10/2132	0.0398	1	PBANKA_122380
	GO:1902600	e	hydrogen ion transmembrane transport	1/67	10/2132	0.0398	1	PBANKA_122380
	GO:0044769	e	ATPase activity, coupled to transmembrane movement of ions, rotational mechanism	1/67	10/2132	0.0398	1	PBANKA_122380
	GO:0005622	p	intracellular	0/67	99/2132	0.0413	1
	GO:0009059	e	macromolecule biosynthetic process	9/67	172/2132	0.0418	1	PBANKA_020250,PBANKA_031600,PBANKA_060200,PBANKA_061020,PBANKA_080300,PBANKA_100720,PBANKA_132010,PBANKA_134880,PBANKA_141560
	GO:0043167	e	ion binding	24/67	576/2132	0.0423	1	PBANKA_020250,PBANKA_020270,PBANKA_031600,PBANKA_040620,PBANKA_060200,PBANKA_061020,PBANKA_071210,PBANKA_071720,PBANKA_071970,PBANKA_080280,PBANKA_080680,PBANKA_092540,PBANKA_101970,PBANKA_110510,PBANKA_121590,PBANKA_122410,PBANKA_123020,PBANKA_132010,PBANKA_134880,PBANKA_136160,PBANKA_140670,PBANKA_141560,PBANKA_141770,PBANKA_145880
	GO:0043229	p	intracellular organelle	11/67	557/2132	0.0427	1	PBANKA_051020,PBANKA_060200,PBANKA_080230,PBANKA_080300,PBANKA_080680,PBANKA_081130,PBANKA_083120,PBANKA_121020,PBANKA_121590,PBANKA_134880,PBANKA_142720
	GO:0005794	e	Golgi apparatus	1/67	11/2132	0.0472	1	PBANKA_080230
	GO:0019787	e	ubiquitin-like protein transferase activity	1/67	11/2132	0.0472	1	PBANKA_080230
	GO:0015698	e	inorganic anion transport	1/67	11/2132	0.0472	1	PBANKA_111520
	GO:0042626	e	ATPase activity, coupled to transmembrane movement of substances	2/67	26/2132	0.0488	1	PBANKA_122380,PBANKA_136160
	GO:0006812	e	cation transport	2/67	26/2132	0.0488	1	PBANKA_122380,PBANKA_136160
	GO:0008324	e	cation transmembrane transporter activity	2/67	26/2132	0.0488	1	PBANKA_122380,PBANKA_136160
	GO:0043492	e	ATPase activity, coupled to movement of substances	2/67	26/2132	0.0488	1	PBANKA_122380,PBANKA_136160
	GO:0090304	e	nucleic acid metabolic process	11/67	227/2132	0.0493	1	PBANKA_020250,PBANKA_031600,PBANKA_060200,PBANKA_061020,PBANKA_080300,PBANKA_100720,PBANKA_110510,PBANKA_132010,PBANKA_134880,PBANKA_141560,PBANKA_141770
Cluster 6	GO:0044430	e	cytoskeletal part	17/69	110/2132	9.07e-09	0	PBANKA_020270,PBANKA_041300,PBANKA_041610,PBANKA_060560,PBANKA_080770,PBANKA_092540,PBANKA_093930,PBANKA_103370,PBANKA_112960,PBANKA_123650,PBANKA_124420,PBANKA_130800,PBANKA_132920,PBANKA_133130,PBANKA_133750,PBANKA_142830,PBANKA_145880
	GO:0003774	e	motor activity	13/69	88/2132	7.51e-07	0	PBANKA_020270,PBANKA_041610,PBANKA_060560,PBANKA_080770,PBANKA_092540,PBANKA_093930,PBANKA_112960,PBANKA_123650,PBANKA_124420,PBANKA_130800,PBANKA_132920,PBANKA_133130,PBANKA_145880
	GO:0008092	e	cytoskeletal protein binding	12/69	76/2132	8.9e-07	0	PBANKA_020270,PBANKA_060560,PBANKA_080680,PBANKA_080770,PBANKA_093930,PBANKA_112960,PBANKA_123650,PBANKA_124420,PBANKA_130800,PBANKA_133130,PBANKA_133750,PBANKA_145880
	GO:0007018	e	microtubule-based movement	6/69	26/2132	2.23e-05	0.004	PBANKA_020270,PBANKA_041610,PBANKA_080770,PBANKA_092540,PBANKA_132920,PBANKA_145880
	GO:0003777	e	microtubule motor activity	6/69	26/2132	2.23e-05	0.004	PBANKA_020270,PBANKA_041610,PBANKA_080770,PBANKA_092540,PBANKA_132920,PBANKA_145880
	GO:0007017	e	microtubule-based process	7/69	38/2132	3.24e-05	0.006	PBANKA_020270,PBANKA_041300,PBANKA_041610,PBANKA_080770,PBANKA_092540,PBANKA_132920,PBANKA_145880
	GO:0015631	e	tubulin binding	4/69	12/2132	4.71e-05	0.014	PBANKA_020270,PBANKA_080770,PBANKA_133750,PBANKA_145880
	GO:0008017	e	microtubule binding	4/69	12/2132	4.71e-05	0.014	PBANKA_020270,PBANKA_080770,PBANKA_133750,PBANKA_145880
	GO:0005875	e	microtubule associated complex	6/69	31/2132	6.74e-05	0.022	PBANKA_020270,PBANKA_041610,PBANKA_080770,PBANKA_092540,PBANKA_132920,PBANKA_145880
	GO:0032403	e	protein complex binding	4/69	13/2132	6.85e-05	0.022	PBANKA_020270,PBANKA_080770,PBANKA_133750,PBANKA_145880
	GO:0044446	e	intracellular organelle part	22/69	313/2132	8.16e-05	0.022	PBANKA_020270,PBANKA_040770,PBANKA_041300,PBANKA_041610,PBANKA_060560,PBANKA_080770,PBANKA_081990,PBANKA_092540,PBANKA_093930,PBANKA_094360,PBANKA_100720,PBANKA_103370,PBANKA_112910,PBANKA_112960,PBANKA_123650,PBANKA_124420,PBANKA_130800,PBANKA_132920,PBANKA_133130,PBANKA_133750,PBANKA_142830,PBANKA_145880
	GO:0006261	e	DNA-dependent DNA replication	2/69	3/2132	0.000136	0.034	PBANKA_100720,PBANKA_112910
	GO:0044422	e	organelle part	22/69	325/2132	0.000146	0.038	PBANKA_020270,PBANKA_040770,PBANKA_041300,PBANKA_041610,PBANKA_060560,PBANKA_080770,PBANKA_081990,PBANKA_092540,PBANKA_093930,PBANKA_094360,PBANKA_100720,PBANKA_103370,PBANKA_112910,PBANKA_112960,PBANKA_123650,PBANKA_124420,PBANKA_130800,PBANKA_132920,PBANKA_133130,PBANKA_133750,PBANKA_142830,PBANKA_145880
	GO:0005516	e	calmodulin binding	7/69	48/2132	0.000162	0.038	PBANKA_060560,PBANKA_093930,PBANKA_112960,PBANKA_123650,PBANKA_124420,PBANKA_130800,PBANKA_133130
	GO:0005515	e	protein binding	16/69	201/2132	0.00018	0.038	PBANKA_020270,PBANKA_020300,PBANKA_060560,PBANKA_080680,PBANKA_080770,PBANKA_081990,PBANKA_093930,PBANKA_111030,PBANKA_112960,PBANKA_123650,PBANKA_124420,PBANKA_130800,PBANKA_133130,PBANKA_133750,PBANKA_133990,PBANKA_145880
	GO:0003779	e	actin binding	8/69	64/2132	0.00022	0.044	PBANKA_060560,PBANKA_080680,PBANKA_093930,PBANKA_112960,PBANKA_123650,PBANKA_124420,PBANKA_130800,PBANKA_133130
	GO:0006928	e	movement of cell or subcellular component	6/69	38/2132	0.000235	0.044	PBANKA_020270,PBANKA_041610,PBANKA_080770,PBANKA_092540,PBANKA_132920,PBANKA_145880
	GO:0016459	e	myosin complex	7/69	54/2132	0.000358	0.07	PBANKA_060560,PBANKA_093930,PBANKA_112960,PBANKA_123650,PBANKA_124420,PBANKA_130800,PBANKA_133130
	GO:0005662	e	DNA replication factor A complex	1/69	1/2132	0.000505	0.092	PBANKA_100720
	GO:0008923	e	lysine decarboxylase activity	1/69	1/2132	0.000505	0.092	PBANKA_100340
	GO:0044228	e	host cell surface	1/69	1/2132	0.000505	0.092	PBANKA_040770
	GO:0006425	e	glutaminyl-tRNA aminoacylation	1/69	1/2132	0.000505	0.092	PBANKA_134660
	GO:0004819	e	glutamine-tRNA ligase activity	1/69	1/2132	0.000505	0.092	PBANKA_134660
	GO:0006554	e	lysine catabolic process	1/69	1/2132	0.000505	0.092	PBANKA_100340
	GO:0006553	e	lysine metabolic process	1/69	1/2132	0.000505	0.092	PBANKA_100340
	GO:0009068	e	aspartate family amino acid catabolic process	1/69	1/2132	0.000505	0.092	PBANKA_100340
	GO:0008622	e	epsilon DNA polymerase complex	1/69	1/2132	0.000505	0.092	PBANKA_112910
	GO:0005871	e	kinesin complex	3/69	13/2132	0.000872	0.14	PBANKA_020270,PBANKA_080770,PBANKA_145880
	GO:0042393	e	histone binding	2/69	6/2132	0.00102	0.162	PBANKA_020300,PBANKA_081990
	GO:0030286	e	dynein complex	3/69	14/2132	0.00114	0.33	PBANKA_041610,PBANKA_092540,PBANKA_132920
	GO:0044877	e	macromolecular complex binding	4/69	27/2132	0.00187	0.394	PBANKA_020270,PBANKA_080770,PBANKA_133750,PBANKA_145880
	GO:0046395	e	carboxylic acid catabolic process	1/69	2/2132	0.00198	0.396	PBANKA_100340
	GO:1901606	e	alpha-amino acid catabolic process	1/69	2/2132	0.00198	0.396	PBANKA_100340
	GO:0044282	e	small molecule catabolic process	1/69	2/2132	0.00198	0.396	PBANKA_100340
	GO:0009066	e	aspartate family amino acid metabolic process	1/69	2/2132	0.00198	0.396	PBANKA_100340
	GO:0005882	e	intermediate filament	1/69	2/2132	0.00198	0.396	PBANKA_103370
	GO:0016054	e	organic acid catabolic process	1/69	2/2132	0.00198	0.396	PBANKA_100340
	GO:0009063	e	cellular amino acid catabolic process	1/69	2/2132	0.00198	0.396	PBANKA_100340
	GO:0051301	e	cell division	2/69	8/2132	0.0023	0.404	PBANKA_101170,PBANKA_133750
	GO:0034728	e	nucleosome organization	2/69	8/2132	0.0023	0.404	PBANKA_020300,PBANKA_081990
	GO:0006334	e	nucleosome assembly	2/69	8/2132	0.0023	0.404	PBANKA_020300,PBANKA_081990
	GO:0044454	e	nuclear chromosome part	2/69	8/2132	0.0023	0.404	PBANKA_100720,PBANKA_112910
	GO:0017111	e	nucleoside-triphosphatase activity	16/69	252/2132	0.00235	0.408	PBANKA_020270,PBANKA_041610,PBANKA_060560,PBANKA_080770,PBANKA_092540,PBANKA_093930,PBANKA_101140,PBANKA_112960,PBANKA_122670,PBANKA_123650,PBANKA_124420,PBANKA_130800,PBANKA_132920,PBANKA_133130,PBANKA_134880,PBANKA_145880
	GO:0016462	e	pyrophosphatase activity	16/69	255/2132	0.00267	0.438	PBANKA_020270,PBANKA_041610,PBANKA_060560,PBANKA_080770,PBANKA_092540,PBANKA_093930,PBANKA_101140,PBANKA_112960,PBANKA_122670,PBANKA_123650,PBANKA_124420,PBANKA_130800,PBANKA_132920,PBANKA_133130,PBANKA_134880,PBANKA_145880
	GO:0016818	e	hydrolase activity, acting on acid anhydrides, in phosphorus-containing anhydrides	16/69	256/2132	0.00278	0.462	PBANKA_020270,PBANKA_041610,PBANKA_060560,PBANKA_080770,PBANKA_092540,PBANKA_093930,PBANKA_101140,PBANKA_112960,PBANKA_122670,PBANKA_123650,PBANKA_124420,PBANKA_130800,PBANKA_132920,PBANKA_133130,PBANKA_134880,PBANKA_145880
	GO:0016817	e	hydrolase activity, acting on acid anhydrides	16/69	257/2132	0.0029	0.462	PBANKA_020270,PBANKA_041610,PBANKA_060560,PBANKA_080770,PBANKA_092540,PBANKA_093930,PBANKA_101140,PBANKA_112960,PBANKA_122670,PBANKA_123650,PBANKA_124420,PBANKA_130800,PBANKA_132920,PBANKA_133130,PBANKA_134880,PBANKA_145880
	GO:0005524	e	ATP binding	20/69	352/2132	0.00298	0.462	PBANKA_020270,PBANKA_060560,PBANKA_070240,PBANKA_071970,PBANKA_080680,PBANKA_080770,PBANKA_092540,PBANKA_093930,PBANKA_101140,PBANKA_101170,PBANKA_112960,PBANKA_122670,PBANKA_123020,PBANKA_123650,PBANKA_124420,PBANKA_130800,PBANKA_133130,PBANKA_134660,PBANKA_134880,PBANKA_145880
	GO:0032559	e	adenyl ribonucleotide binding	20/69	352/2132	0.00298	0.462	PBANKA_020270,PBANKA_060560,PBANKA_070240,PBANKA_071970,PBANKA_080680,PBANKA_080770,PBANKA_092540,PBANKA_093930,PBANKA_101140,PBANKA_101170,PBANKA_112960,PBANKA_122670,PBANKA_123020,PBANKA_123650,PBANKA_124420,PBANKA_130800,PBANKA_133130,PBANKA_134660,PBANKA_134880,PBANKA_145880
	GO:0030554	e	adenyl nucleotide binding	20/69	354/2132	0.0032	0.586	PBANKA_020270,PBANKA_060560,PBANKA_070240,PBANKA_071970,PBANKA_080680,PBANKA_080770,PBANKA_092540,PBANKA_093930,PBANKA_101140,PBANKA_101170,PBANKA_112960,PBANKA_122670,PBANKA_123020,PBANKA_123650,PBANKA_124420,PBANKA_130800,PBANKA_133130,PBANKA_134660,PBANKA_134880,PBANKA_145880
	GO:0065004	e	protein-DNA complex assembly	2/69	9/2132	0.0032	0.586	PBANKA_020300,PBANKA_081990
	GO:0071824	e	protein-DNA complex subunit organization	2/69	9/2132	0.0032	0.586	PBANKA_020300,PBANKA_081990
	GO:0003918	e	DNA topoisomerase type II (ATP-hydrolyzing) activity	1/69	3/2132	0.00436	0.634	PBANKA_101140
	GO:0042575	e	DNA polymerase complex	1/69	3/2132	0.00436	0.634	PBANKA_112910
	GO:0061505	e	DNA topoisomerase II activity	1/69	3/2132	0.00436	0.634	PBANKA_101140
	GO:0097472	e	cyclin-dependent protein kinase activity	1/69	3/2132	0.00436	0.634	PBANKA_123020
	GO:0006265	e	DNA topological change	1/69	3/2132	0.00436	0.634	PBANKA_101140
	GO:0004693	e	cyclin-dependent protein serine/threonine kinase activity	1/69	3/2132	0.00436	0.634	PBANKA_123020
	GO:0003916	e	DNA topoisomerase activity	1/69	3/2132	0.00436	0.634	PBANKA_101140
	GO:0051052	e	regulation of DNA metabolic process	1/69	3/2132	0.00436	0.634	PBANKA_100720
	GO:0000166	e	nucleotide binding	24/69	465/2132	0.00441	0.634	PBANKA_020270,PBANKA_060560,PBANKA_070240,PBANKA_071970,PBANKA_080680,PBANKA_080770,PBANKA_092540,PBANKA_093930,PBANKA_101140,PBANKA_101170,PBANKA_102940,PBANKA_110230,PBANKA_112910,PBANKA_112960,PBANKA_122670,PBANKA_123020,PBANKA_123650,PBANKA_124420,PBANKA_130800,PBANKA_133130,PBANKA_134660,PBANKA_134880,PBANKA_141770,PBANKA_145880
	GO:1901265	e	nucleoside phosphate binding	24/69	465/2132	0.00441	0.634	PBANKA_020270,PBANKA_060560,PBANKA_070240,PBANKA_071970,PBANKA_080680,PBANKA_080770,PBANKA_092540,PBANKA_093930,PBANKA_101140,PBANKA_101170,PBANKA_102940,PBANKA_110230,PBANKA_112910,PBANKA_112960,PBANKA_122670,PBANKA_123020,PBANKA_123650,PBANKA_124420,PBANKA_130800,PBANKA_133130,PBANKA_134660,PBANKA_134880,PBANKA_141770,PBANKA_145880
	GO:0036094	e	small molecule binding	24/69	470/2132	0.0051	0.654	PBANKA_020270,PBANKA_060560,PBANKA_070240,PBANKA_071970,PBANKA_080680,PBANKA_080770,PBANKA_092540,PBANKA_093930,PBANKA_101140,PBANKA_101170,PBANKA_102940,PBANKA_110230,PBANKA_112910,PBANKA_112960,PBANKA_122670,PBANKA_123020,PBANKA_123650,PBANKA_124420,PBANKA_130800,PBANKA_133130,PBANKA_134660,PBANKA_134880,PBANKA_141770,PBANKA_145880
	GO:0005815	e	microtubule organizing center	2/69	11/2132	0.00558	0.666	PBANKA_041300,PBANKA_133750
	GO:0099512	e	supramolecular fiber	3/69	22/2132	0.00575	0.67	PBANKA_103370,PBANKA_133750,PBANKA_142830
	GO:0099513	e	polymeric cytoskeletal fiber	3/69	22/2132	0.00575	0.67	PBANKA_103370,PBANKA_133750,PBANKA_142830
	GO:0006414	e	translational elongation	2/69	12/2132	0.00709	0.766	PBANKA_040770,PBANKA_094360
	GO:0044444	p	cytoplasmic part	5/69	394/2132	0.00735	0.786	PBANKA_040770,PBANKA_094360,PBANKA_100200,PBANKA_133990,PBANKA_135680
	GO:0031497	e	chromatin assembly	1/69	4/2132	0.0076	0.786	PBANKA_020300
	GO:0016579	e	protein deubiquitination	1/69	4/2132	0.0076	0.786	PBANKA_021060
	GO:0070646	e	protein modification by small protein removal	1/69	4/2132	0.0076	0.786	PBANKA_021060
	GO:0016831	e	carboxy-lyase activity	1/69	4/2132	0.0076	0.786	PBANKA_100340
	GO:0043234	e	protein complex	16/69	285/2132	0.00829	0.792	PBANKA_020270,PBANKA_041610,PBANKA_060560,PBANKA_080770,PBANKA_092540,PBANKA_093930,PBANKA_100720,PBANKA_112910,PBANKA_112960,PBANKA_123650,PBANKA_124420,PBANKA_130800,PBANKA_132920,PBANKA_133130,PBANKA_133990,PBANKA_145880
	GO:0003723	p	RNA binding	0/69	136/2132	0.0106	0.87
	GO:0043169	p	cation binding	1/69	195/2132	0.0106	0.872	PBANKA_071970
	GO:1901565	e	organonitrogen compound catabolic process	1/69	5/2132	0.0116	0.892	PBANKA_100340
	GO:0050660	e	flavin adenine dinucleotide binding	1/69	5/2132	0.0116	0.892	PBANKA_141770
	GO:0000922	e	spindle pole	1/69	5/2132	0.0116	0.892	PBANKA_041300
	GO:0007059	e	chromosome segregation	1/69	5/2132	0.0116	0.892	PBANKA_101170
	GO:0046872	p	metal ion binding	1/69	192/2132	0.0116	0.892	PBANKA_071970
	GO:0043168	e	anion binding	21/69	424/2132	0.0125	0.904	PBANKA_020270,PBANKA_060560,PBANKA_070240,PBANKA_071970,PBANKA_080680,PBANKA_080770,PBANKA_092540,PBANKA_093930,PBANKA_101140,PBANKA_101170,PBANKA_112960,PBANKA_122670,PBANKA_123020,PBANKA_123650,PBANKA_124420,PBANKA_130800,PBANKA_133130,PBANKA_134660,PBANKA_134880,PBANKA_141770,PBANKA_145880
	GO:0044464	e	cell part	46/69	1159/2132	0.014	0.918	PBANKA_020270,PBANKA_040170,PBANKA_040770,PBANKA_041300,PBANKA_041500,PBANKA_041610,PBANKA_051590,PBANKA_060560,PBANKA_060630,PBANKA_062130,PBANKA_070240,PBANKA_071970,PBANKA_080680,PBANKA_080750,PBANKA_080770,PBANKA_081990,PBANKA_092540,PBANKA_093930,PBANKA_094360,PBANKA_100200,PBANKA_100720,PBANKA_101170,PBANKA_102940,PBANKA_102960,PBANKA_103370,PBANKA_110230,PBANKA_112910,PBANKA_112960,PBANKA_…
	GO:0005856	e	cytoskeleton	2/69	16/2132	0.0153	0.946	PBANKA_080680,PBANKA_133750
	GO:0035639	e	purine ribonucleoside triphosphate binding	20/69	406/2132	0.0155	0.946	PBANKA_020270,PBANKA_060560,PBANKA_070240,PBANKA_071970,PBANKA_080680,PBANKA_080770,PBANKA_092540,PBANKA_093930,PBANKA_101140,PBANKA_101170,PBANKA_112960,PBANKA_122670,PBANKA_123020,PBANKA_123650,PBANKA_124420,PBANKA_130800,PBANKA_133130,PBANKA_134660,PBANKA_134880,PBANKA_145880
	GO:0001883	e	purine nucleoside binding	20/69	406/2132	0.0155	0.946	PBANKA_020270,PBANKA_060560,PBANKA_070240,PBANKA_071970,PBANKA_080680,PBANKA_080770,PBANKA_092540,PBANKA_093930,PBANKA_101140,PBANKA_101170,PBANKA_112960,PBANKA_122670,PBANKA_123020,PBANKA_123650,PBANKA_124420,PBANKA_130800,PBANKA_133130,PBANKA_134660,PBANKA_134880,PBANKA_145880
	GO:0032555	e	purine ribonucleotide binding	20/69	406/2132	0.0155	0.946	PBANKA_020270,PBANKA_060560,PBANKA_070240,PBANKA_071970,PBANKA_080680,PBANKA_080770,PBANKA_092540,PBANKA_093930,PBANKA_101140,PBANKA_101170,PBANKA_112960,PBANKA_122670,PBANKA_123020,PBANKA_123650,PBANKA_124420,PBANKA_130800,PBANKA_133130,PBANKA_134660,PBANKA_134880,PBANKA_145880
	GO:0032550	e	purine ribonucleoside binding	20/69	406/2132	0.0155	0.946	PBANKA_020270,PBANKA_060560,PBANKA_070240,PBANKA_071970,PBANKA_080680,PBANKA_080770,PBANKA_092540,PBANKA_093930,PBANKA_101140,PBANKA_101170,PBANKA_112960,PBANKA_122670,PBANKA_123020,PBANKA_123650,PBANKA_124420,PBANKA_130800,PBANKA_133130,PBANKA_134660,PBANKA_134880,PBANKA_145880
	GO:0032553	e	ribonucleotide binding	20/69	406/2132	0.0155	0.946	PBANKA_020270,PBANKA_060560,PBANKA_070240,PBANKA_071970,PBANKA_080680,PBANKA_080770,PBANKA_092540,PBANKA_093930,PBANKA_101140,PBANKA_101170,PBANKA_112960,PBANKA_122670,PBANKA_123020,PBANKA_123650,PBANKA_124420,PBANKA_130800,PBANKA_133130,PBANKA_134660,PBANKA_134880,PBANKA_145880
	GO:0017076	e	purine nucleotide binding	20/69	408/2132	0.0164	0.954	PBANKA_020270,PBANKA_060560,PBANKA_070240,PBANKA_071970,PBANKA_080680,PBANKA_080770,PBANKA_092540,PBANKA_093930,PBANKA_101140,PBANKA_101170,PBANKA_112960,PBANKA_122670,PBANKA_123020,PBANKA_123650,PBANKA_124420,PBANKA_130800,PBANKA_133130,PBANKA_134660,PBANKA_134880,PBANKA_145880
	GO:0001882	e	nucleoside binding	20/69	408/2132	0.0164	0.954	PBANKA_020270,PBANKA_060560,PBANKA_070240,PBANKA_071970,PBANKA_080680,PBANKA_080770,PBANKA_092540,PBANKA_093930,PBANKA_101140,PBANKA_101170,PBANKA_112960,PBANKA_122670,PBANKA_123020,PBANKA_123650,PBANKA_124420,PBANKA_130800,PBANKA_133130,PBANKA_134660,PBANKA_134880,PBANKA_145880
	GO:0032549	e	ribonucleoside binding	20/69	408/2132	0.0164	0.954	PBANKA_020270,PBANKA_060560,PBANKA_070240,PBANKA_071970,PBANKA_080680,PBANKA_080770,PBANKA_092540,PBANKA_093930,PBANKA_101140,PBANKA_101170,PBANKA_112960,PBANKA_122670,PBANKA_123020,PBANKA_123650,PBANKA_124420,PBANKA_130800,PBANKA_133130,PBANKA_134660,PBANKA_134880,PBANKA_145880
	GO:0005484	e	SNAP receptor activity	1/69	6/2132	0.0164	0.954	PBANKA_133990
	GO:0016830	e	carbon-carbon lyase activity	1/69	6/2132	0.0164	0.954	PBANKA_100340
	GO:0031338	e	regulation of vesicle fusion	1/69	6/2132	0.0164	0.954	PBANKA_133990
	GO:0031201	e	SNARE complex	1/69	6/2132	0.0164	0.954	PBANKA_133990
	GO:0097367	e	carbohydrate derivative binding	20/69	409/2132	0.0168	0.954	PBANKA_020270,PBANKA_060560,PBANKA_070240,PBANKA_071970,PBANKA_080680,PBANKA_080770,PBANKA_092540,PBANKA_093930,PBANKA_101140,PBANKA_101170,PBANKA_112960,PBANKA_122670,PBANKA_123020,PBANKA_123650,PBANKA_124420,PBANKA_130800,PBANKA_133130,PBANKA_134660,PBANKA_134880,PBANKA_145880
	GO:0044424	e	intracellular part	43/69	1074/2132	0.0172	0.954	PBANKA_020270,PBANKA_040170,PBANKA_040770,PBANKA_041300,PBANKA_041500,PBANKA_041610,PBANKA_051590,PBANKA_060560,PBANKA_060630,PBANKA_062130,PBANKA_070240,PBANKA_071970,PBANKA_080680,PBANKA_080750,PBANKA_080770,PBANKA_081990,PBANKA_092540,PBANKA_093930,PBANKA_094360,PBANKA_100200,PBANKA_100720,PBANKA_102940,PBANKA_102960,PBANKA_103370,PBANKA_110230,PBANKA_112910,PBANKA_112960,PBANKA_114010,PBANKA_…
	GO:0005874	e	microtubule	2/69	17/2132	0.018	0.958	PBANKA_133750,PBANKA_142830
	GO:0008033	e	tRNA processing	1/69	7/2132	0.0219	0.976	PBANKA_141770
	GO:0003887	e	DNA-directed DNA polymerase activity	1/69	7/2132	0.0219	0.976	PBANKA_112910
	GO:0006333	e	chromatin assembly or disassembly	1/69	7/2132	0.0219	0.976	PBANKA_020300
	GO:0000226	e	microtubule cytoskeleton organization	1/69	7/2132	0.0219	0.976	PBANKA_041300
	GO:0034061	e	DNA polymerase activity	1/69	7/2132	0.0219	0.976	PBANKA_112910
	GO:0005813	e	centrosome	1/69	7/2132	0.0219	0.976	PBANKA_133750
	GO:0032991	e	macromolecular complex	18/69	372/2132	0.0248	0.978	PBANKA_020270,PBANKA_040770,PBANKA_041610,PBANKA_060560,PBANKA_080770,PBANKA_092540,PBANKA_093930,PBANKA_094360,PBANKA_100720,PBANKA_112910,PBANKA_112960,PBANKA_123650,PBANKA_124420,PBANKA_130800,PBANKA_132920,PBANKA_133130,PBANKA_133990,PBANKA_145880
	GO:0008152	p	metabolic process	13/69	639/2132	0.0259	0.986	PBANKA_021060,PBANKA_040170,PBANKA_040770,PBANKA_094360,PBANKA_100340,PBANKA_100720,PBANKA_101140,PBANKA_112910,PBANKA_123020,PBANKA_134660,PBANKA_134880,PBANKA_140650,PBANKA_141770
	GO:0016787	e	hydrolase activity	19/69	402/2132	0.0273	0.988	PBANKA_020270,PBANKA_041610,PBANKA_051590,PBANKA_060560,PBANKA_080770,PBANKA_092540,PBANKA_093930,PBANKA_100200,PBANKA_101140,PBANKA_112960,PBANKA_122670,PBANKA_123650,PBANKA_124420,PBANKA_130800,PBANKA_132920,PBANKA_133130,PBANKA_134880,PBANKA_140650,PBANKA_145880
	GO:0007049	e	cell cycle	2/69	20/2132	0.0273	0.988	PBANKA_101170,PBANKA_133750
	GO:0034470	e	ncRNA processing	2/69	20/2132	0.0273	0.988	PBANKA_040170,PBANKA_141770
	GO:0004252	e	serine-type endopeptidase activity	1/69	8/2132	0.028	0.988	PBANKA_140650
	GO:0004221	e	obsolete ubiquitin thiolesterase activity	1/69	8/2132	0.028	0.988	PBANKA_021060
	GO:0009986	e	cell surface	1/69	8/2132	0.028	0.988	PBANKA_040770
	GO:0006260	e	DNA replication	3/69	36/2132	0.0295	0.988	PBANKA_100720,PBANKA_112910,PBANKA_134880
	GO:1901363	e	heterocyclic compound binding	28/69	658/2132	0.0326	1	PBANKA_020270,PBANKA_041660,PBANKA_060560,PBANKA_070240,PBANKA_071970,PBANKA_080680,PBANKA_080750,PBANKA_080770,PBANKA_081990,PBANKA_092540,PBANKA_093930,PBANKA_100720,PBANKA_101140,PBANKA_101170,PBANKA_102940,PBANKA_110230,PBANKA_112910,PBANKA_112960,PBANKA_122670,PBANKA_123020,PBANKA_123650,PBANKA_124420,PBANKA_130800,PBANKA_133130,PBANKA_134660,PBANKA_134880,PBANKA_141770,PBANKA_145880
	GO:0097159	e	organic cyclic compound binding	28/69	658/2132	0.0326	1	PBANKA_020270,PBANKA_041660,PBANKA_060560,PBANKA_070240,PBANKA_071970,PBANKA_080680,PBANKA_080750,PBANKA_080770,PBANKA_081990,PBANKA_092540,PBANKA_093930,PBANKA_100720,PBANKA_101140,PBANKA_101170,PBANKA_102940,PBANKA_110230,PBANKA_112910,PBANKA_112960,PBANKA_122670,PBANKA_123020,PBANKA_123650,PBANKA_124420,PBANKA_130800,PBANKA_133130,PBANKA_134660,PBANKA_134880,PBANKA_141770,PBANKA_145880
	GO:0017171	e	serine hydrolase activity	1/69	9/2132	0.0347	1	PBANKA_140650
	GO:0033043	e	regulation of organelle organization	1/69	9/2132	0.0347	1	PBANKA_133990
	GO:0008236	e	serine-type peptidase activity	1/69	9/2132	0.0347	1	PBANKA_140650
	GO:1902494	e	catalytic complex	4/69	56/2132	0.0352	1	PBANKA_041610,PBANKA_092540,PBANKA_112910,PBANKA_132920
	GO:0044427	e	chromosomal part	2/69	23/2132	0.0389	1	PBANKA_100720,PBANKA_112910
	GO:0000280	e	nuclear division	1/69	10/2132	0.042	1	PBANKA_133750
	GO:0070647	e	protein modification by small protein conjugation or removal	1/69	10/2132	0.042	1	PBANKA_021060
	GO:0048285	e	organelle fission	1/69	10/2132	0.042	1	PBANKA_133750
	GO:0006817	e	phosphate ion transport	1/69	10/2132	0.042	1	PBANKA_062130
	GO:0007067	e	mitotic nuclear division	1/69	10/2132	0.042	1	PBANKA_133750
	GO:0044710	p	single-organism metabolic process	2/69	195/2132	0.0424	1	PBANKA_100340,PBANKA_134660
	GO:0006325	e	chromatin organization	2/69	24/2132	0.0432	1	PBANKA_020300,PBANKA_081990
	GO:0034660	e	ncRNA metabolic process	3/69	41/2132	0.0441	1	PBANKA_040170,PBANKA_134660,PBANKA_141770
	GO:0016740	p	transferase activity	2/69	193/2132	0.0446	1	PBANKA_112910,PBANKA_123020
	GO:1901362	p	organic cyclic compound biosynthetic process	0/69	93/2132	0.0461	1
	GO:0018130	p	heterocycle biosynthetic process	0/69	91/2132	0.0493	1
	GO:0015698	e	inorganic anion transport	1/69	11/2132	0.0497	1	PBANKA_062130
	GO:0034399	e	nuclear periphery	1/69	11/2132	0.0497	1	PBANKA_081990
Cluster 7	GO:0051301	e	cell division	3/66	8/2132	0.000119	0.036	PBANKA_101170,PBANKA_131280,PBANKA_133750
	GO:0007018	e	microtubule-based movement	5/66	26/2132	0.00016	0.042	PBANKA_020270,PBANKA_021400,PBANKA_050450,PBANKA_050730,PBANKA_145880
	GO:0003777	e	microtubule motor activity	5/66	26/2132	0.00016	0.042	PBANKA_020270,PBANKA_021400,PBANKA_050450,PBANKA_050730,PBANKA_145880
	GO:0006928	e	movement of cell or subcellular component	6/66	38/2132	0.000177	0.048	PBANKA_020270,PBANKA_021400,PBANKA_040260,PBANKA_050450,PBANKA_050730,PBANKA_145880
	GO:0007017	e	microtubule-based process	6/66	38/2132	0.000177	0.048	PBANKA_020270,PBANKA_021400,PBANKA_050450,PBANKA_050730,PBANKA_090360,PBANKA_145880
	GO:0005887	e	integral component of plasma membrane	3/66	10/2132	0.000277	0.068	PBANKA_080630,PBANKA_136010,PBANKA_142220
	GO:0044459	e	plasma membrane part	4/66	20/2132	0.000404	0.076	PBANKA_080630,PBANKA_136010,PBANKA_142220,PBANKA_143470
	GO:0005875	e	microtubule associated complex	5/66	31/2132	0.000407	0.082	PBANKA_020270,PBANKA_021400,PBANKA_050450,PBANKA_050730,PBANKA_145880
	GO:0044763	e	single-organism cellular process	20/66	318/2132	0.000421	0.084	PBANKA_020270,PBANKA_021400,PBANKA_040260,PBANKA_050450,PBANKA_050730,PBANKA_061540,PBANKA_090360,PBANKA_100950,PBANKA_101170,PBANKA_101790,PBANKA_103230,PBANKA_120210,PBANKA_122380,PBANKA_124530,PBANKA_131280,PBANKA_131750,PBANKA_133750,PBANKA_140260,PBANKA_142220,PBANKA_145880
	GO:0005923	e	bicellular tight junction	1/66	1/2132	0.000463	0.086	PBANKA_124530
	GO:0003883	e	CTP synthase activity	1/66	1/2132	0.000463	0.086	PBANKA_103230
	GO:0003910	e	DNA ligase (ATP) activity	1/66	1/2132	0.000463	0.086	PBANKA_140260
	GO:0006829	e	zinc II ion transport	1/66	1/2132	0.000463	0.086	PBANKA_142220
	GO:0030132	e	clathrin coat of coated pit	1/66	1/2132	0.000463	0.086	PBANKA_143470
	GO:0008964	e	phosphoenolpyruvate carboxylase activity	1/66	1/2132	0.000463	0.086	PBANKA_101790
	GO:0070160	e	occluding junction	1/66	1/2132	0.000463	0.086	PBANKA_124530
	GO:0005911	e	cell-cell junction	1/66	1/2132	0.000463	0.086	PBANKA_124530
	GO:0051056	e	regulation of small GTPase mediated signal transduction	1/66	1/2132	0.000463	0.086	PBANKA_130680
	GO:0046915	e	transition metal ion transmembrane transporter activity	1/66	1/2132	0.000463	0.086	PBANKA_142220
	GO:0017057	e	6-phosphogluconolactonase activity	1/66	1/2132	0.000463	0.086	PBANKA_131750
	GO:1902531	e	regulation of intracellular signal transduction	1/66	1/2132	0.000463	0.086	PBANKA_130680
	GO:0006266	e	DNA ligation	1/66	1/2132	0.000463	0.086	PBANKA_140260
	GO:0005086	e	ARF guanyl-nucleotide exchange factor activity	1/66	1/2132	0.000463	0.086	PBANKA_130680
	GO:0006273	e	lagging strand elongation	1/66	1/2132	0.000463	0.086	PBANKA_140260
	GO:0007266	e	Rho protein signal transduction	1/66	1/2132	0.000463	0.086	PBANKA_120540
	GO:0007265	e	Ras protein signal transduction	1/66	1/2132	0.000463	0.086	PBANKA_120540
	GO:0003909	e	DNA ligase activity	1/66	1/2132	0.000463	0.086	PBANKA_140260
	GO:0006434	e	seryl-tRNA aminoacylation	1/66	1/2132	0.000463	0.086	PBANKA_061540
	GO:0004345	e	glucose-6-phosphate dehydrogenase activity	1/66	1/2132	0.000463	0.086	PBANKA_131750
	GO:0032238	e	adenosine transport	1/66	1/2132	0.000463	0.086	PBANKA_136010
	GO:0032012	e	regulation of ARF protein signal transduction	1/66	1/2132	0.000463	0.086	PBANKA_130680
	GO:0015930	e	glutamate synthase activity	1/66	1/2132	0.000463	0.086	PBANKA_100950
	GO:0006537	e	glutamate biosynthetic process	1/66	1/2132	0.000463	0.086	PBANKA_100950
	GO:0046578	e	regulation of Ras protein signal transduction	1/66	1/2132	0.000463	0.086	PBANKA_130680
	GO:0006898	e	receptor-mediated endocytosis	1/66	1/2132	0.000463	0.086	PBANKA_143470
	GO:0005819	e	spindle	1/66	1/2132	0.000463	0.086	PBANKA_131280
	GO:0030054	e	cell junction	1/66	1/2132	0.000463	0.086	PBANKA_124530
	GO:0004828	e	serine-tRNA ligase activity	1/66	1/2132	0.000463	0.086	PBANKA_061540
	GO:0051103	e	DNA ligation involved in DNA repair	1/66	1/2132	0.000463	0.086	PBANKA_140260
	GO:0016886	e	ligase activity, forming phosphoric ester bonds	1/66	1/2132	0.000463	0.086	PBANKA_140260
	GO:0005385	e	zinc ion transmembrane transporter activity	1/66	1/2132	0.000463	0.086	PBANKA_142220
	GO:0004611	e	phosphoenolpyruvate carboxykinase activity	1/66	1/2132	0.000463	0.086	PBANKA_101790
	GO:0015631	e	tubulin binding	3/66	12/2132	0.000548	0.116	PBANKA_020270,PBANKA_133750,PBANKA_145880
	GO:0008017	e	microtubule binding	3/66	12/2132	0.000548	0.116	PBANKA_020270,PBANKA_133750,PBANKA_145880
	GO:0032403	e	protein complex binding	3/66	13/2132	0.000737	0.134	PBANKA_020270,PBANKA_133750,PBANKA_145880
	GO:0030286	e	dynein complex	3/66	14/2132	0.000969	0.27	PBANKA_021400,PBANKA_050450,PBANKA_050730
	GO:0031226	e	intrinsic component of plasma membrane	3/66	15/2132	0.00125	0.28	PBANKA_080630,PBANKA_136010,PBANKA_142220
	GO:0044437	e	vacuolar part	2/66	7/2132	0.00139	0.284	PBANKA_122380,PBANKA_143220
	GO:0005813	e	centrosome	2/66	7/2132	0.00139	0.284	PBANKA_131280,PBANKA_133750
	GO:0044699	e	single-organism process	22/66	400/2132	0.00147	0.31	PBANKA_020270,PBANKA_021400,PBANKA_040260,PBANKA_050450,PBANKA_050730,PBANKA_061540,PBANKA_080630,PBANKA_090360,PBANKA_100950,PBANKA_101170,PBANKA_101790,PBANKA_103230,PBANKA_120210,PBANKA_122380,PBANKA_124530,PBANKA_131280,PBANKA_131750,PBANKA_133750,PBANKA_136010,PBANKA_140260,PBANKA_142220,PBANKA_145880
	GO:0005856	e	cytoskeleton	3/66	16/2132	0.00158	0.322	PBANKA_131280,PBANKA_133750,PBANKA_134170
	GO:0004843	e	thiol-dependent ubiquitin-specific protease activity	1/66	2/2132	0.00181	0.34	PBANKA_123150
	GO:0015851	e	nucleobase transport	1/66	2/2132	0.00181	0.34	PBANKA_136010
	GO:0008360	e	regulation of cell shape	1/66	2/2132	0.00181	0.34	PBANKA_040260
	GO:0015977	e	carbon fixation	1/66	2/2132	0.00181	0.34	PBANKA_101790
	GO:0006863	e	purine nucleobase transport	1/66	2/2132	0.00181	0.34	PBANKA_136010
	GO:0000041	e	transition metal ion transport	1/66	2/2132	0.00181	0.34	PBANKA_142220
	GO:0005657	e	replication fork	1/66	2/2132	0.00181	0.34	PBANKA_140260
	GO:0043650	e	dicarboxylic acid biosynthetic process	1/66	2/2132	0.00181	0.34	PBANKA_100950
	GO:0101005	e	ubiquitinyl hydrolase activity	1/66	2/2132	0.00181	0.34	PBANKA_123150
	GO:0005774	e	vacuolar membrane	1/66	2/2132	0.00181	0.34	PBANKA_143220
	GO:0022604	e	regulation of cell morphogenesis	1/66	2/2132	0.00181	0.34	PBANKA_040260
	GO:0022603	e	regulation of anatomical structure morphogenesis	1/66	2/2132	0.00181	0.34	PBANKA_040260
	GO:0036459	e	thiol-dependent ubiquitinyl hydrolase activity	1/66	2/2132	0.00181	0.34	PBANKA_123150
	GO:0000287	e	magnesium ion binding	3/66	17/2132	0.00197	0.346	PBANKA_080630,PBANKA_120210,PBANKA_140260
	GO:0031090	e	organelle membrane	3/66	19/2132	0.00293	0.534	PBANKA_090360,PBANKA_120490,PBANKA_143220
	GO:0007049	e	cell cycle	3/66	20/2132	0.00351	0.548	PBANKA_101170,PBANKA_131280,PBANKA_133750
	GO:0000280	e	nuclear division	2/66	10/2132	0.00379	0.55	PBANKA_131280,PBANKA_133750
	GO:0048285	e	organelle fission	2/66	10/2132	0.00379	0.55	PBANKA_131280,PBANKA_133750
	GO:0007067	e	mitotic nuclear division	2/66	10/2132	0.00379	0.55	PBANKA_131280,PBANKA_133750
	GO:0043141	e	ATP-dependent 5'-3' DNA helicase activity	1/66	3/2132	0.004	0.57	PBANKA_113820
	GO:0016638	e	oxidoreductase activity, acting on the CH-NH2 group of donors	1/66	3/2132	0.004	0.57	PBANKA_100950
	GO:0016639	e	oxidoreductase activity, acting on the CH-NH2 group of donors, NAD or NADP as acceptor	1/66	3/2132	0.004	0.57	PBANKA_100950
	GO:0015858	e	nucleoside transport	1/66	3/2132	0.004	0.57	PBANKA_136010
	GO:0050793	e	regulation of developmental process	1/66	3/2132	0.004	0.57	PBANKA_040260
	GO:0030130	e	clathrin coat of trans-Golgi network vesicle	1/66	3/2132	0.004	0.57	PBANKA_143470
	GO:0005057	e	receptor signaling protein activity	1/66	3/2132	0.004	0.57	PBANKA_101330
	GO:0071976	e	cell gliding	1/66	3/2132	0.004	0.57	PBANKA_040260
	GO:0005868	e	cytoplasmic dynein complex	1/66	3/2132	0.004	0.57	PBANKA_050450
	GO:0009966	e	regulation of signal transduction	1/66	3/2132	0.004	0.57	PBANKA_130680
	GO:0031965	e	nuclear membrane	1/66	3/2132	0.004	0.57	PBANKA_090360
	GO:0000220	e	vacuolar proton-transporting V-type ATPase, V0 domain	1/66	3/2132	0.004	0.57	PBANKA_122380
	GO:0005337	e	nucleoside transmembrane transporter activity	1/66	3/2132	0.004	0.57	PBANKA_136010
	GO:0010646	e	regulation of cell communication	1/66	3/2132	0.004	0.57	PBANKA_130680
	GO:0035891	e	exit from host cell	1/66	3/2132	0.004	0.57	PBANKA_143220
	GO:0006271	e	DNA strand elongation involved in DNA replication	1/66	3/2132	0.004	0.57	PBANKA_140260
	GO:0044310	e	osmiophilic body	1/66	3/2132	0.004	0.57	PBANKA_143220
	GO:0015914	e	phospholipid transport	1/66	3/2132	0.004	0.57	PBANKA_080630
	GO:0006206	e	pyrimidine nucleobase metabolic process	1/66	3/2132	0.004	0.57	PBANKA_103230
	GO:0070838	e	divalent metal ion transport	1/66	3/2132	0.004	0.57	PBANKA_142220
	GO:0009084	e	glutamine family amino acid biosynthetic process	1/66	3/2132	0.004	0.57	PBANKA_100950
	GO:0033179	e	proton-transporting V-type ATPase, V0 domain	1/66	3/2132	0.004	0.57	PBANKA_122380
	GO:0033177	e	proton-transporting two-sector ATPase complex, proton-transporting domain	1/66	3/2132	0.004	0.57	PBANKA_122380
	GO:0004012	e	phospholipid-translocating ATPase activity	1/66	3/2132	0.004	0.57	PBANKA_080630
	GO:0032784	e	regulation of DNA-templated transcription, elongation	1/66	3/2132	0.004	0.57	PBANKA_010920
	GO:1901505	e	carbohydrate derivative transporter activity	1/66	3/2132	0.004	0.57	PBANKA_136010
	GO:0015932	e	nucleobase-containing compound transmembrane transporter activity	1/66	3/2132	0.004	0.57	PBANKA_136010
	GO:0072509	e	divalent inorganic cation transmembrane transporter activity	1/66	3/2132	0.004	0.57	PBANKA_142220
	GO:0098805	e	whole membrane	1/66	3/2132	0.004	0.57	PBANKA_143220
	GO:0072511	e	divalent inorganic cation transport	1/66	3/2132	0.004	0.57	PBANKA_142220
	GO:0004707	e	MAP kinase activity	1/66	3/2132	0.004	0.57	PBANKA_101330
	GO:0004702	e	receptor signaling protein serine/threonine kinase activity	1/66	3/2132	0.004	0.57	PBANKA_101330
	GO:0019783	e	ubiquitin-like protein-specific protease activity	1/66	3/2132	0.004	0.57	PBANKA_123150
	GO:0035890	e	exit from host	1/66	3/2132	0.004	0.57	PBANKA_143220
	GO:0043139	e	5'-3' DNA helicase activity	1/66	3/2132	0.004	0.57	PBANKA_113820
	GO:0023051	e	regulation of signaling	1/66	3/2132	0.004	0.57	PBANKA_130680
	GO:0022616	e	DNA strand elongation	1/66	3/2132	0.004	0.57	PBANKA_140260
	GO:0005815	e	microtubule organizing center	2/66	11/2132	0.00493	0.59	PBANKA_131280,PBANKA_133750
	GO:0022891	e	substrate-specific transmembrane transporter activity	4/66	37/2132	0.00585	0.71	PBANKA_080630,PBANKA_122380,PBANKA_136010,PBANKA_142220
	GO:0020005	e	symbiont-containing vacuole membrane	2/66	12/2132	0.00627	0.716	PBANKA_090360,PBANKA_143220
	GO:0016579	e	protein deubiquitination	1/66	4/2132	0.00697	0.734	PBANKA_123150
	GO:0006357	e	regulation of transcription from RNA polymerase II promoter	1/66	4/2132	0.00697	0.734	PBANKA_010920
	GO:0030125	e	clathrin vesicle coat	1/66	4/2132	0.00697	0.734	PBANKA_143470
	GO:0009112	e	nucleobase metabolic process	1/66	4/2132	0.00697	0.734	PBANKA_103230
	GO:0070646	e	protein modification by small protein removal	1/66	4/2132	0.00697	0.734	PBANKA_123150
	GO:0050661	e	NADP binding	1/66	4/2132	0.00697	0.734	PBANKA_131750
	GO:0030118	e	clathrin coat	1/66	4/2132	0.00697	0.734	PBANKA_143470
	GO:0016831	e	carboxy-lyase activity	1/66	4/2132	0.00697	0.734	PBANKA_101790
	GO:0005085	e	guanyl-nucleotide exchange factor activity	1/66	4/2132	0.00697	0.734	PBANKA_130680
	GO:0008154	e	actin polymerization or depolymerization	1/66	4/2132	0.00697	0.734	PBANKA_124530
	GO:0007015	e	actin filament organization	1/66	4/2132	0.00697	0.734	PBANKA_124530
	GO:0015748	e	organophosphate ester transport	1/66	4/2132	0.00697	0.734	PBANKA_080630
	GO:0015662	e	ATPase activity, coupled to transmembrane movement of ions, phosphorylative mechanism	1/66	4/2132	0.00697	0.734	PBANKA_080630
	GO:1901264	e	carbohydrate derivative transport	1/66	4/2132	0.00697	0.734	PBANKA_136010
	GO:0005871	e	kinesin complex	2/66	13/2132	0.00779	0.742	PBANKA_020270,PBANKA_145880
	GO:0006812	e	cation transport	3/66	26/2132	0.00875	0.766	PBANKA_080630,PBANKA_122380,PBANKA_142220
	GO:0008324	e	cation transmembrane transporter activity	3/66	26/2132	0.00875	0.766	PBANKA_080630,PBANKA_122380,PBANKA_142220
	GO:1903047	e	mitotic cell cycle process	2/66	14/2132	0.00952	0.836	PBANKA_131280,PBANKA_133750
	GO:0044877	e	macromolecular complex binding	3/66	27/2132	0.00995	0.846	PBANKA_020270,PBANKA_133750,PBANKA_145880
	GO:0008152	p	metabolic process	11/66	639/2132	0.0102	0.848	PBANKA_010920,PBANKA_061540,PBANKA_100950,PBANKA_101330,PBANKA_101790,PBANKA_103230,PBANKA_120210,PBANKA_123150,PBANKA_131750,PBANKA_140260,PBANKA_144900
	GO:0004190	e	aspartic-type endopeptidase activity	1/66	5/2132	0.0107	0.85	PBANKA_144900
	GO:0006006	e	glucose metabolic process	1/66	5/2132	0.0107	0.85	PBANKA_131750
	GO:0030036	e	actin cytoskeleton organization	1/66	5/2132	0.0107	0.85	PBANKA_124530
	GO:0006536	e	glutamate metabolic process	1/66	5/2132	0.0107	0.85	PBANKA_100950
	GO:0016469	e	proton-transporting two-sector ATPase complex	1/66	5/2132	0.0107	0.85	PBANKA_122380
	GO:0030145	e	manganese ion binding	1/66	5/2132	0.0107	0.85	PBANKA_140260
	GO:0070001	e	aspartic-type peptidase activity	1/66	5/2132	0.0107	0.85	PBANKA_144900
	GO:0006220	e	pyrimidine nucleotide metabolic process	1/66	5/2132	0.0107	0.85	PBANKA_103230
	GO:0006221	e	pyrimidine nucleotide biosynthetic process	1/66	5/2132	0.0107	0.85	PBANKA_103230
	GO:0007059	e	chromosome segregation	1/66	5/2132	0.0107	0.85	PBANKA_101170
	GO:0005548	e	phospholipid transporter activity	1/66	5/2132	0.0107	0.85	PBANKA_080630
	GO:0006897	e	endocytosis	1/66	5/2132	0.0107	0.85	PBANKA_143470
	GO:0048583	e	regulation of response to stimulus	1/66	5/2132	0.0107	0.85	PBANKA_130680
	GO:0098588	e	bounding membrane of organelle	2/66	15/2132	0.0115	0.854	PBANKA_120490,PBANKA_143220
	GO:0022892	e	substrate-specific transporter activity	5/66	61/2132	0.0115	0.854	PBANKA_080630,PBANKA_122380,PBANKA_136010,PBANKA_142220,PBANKA_143470
	GO:0016020	e	membrane	17/66	335/2132	0.0116	0.854	PBANKA_040600,PBANKA_040620,PBANKA_041790,PBANKA_080120,PBANKA_090360,PBANKA_100540,PBANKA_101170,PBANKA_114010,PBANKA_120490,PBANKA_120540,PBANKA_121470,PBANKA_122380,PBANKA_123520,PBANKA_130680,PBANKA_134320,PBANKA_143220,PBANKA_144900
	GO:0044260	p	cellular macromolecule metabolic process	6/66	429/2132	0.0131	0.894	PBANKA_010920,PBANKA_061540,PBANKA_101330,PBANKA_120210,PBANKA_123150,PBANKA_140260
	GO:0015075	e	ion transmembrane transporter activity	3/66	30/2132	0.0142	0.906	PBANKA_080630,PBANKA_122380,PBANKA_142220
	GO:0016740	p	transferase activity	1/66	193/2132	0.0144	0.906	PBANKA_101330
	GO:0043170	p	macromolecule metabolic process	7/66	465/2132	0.0147	0.908	PBANKA_010920,PBANKA_061540,PBANKA_101330,PBANKA_120210,PBANKA_123150,PBANKA_140260,PBANKA_144900
	GO:0046873	e	metal ion transmembrane transporter activity	1/66	6/2132	0.0151	0.912	PBANKA_142220
	GO:0051536	e	iron-sulfur cluster binding	1/66	6/2132	0.0151	0.912	PBANKA_100950
	GO:0016830	e	carbon-carbon lyase activity	1/66	6/2132	0.0151	0.912	PBANKA_101790
	GO:0051156	e	glucose 6-phosphate metabolic process	1/66	6/2132	0.0151	0.912	PBANKA_131750
	GO:0006739	e	NADP metabolic process	1/66	6/2132	0.0151	0.912	PBANKA_131750
	GO:0004003	e	ATP-dependent DNA helicase activity	1/66	6/2132	0.0151	0.912	PBANKA_113820
	GO:0005996	e	monosaccharide metabolic process	1/66	6/2132	0.0151	0.912	PBANKA_131750
	GO:0098797	e	plasma membrane protein complex	1/66	6/2132	0.0151	0.912	PBANKA_143470
	GO:0006098	e	pentose-phosphate shunt	1/66	6/2132	0.0151	0.912	PBANKA_131750
	GO:0019318	e	hexose metabolic process	1/66	6/2132	0.0151	0.912	PBANKA_131750
	GO:0051540	e	metal cluster binding	1/66	6/2132	0.0151	0.912	PBANKA_100950
	GO:0019682	e	glyceraldehyde-3-phosphate metabolic process	1/66	6/2132	0.0151	0.912	PBANKA_131750
	GO:0005874	e	microtubule	2/66	17/2132	0.016	0.92	PBANKA_131280,PBANKA_133750
	GO:0005096	e	GTPase activator activity	2/66	17/2132	0.016	0.92
	GO:0019829	e	cation-transporting ATPase activity	2/66	17/2132	0.016	0.92	PBANKA_080630,PBANKA_122380
	GO:0022857	e	transmembrane transporter activity	4/66	49/2132	0.018	0.964	PBANKA_080630,PBANKA_122380,PBANKA_136010,PBANKA_142220
	GO:0052192	e	movement in environment of other organism involved in symbiotic interaction	2/66	18/2132	0.0186	0.964	PBANKA_040260,PBANKA_143220
	GO:0042625	e	ATPase coupled ion transmembrane transporter activity	2/66	18/2132	0.0186	0.964	PBANKA_080630,PBANKA_122380
	GO:0030695	e	GTPase regulator activity	2/66	18/2132	0.0186	0.964	PBANKA_120540,PBANKA_133630
	GO:0052126	e	movement in host environment	2/66	18/2132	0.0186	0.964	PBANKA_040260,PBANKA_143220
	GO:0044430	e	cytoskeletal part	7/66	110/2132	0.02	0.964	PBANKA_020270,PBANKA_021400,PBANKA_050450,PBANKA_050730,PBANKA_131280,PBANKA_133750,PBANKA_145880
	GO:0015991	e	ATP hydrolysis coupled proton transport	1/66	7/2132	0.0201	0.964	PBANKA_122380
	GO:0015988	e	energy coupled proton transmembrane transport, against electrochemical gradient	1/66	7/2132	0.0201	0.964	PBANKA_122380
	GO:0009064	e	glutamine family amino acid metabolic process	1/66	7/2132	0.0201	0.964	PBANKA_100950
	GO:0030029	e	actin filament-based process	1/66	7/2132	0.0201	0.964	PBANKA_124530
	GO:0090662	e	ATP hydrolysis coupled transmembrane transport	1/66	7/2132	0.0201	0.964	PBANKA_122380
	GO:0006869	e	lipid transport	1/66	7/2132	0.0201	0.964	PBANKA_080630
	GO:0046933	e	proton-transporting ATP synthase activity, rotational mechanism	1/66	7/2132	0.0201	0.964	PBANKA_122380
	GO:1902589	e	single-organism organelle organization	3/66	34/2132	0.0213	0.964	PBANKA_124530,PBANKA_131280,PBANKA_133750
	GO:0022402	e	cell cycle process	2/66	19/2132	0.0214	0.964	PBANKA_131280,PBANKA_133750
	GO:0008047	e	enzyme activator activity	2/66	19/2132	0.0214	0.964	PBANKA_120540,PBANKA_133630
	GO:0044237	p	cellular metabolic process	10/66	564/2132	0.0216	0.964	PBANKA_010920,PBANKA_061540,PBANKA_100950,PBANKA_101330,PBANKA_101790,PBANKA_103230,PBANKA_120210,PBANKA_123150,PBANKA_131750,PBANKA_140260
	GO:0060589	e	nucleoside-triphosphatase regulator activity	2/66	20/2132	0.0244	0.98	PBANKA_120540,PBANKA_133630
	GO:0022853	e	active ion transmembrane transporter activity	2/66	20/2132	0.0244	0.98	PBANKA_080630,PBANKA_122380
	GO:0016616	e	oxidoreductase activity, acting on the CH-OH group of donors, NAD or NADP as acceptor	1/66	8/2132	0.0258	0.984	PBANKA_131750
	GO:0030001	e	metal ion transport	1/66	8/2132	0.0258	0.984	PBANKA_142220
	GO:0004871	e	signal transducer activity	1/66	8/2132	0.0258	0.984	PBANKA_101330
	GO:0004221	e	obsolete ubiquitin thiolesterase activity	1/66	8/2132	0.0258	0.984	PBANKA_123150
	GO:0006310	e	DNA recombination	1/66	8/2132	0.0258	0.984	PBANKA_140260
	GO:0048870	e	cell motility	1/66	8/2132	0.0258	0.984	PBANKA_040260
	GO:0016879	e	ligase activity, forming carbon-nitrogen bonds	1/66	8/2132	0.0258	0.984	PBANKA_103230
	GO:0072528	e	pyrimidine-containing compound biosynthetic process	1/66	8/2132	0.0258	0.984	PBANKA_103230
	GO:0072527	e	pyrimidine-containing compound metabolic process	1/66	8/2132	0.0258	0.984	PBANKA_103230
	GO:0022890	e	inorganic cation transmembrane transporter activity	2/66	21/2132	0.0276	0.984	PBANKA_122380,PBANKA_142220
	GO:0005886	e	plasma membrane	3/66	37/2132	0.0279	0.984	PBANKA_090360,PBANKA_101170,PBANKA_143220
	GO:0071704	p	organic substance metabolic process	11/66	588/2132	0.0281	0.984	PBANKA_010920,PBANKA_061540,PBANKA_100950,PBANKA_101330,PBANKA_101790,PBANKA_103230,PBANKA_120210,PBANKA_123150,PBANKA_131750,PBANKA_140260,PBANKA_144900
	GO:0005215	e	transporter activity	5/66	76/2132	0.0302	0.99	PBANKA_080630,PBANKA_122380,PBANKA_136010,PBANKA_142220,PBANKA_143470
	GO:0099512	e	supramolecular fiber	2/66	22/2132	0.0311	1	PBANKA_131280,PBANKA_133750
	GO:0099513	e	polymeric cytoskeletal fiber	2/66	22/2132	0.0311	1	PBANKA_131280,PBANKA_133750
	GO:0036442	e	hydrogen-exporting ATPase activity	1/66	9/2132	0.032	1	PBANKA_122380
	GO:0015711	e	organic anion transport	1/66	9/2132	0.032	1	PBANKA_080630
	GO:1901607	e	alpha-amino acid biosynthetic process	1/66	9/2132	0.032	1	PBANKA_100950
	GO:0005319	e	lipid transporter activity	1/66	9/2132	0.032	1	PBANKA_080630
	GO:0015931	e	nucleobase-containing compound transport	1/66	9/2132	0.032	1	PBANKA_136010
	GO:0006081	e	cellular aldehyde metabolic process	1/66	9/2132	0.032	1	PBANKA_131750
	GO:0046961	e	proton-transporting ATPase activity, rotational mechanism	1/66	9/2132	0.032	1	PBANKA_122380
	GO:0052689	e	carboxylic ester hydrolase activity	1/66	9/2132	0.032	1	PBANKA_131750
	GO:0051701	e	interaction with host	2/66	23/2132	0.0347	1	PBANKA_040260,PBANKA_143220
	GO:0016874	e	ligase activity	3/66	40/2132	0.0357	1	PBANKA_061540,PBANKA_103230,PBANKA_140260
	GO:0097708	e	intracellular vesicle	3/66	41/2132	0.0385	1	PBANKA_090360,PBANKA_120490,PBANKA_143220
	GO:0031410	e	cytoplasmic vesicle	3/66	41/2132	0.0385	1	PBANKA_090360,PBANKA_120490,PBANKA_143220
	GO:0098772	e	molecular function regulator	3/66	41/2132	0.0385	1	PBANKA_120540,PBANKA_130680,PBANKA_133630
	GO:0040011	e	locomotion	2/66	24/2132	0.0386	1	PBANKA_040260,PBANKA_143220
	GO:0044419	e	interspecies interaction between organisms	2/66	24/2132	0.0386	1	PBANKA_040260,PBANKA_143220
	GO:0070647	e	protein modification by small protein conjugation or removal	1/66	10/2132	0.0387	1	PBANKA_123150
	GO:0043648	e	dicarboxylic acid metabolic process	1/66	10/2132	0.0387	1	PBANKA_100950
	GO:0016614	e	oxidoreductase activity, acting on CH-OH group of donors	1/66	10/2132	0.0387	1	PBANKA_131750
	GO:0098655	e	cation transmembrane transport	1/66	10/2132	0.0387	1	PBANKA_122380
	GO:0098662	e	inorganic cation transmembrane transport	1/66	10/2132	0.0387	1	PBANKA_122380
	GO:0098660	e	inorganic ion transmembrane transport	1/66	10/2132	0.0387	1	PBANKA_122380
	GO:1902600	e	hydrogen ion transmembrane transport	1/66	10/2132	0.0387	1	PBANKA_122380
	GO:0044769	e	ATPase activity, coupled to transmembrane movement of ions, rotational mechanism	1/66	10/2132	0.0387	1	PBANKA_122380
	GO:0034641	p	cellular nitrogen compound metabolic process	6/66	378/2132	0.0392	1	PBANKA_010920,PBANKA_061540,PBANKA_103230,PBANKA_120210,PBANKA_131750,PBANKA_140260
	GO:0031982	e	vesicle	3/66	43/2132	0.0445	1	PBANKA_090360,PBANKA_120490,PBANKA_143220
	GO:0044238	p	primary metabolic process	11/66	561/2132	0.0458	1	PBANKA_010920,PBANKA_061540,PBANKA_100950,PBANKA_101330,PBANKA_101790,PBANKA_103230,PBANKA_120210,PBANKA_123150,PBANKA_131750,PBANKA_140260,PBANKA_144900
	GO:0006101	e	citrate metabolic process	1/66	11/2132	0.0459	1	PBANKA_101790
	GO:0006099	e	tricarboxylic acid cycle	1/66	11/2132	0.0459	1	PBANKA_101790
	GO:0008652	e	cellular amino acid biosynthetic process	1/66	11/2132	0.0459	1	PBANKA_100950
	GO:0030430	e	host cell cytoplasm	1/66	11/2132	0.0459	1	PBANKA_090360
	GO:0042626	e	ATPase activity, coupled to transmembrane movement of substances	2/66	26/2132	0.0471	1	PBANKA_080630,PBANKA_122380
	GO:0044421	e	extracellular region part	2/66	26/2132	0.0471	1	PBANKA_090360,PBANKA_143220
	GO:0043492	e	ATPase activity, coupled to movement of substances	2/66	26/2132	0.0471	1	PBANKA_080630,PBANKA_122380
	GO:0006811	e	ion transport	3/66	44/2132	0.0477	1	PBANKA_080630,PBANKA_122380,PBANKA_142220
Cluster 8	GO:0044403	e	symbiosis, encompassing mutualism through parasitism	1/45	1/2132	0.000215	0.034	PBANKA_130390
	GO:0019079	e	viral genome replication	1/45	1/2132	0.000215	0.034	PBANKA_130390
	GO:0003968	e	RNA-directed RNA polymerase activity	1/45	1/2132	0.000215	0.034	PBANKA_130390
	GO:0016032	e	viral process	1/45	1/2132	0.000215	0.034	PBANKA_130390
	GO:0044764	e	multi-organism cellular process	1/45	1/2132	0.000215	0.034	PBANKA_130390
	GO:0006420	e	arginyl-tRNA aminoacylation	1/45	1/2132	0.000215	0.034	PBANKA_132010
	GO:0004814	e	arginine-tRNA ligase activity	1/45	1/2132	0.000215	0.034	PBANKA_132010
	GO:0007018	e	microtubule-based movement	4/45	26/2132	0.00022	0.034	PBANKA_050730,PBANKA_060120,PBANKA_101830,PBANKA_145830
	GO:0003777	e	microtubule motor activity	4/45	26/2132	0.00022	0.034	PBANKA_050730,PBANKA_060120,PBANKA_101830,PBANKA_145830
	GO:0004114	e	3',5'-cyclic-nucleotide phosphodiesterase activity	1/45	2/2132	0.000848	0.154	PBANKA_060790
	GO:0004112	e	cyclic-nucleotide phosphodiesterase activity	1/45	2/2132	0.000848	0.154	PBANKA_060790
	GO:0006426	e	glycyl-tRNA aminoacylation	1/45	2/2132	0.000848	0.154	PBANKA_132010
	GO:0031420	e	alkali metal ion binding	1/45	2/2132	0.000848	0.154	PBANKA_136160
	GO:0030955	e	potassium ion binding	1/45	2/2132	0.000848	0.154	PBANKA_136160
	GO:0004820	e	glycine-tRNA ligase activity	1/45	2/2132	0.000848	0.154	PBANKA_132010
	GO:0006928	e	movement of cell or subcellular component	4/45	38/2132	0.00121	0.188	PBANKA_050730,PBANKA_060120,PBANKA_101830,PBANKA_145830
	GO:0007017	e	microtubule-based process	4/45	38/2132	0.00121	0.188	PBANKA_050730,PBANKA_060120,PBANKA_101830,PBANKA_145830
	GO:0003688	e	DNA replication origin binding	1/45	3/2132	0.00188	0.33	PBANKA_080300
	GO:0006813	e	potassium ion transport	1/45	3/2132	0.00188	0.33	PBANKA_136160
	GO:0005664	e	nuclear origin of replication recognition complex	1/45	3/2132	0.00188	0.33	PBANKA_080300
	GO:0015631	e	tubulin binding	2/45	12/2132	0.00212	0.332	PBANKA_133650,PBANKA_145830
	GO:0008017	e	microtubule binding	2/45	12/2132	0.00212	0.332	PBANKA_133650,PBANKA_145830
	GO:0003774	e	motor activity	6/45	88/2132	0.00233	0.356	PBANKA_050730,PBANKA_060120,PBANKA_101830,PBANKA_123650,PBANKA_130390,PBANKA_145830
	GO:0032403	e	protein complex binding	2/45	13/2132	0.00266	0.434	PBANKA_133650,PBANKA_145830
	GO:0015662	e	ATPase activity, coupled to transmembrane movement of ions, phosphorylative mechanism	1/45	4/2132	0.0033	0.468	PBANKA_136160
	GO:0000808	e	origin recognition complex	1/45	4/2132	0.0033	0.468	PBANKA_080300
	GO:1990837	e	sequence-specific double-stranded DNA binding	1/45	4/2132	0.0033	0.468	PBANKA_080300
	GO:0005856	e	cytoskeleton	2/45	16/2132	0.00474	0.59	PBANKA_101830,PBANKA_111850
	GO:0008092	e	cytoskeletal protein binding	5/45	76/2132	0.00507	0.608	PBANKA_111850,PBANKA_123650,PBANKA_130390,PBANKA_133650,PBANKA_145830
	GO:0008081	e	phosphoric diester hydrolase activity	1/45	5/2132	0.00509	0.608	PBANKA_060790
	GO:0044164	e	host cell cytosol	1/45	7/2132	0.00972	0.796	PBANKA_050110
	GO:0030001	e	metal ion transport	1/45	8/2132	0.0125	0.84	PBANKA_136160
	GO:0043565	e	sequence-specific DNA binding	1/45	8/2132	0.0125	0.84	PBANKA_080300
	GO:0006270	e	DNA replication initiation	1/45	8/2132	0.0125	0.84	PBANKA_080300
	GO:0044454	e	nuclear chromosome part	1/45	8/2132	0.0125	0.84	PBANKA_080300
	GO:0003690	e	double-stranded DNA binding	1/45	9/2132	0.0156	0.868	PBANKA_080300
	GO:0004842	e	ubiquitin-protein transferase activity	1/45	10/2132	0.0191	0.896	PBANKA_080230
	GO:0032259	e	methylation	1/45	10/2132	0.0191	0.896	PBANKA_145010
	GO:0044877	e	macromolecular complex binding	2/45	27/2132	0.0194	0.9	PBANKA_133650,PBANKA_145830
	GO:0005794	e	Golgi apparatus	1/45	11/2132	0.0228	1	PBANKA_080230
	GO:0019787	e	ubiquitin-like protein transferase activity	1/45	11/2132	0.0228	1	PBANKA_080230
	GO:0044444	p	cytoplasmic part	3/45	394/2132	0.0231	1	PBANKA_040530,PBANKA_060120,PBANKA_080230
	GO:0020005	e	symbiont-containing vacuole membrane	1/45	12/2132	0.0267	1	PBANKA_050110
	GO:0005875	e	microtubule associated complex	2/45	31/2132	0.0277	1	PBANKA_050730,PBANKA_145830
	GO:0005871	e	kinesin complex	1/45	13/2132	0.031	1	PBANKA_145830
	GO:0015992	e	proton transport	1/45	14/2132	0.0354	1	PBANKA_136160
	GO:0030286	e	dynein complex	1/45	14/2132	0.0354	1	PBANKA_050730
	GO:0034062	e	RNA polymerase activity	1/45	14/2132	0.0354	1	PBANKA_130390
	GO:0005681	e	spliceosomal complex	1/45	15/2132	0.0401	1	PBANKA_102320
	GO:0006818	e	hydrogen transport	1/45	15/2132	0.0401	1	PBANKA_136160
	GO:0008150	p	biological_process	16/45	1056/2132	0.0415	1	PBANKA_040530,PBANKA_040740,PBANKA_050730,PBANKA_060120,PBANKA_060790,PBANKA_080230,PBANKA_080300,PBANKA_090960,PBANKA_101830,PBANKA_102320,PBANKA_130390,PBANKA_131410,PBANKA_132010,PBANKA_136160,PBANKA_145010,PBANKA_145830
	GO:0005886	e	plasma membrane	2/45	37/2132	0.0432	1	PBANKA_114150,PBANKA_136160
	GO:0071704	p	organic substance metabolic process	7/45	588/2132	0.0452	1	PBANKA_040530,PBANKA_040740,PBANKA_080300,PBANKA_102320,PBANKA_131410,PBANKA_132010,PBANKA_145010
	GO:0003779	e	actin binding	3/45	64/2132	0.0457	1	PBANKA_111850,PBANKA_123650,PBANKA_130390
	GO:0008152	p	metabolic process	8/45	639/2132	0.0475	1	PBANKA_040530,PBANKA_040740,PBANKA_080300,PBANKA_102320,PBANKA_131410,PBANKA_132010,PBANKA_136160,PBANKA_145010
Cluster 9	GO:0045859	e	regulation of protein kinase activity	1/46	1/2132	0.000225	0.022	PBANKA_111190
	GO:0022884	e	macromolecule transmembrane transporter activity	1/46	1/2132	0.000225	0.022	PBANKA_112640
	GO:0033674	e	positive regulation of kinase activity	1/46	1/2132	0.000225	0.022	PBANKA_111190
	GO:0043549	e	regulation of kinase activity	1/46	1/2132	0.000225	0.022	PBANKA_111190
	GO:0017025	e	TBP-class protein binding	1/46	1/2132	0.000225	0.022	PBANKA_020290
	GO:0003987	e	acetate-CoA ligase activity	1/46	1/2132	0.000225	0.022	PBANKA_112650
	GO:0043085	e	positive regulation of catalytic activity	1/46	1/2132	0.000225	0.022	PBANKA_111190
	GO:0017057	e	6-phosphogluconolactonase activity	1/46	1/2132	0.000225	0.022	PBANKA_131750
	GO:0044403	e	symbiosis, encompassing mutualism through parasitism	1/46	1/2132	0.000225	0.022	PBANKA_130390
	GO:0045860	e	positive regulation of protein kinase activity	1/46	1/2132	0.000225	0.022	PBANKA_111190
	GO:0031401	e	positive regulation of protein modification process	1/46	1/2132	0.000225	0.022	PBANKA_111190
	GO:0005662	e	DNA replication factor A complex	1/46	1/2132	0.000225	0.022	PBANKA_100720
	GO:0019079	e	viral genome replication	1/46	1/2132	0.000225	0.022	PBANKA_130390
	GO:0003968	e	RNA-directed RNA polymerase activity	1/46	1/2132	0.000225	0.022	PBANKA_130390
	GO:0016032	e	viral process	1/46	1/2132	0.000225	0.022	PBANKA_130390
	GO:0008320	e	protein transmembrane transporter activity	1/46	1/2132	0.000225	0.022	PBANKA_112640
	GO:0044764	e	multi-organism cellular process	1/46	1/2132	0.000225	0.022	PBANKA_130390
	GO:0032147	e	activation of protein kinase activity	1/46	1/2132	0.000225	0.022	PBANKA_111190
	GO:0044093	e	positive regulation of molecular function	1/46	1/2132	0.000225	0.022	PBANKA_111190
	GO:0006420	e	arginyl-tRNA aminoacylation	1/46	1/2132	0.000225	0.022	PBANKA_132010
	GO:0008134	e	transcription factor binding	1/46	1/2132	0.000225	0.022	PBANKA_020290
	GO:0006433	e	prolyl-tRNA aminoacylation	1/46	1/2132	0.000225	0.022	PBANKA_142960
	GO:0004345	e	glucose-6-phosphate dehydrogenase activity	1/46	1/2132	0.000225	0.022	PBANKA_131750
	GO:0032238	e	adenosine transport	1/46	1/2132	0.000225	0.022	PBANKA_136010
	GO:0051347	e	positive regulation of transferase activity	1/46	1/2132	0.000225	0.022	PBANKA_111190
	GO:0004814	e	arginine-tRNA ligase activity	1/46	1/2132	0.000225	0.022	PBANKA_132010
	GO:0051338	e	regulation of transferase activity	1/46	1/2132	0.000225	0.022	PBANKA_111190
	GO:0004827	e	proline-tRNA ligase activity	1/46	1/2132	0.000225	0.022	PBANKA_142960
	GO:0001934	e	positive regulation of protein phosphorylation	1/46	1/2132	0.000225	0.022	PBANKA_111190
	GO:0016788	e	hydrolase activity, acting on ester bonds	6/46	60/2132	0.000285	0.022	PBANKA_081060,PBANKA_120210,PBANKA_131750,PBANKA_132950,PBANKA_140330,PBANKA_142960
	GO:0000502	e	proteasome complex	2/46	8/2132	0.000711	0.122	PBANKA_071590,PBANKA_132970
	GO:0008287	e	protein serine/threonine phosphatase complex	1/46	2/2132	0.000886	0.134	PBANKA_132950
	GO:0015851	e	nucleobase transport	1/46	2/2132	0.000886	0.134	PBANKA_136010
	GO:0051247	e	positive regulation of protein metabolic process	1/46	2/2132	0.000886	0.134	PBANKA_111190
	GO:0010604	e	positive regulation of macromolecule metabolic process	1/46	2/2132	0.000886	0.134	PBANKA_111190
	GO:1903293	e	phosphatase complex	1/46	2/2132	0.000886	0.134	PBANKA_132950
	GO:0045937	e	positive regulation of phosphate metabolic process	1/46	2/2132	0.000886	0.134	PBANKA_111190
	GO:0032270	e	positive regulation of cellular protein metabolic process	1/46	2/2132	0.000886	0.134	PBANKA_111190
	GO:0006863	e	purine nucleobase transport	1/46	2/2132	0.000886	0.134	PBANKA_136010
	GO:0042327	e	positive regulation of phosphorylation	1/46	2/2132	0.000886	0.134	PBANKA_111190
	GO:0006426	e	glycyl-tRNA aminoacylation	1/46	2/2132	0.000886	0.134	PBANKA_132010
	GO:0008242	e	omega peptidase activity	1/46	2/2132	0.000886	0.134	PBANKA_071590
	GO:0010562	e	positive regulation of phosphorus metabolic process	1/46	2/2132	0.000886	0.134	PBANKA_111190
	GO:0004820	e	glycine-tRNA ligase activity	1/46	2/2132	0.000886	0.134	PBANKA_132010
	GO:0052689	e	carboxylic ester hydrolase activity	2/46	9/2132	0.000997	0.134	PBANKA_131750,PBANKA_142960
	GO:0006817	e	phosphate ion transport	2/46	10/2132	0.00135	0.174	PBANKA_051050,PBANKA_111520
	GO:0015698	e	inorganic anion transport	2/46	11/2132	0.00177	0.284	PBANKA_051050,PBANKA_111520
	GO:0015858	e	nucleoside transport	1/46	3/2132	0.00197	0.308	PBANKA_136010
	GO:0042176	e	regulation of protein catabolic process	1/46	3/2132	0.00197	0.308	PBANKA_132970
	GO:0048522	e	positive regulation of cellular process	1/46	3/2132	0.00197	0.308	PBANKA_111190
	GO:0006261	e	DNA-dependent DNA replication	1/46	3/2132	0.00197	0.308	PBANKA_100720
	GO:0005337	e	nucleoside transmembrane transporter activity	1/46	3/2132	0.00197	0.308	PBANKA_136010
	GO:0009894	e	regulation of catabolic process	1/46	3/2132	0.00197	0.308	PBANKA_132970
	GO:0009893	e	positive regulation of metabolic process	1/46	3/2132	0.00197	0.308	PBANKA_111190
	GO:0017016	e	Ras GTPase binding	1/46	3/2132	0.00197	0.308	PBANKA_112640
	GO:0016878	e	acid-thiol ligase activity	1/46	3/2132	0.00197	0.308	PBANKA_112650
	GO:1901505	e	carbohydrate derivative transporter activity	1/46	3/2132	0.00197	0.308	PBANKA_136010
	GO:0015932	e	nucleobase-containing compound transmembrane transporter activity	1/46	3/2132	0.00197	0.308	PBANKA_136010
	GO:0031325	e	positive regulation of cellular metabolic process	1/46	3/2132	0.00197	0.308	PBANKA_111190
	GO:0016405	e	CoA-ligase activity	1/46	3/2132	0.00197	0.308	PBANKA_112650
	GO:0003702	e	obsolete RNA polymerase II transcription factor activity	1/46	3/2132	0.00197	0.308	PBANKA_020290
	GO:0008536	e	Ran GTPase binding	1/46	3/2132	0.00197	0.308	PBANKA_112640
	GO:0051052	e	regulation of DNA metabolic process	1/46	3/2132	0.00197	0.308	PBANKA_100720
	GO:0001932	e	regulation of protein phosphorylation	1/46	3/2132	0.00197	0.308	PBANKA_111190
	GO:0050661	e	NADP binding	1/46	4/2132	0.00345	0.458	PBANKA_131750
	GO:0048518	e	positive regulation of biological process	1/46	4/2132	0.00345	0.458	PBANKA_111190
	GO:0042325	e	regulation of phosphorylation	1/46	4/2132	0.00345	0.458	PBANKA_111190
	GO:1901264	e	carbohydrate derivative transport	1/46	4/2132	0.00345	0.458	PBANKA_136010
	GO:0031267	e	small GTPase binding	1/46	4/2132	0.00345	0.458	PBANKA_112640
	GO:0051020	e	GTPase binding	1/46	4/2132	0.00345	0.458	PBANKA_112640
	GO:0030286	e	dynein complex	2/46	14/2132	0.00348	0.462	PBANKA_050730,PBANKA_132920
	GO:0016791	e	phosphatase activity	2/46	15/2132	0.00422	0.486	PBANKA_132950,PBANKA_140330
	GO:0004190	e	aspartic-type endopeptidase activity	1/46	5/2132	0.00532	0.606	PBANKA_122250
	GO:0006367	e	transcription initiation from RNA polymerase II promoter	1/46	5/2132	0.00532	0.606	PBANKA_020290
	GO:0051170	e	nuclear import	1/46	5/2132	0.00532	0.606	PBANKA_112640
	GO:0031399	e	regulation of protein modification process	1/46	5/2132	0.00532	0.606	PBANKA_111190
	GO:1902593	e	single-organism nuclear import	1/46	5/2132	0.00532	0.606	PBANKA_112640
	GO:0044707	e	single-multicellular organism process	1/46	5/2132	0.00532	0.606	PBANKA_121660
	GO:0006006	e	glucose metabolic process	1/46	5/2132	0.00532	0.606	PBANKA_131750
	GO:0006338	e	chromatin remodeling	1/46	5/2132	0.00532	0.606	PBANKA_112350
	GO:0048856	e	anatomical structure development	1/46	5/2132	0.00532	0.606	PBANKA_121660
	GO:0005506	e	iron ion binding	1/46	5/2132	0.00532	0.606	PBANKA_132950
	GO:0007275	e	multicellular organism development	1/46	5/2132	0.00532	0.606	PBANKA_121660
	GO:0002161	e	aminoacyl-tRNA editing activity	1/46	5/2132	0.00532	0.606	PBANKA_142960
	GO:0030145	e	manganese ion binding	1/46	5/2132	0.00532	0.606	PBANKA_132950
	GO:0070001	e	aspartic-type peptidase activity	1/46	5/2132	0.00532	0.606	PBANKA_122250
	GO:0006606	e	protein import into nucleus	1/46	5/2132	0.00532	0.606	PBANKA_112640
	GO:0034504	e	protein localization to nucleus	1/46	5/2132	0.00532	0.606	PBANKA_112640
	GO:0044444	p	cytoplasmic part	2/46	394/2132	0.00535	0.606	PBANKA_051050,PBANKA_143300
	GO:0032501	e	multicellular organismal process	1/46	6/2132	0.00755	0.684	PBANKA_121660
	GO:0051156	e	glucose 6-phosphate metabolic process	1/46	6/2132	0.00755	0.684	PBANKA_131750
	GO:0006739	e	NADP metabolic process	1/46	6/2132	0.00755	0.684	PBANKA_131750
	GO:0005996	e	monosaccharide metabolic process	1/46	6/2132	0.00755	0.684	PBANKA_131750
	GO:0006098	e	pentose-phosphate shunt	1/46	6/2132	0.00755	0.684	PBANKA_131750
	GO:0019318	e	hexose metabolic process	1/46	6/2132	0.00755	0.684	PBANKA_131750
	GO:0019682	e	glyceraldehyde-3-phosphate metabolic process	1/46	6/2132	0.00755	0.684	PBANKA_131750
	GO:0016787	e	hydrolase activity	15/46	402/2132	0.00786	0.688	PBANKA_040840,PBANKA_050730,PBANKA_071590,PBANKA_081060,PBANKA_103570,PBANKA_112350,PBANKA_120210,PBANKA_122250,PBANKA_130390,PBANKA_131750,PBANKA_132920,PBANKA_132950,PBANKA_132970,PBANKA_140330,PBANKA_142960
	GO:0046914	e	transition metal ion binding	6/46	110/2132	0.00885	0.712	PBANKA_020290,PBANKA_052130,PBANKA_071590,PBANKA_111190,PBANKA_112350,PBANKA_132950
	GO:0006820	e	anion transport	2/46	20/2132	0.00928	0.772	PBANKA_051050,PBANKA_111520
	GO:0016877	e	ligase activity, forming carbon-sulfur bonds	1/46	7/2132	0.0101	0.788	PBANKA_112650
	GO:0051174	e	regulation of phosphorus metabolic process	1/46	7/2132	0.0101	0.788	PBANKA_111190
	GO:0019220	e	regulation of phosphate metabolic process	1/46	7/2132	0.0101	0.788	PBANKA_111190
	GO:0006352	e	DNA-templated transcription, initiation	1/46	7/2132	0.0101	0.788	PBANKA_020290
	GO:0017038	e	protein import	1/46	7/2132	0.0101	0.788	PBANKA_112640
	GO:0005667	e	transcription factor complex	1/46	7/2132	0.0101	0.788	PBANKA_020290
	GO:0044164	e	host cell cytosol	1/46	7/2132	0.0101	0.788	PBANKA_122900
	GO:0016876	e	ligase activity, forming aminoacyl-tRNA and related compounds	2/46	21/2132	0.0106	0.792	PBANKA_132010,PBANKA_142960
	GO:0042578	e	phosphoric ester hydrolase activity	2/46	21/2132	0.0106	0.792	PBANKA_132950,PBANKA_140330
	GO:0043038	e	amino acid activation	2/46	21/2132	0.0106	0.792	PBANKA_132010,PBANKA_142960
	GO:0042493	e	response to drug	2/46	21/2132	0.0106	0.792	PBANKA_121660,PBANKA_142960
	GO:0016875	e	ligase activity, forming carbon-oxygen bonds	2/46	21/2132	0.0106	0.792	PBANKA_132010,PBANKA_142960
	GO:0043039	e	tRNA aminoacylation	2/46	21/2132	0.0106	0.792	PBANKA_132010,PBANKA_142960
	GO:0006418	e	tRNA aminoacylation for protein translation	2/46	21/2132	0.0106	0.792	PBANKA_132010,PBANKA_142960
	GO:0004812	e	aminoacyl-tRNA ligase activity	2/46	21/2132	0.0106	0.792	PBANKA_132010,PBANKA_142960
	GO:0016874	e	ligase activity	3/46	40/2132	0.0108	0.798	PBANKA_112650,PBANKA_132010,PBANKA_142960
	GO:0005838	e	proteasome regulatory particle	1/46	8/2132	0.0131	0.846	PBANKA_132970
	GO:0016616	e	oxidoreductase activity, acting on the CH-OH group of donors, NAD or NADP as acceptor	1/46	8/2132	0.0131	0.846	PBANKA_131750
	GO:0004221	e	obsolete ubiquitin thiolesterase activity	1/46	8/2132	0.0131	0.846	PBANKA_071590
	GO:0032502	e	developmental process	1/46	8/2132	0.0131	0.846	PBANKA_121660
	GO:0044767	e	single-organism developmental process	1/46	8/2132	0.0131	0.846	PBANKA_121660
	GO:0005643	e	nuclear pore	1/46	8/2132	0.0131	0.846	PBANKA_112640
	GO:0044454	e	nuclear chromosome part	1/46	8/2132	0.0131	0.846	PBANKA_100720
	GO:0051246	e	regulation of protein metabolic process	2/46	23/2132	0.0135	0.852	PBANKA_111190,PBANKA_132970
	GO:0006811	e	ion transport	3/46	44/2132	0.0149	0.858	PBANKA_051050,PBANKA_102270,PBANKA_111520
	GO:0044419	e	interspecies interaction between organisms	2/46	24/2132	0.0151	0.876	PBANKA_130390,PBANKA_132950
	GO:0006470	e	protein dephosphorylation	1/46	9/2132	0.0163	0.88	PBANKA_132950
	GO:0008238	e	exopeptidase activity	1/46	9/2132	0.0163	0.88	PBANKA_071590
	GO:0015931	e	nucleobase-containing compound transport	1/46	9/2132	0.0163	0.88	PBANKA_136010
	GO:0006081	e	cellular aldehyde metabolic process	1/46	9/2132	0.0163	0.88	PBANKA_131750
	GO:0004721	e	phosphoprotein phosphatase activity	1/46	9/2132	0.0163	0.88	PBANKA_132950
	GO:0008270	e	zinc ion binding	5/46	98/2132	0.0182	0.894	PBANKA_020290,PBANKA_052130,PBANKA_071590,PBANKA_111190,PBANKA_112350
	GO:0007018	e	microtubule-based movement	2/46	26/2132	0.0186	0.908	PBANKA_050730,PBANKA_132920
	GO:0003777	e	microtubule motor activity	2/46	26/2132	0.0186	0.908	PBANKA_050730,PBANKA_132920
	GO:0004527	e	exonuclease activity	1/46	10/2132	0.0199	0.914	PBANKA_081060
	GO:0016614	e	oxidoreductase activity, acting on CH-OH group of donors	1/46	10/2132	0.0199	0.914	PBANKA_131750
	GO:0019899	e	enzyme binding	1/46	10/2132	0.0199	0.914	PBANKA_112640
	GO:0005887	e	integral component of plasma membrane	1/46	10/2132	0.0199	0.914	PBANKA_136010
	GO:0044765	e	single-organism transport	5/46	100/2132	0.0199	0.914	PBANKA_051050,PBANKA_102270,PBANKA_111520,PBANKA_112640,PBANKA_136010
	GO:0004518	e	nuclease activity	2/46	27/2132	0.0206	0.914	PBANKA_081060,PBANKA_120210
	GO:1902578	e	single-organism localization	5/46	102/2132	0.0217	1	PBANKA_051050,PBANKA_102270,PBANKA_111520,PBANKA_112640,PBANKA_136010
	GO:0006399	e	tRNA metabolic process	2/46	28/2132	0.0226	1	PBANKA_132010,PBANKA_142960
	GO:0051704	e	multi-organism process	2/46	29/2132	0.0247	1	PBANKA_130390,PBANKA_132950
	GO:0080090	e	regulation of primary metabolic process	4/46	79/2132	0.0272	1	PBANKA_020290,PBANKA_100720,PBANKA_111190,PBANKA_132970
	GO:0016311	e	dephosphorylation	1/46	12/2132	0.0278	1	PBANKA_132950
	GO:0005875	e	microtubule associated complex	2/46	31/2132	0.0293	1	PBANKA_050730,PBANKA_132920
	GO:0060255	e	regulation of macromolecule metabolic process	4/46	81/2132	0.0298	1	PBANKA_020290,PBANKA_100720,PBANKA_111190,PBANKA_132970
	GO:0044430	e	cytoskeletal part	5/46	110/2132	0.0301	1	PBANKA_050730,PBANKA_103570,PBANKA_130390,PBANKA_132920,PBANKA_142830
	GO:0070011	e	peptidase activity, acting on L-amino acid peptides	3/46	55/2132	0.0306	1	PBANKA_071590,PBANKA_122250,PBANKA_132970
	GO:0016568	e	chromatin modification	1/46	13/2132	0.0322	1	PBANKA_112350
	GO:0072594	e	establishment of protein localization to organelle	1/46	13/2132	0.0322	1	PBANKA_112640
	GO:0050662	e	coenzyme binding	1/46	13/2132	0.0322	1	PBANKA_131750
	GO:0070727	e	cellular macromolecule localization	1/46	13/2132	0.0322	1	PBANKA_112640
	GO:0033365	e	protein localization to organelle	1/46	13/2132	0.0322	1	PBANKA_112640
	GO:0034613	e	cellular protein localization	1/46	13/2132	0.0322	1	PBANKA_112640
	GO:1902494	e	catalytic complex	3/46	56/2132	0.0324	1	PBANKA_050730,PBANKA_132920,PBANKA_132950
	GO:0005737	e	cytoplasm	14/46	430/2132	0.0326	1	PBANKA_040840,PBANKA_051050,PBANKA_090230,PBANKA_103570,PBANKA_111520,PBANKA_120110,PBANKA_130390,PBANKA_132010,PBANKA_132950,PBANKA_135830,PBANKA_136150,PBANKA_140330,PBANKA_141580,PBANKA_142960
	GO:0019222	e	regulation of metabolic process	4/46	83/2132	0.0326	1	PBANKA_020290,PBANKA_100720,PBANKA_111190,PBANKA_132970
	GO:0008233	e	peptidase activity	3/46	57/2132	0.0342	1	PBANKA_071590,PBANKA_122250,PBANKA_132970
	GO:0006511	e	ubiquitin-dependent protein catabolic process	2/46	33/2132	0.0344	1	PBANKA_071590,PBANKA_132970
	GO:0042221	e	response to chemical	2/46	33/2132	0.0344	1	PBANKA_121660,PBANKA_142960
	GO:0048037	e	cofactor binding	1/46	14/2132	0.0369	1	PBANKA_131750
	GO:0004519	e	endonuclease activity	1/46	14/2132	0.0369	1	PBANKA_120210
	GO:1902580	e	single-organism cellular localization	1/46	14/2132	0.0369	1	PBANKA_112640
	GO:0071705	e	nitrogen compound transport	1/46	14/2132	0.0369	1	PBANKA_136010
	GO:0034062	e	RNA polymerase activity	1/46	14/2132	0.0369	1	PBANKA_130390
	GO:0051641	e	cellular localization	1/46	14/2132	0.0369	1	PBANKA_112640
	GO:0043632	e	modification-dependent macromolecule catabolic process	2/46	34/2132	0.037	1	PBANKA_071590,PBANKA_132970
	GO:0004175	e	endopeptidase activity	2/46	34/2132	0.037	1	PBANKA_122250,PBANKA_132970
	GO:0019941	e	modification-dependent protein catabolic process	2/46	34/2132	0.037	1	PBANKA_071590,PBANKA_132970
	GO:0044699	e	single-organism process	13/46	400/2132	0.0385	1	PBANKA_050730,PBANKA_051050,PBANKA_102270,PBANKA_111190,PBANKA_111520,PBANKA_112640,PBANKA_120210,PBANKA_121660,PBANKA_131750,PBANKA_132010,PBANKA_132920,PBANKA_136010,PBANKA_142960
	GO:0051603	e	proteolysis involved in cellular protein catabolic process	2/46	35/2132	0.0398	1	PBANKA_071590,PBANKA_132970
	GO:0003774	e	motor activity	4/46	88/2132	0.0404	1	PBANKA_050730,PBANKA_103570,PBANKA_130390,PBANKA_132920
	GO:0031226	e	intrinsic component of plasma membrane	1/46	15/2132	0.0418	1	PBANKA_136010
	GO:0044409	e	entry into host	1/46	15/2132	0.0418	1	PBANKA_132950
	GO:0051828	e	entry into other organism involved in symbiotic interaction	1/46	15/2132	0.0418	1	PBANKA_132950
	GO:0022891	e	substrate-specific transmembrane transporter activity	2/46	37/2132	0.0457	1	PBANKA_112640,PBANKA_136010
	GO:0006928	e	movement of cell or subcellular component	2/46	38/2132	0.0487	1	PBANKA_050730,PBANKA_132920
	GO:0007017	e	microtubule-based process	2/46	38/2132	0.0487	1	PBANKA_050730,PBANKA_132920
	GO:0043226	p	organelle	7/46	570/2132	0.0493	1	PBANKA_051050,PBANKA_111190,PBANKA_112350,PBANKA_120210,PBANKA_132950,PBANKA_140330,PBANKA_143300
Cluster 10	GO:0007017	e	microtubule-based process	9/130	38/2132	0.000124	0.018	PBANKA_041610,PBANKA_060120,PBANKA_061570,PBANKA_090360,PBANKA_092540,PBANKA_120690,PBANKA_135890,PBANKA_144470,PBANKA_145880
	GO:0031369	e	translation initiation factor binding	2/130	2/2132	0.00027	0.058	PBANKA_060480,PBANKA_123250
	GO:0030261	e	chromosome condensation	3/130	6/2132	0.000537	0.094	PBANKA_091300,PBANKA_103890,PBANKA_122210
	GO:0006206	e	pyrimidine nucleobase metabolic process	2/130	3/2132	0.000872	0.188	PBANKA_103230,PBANKA_140670
	GO:0005852	e	eukaryotic translation initiation factor 3 complex	3/130	7/2132	0.00095	0.196	PBANKA_060480,PBANKA_120610,PBANKA_123250
	GO:0006323	e	DNA packaging	3/130	7/2132	0.00095	0.196	PBANKA_091300,PBANKA_103890,PBANKA_122210
	GO:0007018	e	microtubule-based movement	6/130	26/2132	0.00115	0.214	PBANKA_041610,PBANKA_060120,PBANKA_061570,PBANKA_092540,PBANKA_144470,PBANKA_145880
	GO:0003777	e	microtubule motor activity	6/130	26/2132	0.00115	0.214	PBANKA_041610,PBANKA_060120,PBANKA_061570,PBANKA_092540,PBANKA_144470,PBANKA_145880
	GO:0006820	e	anion transport	5/130	20/2132	0.00151	0.252	PBANKA_041440,PBANKA_062130,PBANKA_111520,PBANKA_121950,PBANKA_143830
	GO:0006598	e	polyamine catabolic process	1/130	1/2132	0.00177	0.26	PBANKA_103000
	GO:1903308	e	regulation of chromatin modification	1/130	1/2132	0.00177	0.26	PBANKA_143610
	GO:0042727	e	flavin-containing compound biosynthetic process	1/130	1/2132	0.00177	0.26	PBANKA_113540
	GO:0042726	e	flavin-containing compound metabolic process	1/130	1/2132	0.00177	0.26	PBANKA_113540
	GO:0000109	e	nucleotide-excision repair complex	1/130	1/2132	0.00177	0.26	PBANKA_146370
	GO:0033044	e	regulation of chromosome organization	1/130	1/2132	0.00177	0.26	PBANKA_143610
	GO:0015727	e	lactate transport	1/130	1/2132	0.00177	0.26	PBANKA_041440
	GO:0015850	e	organic hydroxy compound transport	1/130	1/2132	0.00177	0.26	PBANKA_041440
	GO:0006360	e	transcription from RNA polymerase I promoter	1/130	1/2132	0.00177	0.26	PBANKA_110900
	GO:0042402	e	cellular biogenic amine catabolic process	1/130	1/2132	0.00177	0.26	PBANKA_103000
	GO:0004181	e	metallocarboxypeptidase activity	1/130	1/2132	0.00177	0.26	PBANKA_145040
	GO:0004180	e	carboxypeptidase activity	1/130	1/2132	0.00177	0.26	PBANKA_145040
	GO:0003883	e	CTP synthase activity	1/130	1/2132	0.00177	0.26	PBANKA_103230
	GO:1901618	e	organic hydroxy compound transmembrane transporter activity	1/130	1/2132	0.00177	0.26	PBANKA_041440
	GO:1902275	e	regulation of chromatin organization	1/130	1/2132	0.00177	0.26	PBANKA_143610
	GO:0004088	e	carbamoyl-phosphate synthase (glutamine-hydrolyzing) activity	1/130	1/2132	0.00177	0.26	PBANKA_140670
	GO:0009231	e	riboflavin biosynthetic process	1/130	1/2132	0.00177	0.26	PBANKA_113540
	GO:0030132	e	clathrin coat of coated pit	1/130	1/2132	0.00177	0.26	PBANKA_143470
	GO:0000082	e	G1/S transition of mitotic cell cycle	1/130	1/2132	0.00177	0.26	PBANKA_112860
	GO:0070282	e	pyridoxine binding	1/130	1/2132	0.00177	0.26	PBANKA_123080
	GO:0070281	e	pyridoxamine binding	1/130	1/2132	0.00177	0.26	PBANKA_123080
	GO:0070280	e	pyridoxal binding	1/130	1/2132	0.00177	0.26	PBANKA_123080
	GO:0035873	e	lactate transmembrane transport	1/130	1/2132	0.00177	0.26	PBANKA_041440
	GO:0003689	e	DNA clamp loader activity	1/130	1/2132	0.00177	0.26	PBANKA_031600
	GO:0000785	e	chromatin	1/130	1/2132	0.00177	0.26	PBANKA_143610
	GO:0042939	e	tripeptide transport	1/130	1/2132	0.00177	0.26	PBANKA_121950
	GO:0015294	e	solute:cation symporter activity	1/130	1/2132	0.00177	0.26	PBANKA_041440
	GO:0015296	e	anion:cation symporter activity	1/130	1/2132	0.00177	0.26	PBANKA_041440
	GO:0015293	e	symporter activity	1/130	1/2132	0.00177	0.26	PBANKA_041440
	GO:0016929	e	SUMO-specific protease activity	1/130	1/2132	0.00177	0.26	PBANKA_144850
	GO:0044770	e	cell cycle phase transition	1/130	1/2132	0.00177	0.26	PBANKA_112860
	GO:0044772	e	mitotic cell cycle phase transition	1/130	1/2132	0.00177	0.26	PBANKA_112860
	GO:0034450	e	ubiquitin-ubiquitin ligase activity	1/130	1/2132	0.00177	0.26	PBANKA_070410
	GO:0008531	e	riboflavin kinase activity	1/130	1/2132	0.00177	0.26	PBANKA_113540
	GO:0043649	e	dicarboxylic acid catabolic process	1/130	1/2132	0.00177	0.26	PBANKA_140670
	GO:0015917	e	aminophospholipid transport	1/130	1/2132	0.00177	0.26	PBANKA_143830
	GO:0006420	e	arginyl-tRNA aminoacylation	1/130	1/2132	0.00177	0.26	PBANKA_132010
	GO:0009310	e	amine catabolic process	1/130	1/2132	0.00177	0.26	PBANKA_103000
	GO:0060968	e	regulation of gene silencing	1/130	1/2132	0.00177	0.26	PBANKA_143610
	GO:0015129	e	lactate transmembrane transporter activity	1/130	1/2132	0.00177	0.26	PBANKA_041440
	GO:0015650	e	lactate:proton symporter activity	1/130	1/2132	0.00177	0.26	PBANKA_041440
	GO:0004352	e	glutamate dehydrogenase (NAD+) activity	1/130	1/2132	0.00177	0.26	PBANKA_122820
	GO:0033170	e	protein-DNA loading ATPase activity	1/130	1/2132	0.00177	0.26	PBANKA_031600
	GO:0031935	e	regulation of chromatin silencing	1/130	1/2132	0.00177	0.26	PBANKA_143610
	GO:0015833	e	peptide transport	1/130	1/2132	0.00177	0.26	PBANKA_121950
	GO:0006857	e	oligopeptide transport	1/130	1/2132	0.00177	0.26	PBANKA_121950
	GO:0044843	e	cell cycle G1/S phase transition	1/130	1/2132	0.00177	0.26	PBANKA_112860
	GO:0032238	e	adenosine transport	1/130	1/2132	0.00177	0.26	PBANKA_136010
	GO:0008478	e	pyridoxal kinase activity	1/130	1/2132	0.00177	0.26	PBANKA_123080
	GO:0006538	e	glutamate catabolic process	1/130	1/2132	0.00177	0.26	PBANKA_140670
	GO:0050983	e	deoxyhypusine biosynthetic process from spermidine	1/130	1/2132	0.00177	0.26	PBANKA_103000
	GO:0043487	e	regulation of RNA stability	1/130	1/2132	0.00177	0.26	PBANKA_123350
	GO:0034635	e	glutathione transport	1/130	1/2132	0.00177	0.26	PBANKA_121950
	GO:0046203	e	spermidine catabolic process	1/130	1/2132	0.00177	0.26	PBANKA_103000
	GO:0061630	e	ubiquitin protein ligase activity	1/130	1/2132	0.00177	0.26	PBANKA_070410
	GO:0004814	e	arginine-tRNA ligase activity	1/130	1/2132	0.00177	0.26	PBANKA_132010
	GO:0006898	e	receptor-mediated endocytosis	1/130	1/2132	0.00177	0.26	PBANKA_143470
	GO:0070279	e	vitamin B6 binding	1/130	1/2132	0.00177	0.26	PBANKA_123080
	GO:0005971	e	ribonucleoside-diphosphate reductase complex	1/130	1/2132	0.00177	0.26	PBANKA_061160
	GO:0006771	e	riboflavin metabolic process	1/130	1/2132	0.00177	0.26	PBANKA_113540
	GO:0009443	e	pyridoxal 5'-phosphate salvage	1/130	1/2132	0.00177	0.26	PBANKA_123080
	GO:0009065	e	glutamine family amino acid catabolic process	1/130	1/2132	0.00177	0.26	PBANKA_140670
	GO:0061659	e	ubiquitin-like protein ligase activity	1/130	1/2132	0.00177	0.26	PBANKA_070410
	GO:0005736	e	DNA-directed RNA polymerase I complex	1/130	1/2132	0.00177	0.26	PBANKA_110900
	GO:0030286	e	dynein complex	4/130	14/2132	0.00177	0.26	PBANKA_041610,PBANKA_061570,PBANKA_092540,PBANKA_135890
	GO:1903047	e	mitotic cell cycle process	4/130	14/2132	0.00177	0.26	PBANKA_091300,PBANKA_103890,PBANKA_112860,PBANKA_144300
	GO:0009112	e	nucleobase metabolic process	2/130	4/2132	0.00198	0.282	PBANKA_103230,PBANKA_140670
	GO:0007076	e	mitotic chromosome condensation	2/130	4/2132	0.00198	0.282	PBANKA_091300,PBANKA_103890
	GO:0015711	e	organic anion transport	3/130	9/2132	0.00236	0.4	PBANKA_041440,PBANKA_121950,PBANKA_143830
	GO:0005875	e	microtubule associated complex	6/130	31/2132	0.00307	0.438	PBANKA_041610,PBANKA_061570,PBANKA_092540,PBANKA_135890,PBANKA_144470,PBANKA_145880
	GO:0004842	e	ubiquitin-protein transferase activity	3/130	10/2132	0.00344	0.456	PBANKA_070410,PBANKA_070450,PBANKA_080230
	GO:0042555	e	MCM complex	2/130	5/2132	0.0037	0.69	PBANKA_080310,PBANKA_113160
	GO:1901565	e	organonitrogen compound catabolic process	2/130	5/2132	0.0037	0.69	PBANKA_103000,PBANKA_140670
	GO:0009110	e	vitamin biosynthetic process	2/130	5/2132	0.0037	0.69	PBANKA_113540,PBANKA_123080
	GO:0042364	e	water-soluble vitamin biosynthetic process	2/130	5/2132	0.0037	0.69	PBANKA_113540,PBANKA_123080
	GO:0006536	e	glutamate metabolic process	2/130	5/2132	0.0037	0.69	PBANKA_122820,PBANKA_140670
	GO:0006767	e	water-soluble vitamin metabolic process	2/130	5/2132	0.0037	0.69	PBANKA_113540,PBANKA_123080
	GO:0006766	e	vitamin metabolic process	2/130	5/2132	0.0037	0.69	PBANKA_113540,PBANKA_123080
	GO:0042221	e	response to chemical	6/130	33/2132	0.00431	0.732	PBANKA_080230,PBANKA_120690,PBANKA_121900,PBANKA_121950,PBANKA_123080,PBANKA_135670
	GO:0019787	e	ubiquitin-like protein transferase activity	3/130	11/2132	0.00481	0.75	PBANKA_070410,PBANKA_070450,PBANKA_080230
	GO:1990904	p	ribonucleoprotein complex	0/130	85/2132	0.00505	0.754
	GO:0030529	p	intracellular ribonucleoprotein complex	0/130	85/2132	0.00505	0.754
	GO:0003677	e	DNA binding	13/130	107/2132	0.00589	0.794	PBANKA_031600,PBANKA_040600,PBANKA_051390,PBANKA_080310,PBANKA_081990,PBANKA_093960,PBANKA_110900,PBANKA_112350,PBANKA_113160,PBANKA_120210,PBANKA_121020,PBANKA_145780,PBANKA_146370
	GO:0000151	e	ubiquitin ligase complex	2/130	6/2132	0.00611	0.798	PBANKA_070410,PBANKA_112860
	GO:0022402	e	cell cycle process	4/130	19/2132	0.00642	0.806	PBANKA_091300,PBANKA_103890,PBANKA_112860,PBANKA_144300
	GO:0071103	e	DNA conformation change	3/130	12/2132	0.0065	0.836	PBANKA_091300,PBANKA_103890,PBANKA_122210
	GO:0006289	e	nucleotide-excision repair	1/130	2/2132	0.00681	0.842	PBANKA_146370
	GO:0006595	e	polyamine metabolic process	1/130	2/2132	0.00681	0.842	PBANKA_103000
	GO:0072337	e	modified amino acid transport	1/130	2/2132	0.00681	0.842	PBANKA_121950
	GO:0008028	e	monocarboxylic acid transmembrane transporter activity	1/130	2/2132	0.00681	0.842	PBANKA_041440
	GO:0070405	e	ammonium ion binding	1/130	2/2132	0.00681	0.842	PBANKA_123080
	GO:0015851	e	nucleobase transport	1/130	2/2132	0.00681	0.842	PBANKA_136010
	GO:0046395	e	carboxylic acid catabolic process	1/130	2/2132	0.00681	0.842	PBANKA_140670
	GO:0008612	e	peptidyl-lysine modification to peptidyl-hypusine	1/130	2/2132	0.00681	0.842	PBANKA_103000
	GO:0015238	e	drug transmembrane transporter activity	1/130	2/2132	0.00681	0.842	PBANKA_121950
	GO:0007205	e	protein kinase C-activating G-protein coupled receptor signaling pathway	1/130	2/2132	0.00681	0.842	PBANKA_083120
	GO:1901606	e	alpha-amino acid catabolic process	1/130	2/2132	0.00681	0.842	PBANKA_140670
	GO:0098656	e	anion transmembrane transport	1/130	2/2132	0.00681	0.842	PBANKA_041440
	GO:0044282	e	small molecule catabolic process	1/130	2/2132	0.00681	0.842	PBANKA_140670
	GO:0042822	e	pyridoxal phosphate metabolic process	1/130	2/2132	0.00681	0.842	PBANKA_123080
	GO:0042823	e	pyridoxal phosphate biosynthetic process	1/130	2/2132	0.00681	0.842	PBANKA_123080
	GO:0005869	e	dynactin complex	1/130	2/2132	0.00681	0.842	PBANKA_135890
	GO:0044183	e	protein binding involved in protein folding	1/130	2/2132	0.00681	0.842	PBANKA_060540
	GO:0046112	e	nucleobase biosynthetic process	1/130	2/2132	0.00681	0.842	PBANKA_140670
	GO:0004114	e	3',5'-cyclic-nucleotide phosphodiesterase activity	1/130	2/2132	0.00681	0.842	PBANKA_060790
	GO:0006863	e	purine nucleobase transport	1/130	2/2132	0.00681	0.842	PBANKA_136010
	GO:0004112	e	cyclic-nucleotide phosphodiesterase activity	1/130	2/2132	0.00681	0.842	PBANKA_060790
	GO:0042816	e	vitamin B6 metabolic process	1/130	2/2132	0.00681	0.842	PBANKA_123080
	GO:0042819	e	vitamin B6 biosynthetic process	1/130	2/2132	0.00681	0.842	PBANKA_123080
	GO:0005882	e	intermediate filament	1/130	2/2132	0.00681	0.842	PBANKA_103370
	GO:0019856	e	pyrimidine nucleobase biosynthetic process	1/130	2/2132	0.00681	0.842	PBANKA_140670
	GO:0006426	e	glycyl-tRNA aminoacylation	1/130	2/2132	0.00681	0.842	PBANKA_132010
	GO:0000304	e	response to singlet oxygen	1/130	2/2132	0.00681	0.842	PBANKA_123080
	GO:0000302	e	response to reactive oxygen species	1/130	2/2132	0.00681	0.842	PBANKA_123080
	GO:0008216	e	spermidine metabolic process	1/130	2/2132	0.00681	0.842	PBANKA_103000
	GO:1901700	e	response to oxygen-containing compound	1/130	2/2132	0.00681	0.842	PBANKA_123080
	GO:0006207	e	'de novo' pyrimidine nucleobase biosynthetic process	1/130	2/2132	0.00681	0.842	PBANKA_140670
	GO:0016054	e	organic acid catabolic process	1/130	2/2132	0.00681	0.842	PBANKA_140670
	GO:0003713	e	transcription coactivator activity	1/130	2/2132	0.00681	0.842	PBANKA_142140
	GO:0008614	e	pyridoxine metabolic process	1/130	2/2132	0.00681	0.842	PBANKA_123080
	GO:0044452	e	nucleolar part	1/130	2/2132	0.00681	0.842	PBANKA_110900
	GO:1990391	e	DNA repair complex	1/130	2/2132	0.00681	0.842	PBANKA_146370
	GO:1905039	e	carboxylic acid transmembrane transport	1/130	2/2132	0.00681	0.842	PBANKA_041440
	GO:0090484	e	drug transporter activity	1/130	2/2132	0.00681	0.842	PBANKA_121950
	GO:1903825	e	organic acid transmembrane transport	1/130	2/2132	0.00681	0.842	PBANKA_041440
	GO:0072348	e	sulfur compound transport	1/130	2/2132	0.00681	0.842	PBANKA_121950
	GO:0010035	e	response to inorganic substance	1/130	2/2132	0.00681	0.842	PBANKA_123080
	GO:0004143	e	diacylglycerol kinase activity	1/130	2/2132	0.00681	0.842	PBANKA_083120
	GO:0046184	e	aldehyde biosynthetic process	1/130	2/2132	0.00681	0.842	PBANKA_123080
	GO:0004820	e	glycine-tRNA ligase activity	1/130	2/2132	0.00681	0.842	PBANKA_132010
	GO:0009063	e	cellular amino acid catabolic process	1/130	2/2132	0.00681	0.842	PBANKA_140670
	GO:0042886	e	amide transport	1/130	2/2132	0.00681	0.842	PBANKA_121950
	GO:0051260	e	protein homooligomerization	1/130	2/2132	0.00681	0.842	PBANKA_135670
	GO:0006260	e	DNA replication	6/130	36/2132	0.00683	0.842	PBANKA_031600,PBANKA_051390,PBANKA_061160,PBANKA_080310,PBANKA_110290,PBANKA_113160
	GO:1902494	e	catalytic complex	8/130	56/2132	0.00762	0.85	PBANKA_041610,PBANKA_061160,PBANKA_061570,PBANKA_070410,PBANKA_092540,PBANKA_110900,PBANKA_112860,PBANKA_135890
	GO:0006928	e	movement of cell or subcellular component	6/130	38/2132	0.00903	0.87	PBANKA_041610,PBANKA_060120,PBANKA_061570,PBANKA_092540,PBANKA_144470,PBANKA_145880
	GO:0009064	e	glutamine family amino acid metabolic process	2/130	7/2132	0.00929	0.874	PBANKA_122820,PBANKA_140670
	GO:0006446	e	regulation of translational initiation	2/130	7/2132	0.00929	0.874	PBANKA_060480,PBANKA_060530
	GO:0044164	e	host cell cytosol	2/130	7/2132	0.00929	0.874	PBANKA_050110,PBANKA_122900
	GO:0042493	e	response to drug	4/130	21/2132	0.00963	0.876	PBANKA_080230,PBANKA_120690,PBANKA_121950,PBANKA_135670
	GO:0006413	e	translational initiation	5/130	30/2132	0.0106	0.898	PBANKA_060480,PBANKA_060530,PBANKA_114280,PBANKA_120610,PBANKA_123250
	GO:0043087	e	regulation of GTPase activity	3/130	14/2132	0.011	0.956
	GO:0008094	e	DNA-dependent ATPase activity	3/130	14/2132	0.011	0.956	PBANKA_031600,PBANKA_080310,PBANKA_113160
	GO:0071705	e	nitrogen compound transport	3/130	14/2132	0.011	0.956	PBANKA_121950,PBANKA_136010,PBANKA_143830
	GO:0099512	e	supramolecular fiber	4/130	22/2132	0.0116	0.962	PBANKA_103370,PBANKA_120690,PBANKA_135890,PBANKA_142830
	GO:0099513	e	polymeric cytoskeletal fiber	4/130	22/2132	0.0116	0.962	PBANKA_103370,PBANKA_120690,PBANKA_135890,PBANKA_142830
	GO:0006270	e	DNA replication initiation	2/130	8/2132	0.0133	0.964	PBANKA_080310,PBANKA_113160
	GO:0016879	e	ligase activity, forming carbon-nitrogen bonds	2/130	8/2132	0.0133	0.964	PBANKA_103230,PBANKA_140670
	GO:0072528	e	pyrimidine-containing compound biosynthetic process	2/130	8/2132	0.0133	0.964	PBANKA_103230,PBANKA_140670
	GO:0072527	e	pyrimidine-containing compound metabolic process	2/130	8/2132	0.0133	0.964	PBANKA_103230,PBANKA_140670
	GO:0051246	e	regulation of protein metabolic process	4/130	23/2132	0.0138	0.968	PBANKA_060480,PBANKA_060530,PBANKA_123350,PBANKA_132970
	GO:1901605	e	alpha-amino acid metabolic process	3/130	15/2132	0.0138	0.968	PBANKA_103000,PBANKA_122820,PBANKA_140670
	GO:0006417	e	regulation of translation	3/130	15/2132	0.0138	0.968	PBANKA_060480,PBANKA_060530,PBANKA_123350
	GO:0034248	e	regulation of cellular amide metabolic process	3/130	15/2132	0.0138	0.968	PBANKA_060480,PBANKA_060530,PBANKA_123350
	GO:0044699	e	single-organism process	34/130	400/2132	0.0142	0.972	PBANKA_010550,PBANKA_041440,PBANKA_041610,PBANKA_060120,PBANKA_061160,PBANKA_061570,PBANKA_062130,PBANKA_081570,PBANKA_090360,PBANKA_091300,PBANKA_092540,PBANKA_103000,PBANKA_103230,PBANKA_103890,PBANKA_111520,PBANKA_112860,PBANKA_113540,PBANKA_120210,PBANKA_120690,PBANKA_121950,PBANKA_122210,PBANKA_122820,PBANKA_123080,PBANKA_132010,PBANKA_132020,PBANKA_135890,PBANKA_136010,PBANKA_140670,PBANKA_…
	GO:0061731	e	ribonucleoside-diphosphate reductase activity	1/130	3/2132	0.0147	0.972	PBANKA_061160
	GO:0016638	e	oxidoreductase activity, acting on the CH-NH2 group of donors	1/130	3/2132	0.0147	0.972	PBANKA_122820
	GO:0016639	e	oxidoreductase activity, acting on the CH-NH2 group of donors, NAD or NADP as acceptor	1/130	3/2132	0.0147	0.972	PBANKA_122820
	GO:0008514	e	organic anion transmembrane transporter activity	1/130	3/2132	0.0147	0.972	PBANKA_041440
	GO:0015858	e	nucleoside transport	1/130	3/2132	0.0147	0.972	PBANKA_136010
	GO:0046943	e	carboxylic acid transmembrane transporter activity	1/130	3/2132	0.0147	0.972	PBANKA_041440
	GO:0031625	e	ubiquitin protein ligase binding	1/130	3/2132	0.0147	0.972	PBANKA_112860
	GO:0015718	e	monocarboxylic acid transport	1/130	3/2132	0.0147	0.972	PBANKA_041440
	GO:0043094	e	cellular metabolic compound salvage	1/130	3/2132	0.0147	0.972	PBANKA_123080
	GO:0044389	e	ubiquitin-like protein ligase binding	1/130	3/2132	0.0147	0.972	PBANKA_112860
	GO:0000989	e	transcription factor activity, transcription factor binding	1/130	3/2132	0.0147	0.972	PBANKA_142140
	GO:0030130	e	clathrin coat of trans-Golgi network vesicle	1/130	3/2132	0.0147	0.972	PBANKA_143470
	GO:0000988	e	transcription factor activity, protein binding	1/130	3/2132	0.0147	0.972	PBANKA_142140
	GO:0042176	e	regulation of protein catabolic process	1/130	3/2132	0.0147	0.972	PBANKA_132970
	GO:0003951	e	NAD+ kinase activity	1/130	3/2132	0.0147	0.972	PBANKA_083120
	GO:0019842	e	vitamin binding	1/130	3/2132	0.0147	0.972	PBANKA_123080
	GO:0031965	e	nuclear membrane	1/130	3/2132	0.0147	0.972	PBANKA_090360
	GO:0005664	e	nuclear origin of replication recognition complex	1/130	3/2132	0.0147	0.972	PBANKA_051390
	GO:0005337	e	nucleoside transmembrane transporter activity	1/130	3/2132	0.0147	0.972	PBANKA_136010
	GO:0016728	e	oxidoreductase activity, acting on CH or CH2 groups, disulfide as acceptor	1/130	3/2132	0.0147	0.972	PBANKA_061160
	GO:0009894	e	regulation of catabolic process	1/130	3/2132	0.0147	0.972	PBANKA_132970
	GO:0016725	e	oxidoreductase activity, acting on CH or CH2 groups	1/130	3/2132	0.0147	0.972	PBANKA_061160
	GO:0005342	e	organic acid transmembrane transporter activity	1/130	3/2132	0.0147	0.972	PBANKA_041440
	GO:0004748	e	ribonucleoside-diphosphate reductase activity, thioredoxin disulfide as acceptor	1/130	3/2132	0.0147	0.972	PBANKA_061160
	GO:0015914	e	phospholipid transport	1/130	3/2132	0.0147	0.972	PBANKA_143830
	GO:0004012	e	phospholipid-translocating ATPase activity	1/130	3/2132	0.0147	0.972	PBANKA_143830
	GO:1901505	e	carbohydrate derivative transporter activity	1/130	3/2132	0.0147	0.972	PBANKA_136010
	GO:0015932	e	nucleobase-containing compound transmembrane transporter activity	1/130	3/2132	0.0147	0.972	PBANKA_136010
	GO:0031461	e	cullin-RING ubiquitin ligase complex	1/130	3/2132	0.0147	0.972	PBANKA_112860
	GO:0072525	e	pyridine-containing compound biosynthetic process	1/130	3/2132	0.0147	0.972	PBANKA_123080
	GO:0016884	e	carbon-nitrogen ligase activity, with glutamine as amido-N-donor	1/130	3/2132	0.0147	0.972	PBANKA_140670
	GO:0019783	e	ubiquitin-like protein-specific protease activity	1/130	3/2132	0.0147	0.972	PBANKA_144850
	GO:0051258	e	protein polymerization	1/130	3/2132	0.0147	0.972	PBANKA_120690
	GO:0003712	e	transcription cofactor activity	1/130	3/2132	0.0147	0.972	PBANKA_142140
	GO:0006511	e	ubiquitin-dependent protein catabolic process	5/130	33/2132	0.0162	0.976	PBANKA_041680,PBANKA_070410,PBANKA_070450,PBANKA_112860,PBANKA_132970
	GO:0008150	e	biological_process	76/130	1056/2132	0.0167	0.976	PBANKA_010550,PBANKA_030500,PBANKA_031600,PBANKA_040110,PBANKA_040400,PBANKA_040430,PBANKA_041440,PBANKA_041610,PBANKA_041680,PBANKA_050660,PBANKA_051390,PBANKA_060120,PBANKA_060480,PBANKA_060530,PBANKA_060790,PBANKA_061160,PBANKA_061570,PBANKA_062130,PBANKA_070410,PBANKA_070450,PBANKA_080230,PBANKA_080310,PBANKA_081570,PBANKA_081990,PBANKA_083120,PBANKA_090360,PBANKA_090690,PBANKA_091300,PBANKA_…
	GO:0010608	e	posttranscriptional regulation of gene expression	3/130	16/2132	0.0171	0.98	PBANKA_060480,PBANKA_060530,PBANKA_123350
	GO:0003682	e	chromatin binding	2/130	9/2132	0.0181	0.982	PBANKA_122210,PBANKA_143610
	GO:0043632	e	modification-dependent macromolecule catabolic process	5/130	34/2132	0.0184	0.984	PBANKA_041680,PBANKA_070410,PBANKA_070450,PBANKA_112860,PBANKA_132970
	GO:1902589	e	single-organism organelle organization	5/130	34/2132	0.0184	0.984	PBANKA_091300,PBANKA_103890,PBANKA_120690,PBANKA_122210,PBANKA_144300
	GO:0019941	e	modification-dependent protein catabolic process	5/130	34/2132	0.0184	0.984	PBANKA_041680,PBANKA_070410,PBANKA_070450,PBANKA_112860,PBANKA_132970
	GO:0051276	e	chromosome organization	3/130	17/2132	0.0208	0.996	PBANKA_091300,PBANKA_103890,PBANKA_122210
	GO:0005874	e	microtubule	3/130	17/2132	0.0208	0.996	PBANKA_120690,PBANKA_135890,PBANKA_142830
	GO:0005096	e	GTPase activator activity	3/130	17/2132	0.0208	0.996
	GO:0051336	e	regulation of hydrolase activity	3/130	17/2132	0.0208	0.996	PBANKA_133120,PBANKA_144470,PBANKA_145780
	GO:0051603	e	proteolysis involved in cellular protein catabolic process	5/130	35/2132	0.0209	0.996	PBANKA_041680,PBANKA_070410,PBANKA_070450,PBANKA_112860,PBANKA_132970
	GO:0006259	e	DNA metabolic process	8/130	67/2132	0.022	0.996	PBANKA_031600,PBANKA_051390,PBANKA_061160,PBANKA_080310,PBANKA_110290,PBANKA_113160,PBANKA_120210,PBANKA_146370
	GO:0044444	p	cytoplasmic part	15/130	394/2132	0.0224	0.996	PBANKA_010550,PBANKA_031160,PBANKA_040430,PBANKA_060120,PBANKA_060480,PBANKA_061160,PBANKA_080230,PBANKA_083120,PBANKA_090360,PBANKA_120610,PBANKA_121950,PBANKA_122820,PBANKA_123080,PBANKA_123250,PBANKA_143470
	GO:0000280	e	nuclear division	2/130	10/2132	0.0238	0.996	PBANKA_091300,PBANKA_144300
	GO:0043648	e	dicarboxylic acid metabolic process	2/130	10/2132	0.0238	0.996	PBANKA_122820,PBANKA_140670
	GO:0048285	e	organelle fission	2/130	10/2132	0.0238	0.996	PBANKA_091300,PBANKA_144300
	GO:0006817	e	phosphate ion transport	2/130	10/2132	0.0238	0.996	PBANKA_062130,PBANKA_111520
	GO:0005887	e	integral component of plasma membrane	2/130	10/2132	0.0238	0.996	PBANKA_041440,PBANKA_136010
	GO:0007067	e	mitotic nuclear division	2/130	10/2132	0.0238	0.996	PBANKA_091300,PBANKA_144300
	GO:0050790	e	regulation of catalytic activity	3/130	18/2132	0.025	0.996	PBANKA_133120,PBANKA_144470,PBANKA_145780
	GO:0030695	e	GTPase regulator activity	3/130	18/2132	0.025	0.996	PBANKA_133120,PBANKA_144470,PBANKA_145780
	GO:0065009	e	regulation of molecular function	3/130	18/2132	0.025	0.996	PBANKA_133120,PBANKA_144470,PBANKA_145780
	GO:0008603	e	cAMP-dependent protein kinase regulator activity	1/130	4/2132	0.0252	0.996	PBANKA_101900
	GO:0097164	e	ammonium ion metabolic process	1/130	4/2132	0.0252	0.996	PBANKA_103000
	GO:0007186	e	G-protein coupled receptor signaling pathway	1/130	4/2132	0.0252	0.996	PBANKA_083120
	GO:0042398	e	cellular modified amino acid biosynthetic process	1/130	4/2132	0.0252	0.996	PBANKA_103000
	GO:0030125	e	clathrin vesicle coat	1/130	4/2132	0.0252	0.996	PBANKA_143470
	GO:0008283	e	cell proliferation	1/130	4/2132	0.0252	0.996	PBANKA_143610
	GO:0030118	e	clathrin coat	1/130	4/2132	0.0252	0.996	PBANKA_143470
	GO:0008235	e	metalloexopeptidase activity	1/130	4/2132	0.0252	0.996	PBANKA_145040
	GO:0015748	e	organophosphate ester transport	1/130	4/2132	0.0252	0.996	PBANKA_143830
	GO:0005663	e	DNA replication factor C complex	1/130	4/2132	0.0252	0.996	PBANKA_031600
	GO:1901264	e	carbohydrate derivative transport	1/130	4/2132	0.0252	0.996	PBANKA_136010
	GO:0000808	e	origin recognition complex	1/130	4/2132	0.0252	0.996	PBANKA_051390
	GO:0051259	e	protein oligomerization	1/130	4/2132	0.0252	0.996	PBANKA_135670
	GO:0044877	e	macromolecular complex binding	4/130	27/2132	0.0254	0.996	PBANKA_122210,PBANKA_133650,PBANKA_143610,PBANKA_145880
	GO:0044248	e	cellular catabolic process	6/130	47/2132	0.0257	0.998	PBANKA_041680,PBANKA_070410,PBANKA_070450,PBANKA_112860,PBANKA_132970,PBANKA_140670
	GO:0030234	e	enzyme regulator activity	5/130	37/2132	0.0265	0.998	PBANKA_101900,PBANKA_132970,PBANKA_133120,PBANKA_144470,PBANKA_145780
	GO:0003743	e	translation initiation factor activity	5/130	37/2132	0.0265	0.998	PBANKA_060480,PBANKA_060530,PBANKA_114280,PBANKA_120610,PBANKA_123250
	GO:0044763	e	single-organism cellular process	27/130	318/2132	0.0271	0.998	PBANKA_010550,PBANKA_041440,PBANKA_041610,PBANKA_060120,PBANKA_061570,PBANKA_081570,PBANKA_090360,PBANKA_091300,PBANKA_092540,PBANKA_103000,PBANKA_103230,PBANKA_103890,PBANKA_112860,PBANKA_113540,PBANKA_120210,PBANKA_120690,PBANKA_122210,PBANKA_122820,PBANKA_123080,PBANKA_132010,PBANKA_132020,PBANKA_135890,PBANKA_140670,PBANKA_144300,PBANKA_144470,PBANKA_145880,PBANKA_146370
	GO:0003735	p	structural constituent of ribosome	0/130	57/2132	0.0295	0.998
	GO:0008047	e	enzyme activator activity	3/130	19/2132	0.0296	0.998	PBANKA_133120,PBANKA_144470,PBANKA_145780
	GO:0034399	e	nuclear periphery	2/130	11/2132	0.0303	0.998	PBANKA_081990,PBANKA_143610
	GO:0015698	e	inorganic anion transport	2/130	11/2132	0.0303	0.998	PBANKA_062130,PBANKA_111520
	GO:0017111	e	nucleoside-triphosphatase activity	22/130	252/2132	0.0314	0.998	PBANKA_031600,PBANKA_041610,PBANKA_060120,PBANKA_061570,PBANKA_080310,PBANKA_090360,PBANKA_091260,PBANKA_092540,PBANKA_101030,PBANKA_110290,PBANKA_110830,PBANKA_112350,PBANKA_112530,PBANKA_113160,PBANKA_114280,PBANKA_120690,PBANKA_135890,PBANKA_142690,PBANKA_143830,PBANKA_144470,PBANKA_145880,PBANKA_146370
	GO:0007049	e	cell cycle	3/130	20/2132	0.0347	1	PBANKA_091300,PBANKA_122210,PBANKA_132020
	GO:0032268	e	regulation of cellular protein metabolic process	3/130	20/2132	0.0347	1	PBANKA_060480,PBANKA_060530,PBANKA_123350
	GO:0060589	e	nucleoside-triphosphatase regulator activity	3/130	20/2132	0.0347	1	PBANKA_133120,PBANKA_144470,PBANKA_145780
	GO:0044459	e	plasma membrane part	3/130	20/2132	0.0347	1	PBANKA_041440,PBANKA_136010,PBANKA_143470
	GO:0016462	e	pyrophosphatase activity	22/130	255/2132	0.0353	1	PBANKA_031600,PBANKA_041610,PBANKA_060120,PBANKA_061570,PBANKA_080310,PBANKA_090360,PBANKA_091260,PBANKA_092540,PBANKA_101030,PBANKA_110290,PBANKA_110830,PBANKA_112350,PBANKA_112530,PBANKA_113160,PBANKA_114280,PBANKA_120690,PBANKA_135890,PBANKA_142690,PBANKA_143830,PBANKA_144470,PBANKA_145880,PBANKA_146370
	GO:0016818	e	hydrolase activity, acting on acid anhydrides, in phosphorus-containing anhydrides	22/130	256/2132	0.0366	1	PBANKA_031600,PBANKA_041610,PBANKA_060120,PBANKA_061570,PBANKA_080310,PBANKA_090360,PBANKA_091260,PBANKA_092540,PBANKA_101030,PBANKA_110290,PBANKA_110830,PBANKA_112350,PBANKA_112530,PBANKA_113160,PBANKA_114280,PBANKA_120690,PBANKA_135890,PBANKA_142690,PBANKA_143830,PBANKA_144470,PBANKA_145880,PBANKA_146370
	GO:0044430	e	cytoskeletal part	11/130	110/2132	0.037	1	PBANKA_041610,PBANKA_061570,PBANKA_091260,PBANKA_092540,PBANKA_103370,PBANKA_112530,PBANKA_120690,PBANKA_135890,PBANKA_142830,PBANKA_144470,PBANKA_145880
	GO:0020005	e	symbiont-containing vacuole membrane	2/130	12/2132	0.0377	1	PBANKA_050110,PBANKA_090360
	GO:0015631	e	tubulin binding	2/130	12/2132	0.0377	1	PBANKA_133650,PBANKA_145880
	GO:0008017	e	microtubule binding	2/130	12/2132	0.0377	1	PBANKA_133650,PBANKA_145880
	GO:0016887	e	ATPase activity	10/130	98/2132	0.0378	1	PBANKA_031600,PBANKA_080310,PBANKA_092540,PBANKA_101030,PBANKA_110830,PBANKA_112350,PBANKA_113160,PBANKA_142690,PBANKA_143830,PBANKA_146370
	GO:0006575	e	cellular modified amino acid metabolic process	1/130	5/2132	0.0378	1	PBANKA_103000
	GO:0006576	e	cellular biogenic amine metabolic process	1/130	5/2132	0.0378	1	PBANKA_103000
	GO:0015849	e	organic acid transport	1/130	5/2132	0.0378	1	PBANKA_041440
	GO:0016567	e	protein ubiquitination	1/130	5/2132	0.0378	1	PBANKA_070410
	GO:0008509	e	anion transmembrane transporter activity	1/130	5/2132	0.0378	1	PBANKA_041440
	GO:0006338	e	chromatin remodeling	1/130	5/2132	0.0378	1	PBANKA_112350
	GO:0008081	e	phosphoric diester hydrolase activity	1/130	5/2132	0.0378	1	PBANKA_060790
	GO:0015291	e	secondary active transmembrane transporter activity	1/130	5/2132	0.0378	1	PBANKA_041440
	GO:0009308	e	amine metabolic process	1/130	5/2132	0.0378	1	PBANKA_103000
	GO:0046942	e	carboxylic acid transport	1/130	5/2132	0.0378	1	PBANKA_041440
	GO:0006220	e	pyrimidine nucleotide metabolic process	1/130	5/2132	0.0378	1	PBANKA_103230
	GO:0006221	e	pyrimidine nucleotide biosynthetic process	1/130	5/2132	0.0378	1	PBANKA_103230
	GO:0007059	e	chromosome segregation	1/130	5/2132	0.0378	1	PBANKA_132020
	GO:0005548	e	phospholipid transporter activity	1/130	5/2132	0.0378	1	PBANKA_143830
	GO:0006897	e	endocytosis	1/130	5/2132	0.0378	1	PBANKA_143470
	GO:0004722	e	protein serine/threonine phosphatase activity	1/130	5/2132	0.0378	1	PBANKA_142720
	GO:0044106	e	cellular amine metabolic process	1/130	5/2132	0.0378	1	PBANKA_103000
	GO:0006508	e	proteolysis	8/130	74/2132	0.038	1	PBANKA_030500,PBANKA_041680,PBANKA_070410,PBANKA_070450,PBANKA_112860,PBANKA_132970,PBANKA_144850,PBANKA_145040
	GO:0016817	e	hydrolase activity, acting on acid anhydrides	22/130	257/2132	0.0381	1	PBANKA_031600,PBANKA_041610,PBANKA_060120,PBANKA_061570,PBANKA_080310,PBANKA_090360,PBANKA_091260,PBANKA_092540,PBANKA_101030,PBANKA_110290,PBANKA_110830,PBANKA_112350,PBANKA_112530,PBANKA_113160,PBANKA_114280,PBANKA_120690,PBANKA_135890,PBANKA_142690,PBANKA_143830,PBANKA_144470,PBANKA_145880,PBANKA_146370
	GO:0044391	p	ribosomal subunit	0/130	52/2132	0.0404	1
	GO:0098772	e	molecular function regulator	5/130	41/2132	0.0404	1	PBANKA_101900,PBANKA_132970,PBANKA_133120,PBANKA_144470,PBANKA_145780
	GO:0003774	e	motor activity	9/130	88/2132	0.0435	1	PBANKA_041610,PBANKA_060120,PBANKA_061570,PBANKA_091260,PBANKA_092540,PBANKA_112530,PBANKA_135890,PBANKA_144470,PBANKA_145880
	GO:0044265	e	cellular macromolecule catabolic process	5/130	42/2132	0.0445	1	PBANKA_041680,PBANKA_070410,PBANKA_070450,PBANKA_112860,PBANKA_132970
	GO:0003676	e	nucleic acid binding	25/130	304/2132	0.0449	1	PBANKA_031600,PBANKA_040600,PBANKA_050660,PBANKA_051390,PBANKA_060480,PBANKA_060530,PBANKA_080310,PBANKA_081990,PBANKA_093960,PBANKA_103930,PBANKA_110830,PBANKA_110900,PBANKA_112350,PBANKA_113160,PBANKA_114280,PBANKA_120210,PBANKA_120610,PBANKA_121020,PBANKA_123250,PBANKA_123350,PBANKA_134150,PBANKA_142690,PBANKA_144990,PBANKA_145780,PBANKA_146370
	GO:0005871	e	kinesin complex	2/130	13/2132	0.0459	1	PBANKA_144470,PBANKA_145880
	GO:0032403	e	protein complex binding	2/130	13/2132	0.0459	1	PBANKA_133650,PBANKA_145880
	GO:0042623	e	ATPase activity, coupled	8/130	77/2132	0.0468	1	PBANKA_031600,PBANKA_080310,PBANKA_110830,PBANKA_112350,PBANKA_113160,PBANKA_142690,PBANKA_143830,PBANKA_146370
	GO:0050896	e	response to stimulus	8/130	78/2132	0.05	1	PBANKA_080230,PBANKA_120210,PBANKA_120690,PBANKA_121900,PBANKA_121950,PBANKA_123080,PBANKA_135670,PBANKA_146370
Cluster 11	GO:0005882	e	intermediate filament	1/17	2/2132	0.000119	0.02	PBANKA_103370
	GO:0031420	e	alkali metal ion binding	1/17	2/2132	0.000119	0.02	PBANKA_136160
	GO:0030955	e	potassium ion binding	1/17	2/2132	0.000119	0.02	PBANKA_136160
	GO:0006813	e	potassium ion transport	1/17	3/2132	0.000266	0.05	PBANKA_136160
	GO:0031497	e	chromatin assembly	1/17	4/2132	0.00047	0.08	PBANKA_020300
	GO:0015662	e	ATPase activity, coupled to transmembrane movement of ions, phosphorylative mechanism	1/17	4/2132	0.00047	0.08	PBANKA_136160
	GO:0042393	e	histone binding	1/17	6/2132	0.00105	0.138	PBANKA_020300
	GO:0006333	e	chromatin assembly or disassembly	1/17	7/2132	0.00142	0.182	PBANKA_020300
	GO:0034728	e	nucleosome organization	1/17	8/2132	0.00184	0.212	PBANKA_020300
	GO:0030001	e	metal ion transport	1/17	8/2132	0.00184	0.212	PBANKA_136160
	GO:0006334	e	nucleosome assembly	1/17	8/2132	0.00184	0.212	PBANKA_020300
	GO:0065004	e	protein-DNA complex assembly	1/17	9/2132	0.00232	0.238	PBANKA_020300
	GO:0071824	e	protein-DNA complex subunit organization	1/17	9/2132	0.00232	0.238	PBANKA_020300
	GO:0015631	e	tubulin binding	1/17	12/2132	0.00407	0.336	PBANKA_020270
	GO:0008017	e	microtubule binding	1/17	12/2132	0.00407	0.336	PBANKA_020270
	GO:0005871	e	kinesin complex	1/17	13/2132	0.00476	0.378	PBANKA_020270
	GO:0032403	e	protein complex binding	1/17	13/2132	0.00476	0.378	PBANKA_020270
	GO:0015992	e	proton transport	1/17	14/2132	0.00549	0.404	PBANKA_136160
	GO:0006818	e	hydrogen transport	1/17	15/2132	0.00628	0.446	PBANKA_136160
	GO:0000287	e	magnesium ion binding	1/17	17/2132	0.00799	0.98	PBANKA_136160
	GO:0015077	e	monovalent inorganic cation transmembrane transporter activity	1/17	17/2132	0.00799	0.98	PBANKA_136160
	GO:0015672	e	monovalent inorganic cation transport	1/17	17/2132	0.00799	0.98	PBANKA_136160
	GO:0042625	e	ATPase coupled ion transmembrane transporter activity	1/17	18/2132	0.00891	0.98	PBANKA_136160
	GO:0044430	e	cytoskeletal part	3/17	110/2132	0.00981	0.98	PBANKA_020270,PBANKA_103370,PBANKA_124420
	GO:0022853	e	active ion transmembrane transporter activity	1/17	20/2132	0.0109	0.98	PBANKA_136160
	GO:0022890	e	inorganic cation transmembrane transporter activity	1/17	21/2132	0.012	0.98	PBANKA_136160
	GO:0099512	e	supramolecular fiber	1/17	22/2132	0.0131	0.984	PBANKA_103370
	GO:0099513	e	polymeric cytoskeletal fiber	1/17	22/2132	0.0131	0.984	PBANKA_103370
	GO:0006325	e	chromatin organization	1/17	24/2132	0.0154	0.986	PBANKA_020300
	GO:0006461	e	protein complex assembly	1/17	26/2132	0.0179	0.992	PBANKA_020300
	GO:0042626	e	ATPase activity, coupled to transmembrane movement of substances	1/17	26/2132	0.0179	0.992	PBANKA_136160
	GO:0006812	e	cation transport	1/17	26/2132	0.0179	0.992	PBANKA_136160
	GO:0007018	e	microtubule-based movement	1/17	26/2132	0.0179	0.992	PBANKA_020270
	GO:0003777	e	microtubule motor activity	1/17	26/2132	0.0179	0.992	PBANKA_020270
	GO:0008324	e	cation transmembrane transporter activity	1/17	26/2132	0.0179	0.992	PBANKA_136160
	GO:0043492	e	ATPase activity, coupled to movement of substances	1/17	26/2132	0.0179	0.992	PBANKA_136160
	GO:0034622	e	cellular macromolecular complex assembly	1/17	26/2132	0.0179	0.992	PBANKA_020300
	GO:0044877	e	macromolecular complex binding	1/17	27/2132	0.0192	0.994	PBANKA_020270
	GO:0016820	e	hydrolase activity, acting on acid anhydrides, catalyzing transmembrane movement of substances	1/17	27/2132	0.0192	0.994	PBANKA_136160
	GO:0015405	e	P-P-bond-hydrolysis-driven transmembrane transporter activity	1/17	28/2132	0.0206	0.996	PBANKA_136160
	GO:0015399	e	primary active transmembrane transporter activity	1/17	28/2132	0.0206	0.996	PBANKA_136160
	GO:0008092	e	cytoskeletal protein binding	2/17	76/2132	0.0212	0.996	PBANKA_020270,PBANKA_124420
	GO:0015075	e	ion transmembrane transporter activity	1/17	30/2132	0.0234	0.996	PBANKA_136160
	GO:0006413	e	translational initiation	1/17	30/2132	0.0234	0.996	PBANKA_010080
	GO:0005875	e	microtubule associated complex	1/17	31/2132	0.0249	0.998	PBANKA_020270
	GO:0051082	e	unfolded protein binding	1/17	31/2132	0.0249	0.998	PBANKA_020300
	GO:0071822	e	protein complex subunit organization	1/17	31/2132	0.0249	0.998	PBANKA_020300
	GO:0035639	e	purine ribonucleoside triphosphate binding	6/17	406/2132	0.0294	0.998	PBANKA_010080,PBANKA_020270,PBANKA_040620,PBANKA_062210,PBANKA_124420,PBANKA_136160
	GO:0001883	e	purine nucleoside binding	6/17	406/2132	0.0294	0.998	PBANKA_010080,PBANKA_020270,PBANKA_040620,PBANKA_062210,PBANKA_124420,PBANKA_136160
	GO:0032555	e	purine ribonucleotide binding	6/17	406/2132	0.0294	0.998	PBANKA_010080,PBANKA_020270,PBANKA_040620,PBANKA_062210,PBANKA_124420,PBANKA_136160
	GO:0032550	e	purine ribonucleoside binding	6/17	406/2132	0.0294	0.998	PBANKA_010080,PBANKA_020270,PBANKA_040620,PBANKA_062210,PBANKA_124420,PBANKA_136160
	GO:0032553	e	ribonucleotide binding	6/17	406/2132	0.0294	0.998	PBANKA_010080,PBANKA_020270,PBANKA_040620,PBANKA_062210,PBANKA_124420,PBANKA_136160
	GO:0065003	e	macromolecular complex assembly	1/17	34/2132	0.0295	0.998	PBANKA_020300
	GO:0017076	e	purine nucleotide binding	6/17	408/2132	0.0302	0.998	PBANKA_010080,PBANKA_020270,PBANKA_040620,PBANKA_062210,PBANKA_124420,PBANKA_136160
	GO:0001882	e	nucleoside binding	6/17	408/2132	0.0302	0.998	PBANKA_010080,PBANKA_020270,PBANKA_040620,PBANKA_062210,PBANKA_124420,PBANKA_136160
	GO:0032549	e	ribonucleoside binding	6/17	408/2132	0.0302	0.998	PBANKA_010080,PBANKA_020270,PBANKA_040620,PBANKA_062210,PBANKA_124420,PBANKA_136160
	GO:0097367	e	carbohydrate derivative binding	6/17	409/2132	0.0306	0.998	PBANKA_010080,PBANKA_020270,PBANKA_040620,PBANKA_062210,PBANKA_124420,PBANKA_136160
	GO:0003774	e	motor activity	2/17	88/2132	0.031	0.998	PBANKA_020270,PBANKA_124420
	GO:0044444	p	cytoplasmic part	0/17	394/2132	0.031	0.998
	GO:0022804	e	active transmembrane transporter activity	1/17	35/2132	0.0311	0.998	PBANKA_136160
	GO:0022891	e	substrate-specific transmembrane transporter activity	1/17	37/2132	0.0345	1	PBANKA_136160
	GO:0005886	e	plasma membrane	1/17	37/2132	0.0345	1	PBANKA_136160
	GO:0003743	e	translation initiation factor activity	1/17	37/2132	0.0345	1	PBANKA_010080
	GO:0022607	e	cellular component assembly	1/17	37/2132	0.0345	1	PBANKA_020300
	GO:0006928	e	movement of cell or subcellular component	1/17	38/2132	0.0362	1	PBANKA_020270
	GO:0007017	e	microtubule-based process	1/17	38/2132	0.0362	1	PBANKA_020270
	GO:0043168	e	anion binding	6/17	424/2132	0.0366	1	PBANKA_010080,PBANKA_020270,PBANKA_040620,PBANKA_062210,PBANKA_124420,PBANKA_136160
	GO:0055085	e	transmembrane transport	1/17	41/2132	0.0415	1	PBANKA_093900
	GO:0017111	e	nucleoside-triphosphatase activity	4/17	252/2132	0.0421	1	PBANKA_010080,PBANKA_020270,PBANKA_124420,PBANKA_136160
	GO:0044765	e	single-organism transport	2/17	100/2132	0.0429	1	PBANKA_093900,PBANKA_136160
	GO:0016462	e	pyrophosphatase activity	4/17	255/2132	0.044	1	PBANKA_010080,PBANKA_020270,PBANKA_124420,PBANKA_136160
	GO:0016818	e	hydrolase activity, acting on acid anhydrides, in phosphorus-containing anhydrides	4/17	256/2132	0.0447	1	PBANKA_010080,PBANKA_020270,PBANKA_124420,PBANKA_136160
	GO:1902578	e	single-organism localization	2/17	102/2132	0.045	1	PBANKA_093900,PBANKA_136160
	GO:0016817	e	hydrolase activity, acting on acid anhydrides	4/17	257/2132	0.0453	1	PBANKA_010080,PBANKA_020270,PBANKA_124420,PBANKA_136160
	GO:0006811	e	ion transport	1/17	44/2132	0.0472	1	PBANKA_136160
	GO:0006457	e	protein folding	1/17	44/2132	0.0472	1	PBANKA_090690
	GO:0005524	e	ATP binding	5/17	352/2132	0.0484	1	PBANKA_020270,PBANKA_040620,PBANKA_062210,PBANKA_124420,PBANKA_136160
	GO:0032559	e	adenyl ribonucleotide binding	5/17	352/2132	0.0484	1	PBANKA_020270,PBANKA_040620,PBANKA_062210,PBANKA_124420,PBANKA_136160
	GO:0004674	e	protein serine/threonine kinase activity	1/17	45/2132	0.0491	1	PBANKA_062210
	GO:0030554	e	adenyl nucleotide binding	5/17	354/2132	0.0496	1	PBANKA_020270,PBANKA_040620,PBANKA_062210,PBANKA_124420,PBANKA_136160
Cluster 12	GO:0044218	e	other organism cell membrane	2/49	5/2132	0.000219	0.03	PBANKA_083680,PBANKA_145720
	GO:0044279	e	other organism membrane	2/49	5/2132	0.000219	0.03	PBANKA_083680,PBANKA_145720
	GO:0033644	e	host cell membrane	2/49	5/2132	0.000219	0.03	PBANKA_083680,PBANKA_145720
	GO:0008964	e	phosphoenolpyruvate carboxylase activity	1/49	1/2132	0.000255	0.03	PBANKA_101790
	GO:0015630	e	microtubule cytoskeleton	1/49	1/2132	0.000255	0.03	PBANKA_136210
	GO:0005544	e	calcium-dependent phospholipid binding	1/49	1/2132	0.000255	0.03	PBANKA_145720
	GO:0005971	e	ribonucleoside-diphosphate reductase complex	1/49	1/2132	0.000255	0.03	PBANKA_061160
	GO:0008622	e	epsilon DNA polymerase complex	1/49	1/2132	0.000255	0.03	PBANKA_112910
	GO:0004611	e	phosphoenolpyruvate carboxykinase activity	1/49	1/2132	0.000255	0.03	PBANKA_101790
	GO:0007018	e	microtubule-based movement	4/49	26/2132	0.000329	0.038	PBANKA_083680,PBANKA_092540,PBANKA_132920,PBANKA_134450
	GO:0003777	e	microtubule motor activity	4/49	26/2132	0.000329	0.038	PBANKA_083680,PBANKA_092540,PBANKA_132920,PBANKA_134450
	GO:0005875	e	microtubule associated complex	4/49	31/2132	0.000728	0.172	PBANKA_083680,PBANKA_092540,PBANKA_132920,PBANKA_134450
	GO:0006289	e	nucleotide-excision repair	1/49	2/2132	0.001	0.194	PBANKA_121010
	GO:0015977	e	carbon fixation	1/49	2/2132	0.001	0.194	PBANKA_101790
	GO:0004428	e	obsolete inositol or phosphatidylinositol kinase activity	1/49	2/2132	0.001	0.194	PBANKA_091860
	GO:0051260	e	protein homooligomerization	1/49	2/2132	0.001	0.194	PBANKA_135670
	GO:0006928	e	movement of cell or subcellular component	4/49	38/2132	0.00179	0.34	PBANKA_083680,PBANKA_092540,PBANKA_132920,PBANKA_134450
	GO:0007017	e	microtubule-based process	4/49	38/2132	0.00179	0.34	PBANKA_083680,PBANKA_092540,PBANKA_132920,PBANKA_134450
	GO:0061731	e	ribonucleoside-diphosphate reductase activity	1/49	3/2132	0.00223	0.364	PBANKA_061160
	GO:0020002	e	host cell plasma membrane	1/49	3/2132	0.00223	0.364	PBANKA_145720
	GO:0042575	e	DNA polymerase complex	1/49	3/2132	0.00223	0.364	PBANKA_112910
	GO:0006261	e	DNA-dependent DNA replication	1/49	3/2132	0.00223	0.364	PBANKA_112910
	GO:0031965	e	nuclear membrane	1/49	3/2132	0.00223	0.364	PBANKA_102380
	GO:0016728	e	oxidoreductase activity, acting on CH or CH2 groups, disulfide as acceptor	1/49	3/2132	0.00223	0.364	PBANKA_061160
	GO:0016725	e	oxidoreductase activity, acting on CH or CH2 groups	1/49	3/2132	0.00223	0.364	PBANKA_061160
	GO:0004748	e	ribonucleoside-diphosphate reductase activity, thioredoxin disulfide as acceptor	1/49	3/2132	0.00223	0.364	PBANKA_061160
	GO:0005871	e	kinesin complex	2/49	13/2132	0.00339	0.502	PBANKA_083680,PBANKA_134450
	GO:0003774	e	motor activity	6/49	88/2132	0.00382	0.52	PBANKA_083680,PBANKA_092540,PBANKA_132920,PBANKA_133310,PBANKA_134450,PBANKA_143090
	GO:0008603	e	cAMP-dependent protein kinase regulator activity	1/49	4/2132	0.0039	0.524	PBANKA_101900
	GO:0016831	e	carboxy-lyase activity	1/49	4/2132	0.0039	0.524	PBANKA_101790
	GO:0051259	e	protein oligomerization	1/49	4/2132	0.0039	0.524	PBANKA_135670
	GO:0030286	e	dynein complex	2/49	14/2132	0.00416	0.53	PBANKA_092540,PBANKA_132920
	GO:0043161	e	proteasome-mediated ubiquitin-dependent protein catabolic process	1/49	5/2132	0.00601	0.65	PBANKA_121010
	GO:0003684	e	damaged DNA binding	1/49	5/2132	0.00601	0.65	PBANKA_121010
	GO:0046854	e	phosphatidylinositol phosphorylation	1/49	5/2132	0.00601	0.65	PBANKA_091860
	GO:0046834	e	lipid phosphorylation	1/49	5/2132	0.00601	0.65	PBANKA_091860
	GO:0010498	e	proteasomal protein catabolic process	1/49	5/2132	0.00601	0.65	PBANKA_121010
	GO:0048015	e	phosphatidylinositol-mediated signaling	1/49	5/2132	0.00601	0.65	PBANKA_091860
	GO:0048017	e	inositol lipid-mediated signaling	1/49	5/2132	0.00601	0.65	PBANKA_091860
	GO:0005856	e	cytoskeleton	2/49	16/2132	0.00602	0.65	PBANKA_111850,PBANKA_136210
	GO:0042393	e	histone binding	1/49	6/2132	0.00853	0.718	PBANKA_081990
	GO:1990204	e	oxidoreductase complex	1/49	6/2132	0.00853	0.718	PBANKA_061160
	GO:0016830	e	carbon-carbon lyase activity	1/49	6/2132	0.00853	0.718	PBANKA_101790
	GO:1902494	e	catalytic complex	4/49	56/2132	0.00913	0.736	PBANKA_061160,PBANKA_092540,PBANKA_112910,PBANKA_132920
	GO:0003887	e	DNA-directed DNA polymerase activity	1/49	7/2132	0.0114	0.828	PBANKA_112910
	GO:0005852	e	eukaryotic translation initiation factor 3 complex	1/49	7/2132	0.0114	0.828	PBANKA_142870
	GO:0030258	e	lipid modification	1/49	7/2132	0.0114	0.828	PBANKA_091860
	GO:0006446	e	regulation of translational initiation	1/49	7/2132	0.0114	0.828	PBANKA_142870
	GO:0034061	e	DNA polymerase activity	1/49	7/2132	0.0114	0.828	PBANKA_112910
	GO:0044430	e	cytoskeletal part	6/49	110/2132	0.0124	0.832	PBANKA_083680,PBANKA_092540,PBANKA_132920,PBANKA_133310,PBANKA_134450,PBANKA_143090
	GO:0034728	e	nucleosome organization	1/49	8/2132	0.0147	0.888	PBANKA_081990
	GO:0004252	e	serine-type endopeptidase activity	1/49	8/2132	0.0147	0.888	PBANKA_140650
	GO:0019887	e	protein kinase regulator activity	1/49	8/2132	0.0147	0.888	PBANKA_101900
	GO:0006334	e	nucleosome assembly	1/49	8/2132	0.0147	0.888	PBANKA_081990
	GO:0044454	e	nuclear chromosome part	1/49	8/2132	0.0147	0.888	PBANKA_112910
	GO:0017171	e	serine hydrolase activity	1/49	9/2132	0.0184	0.924	PBANKA_140650
	GO:0008236	e	serine-type peptidase activity	1/49	9/2132	0.0184	0.924	PBANKA_140650
	GO:0065004	e	protein-DNA complex assembly	1/49	9/2132	0.0184	0.924	PBANKA_081990
	GO:0071824	e	protein-DNA complex subunit organization	1/49	9/2132	0.0184	0.924	PBANKA_081990
	GO:0005543	e	phospholipid binding	1/49	9/2132	0.0184	0.924	PBANKA_145720
	GO:0019207	e	kinase regulator activity	1/49	9/2132	0.0184	0.924	PBANKA_101900
	GO:0007155	e	cell adhesion	1/49	9/2132	0.0184	0.924	PBANKA_103220
	GO:0006259	e	DNA metabolic process	4/49	67/2132	0.0186	0.928	PBANKA_061160,PBANKA_112910,PBANKA_114470,PBANKA_121010
	GO:0006461	e	protein complex assembly	2/49	26/2132	0.022	0.95	PBANKA_081990,PBANKA_135670
	GO:0008289	e	lipid binding	1/49	10/2132	0.0224	0.95	PBANKA_145720
	GO:0030119	e	AP-type membrane coat adaptor complex	1/49	10/2132	0.0224	0.95	PBANKA_130460
	GO:0030131	e	clathrin adaptor complex	1/49	10/2132	0.0224	0.95	PBANKA_130460
	GO:0022610	e	biological adhesion	1/49	10/2132	0.0224	0.95	PBANKA_103220
	GO:0006974	e	cellular response to DNA damage stimulus	2/49	27/2132	0.0243	1	PBANKA_114470,PBANKA_121010
	GO:0006281	e	DNA repair	2/49	27/2132	0.0243	1	PBANKA_114470,PBANKA_121010
	GO:0043234	e	protein complex	11/49	285/2132	0.0253	1	PBANKA_041730,PBANKA_061160,PBANKA_083680,PBANKA_092540,PBANKA_112910,PBANKA_130460,PBANKA_132920,PBANKA_133310,PBANKA_134450,PBANKA_142870,PBANKA_143090
	GO:0033554	e	cellular response to stress	2/49	28/2132	0.0267	1	PBANKA_114470,PBANKA_121010
	GO:0006101	e	citrate metabolic process	1/49	11/2132	0.0267	1	PBANKA_101790
	GO:0046488	e	phosphatidylinositol metabolic process	1/49	11/2132	0.0267	1	PBANKA_091860
	GO:0006099	e	tricarboxylic acid cycle	1/49	11/2132	0.0267	1	PBANKA_101790
	GO:0034399	e	nuclear periphery	1/49	11/2132	0.0267	1	PBANKA_081990
	GO:0051716	e	cellular response to stimulus	2/49	29/2132	0.0292	1	PBANKA_114470,PBANKA_121010
	GO:0005789	e	endoplasmic reticulum membrane	1/49	12/2132	0.0313	1	PBANKA_102380
	GO:0042254	e	ribosome biogenesis	1/49	12/2132	0.0313	1	PBANKA_071820
	GO:0072350	e	tricarboxylic acid metabolic process	1/49	12/2132	0.0313	1	PBANKA_101790
	GO:0071822	e	protein complex subunit organization	2/49	31/2132	0.0345	1	PBANKA_081990,PBANKA_135670
	GO:0061695	e	transferase complex, transferring phosphorus-containing groups	1/49	13/2132	0.0362	1	PBANKA_112910
	GO:0006650	e	glycerophospholipid metabolic process	1/49	13/2132	0.0362	1	PBANKA_091860
	GO:0030163	e	protein catabolic process	1/49	13/2132	0.0362	1	PBANKA_121010
	GO:0044085	e	cellular component biogenesis	1/49	13/2132	0.0362	1	PBANKA_071820
	GO:0046486	e	glycerolipid metabolic process	1/49	13/2132	0.0362	1	PBANKA_091860
	GO:0022613	e	ribonucleoprotein complex biogenesis	1/49	13/2132	0.0362	1	PBANKA_071820
	GO:0006364	e	rRNA processing	1/49	14/2132	0.0414	1	PBANKA_071820
	GO:0016072	e	rRNA metabolic process	1/49	14/2132	0.0414	1	PBANKA_071820
	GO:0070258	e	inner membrane complex	1/49	14/2132	0.0414	1	PBANKA_136440
	GO:0065003	e	macromolecular complex assembly	2/49	34/2132	0.0434	1	PBANKA_081990,PBANKA_135670
	GO:0044409	e	entry into host	1/49	15/2132	0.0468	1	PBANKA_145720
	GO:0051828	e	entry into other organism involved in symbiotic interaction	1/49	15/2132	0.0468	1	PBANKA_145720
	GO:0006417	e	regulation of translation	1/49	15/2132	0.0468	1	PBANKA_142870
	GO:0098588	e	bounding membrane of organelle	1/49	15/2132	0.0468	1	PBANKA_102380
	GO:0034248	e	regulation of cellular amide metabolic process	1/49	15/2132	0.0468	1	PBANKA_142870
	GO:0006260	e	DNA replication	2/49	36/2132	0.0499	1	PBANKA_061160,PBANKA_112910
