# Supplementary material for: Sub-minute Phosphoregulation of Cell Cycle Systems during Plasmodium Gamete Formation
Source: Cell Rep. 2017 Nov 14;21(7):2017–29. doi: 10.1016/j.celrep.2017.10.071 (PMC5700370; doi:10.1016/j.celrep.2017.10.071)
Supplement: Table S4. Site-Specific Conservation Data [file mmc5.xlsx]

## Sheet: cons-beta-reg-residuals-all
protein	product	position	protein dN/dS	site dN/dS	median region dN/dS	phosphosite cluster	phosphorylated in P. falciparum	significantly phosphoregulated	disordered	log expression	max expression	max expression stage	in domain	beta regression residuals	residuals p-value
PBANKA_134320	conserved Plasmodium protein, unknown function	858	0.13361	0.02	0.3935	None	FALSE	FALSE	TRUE	1.67394	200.7	Ookinete.16h.R	NA	-2.91057	0.000256016
PBANKA_103330	conserved Plasmodium protein, unknown function	81	0.3569	0.036	0.539	None	NA	FALSE	TRUE	1.77415	278.3	Schizont	NA	-2.80326	0.000512033
PBANKA_112520	Sec14 protein, putative	531	0.10936	0.024	0.4165	None	FALSE	FALSE	TRUE	1.43399	72.2	Ookinete.24h	FALSE	-2.74936	0.000768049
PBANKA_041270	zinc finger protein, putative	89	0.09604	0.02	0.3585	None	FALSE	FALSE	FALSE	1.4417	69	Trophozoite	FALSE	-2.632	0.00102407
PBANKA_112520	Sec14 protein, putative	804	0.10936	0.046	0.558	None	FALSE	FALSE	FALSE	1.43399	72.2	Ookinete.24h	FALSE	-2.61614	0.00128008
PBANKA_031100	protein transport protein SEC31, putative (SEC31)	1007	0.07907	0.019	0.2545	None	TRUE	FALSE	TRUE	2.01908	153.4	Schizont.R	FALSE	-2.36282	0.0015361
PBANKA_070760	protein kinase, putative	393	0.11657	0.026	0.3375	None	FALSE	FALSE	FALSE	1.42755	52	Ookinete.16h	NA	-2.34516	0.00179211
PBANKA_136010	nucleoside transporter 1 (NT1)	7	0.09563	0.038	0.274	7	TRUE	TRUE	TRUE	2.0461	896.2	Trophozoite.R	NA	-2.26731	0.00204813
PBANKA_071210	DNA helicase, putative	417	0.03582	0.009	0.1655	8	FALSE	TRUE	TRUE	1.75128	218.3	Schizont.R	FALSE	-2.26659	0.00230415
PBANKA_122610	conserved Plasmodium protein, unknown function	3245	0.13705	0.031	0.319	None	FALSE	FALSE	TRUE	1.68979	83.2	Ookinete.16h	NA	-2.25647	0.00256016
PBANKA_031100	protein transport protein SEC31, putative (SEC31)	973	0.07907	0.019	0.24	None	FALSE	FALSE	TRUE	2.01908	153.4	Schizont.R	FALSE	-2.25461	0.00281618
PBANKA_142620	CCR4-associated factor 1, putative (CAF1)	857	0.12245	0.033	0.3145	None	FALSE	FALSE	FALSE	1.92916	251.4	Ring.R	NA	-2.22738	0.0030722
PBANKA_135680	conserved Plasmodium protein, unknown function	4631	0.08719	0.019	0.2405	3	FALSE	TRUE	TRUE	0.989005	146	Schizont.R	FALSE	-2.22687	0.00332821
PBANKA_136010	nucleoside transporter 1 (NT1)	8	0.09563	0.036	0.259	2	TRUE	TRUE	TRUE	2.0461	896.2	Trophozoite.R	NA	-2.19275	0.00358423
PBANKA_081570	transporter, putative	251	0.07316	0.024	0.2045	2	TRUE	TRUE	TRUE	2.30179	687	Gametocyte	TRUE	-2.09131	0.00384025
PBANKA_103040	conserved Plasmodium protein, unknown function	396	0.18372	0.101	0.631	None	FALSE	FALSE	FALSE	1.16732	64.2	Gametocyte	FALSE	-2.0906	0.00409626
PBANKA_121680	conserved Plasmodium protein, unknown function	233	0.10332	0.022	0.2555	None	FALSE	FALSE	TRUE	1.43551	105.3	Schizont.R	NA	-2.04993	0.00435228
PBANKA_060560	conserved Plasmodium protein, unknown function	2119	0.04799	0.009	0.1645	None	TRUE	FALSE	TRUE	1.81856	206.3	Schizont.R	NA	-2.04488	0.00460829
PBANKA_070450	E3 ubiquitin-protein ligase, putative	2842	0.08608	0.019	0.237	None	FALSE	FALSE	TRUE	1.25406	183.1	Ring.R	FALSE	-1.99461	0.00486431
PBANKA_132790	conserved Plasmodium protein, unknown function	2234	0.15895	0.032	0.319	None	TRUE	FALSE	FALSE	1.28443	90.2	Trophozoite.R	NA	-1.98886	0.00512033
PBANKA_110830	pre-mRNA-processing ATP-dependent RNA helicase PRP5, putative (PRP5)	129	0.05375	0.011	0.1335	2	FALSE	TRUE	TRUE	1.95328	356.2	Ookinete.16h.R	FALSE	-1.93697	0.00537634
PBANKA_122850	sentrin-specific protease 2, putative (SENP2)	1161	0.12644	0.029	0.2965	None	FALSE	FALSE	FALSE	1.14768	59.1	Trophozoite.R	NA	-1.91527	0.00563236
PBANKA_080280	conserved Plasmodium protein, unknown function	249	0.16845	0.035	0.321	None	FALSE	FALSE	FALSE	1.20276	57.1	Schizont	NA	-1.89637	0.00588838
PBANKA_100540	conserved Plasmodium protein, unknown function	1353	0.1135	0.023	0.2405	None	FALSE	FALSE	TRUE	1.27416	157.1	Schizont	NA	-1.89164	0.00614439
PBANKA_112830	amino acid transporter, putative	493	0.10746	0.039	0.247	8	FALSE	TRUE	TRUE	1.52516	173.7	Trophozoite.R	TRUE	-1.87173	0.00640041
PBANKA_121160	conserved Plasmodium protein, unknown function	296	0.09067	0.05	0.3295	None	FALSE	FALSE	TRUE	1.40483	115	Schizont	NA	-1.8688	0.00665643
PBANKA_070900	protein transport protein SEC61 subunit beta, putative	13	0.12478	0.023	0.193	None	TRUE	FALSE	TRUE	2.80345	1108.8	Schizont	FALSE	-1.85955	0.00691244
PBANKA_131410	conserved Plasmodium protein, unknown function	301	0.06624	0.014	0.1825	None	FALSE	FALSE	TRUE	1.26364	74.9	Ring.R	NA	-1.84363	0.00716846
PBANKA_112990	conserved Plasmodium protein, unknown function	712	0.11846	0.055	0.3445	None	FALSE	FALSE	TRUE	1.33069	75.2	Trophozoite.R	NA	-1.8334	0.00742448
PBANKA_132010	conserved Plasmodium protein, unknown function (UIS25)	428	0.10826	0.036	0.2725	3	FALSE	TRUE	TRUE	0.880814	72.5	Gametocyte	NA	-1.82313	0.00768049
PBANKA_132790	conserved Plasmodium protein, unknown function	2558	0.15895	0.102	0.48	None	TRUE	FALSE	FALSE	1.28443	90.2	Trophozoite.R	NA	-1.80937	0.00793651
PBANKA_123710	conserved Plasmodium protein, unknown function	3832	0.093	0.02	0.2335	None	FALSE	FALSE	TRUE	0.799341	115.6	Schizont.R	FALSE	-1.80638	0.00819252
PBANKA_081570	transporter, putative	249	0.07316	0.026	0.2035	None	TRUE	FALSE	TRUE	2.30179	687	Gametocyte	TRUE	-1.78633	0.00844854
PBANKA_142620	CCR4-associated factor 1, putative (CAF1)	1096	0.12245	0.046	0.2845	None	FALSE	FALSE	FALSE	1.92916	251.4	Ring.R	NA	-1.78535	0.00870456
PBANKA_083600	vacuolar protein sorting-associated protein 33, putative (VPS33)	559	0.0696	0.044	0.2725	1	FALSE	TRUE	TRUE	1.28124	49.9	Trophozoite.R	TRUE	-1.77375	0.00896057
PBANKA_111010	topoisomerase I, putative	14	0.04204	0.013	0.157	None	FALSE	FALSE	TRUE	1.46015	117.1	Schizont.R	FALSE	-1.7715	0.00921659
PBANKA_134880	conserved Plasmodium protein, unknown function	239	0.03689	0.008	0.1025	6	TRUE	TRUE	FALSE	1.34044	56.5	Schizont.R	NA	-1.77128	0.00947261
PBANKA_091410	conserved Plasmodium protein, unknown function	1841	0.15743	0.062	0.383	None	TRUE	FALSE	TRUE	1.10721	74.9	Schizont.R	NA	-1.76933	0.00972862
PBANKA_111520	conserved Plasmodium protein, unknown function	641	0.08565	0.024	0.203	None	FALSE	FALSE	TRUE	1.73712	136.3	Gametocyte.R	FALSE	-1.74786	0.00998464
PBANKA_103210	rhoptry-associated protein 1, putative (RAP1)	82	0.3	0.153	0.547	None	FALSE	FALSE	TRUE	1.46165	2703.3	Schizont	FALSE	-1.72703	0.0102407
PBANKA_080280	conserved Plasmodium protein, unknown function	247	0.16845	0.05	0.3395	None	FALSE	FALSE	FALSE	1.20276	57.1	Schizont	NA	-1.71412	0.0104967
PBANKA_131040	centrin-2, putative (CEN2)	14	0.00103	0.001	0.001	3	TRUE	TRUE	TRUE	2.15942	1018.9	Schizont	FALSE	-1.71001	0.0107527
PBANKA_144600	conserved Plasmodium protein, unknown function	724	0.11325	0.04	0.2765	1	FALSE	TRUE	TRUE	0.531479	22.9	Gametocyte	NA	-1.70732	0.0110087
PBANKA_135310	conserved Plasmodium protein, unknown function	1024	0.16671	0.066	0.3205	None	FALSE	FALSE	TRUE	1.5849	548.3	Ookinete.16h	NA	-1.69899	0.0112647
PBANKA_144610	amino acid transporter, putative	1117	0.13887	0.05	0.27	5	TRUE	TRUE	TRUE	1.1271	47.9	Schizont	NA	-1.69046	0.0115207
PBANKA_143800	CAMP-dependent protein kinase regulatory subunit, putative (PKAr)	115	0.05476	0.018	0.167	None	TRUE	FALSE	TRUE	1.88846	386.2	Schizont.R	FALSE	-1.68622	0.0117768
PBANKA_131040	centrin-2, putative (CEN2)	16	0.00103	0.001	0.001	1	TRUE	TRUE	TRUE	2.15942	1018.9	Schizont	FALSE	-1.68091	0.0120328
PBANKA_082160	conserved Plasmodium protein, unknown function	2	0.05958	0.013	0.143	None	FALSE	FALSE	TRUE	1.67323	88.2	Schizont.R	FALSE	-1.66161	0.0122888
PBANKA_083120	diacylglycerol kinase, putative	738	0.09667	0.024	0.22	None	FALSE	FALSE	FALSE	1.42732	224.9	Schizont	FALSE	-1.63964	0.0125448
PBANKA_133330	conserved Plasmodium protein, unknown function	1378	0.09756	0.022	0.203	None	FALSE	FALSE	TRUE	0.976475	23.7	Trophozoite	NA	-1.63829	0.0128008
PBANKA_121950	chloroquine resistance transporter, putative (CRT)	20	0.08218	0.035	0.216	None	FALSE	FALSE	TRUE	2.01305	327.4	Trophozoite.R	FALSE	-1.63666	0.0130568
PBANKA_060910	conserved Plasmodium protein, unknown function	297	0.11807	0.03	0.2085	None	FALSE	FALSE	TRUE	1.6981	127.9	Ring.R	NA	-1.63348	0.0133129
PBANKA_070070	Plasmodium exported protein, unknown function	64	0.43409	0.235	0.556	None	FALSE	FALSE	FALSE	1.86303	744.7	Ring.R	NA	-1.62398	0.0135689
PBANKA_080230	E3 ubiquitin-protein ligase, putative	443	0.09036	0.021	0.1545	8	FALSE	TRUE	TRUE	1.90255	300	Ring.R	FALSE	-1.61966	0.0138249
PBANKA_121590	conserved Plasmodium protein, unknown function	613	0.06401	0.027	0.2535	None	FALSE	FALSE	FALSE	0.906776	13.6	Schizont.R	FALSE	-1.61894	0.0140809
PBANKA_100580	conserved Plasmodium protein, unknown function	208	0.09403	0.109	0.4205	None	FALSE	FALSE	TRUE	1.34439	36.2	Gametocyte	NA	-1.61593	0.0143369
PBANKA_142780	peptidase family C50, putative	1270	0.14851	0.035	0.3175	None	FALSE	FALSE	TRUE	0.389166	30.9	Trophozoite	FALSE	-1.61113	0.0145929
PBANKA_021320	conserved Plasmodium protein, unknown function	1389	0.12751	0.023	0.225	None	TRUE	FALSE	FALSE	1.17026	111.2	Schizont.R	FALSE	-1.6089	0.014849
PBANKA_051600	conserved Plasmodium protein, unknown function	122	0.12598	0.039	0.2465	None	FALSE	FALSE	FALSE	1.75702	1176.1	Gametocyte.R	NA	-1.60727	0.015105
PBANKA_144810	conserved Plasmodium protein, unknown function	378	0.18113	0.149	0.4885	None	FALSE	FALSE	FALSE	1.45179	122.3	Trophozoite.R	NA	-1.60655	0.015361
PBANKA_040560	EB1 homolog, putative	290	0.07862	0.033	0.22	None	FALSE	FALSE	TRUE	1.45664	95.3	Ookinete.16h	FALSE	-1.60129	0.015617
PBANKA_060300	conserved Plasmodium protein, unknown function	43	0.17624	0.036	0.251	None	FALSE	FALSE	FALSE	1.52233	76.5	Ookinete.16h	NA	-1.59983	0.015873
PBANKA_111850	conserved Plasmodium protein, unknown function	2384	0.16896	0.099	0.373	3	FALSE	TRUE	TRUE	1.0569	314.9	Ookinete.16h	NA	-1.59434	0.016129
PBANKA_082760	conserved Plasmodium protein, unknown function	427	0.10253	0.048	0.312	None	FALSE	FALSE	FALSE	1.16435	107.9	Ookinete.16h	TRUE	-1.59429	0.016385
PBANKA_144610	amino acid transporter, putative	1145	0.13887	0.031	0.1875	5	FALSE	TRUE	TRUE	1.1271	47.9	Schizont	NA	-1.59052	0.0166411
PBANKA_111850	conserved Plasmodium protein, unknown function	3164	0.16896	0.032	0.2665	None	FALSE	FALSE	FALSE	1.0569	314.9	Ookinete.16h	NA	-1.58604	0.0168971
PBANKA_130690	serine/threonine protein kinase, putative (SRPK2)	411	0.14785	0.051	0.2985	None	TRUE	FALSE	TRUE	1.22917	41.9	Schizont.R	FALSE	-1.58372	0.0171531
PBANKA_060560	conserved Plasmodium protein, unknown function	2121	0.04799	0.012	0.1295	None	TRUE	FALSE	TRUE	1.81856	206.3	Schizont.R	NA	-1.58257	0.0174091
PBANKA_121580	conserved Plasmodium protein, unknown function	1107	0.17745	0.136	0.482	None	FALSE	FALSE	FALSE	1.23045	35.2	Trophozoite.R	NA	-1.57423	0.0176651
PBANKA_081550	conserved Plasmodium protein, unknown function	865	0.11977	0.017	0.1835	None	FALSE	FALSE	FALSE	1.17635	26.9	Gametocyte	NA	-1.56863	0.0179211
PBANKA_110440	conserved Plasmodium protein, unknown function	2776	0.15326	0.078	0.3255	None	TRUE	FALSE	TRUE	1.45561	79.2	Schizont.R	NA	-1.5605	0.0181772
PBANKA_103130	rhomboid protease ROM8 (ROM8)	61	0.09377	0.155	0.424	None	FALSE	FALSE	TRUE	1.78533	160.7	Schizont	FALSE	-1.55892	0.0184332
PBANKA_080120	erythrocyte membrane-associated antigen, putative	386	0.04839	0.023	0.177	None	FALSE	FALSE	TRUE	1.65031	263.1	Ring.R	FALSE	-1.55787	0.0186892
PBANKA_041730	AP-4 complex subunit epsilon, putative	1029	0.08084	0.032	0.2375	None	TRUE	FALSE	FALSE	1.39707	84.1	Trophozoite.R	FALSE	-1.55301	0.0189452
PBANKA_145460	conserved Plasmodium protein, unknown function	2112	0.07712	0.11	0.4025	None	FALSE	FALSE	TRUE	1.30535	109.7	Schizont.R	NA	-1.55018	0.0192012
PBANKA_060570	small subunit rRNA processing factor, putative	660	0.06425	0.012	0.12	None	FALSE	FALSE	TRUE	1.82963	249.7	Ring.R	FALSE	-1.54372	0.0194572
PBANKA_092520	calcium-dependent protein kinase 7 (CDPK7)	1293	0.04558	0.087	0.328	None	FALSE	FALSE	TRUE	1.59273	174.3	Ring.R	FALSE	-1.539	0.0197133
PBANKA_141130	eukaryotic translation initation factor 4 gamma, putative (EIF4G)	344	0.06854	0.038	0.2085	None	FALSE	FALSE	TRUE	2.28589	524	Ring.R	FALSE	-1.53814	0.0199693
PBANKA_094310	CCR4-NOT transcription complex subunit 1, putative (NOT1)	1688	0.10733	0.126	0.394	None	FALSE	FALSE	TRUE	1.5849	170.7	Trophozoite.R	FALSE	-1.53063	0.0202253
PBANKA_134250	conserved Plasmodium protein, unknown function	1277	0.21765	0.171	0.4105	None	TRUE	FALSE	TRUE	2.03423	923.9	Ookinete.16h.R	NA	-1.52528	0.0204813
PBANKA_082300	ubiquitin-like protein, putative	561	0.09307	0.026	0.1995	None	TRUE	FALSE	FALSE	1.99468	237	Trophozoite.R	FALSE	-1.51914	0.0207373
PBANKA_061010	lysine-specific histone demethylase 1, putative (LSD1)	1042	0.10195	0.029	0.2125	None	TRUE	FALSE	FALSE	1.7054	146.8	Ring.R	FALSE	-1.49965	0.0209933
PBANKA_141060	conserved Plasmodium protein, unknown function	706	0.28957	0.122	0.4725	None	FALSE	FALSE	FALSE	1.05881	75.3	Schizont.R	FALSE	-1.49606	0.0212494
PBANKA_135600	transcription factor with AP2 domain(s), putative (ApiAP2)	753	0.1403	0.043	0.2765	None	FALSE	FALSE	FALSE	1.16055	43.5	Ring.R	FALSE	-1.49045	0.0215054
PBANKA_093960	polyadenylate-binding protein-interacting protein 1, putative (PAIP1)	2060	0.08008	0.013	0.1195	None	FALSE	FALSE	TRUE	1.87795	412.8	Ring.R	NA	-1.48626	0.0217614
PBANKA_050540	conserved Plasmodium protein, unknown function	6	0.07385	0.015	0.137	None	FALSE	FALSE	TRUE	2.02346	251.2	Ookinete.16h	NA	-1.48534	0.0220174
PBANKA_093900	ion channel protein, putative	940	0.05708	0.011	0.075	8	FALSE	TRUE	TRUE	1.2266	121	Gametocyte	FALSE	-1.48375	0.0222734
PBANKA_051990	conserved Plasmodium protein, unknown function	489	0.08103	0.039	0.2055	None	FALSE	FALSE	TRUE	1.97864	274.5	Ring.R	NA	-1.48091	0.0225294
PBANKA_040560	EB1 homolog, putative	293	0.07862	0.033	0.1995	None	FALSE	FALSE	TRUE	1.45664	95.3	Ookinete.16h	FALSE	-1.4806	0.0227855
PBANKA_040260	inner membrane complex protein 1a (IMC1a)	736	0.08469	0.023	0.1595	7	FALSE	TRUE	FALSE	0.612784	12.9	Ookinete.16h.R	FALSE	-1.48031	0.0230415
PBANKA_132010	conserved Plasmodium protein, unknown function (UIS25)	557	0.10826	0.024	0.214	None	FALSE	FALSE	FALSE	0.880814	72.5	Gametocyte	NA	-1.47801	0.0232975
PBANKA_120670	conserved Plasmodium protein, unknown function	584	0.09589	0.018	0.152	None	TRUE	FALSE	TRUE	1.35122	53.9	Schizont.R	FALSE	-1.47342	0.0235535
PBANKA_123650	conserved Plasmodium protein, unknown function, fragment	243	0.08521	0.02	0.1815	None	TRUE	FALSE	FALSE	0.961421	25.2	Schizont.R	NA	-1.47107	0.0238095
PBANKA_072000	conserved Plasmodium protein, unknown function	75	0.08847	0.02	0.154	None	FALSE	FALSE	TRUE	1.16584	64.7	Gametocyte.R	NA	-1.47017	0.0240655
PBANKA_113690	E3 SUMO-protein ligase PIAS, putative (PIAS)	569	0.09129	0.022	0.1595	None	FALSE	FALSE	TRUE	1.6496	118.3	Schizont.R	FALSE	-1.46917	0.0243216
PBANKA_040710	splicing factor 3B subunit 1, putative (SF3B1)	251	0.0265	0.008	0.0955	None	FALSE	FALSE	FALSE	1.47163	71.1	Trophozoite.R	TRUE	-1.46851	0.0245776
PBANKA_144970	conserved Plasmodium protein, unknown function	59	0.08205	0.017	0.152	None	TRUE	FALSE	FALSE	3.27469	7614.2	Ookinete.16h	NA	-1.46206	0.0248336
PBANKA_050660	serine/arginine-rich splicing factor 4, putative (SRSF4)	334	0.09061	0.036	0.191	None	FALSE	FALSE	TRUE	2.24203	304.1	Schizont.R	FALSE	-1.46191	0.0250896
PBANKA_080670	conserved Plasmodium protein, unknown function	2736	0.1765	0.105	0.417	None	FALSE	FALSE	TRUE	0.900367	77.4	Schizont.R	NA	-1.45955	0.0253456
PBANKA_143800	CAMP-dependent protein kinase regulatory subunit, putative (PKAr)	119	0.05476	0.021	0.15	None	FALSE	FALSE	TRUE	1.88846	386.2	Schizont.R	FALSE	-1.45768	0.0256016
PBANKA_081700	sugar transporter, putative	1012	0.03798	0.01	0.0875	None	TRUE	FALSE	TRUE	1.24055	113.6	Schizont	TRUE	-1.45746	0.0258577
PBANKA_103040	conserved Plasmodium protein, unknown function	327	0.18372	0.14	0.453	None	FALSE	FALSE	TRUE	1.16732	64.2	Gametocyte	FALSE	-1.4527	0.0261137
PBANKA_143800	CAMP-dependent protein kinase regulatory subunit, putative (PKAr)	110	0.05476	0.021	0.15	None	TRUE	FALSE	TRUE	1.88846	386.2	Schizont.R	FALSE	-1.45253	0.0263697
PBANKA_132020	conserved Plasmodium protein, unknown function	2205	0.06414	0.014	0.1205	None	FALSE	FALSE	TRUE	1.50786	96.3	Schizont.R	FALSE	-1.45082	0.0266257
PBANKA_124300	palmitoyltransferase (DHHC7)	78	0.07529	0.028	0.1805	None	FALSE	FALSE	TRUE	2.09114	457.8	Ookinete.24h	FALSE	-1.44927	0.0268817
PBANKA_050730	dynein heavy chain, putative	4275	0.02303	0.012	0.05	7	FALSE	TRUE	TRUE	0.802774	17.1	Trophozoite.R	TRUE	-1.44681	0.0271377
PBANKA_141120	conserved Plasmodium protein, unknown function	1895	0.14505	0.089	0.319	None	FALSE	FALSE	TRUE	1.45353	102.9	Schizont	NA	-1.43305	0.0273938
PBANKA_122850	sentrin-specific protease 2, putative (SENP2)	1098	0.12644	0.063	0.3195	None	TRUE	FALSE	FALSE	1.14768	59.1	Trophozoite.R	NA	-1.43085	0.0276498
PBANKA_112690	eukaryotic translation initiation factor 2-alpha kinase (PK4)	2019	0.08465	0.016	0.1265	None	TRUE	FALSE	TRUE	1.48287	147.3	Ring.R	FALSE	-1.43007	0.0279058
PBANKA_143350	conserved protein, unknown function	192	0.12795	0.029	0.1875	None	TRUE	FALSE	TRUE	1.68529	106.7	Trophozoite	FALSE	-1.42922	0.0281618
PBANKA_113160	DNA replication licensing factor MCM6, putative (MCM6)	17	0.01411	0.006	0.056	None	FALSE	FALSE	TRUE	1.58149	144.4	Schizont.R	FALSE	-1.4232	0.0284178
PBANKA_121470	conserved Plasmodium protein, unknown function	902	0.08485	0.018	0.1395	None	FALSE	FALSE	TRUE	1.95765	130.1	Schizont.R	NA	-1.42253	0.0286738
PBANKA_100580	conserved Plasmodium protein, unknown function	16	0.09403	0.018	0.144	None	FALSE	FALSE	TRUE	1.34439	36.2	Gametocyte	NA	-1.422	0.0289299
PBANKA_041490	dynein light intermediate chain 2, putative	21	0.09631	0.026	0.1815	None	FALSE	FALSE	TRUE	1.17464	89.3	Ookinete.16h	FALSE	-1.41664	0.0291859
PBANKA_061580	exported serine/threonine protein kinase (EST)	1129	0.16389	0.073	0.318	None	FALSE	FALSE	TRUE	0.973128	55.7	Schizont.R	NA	-1.41171	0.0294419
PBANKA_082280	conserved Plasmodium protein, unknown function	6	0.03125	0.016	0.112	10	TRUE	TRUE	TRUE	2.17488	519.2	Ring.R	NA	-1.40965	0.0296979
PBANKA_132920	dynein beta chain, putative	4497	0.05703	0.022	0.1095	5	FALSE	TRUE	TRUE	0.752747	12.2	Schizont.R	FALSE	-1.40822	0.0299539
PBANKA_093080	conserved Plasmodium protein, unknown function	517	0.22239	0.094	0.43	None	FALSE	FALSE	TRUE	0.556303	11.5	Gametocyte	NA	-1.40604	0.0302099
PBANKA_051970	phosducin-like protein, putative (PhLP2)	62	0.0666	0.018	0.15	None	TRUE	FALSE	FALSE	1.70672	281.1	Trophozoite	TRUE	-1.40199	0.0304659
PBANKA_141120	conserved Plasmodium protein, unknown function	1442	0.14505	0.199	0.4805	None	FALSE	FALSE	TRUE	1.45353	102.9	Schizont	NA	-1.40169	0.030722
PBANKA_143610	heterochromatin protein 1, putative (HP1)	142	0.03964	0.01	0.0855	None	TRUE	FALSE	TRUE	1.55449	279.3	Schizont.R	FALSE	-1.40091	0.030978
PBANKA_114230	rhoptry protein, putative	240	0.12	0.026	0.1795	None	TRUE	FALSE	FALSE	1.75194	149.7	Ring.R	FALSE	-1.39951	0.031234
PBANKA_090770	conserved Plasmodium protein, unknown function	381	0.07897	0.025	0.1925	None	FALSE	FALSE	FALSE	1.33546	116.4	Schizont.R	NA	-1.39913	0.03149
PBANKA_091410	conserved Plasmodium protein, unknown function	1564	0.15743	0.093	0.356	None	FALSE	FALSE	TRUE	1.10721	74.9	Schizont.R	NA	-1.39805	0.031746
PBANKA_123330	ATP-dependent RNA helicase DDX23, putative (DDX23)	298	0.04416	0.018	0.1315	None	FALSE	FALSE	TRUE	1.88081	139.9	Ookinete.16h.R	FALSE	-1.39801	0.032002
PBANKA_091020	protein phosphatase 2C, putative	360	0.03825	0.01	0.0895	None	FALSE	FALSE	TRUE	1.76492	235.7	Trophozoite.R	FALSE	-1.39552	0.0322581
PBANKA_143470	clathrin heavy chain, putative	1356	0.01966	0.007	0.079	None	FALSE	FALSE	FALSE	1.51786	159.7	Schizont.R	FALSE	-1.39415	0.0325141
PBANKA_143470	clathrin heavy chain, putative	1365	0.01966	0.008	0.0905	None	FALSE	FALSE	FALSE	1.51786	159.7	Schizont.R	FALSE	-1.39194	0.0327701
PBANKA_141790	conserved Plasmodium protein, unknown function	384	0.08031	0.027	0.191	None	TRUE	FALSE	FALSE	1.78319	342.5	Schizont.R	NA	-1.38989	0.0330261
PBANKA_091530	conserved Plasmodium protein, unknown function	84	0.13752	0.029	0.201	None	FALSE	FALSE	FALSE	1.62273	151	Ring.R	NA	-1.38797	0.0332821
PBANKA_093910	transcription factor with AP2 domain(s), putative (ApiAP2)	1403	0.08486	0.023	0.164	None	TRUE	FALSE	FALSE	2.08125	377.2	Ring.R	FALSE	-1.38367	0.0335381
PBANKA_132020	conserved Plasmodium protein, unknown function	2157	0.06414	0.016	0.1215	None	TRUE	FALSE	TRUE	1.50786	96.3	Schizont.R	FALSE	-1.38163	0.0337942
PBANKA_101140	DNA topoisomerase II, putative	292	0.01244	0.005	0.0535	None	FALSE	FALSE	TRUE	1.66091	106.1	Schizont.R	FALSE	-1.38012	0.0340502
PBANKA_020230	UMP-CMP kinase, putative	202	0.10038	0.025	0.183	None	FALSE	FALSE	FALSE	1.72132	108.2	Ring	TRUE	-1.37673	0.0343062
PBANKA_122820	glutamate dehydrogenase, putative (GDH3)	451	0.03	0.09	0.3165	None	FALSE	FALSE	FALSE	1.62653	85.1	Trophozoite.R	TRUE	-1.37637	0.0345622
PBANKA_093900	ion channel protein, putative	706	0.05708	0.02	0.1525	None	FALSE	FALSE	TRUE	1.2266	121	Gametocyte	FALSE	-1.37314	0.0348182
PBANKA_103570	conserved Plasmodium protein, unknown function	881	0.05893	0.033	0.199	None	FALSE	FALSE	TRUE	0.873479	13.5	Gametocyte.R	NA	-1.3676	0.0350742
PBANKA_132920	dynein beta chain, putative	2945	0.05703	0.021	0.1045	1	FALSE	TRUE	TRUE	0.752747	12.2	Schizont.R	FALSE	-1.36724	0.0353303
PBANKA_140060	cytoadherence linked asexual protein, putative	380	0.1837	0.079	0.2725	None	NA	FALSE	FALSE	2.56182	3112.3	Schizont.R	TRUE	-1.36563	0.0355863
PBANKA_114180	conserved Plasmodium protein, unknown function	2	0.16089	0.091	0.272	None	FALSE	FALSE	TRUE	2.31602	613.1	Ookinete.16h	NA	-1.36306	0.0358423
PBANKA_093300	serine/threonine protein kinase, putative (CLK3)	16	0.04453	0.02	0.135	None	TRUE	FALSE	TRUE	1.99432	204.7	Schizont.R	FALSE	-1.36274	0.0360983
PBANKA_113610	conserved Plasmodium protein, unknown function	177	0.0863	0.078	0.3025	None	FALSE	FALSE	TRUE	1.34822	53.3	Schizont.R	FALSE	-1.36074	0.0363543
PBANKA_135790	conserved Plasmodium protein, unknown function	131	0.08219	0.025	0.1815	None	FALSE	FALSE	FALSE	1.51255	188.3	Gametocyte.R	NA	-1.35583	0.0366103
PBANKA_145460	conserved Plasmodium protein, unknown function	577	0.07712	0.083	0.32	None	FALSE	FALSE	FALSE	1.30535	109.7	Schizont.R	NA	-1.35387	0.0368664
PBANKA_131040	centrin-2, putative (CEN2)	147	0.00103	0.001	0.001	None	FALSE	FALSE	TRUE	2.15942	1018.9	Schizont	TRUE	-1.35004	0.0371224
PBANKA_124330	peptidyl-prolyl cis-trans isomerase, putative (CYP23)	9	0.02621	0.006	0.0525	None	TRUE	FALSE	TRUE	1.6846	102.1	Ookinete.16h.R	FALSE	-1.34897	0.0373784
PBANKA_080670	conserved Plasmodium protein, unknown function	611	0.1765	0.098	0.371	None	FALSE	FALSE	TRUE	0.900367	77.4	Schizont.R	NA	-1.34806	0.0376344
PBANKA_093900	ion channel protein, putative	708	0.05708	0.022	0.1595	None	FALSE	FALSE	FALSE	1.2266	121	Gametocyte	FALSE	-1.34701	0.0378904
PBANKA_121110	NLI interacting factor-like phosphatase (NIF4)	685	0.09952	0.032	0.174	None	FALSE	FALSE	TRUE	1.32062	44	Ring.R	FALSE	-1.34251	0.0381464
PBANKA_133190	eukaryotic initiation factor 4a, putative (eIF4A)	2	0.00376	0.001	0.001	None	TRUE	FALSE	TRUE	2.427	1569.4	Ring.R	FALSE	-1.34231	0.0384025
PBANKA_133750	conserved Plasmodium protein, unknown function	2723	0.07401	0.024	0.152	None	TRUE	FALSE	TRUE	1.21748	67.4	Schizont.R	NA	-1.34213	0.0386585
PBANKA_131210	conserved Plasmodium protein, unknown function	1069	0.07948	0.046	0.2505	None	FALSE	FALSE	FALSE	1.42688	65	Schizont.R	FALSE	-1.33994	0.0389145
PBANKA_080630	P-type ATPase, putative	698	0.03789	0.013	0.0835	None	FALSE	FALSE	TRUE	1.01379	24.3	Trophozoite	FALSE	-1.33763	0.0391705
PBANKA_143800	CAMP-dependent protein kinase regulatory subunit, putative (PKAr)	66	0.05476	0.029	0.1565	1	TRUE	TRUE	TRUE	1.88846	386.2	Schizont.R	FALSE	-1.3333	0.0394265
PBANKA_122610	conserved Plasmodium protein, unknown function	4136	0.13705	0.141	0.3575	None	FALSE	FALSE	TRUE	1.68979	83.2	Ookinete.16h	NA	-1.33308	0.0396825
PBANKA_082760	conserved Plasmodium protein, unknown function	419	0.10253	0.048	0.2585	None	FALSE	FALSE	FALSE	1.16435	107.9	Ookinete.16h	TRUE	-1.32957	0.0399386
PBANKA_100340	lysine decarboxylase, putative (UIS14)	968	0.04611	0.009	0.0825	None	FALSE	FALSE	FALSE	1.28453	32.4	Ookinete.16h.R	FALSE	-1.32953	0.0401946
PBANKA_011250	organic anion transporter, putative	281	0.09101	0.039	0.19	None	FALSE	FALSE	TRUE	1.75574	163.9	Ring.R	TRUE	-1.32634	0.0404506
PBANKA_041610	dynein heavy chain, putative	3677	0.02155	0.059	0.288	None	FALSE	FALSE	TRUE	0.709116	11.7	Schizont	FALSE	-1.32606	0.0407066
PBANKA_113610	conserved Plasmodium protein, unknown function	1510	0.0863	0.024	0.1535	None	FALSE	FALSE	TRUE	1.34822	53.3	Schizont.R	FALSE	-1.3257	0.0409626
PBANKA_145460	conserved Plasmodium protein, unknown function	2108	0.07712	0.195	0.464	None	FALSE	FALSE	TRUE	1.30535	109.7	Schizont.R	NA	-1.31347	0.0412186
PBANKA_130690	serine/threonine protein kinase, putative (SRPK2)	400	0.14785	0.064	0.269	None	TRUE	FALSE	TRUE	1.22917	41.9	Schizont.R	FALSE	-1.31342	0.0414747
PBANKA_142780	peptidase family C50, putative	5039	0.14851	0.031	0.182	None	TRUE	FALSE	TRUE	0.389166	30.9	Trophozoite	FALSE	-1.31307	0.0417307
PBANKA_021320	conserved Plasmodium protein, unknown function	35	0.12751	0.025	0.161	None	FALSE	FALSE	TRUE	1.17026	111.2	Schizont.R	FALSE	-1.30989	0.0419867
PBANKA_093740	pre-mRNA-processing factor 6, putative (PRPF6)	229	0.03097	0.01	0.0805	None	FALSE	FALSE	TRUE	1.31683	53	Trophozoite.R	FALSE	-1.30972	0.0422427
PBANKA_144610	amino acid transporter, putative	1119	0.13887	0.069	0.2735	None	TRUE	FALSE	TRUE	1.1271	47.9	Schizont	NA	-1.30932	0.0424987
PBANKA_030400	pentafunctional AROM polypeptide, putative (AROM)	125	0.18795	0.145	0.4185	None	FALSE	FALSE	TRUE	1.13988	38.9	Trophozoite.R	FALSE	-1.3057	0.0427547
PBANKA_112770	nicotinate phosphoribosyltransferase, putative (NAPRT)	143	0.07542	0.021	0.1355	None	FALSE	FALSE	TRUE	1.6721	242.9	Ring.R	NA	-1.3051	0.0430108
PBANKA_140100	conserved Plasmodium protein, unknown function	1858	0.10152	0.07	0.295	None	FALSE	FALSE	TRUE	0.880814	51.5	Trophozoite.R	TRUE	-1.30309	0.0432668
PBANKA_111100	RNA pseudouridylate synthase, putative, fragment	6922	0.07089	0.024	0.17	None	TRUE	FALSE	FALSE	0.819544	101.5	Ring.R	FALSE	-1.2992	0.0435228
PBANKA_091030	guanylyl cyclase, putative (GCalpha)	2151	0.08136	0.037	0.1945	None	TRUE	FALSE	TRUE	0.774517	100.4	Schizont.R	FALSE	-1.29918	0.0437788
PBANKA_061540	serine--tRNA ligase, putative	472	0.03152	0.007	0.0595	None	TRUE	FALSE	TRUE	1.75435	165.8	Trophozoite.R	FALSE	-1.29216	0.0440348
PBANKA_091000	conserved Plasmodium protein, unknown function	1290	0.10559	0.019	0.13	None	FALSE	FALSE	TRUE	1.26642	64.7	Ring.R	NA	-1.28545	0.0442908
PBANKA_080800	cdc2-related protein kinase 4 (CRK4)	861	0.04179	0.009	0.0615	None	FALSE	FALSE	TRUE	1.36549	246.2	Schizont.R	FALSE	-1.28317	0.0445469
PBANKA_102490	DNA replication licensing factor MCM2, putative (MCM2)	153	0.0059	0.003	0.003	None	FALSE	FALSE	TRUE	1.59879	162	Schizont.R	FALSE	-1.28248	0.0448029
PBANKA_121480	U4/U6.U5 tri-snRNP-associated protein 1, putative (SART1)	102	0.07473	0.024	0.147	None	TRUE	FALSE	TRUE	2.16938	208.4	Ring.R	TRUE	-1.28175	0.0450589
PBANKA_102430	DEAD/DEAH box ATP-dependent RNA helicase, putative	859	0.02639	0.018	0.1165	None	TRUE	FALSE	TRUE	1.59223	132.1	Ring.R	FALSE	-1.27552	0.0453149
PBANKA_140670	carbamoyl phosphate synthetase, putative	261	0.02884	0.007	0.0745	None	FALSE	FALSE	FALSE	1.44638	267.8	Ring.R	FALSE	-1.26384	0.0455709
PBANKA_052130	zinc finger protein, putative	777	0.09761	0.067	0.281	None	TRUE	FALSE	FALSE	1.33244	148.7	Ring.R	FALSE	-1.2577	0.0458269
PBANKA_136160	E1-E2 ATPase, putative	1547	0.10215	0.046	0.22	8	FALSE	TRUE	FALSE	0.913814	41.3	Gametocyte	FALSE	-1.25598	0.0460829
PBANKA_136330	conserved Plasmodium protein, unknown function	463	0.10821	0.053	0.194	5	FALSE	TRUE	TRUE	1.20683	155.4	Schizont	NA	-1.25534	0.046339
PBANKA_051340	conserved Plasmodium protein, unknown function	65	0.06492	0.026	0.1515	None	TRUE	FALSE	TRUE	1.75802	129.8	Schizont.R	FALSE	-1.25519	0.046595
PBANKA_071750	nuclear cap-binding protein, putative	175	0.03424	0.01	0.0725	None	FALSE	FALSE	TRUE	1.76118	106.5	Ring.R	FALSE	-1.25518	0.046851
PBANKA_021220	conserved Plasmodium protein, unknown function	2764	0.12328	0.034	0.1945	None	FALSE	FALSE	FALSE	0.886491	38.2	Schizont.R	NA	-1.2502	0.047107
PBANKA_071650	RNA-binding protein, putative	98	0.06882	0.018	0.109	None	FALSE	FALSE	TRUE	1.65079	176	Gametocyte	FALSE	-1.24871	0.047363
PBANKA_041610	dynein heavy chain, putative	3044	0.02155	0.054	0.2615	None	FALSE	FALSE	TRUE	0.709116	11.7	Schizont	FALSE	-1.24585	0.047619
PBANKA_144070	ubiquitin-activating enzyme E1, putative (UBA1)	12	0.04713	0.019	0.114	None	TRUE	FALSE	TRUE	1.66978	128.7	Trophozoite.R	FALSE	-1.24492	0.0478751
PBANKA_144970	conserved Plasmodium protein, unknown function	61	0.08205	0.01	0.109	None	TRUE	FALSE	TRUE	3.27469	7614.2	Ookinete.16h	NA	-1.24411	0.0481311
PBANKA_040620	conserved Plasmodium protein, unknown function	363	0.15672	0.073	0.309	None	FALSE	FALSE	TRUE	0.525045	7.1	Ookinete.16h	NA	-1.24296	0.0483871
PBANKA_101110	conserved Plasmodium protein, unknown function	2036	0.13003	0.212	0.475	None	FALSE	FALSE	TRUE	1.2188	57.1	Schizont.R	NA	-1.24262	0.0486431
PBANKA_132010	conserved Plasmodium protein, unknown function (UIS25)	559	0.10826	0.034	0.2085	None	FALSE	FALSE	FALSE	0.880814	72.5	Gametocyte	NA	-1.23716	0.0488991
PBANKA_112530	conserved Plasmodium protein, unknown function	891	0.0363	0.012	0.043	1	FALSE	TRUE	FALSE	0.80618	11.6	Ring.R	NA	-1.23666	0.0491551
PBANKA_121770	ATP-dependent RNA helicase DDX6 (DOZI)	20	0.00494	0.002	0.002	None	FALSE	FALSE	TRUE	2.11388	240.2	Gametocyte.R	FALSE	-1.23579	0.0494112
PBANKA_113160	DNA replication licensing factor MCM6, putative (MCM6)	41	0.01411	0.009	0.056	None	FALSE	FALSE	TRUE	1.58149	144.4	Schizont.R	FALSE	-1.23305	0.0496672
PBANKA_111520	conserved Plasmodium protein, unknown function	681	0.08565	0.033	0.1735	None	FALSE	FALSE	TRUE	1.73712	136.3	Gametocyte.R	FALSE	-1.23258	0.0499232
PBANKA_060740	conserved Plasmodium protein, unknown function	1357	0.03525	0.009	0.0705	None	TRUE	FALSE	TRUE	1.84011	247.4	Schizont.R	NA	-1.23187	0.0501792
PBANKA_080880	conserved Plasmodium protein, unknown function	162	0.07551	0.014	0.106	None	FALSE	FALSE	FALSE	1.35122	63.6	Trophozoite.R	FALSE	-1.23174	0.0504352
PBANKA_093300	serine/threonine protein kinase, putative (CLK3)	13	0.04453	0.024	0.1325	None	TRUE	FALSE	TRUE	1.99432	204.7	Schizont.R	FALSE	-1.22986	0.0506912
PBANKA_040620	conserved Plasmodium protein, unknown function	340	0.15672	0.078	0.278	4	FALSE	TRUE	TRUE	0.525045	7.1	Ookinete.16h	NA	-1.22734	0.0509473
PBANKA_121770	ATP-dependent RNA helicase DDX6 (DOZI)	2	0.00494	0.002	0.002	None	FALSE	FALSE	TRUE	2.11388	240.2	Gametocyte.R	FALSE	-1.22681	0.0512033
PBANKA_146370	DNA repair protein rhp16, putative	341	0.05437	0.013	0.0945	None	FALSE	FALSE	FALSE	1.38828	131.9	Trophozoite.R	TRUE	-1.21935	0.0514593
PBANKA_130390	conserved Plasmodium protein, unknown function	552	0.07452	0.015	0.122	None	FALSE	FALSE	FALSE	1.59298	59.8	Schizont.R	NA	-1.21503	0.0517153
PBANKA_111010	topoisomerase I, putative	15	0.04204	0.033	0.1555	None	FALSE	FALSE	TRUE	1.46015	117.1	Schizont.R	FALSE	-1.21407	0.0519713
PBANKA_041650	copper-transporting ATPase (CuTP)	1351	0.10457	0.044	0.219	None	FALSE	FALSE	FALSE	1.34928	135.4	Trophozoite.R	FALSE	-1.20936	0.0522273
PBANKA_052210	conserved Plasmodium protein, unknown function	89	0.21891	0.173	0.4585	None	FALSE	FALSE	TRUE	0.92145	21.7	Ookinete.24h	NA	-1.20878	0.0524834
PBANKA_112910	DNA polymerase epsilon, catalytic subunit a, putative	802	0.03353	0.01	0.0455	None	FALSE	FALSE	TRUE	1.14472	33.6	Schizont.R	FALSE	-1.20772	0.0527394
PBANKA_142450	conserved Plasmodium protein, unknown function	419	0.14233	0.044	0.2	None	FALSE	FALSE	FALSE	1.75355	139.7	Ookinete.16h.R	NA	-1.1976	0.0529954
PBANKA_122850	sentrin-specific protease 2, putative (SENP2)	1096	0.12644	0.086	0.3195	None	TRUE	FALSE	FALSE	1.14768	59.1	Trophozoite.R	NA	-1.19625	0.0532514
PBANKA_080180	conserved Plasmodium protein, unknown function	2060	0.19083	0.066	0.2745	None	TRUE	FALSE	FALSE	1.2418	135	Schizont.R	NA	-1.19576	0.0535074
PBANKA_112200	coronin binding protein, putative	136	0.09659	0.018	0.108	None	FALSE	FALSE	TRUE	1.99088	198.4	Ring.R	FALSE	-1.19463	0.0537634
PBANKA_142070	conserved Plasmodium protein, unknown function	245	0.03545	0.01	0.064	None	FALSE	FALSE	FALSE	1.06633	53.3	Gametocyte.R	FALSE	-1.18699	0.0540195
PBANKA_061820	phosphoinositide-binding protein, putative	883	0.07377	0.017	0.1255	None	FALSE	FALSE	FALSE	1.88541	201.9	Ring.R	FALSE	-1.18436	0.0542755
PBANKA_135680	conserved Plasmodium protein, unknown function	1766	0.08719	0.019	0.103	None	FALSE	FALSE	TRUE	0.989005	146	Schizont.R	FALSE	-1.18426	0.0545315
PBANKA_102490	DNA replication licensing factor MCM2, putative (MCM2)	13	0.0059	0.004	0.003	None	TRUE	FALSE	TRUE	1.59879	162	Schizont.R	FALSE	-1.18422	0.0547875
PBANKA_145720	double C2-like domain-containing protein, putative (DOC2)	1634	0.05124	0.026	0.124	None	FALSE	FALSE	TRUE	1.1038	134.1	Schizont.R	FALSE	-1.18355	0.0550435
PBANKA_010920	transcription elongation factor SPT5, putative (SPT5)	977	0.03695	0.009	0.0535	7	FALSE	TRUE	FALSE	1.75372	111.5	Ring.R	FALSE	-1.18271	0.0552995
PBANKA_113670	guanylyl cyclase beta (GCbeta)	1916	0.07221	0.033	0.1655	None	FALSE	FALSE	TRUE	0.788875	21.4	Gametocyte	FALSE	-1.18254	0.0555556
PBANKA_092560	conserved Plasmodium protein, unknown function	61	0.26907	0.156	0.3705	None	FALSE	FALSE	FALSE	1.83916	377.5	Schizont.R	NA	-1.18181	0.0558116
PBANKA_102490	DNA replication licensing factor MCM2, putative (MCM2)	16	0.0059	0.004	0.003	None	TRUE	FALSE	TRUE	1.59879	162	Schizont.R	FALSE	-1.17859	0.0560676
PBANKA_103040	conserved Plasmodium protein, unknown function	393	0.18372	0.435	0.773	None	FALSE	FALSE	FALSE	1.16732	64.2	Gametocyte	FALSE	-1.17624	0.0563236
PBANKA_071650	RNA-binding protein, putative	102	0.06882	0.023	0.0975	3	FALSE	TRUE	TRUE	1.65079	176	Gametocyte	FALSE	-1.17589	0.0565796
PBANKA_141560	DNA replication licensing factor MCM4, putative (MCM4)	49	0.01147	0.006	0.006	3	TRUE	TRUE	TRUE	1.71139	156.1	Schizont.R	FALSE	-1.17501	0.0568356
PBANKA_040640	conserved Plasmodium protein, unknown function	890	0.12099	0.091	0.331	None	FALSE	FALSE	TRUE	0.80618	88.3	Schizont.R	NA	-1.17447	0.0570917
PBANKA_131040	centrin-2, putative (CEN2)	132	0.00103	0.001	0.001	None	TRUE	FALSE	FALSE	2.15942	1018.9	Schizont	TRUE	-1.17347	0.0573477
PBANKA_113660	conserved Plasmodium protein, unknown function	72	0.14868	0.083	0.2895	None	FALSE	FALSE	FALSE	1.31387	45.8	Trophozoite	NA	-1.17261	0.0576037
PBANKA_132220	spindle assembly abnormal protein 4, putative (SAS4)	385	0.12276	0.09	0.301	None	FALSE	FALSE	TRUE	0.913814	60.6	Schizont.R	NA	-1.17241	0.0578597
PBANKA_144350	conserved Plasmodium protein, unknown function	1279	0.13399	0.062	0.2145	None	FALSE	FALSE	TRUE	1.54637	161.3	Schizont.R	NA	-1.17178	0.0581157
PBANKA_021060	ubiquitin carboxyl-terminal hydrolase, putative	22	0.05313	0.012	0.066	None	FALSE	FALSE	TRUE	1.5605	199.4	Trophozoite.R	FALSE	-1.16818	0.0583717
PBANKA_093910	transcription factor with AP2 domain(s), putative (ApiAP2)	1404	0.08486	0.05	0.194	None	TRUE	FALSE	TRUE	2.08125	377.2	Ring.R	FALSE	-1.16504	0.0586278
PBANKA_041440	formate-nitrite transporter, putative	304	0.05847	0.099	0.244	None	TRUE	FALSE	TRUE	2.5537	943.8	Ookinete.24h	FALSE	-1.16413	0.0588838
PBANKA_123120	phosducin-like protein, putative (PhLP3)	270	0.07537	0.039	0.1495	4	TRUE	TRUE	TRUE	1.91487	185.4	Ookinete.16h	FALSE	-1.16223	0.0591398
PBANKA_040110	serine/threonine protein kinase, putative (SRPK1)	1068	0.08248	0.098	0.291	None	FALSE	FALSE	FALSE	1.82925	148.5	Ring.R	FALSE	-1.16129	0.0593958
PBANKA_146370	DNA repair protein rhp16, putative	1300	0.05437	0.024	0.093	2	FALSE	TRUE	TRUE	1.38828	131.9	Trophozoite.R	FALSE	-1.16125	0.0596518
PBANKA_083100	merozoite surface protein 1 (MSP1)	1085	0.2284	0.255	1.1855	None	FALSE	FALSE	TRUE	1.46315	2702.1	Schizont	TRUE	-1.16096	0.0599078
PBANKA_094230	radial spoke head protein, putative	560	0.10162	0.021	0.094	None	FALSE	FALSE	TRUE	0.79588	41.7	Gametocyte	TRUE	-1.15934	0.0601639
PBANKA_071260	14-3-3 protein (14-3-3I)	256	0.00148	0.001	0.001	None	TRUE	FALSE	TRUE	2.80003	1920.8	Trophozoite	FALSE	-1.15895	0.0604199
PBANKA_135680	conserved Plasmodium protein, unknown function	3617	0.08719	0.023	0.1045	None	FALSE	FALSE	TRUE	0.989005	146	Schizont.R	FALSE	-1.15887	0.0606759
PBANKA_135680	conserved Plasmodium protein, unknown function	4647	0.08719	0.082	0.2465	5	FALSE	TRUE	TRUE	0.989005	146	Schizont.R	FALSE	-1.15808	0.0609319
PBANKA_093900	ion channel protein, putative	446	0.05708	0.017	0.063	3	FALSE	TRUE	TRUE	1.2266	121	Gametocyte	FALSE	-1.15568	0.0611879
PBANKA_021050	conserved Plasmodium protein, unknown function	1884	0.18366	0.083	0.2935	None	FALSE	FALSE	TRUE	0.974177	34.7	Schizont.R	NA	-1.15333	0.0614439
PBANKA_141790	conserved Plasmodium protein, unknown function	380	0.08031	0.049	0.2125	None	TRUE	FALSE	FALSE	1.78319	342.5	Schizont.R	NA	-1.15227	0.0616999
PBANKA_132950	protein phosphatase containing kelch-like domains (PPKL)	434	0.02426	0.016	0.081	None	TRUE	FALSE	TRUE	1.41414	99.5	Schizont.R	FALSE	-1.15209	0.061956
PBANKA_140350	conserved Plasmodium protein, unknown function	454	0.06161	0.036	0.1535	None	FALSE	FALSE	TRUE	1.11059	106.4	Schizont.R	FALSE	-1.1507	0.062212
PBANKA_111520	conserved Plasmodium protein, unknown function	468	0.08565	0.041	0.187	None	FALSE	FALSE	FALSE	1.73712	136.3	Gametocyte.R	FALSE	-1.1481	0.062468
PBANKA_100530	conserved Plasmodium protein, unknown function	944	0.0941	0.02	0.1025	None	TRUE	FALSE	TRUE	1.32222	127.5	Trophozoite.R	FALSE	-1.14784	0.062724
PBANKA_134180	conserved Plasmodium protein, unknown function	2820	0.16378	0.086	0.304	None	FALSE	FALSE	FALSE	1.266	51.6	Trophozoite	NA	-1.14483	0.06298
PBANKA_083120	diacylglycerol kinase, putative	1052	0.09667	0.043	0.181	None	TRUE	FALSE	TRUE	1.42732	224.9	Schizont	TRUE	-1.14372	0.063236
PBANKA_094310	CCR4-NOT transcription complex subunit 1, putative (NOT1)	2139	0.10733	0.063	0.2105	None	FALSE	FALSE	TRUE	1.5849	170.7	Trophozoite.R	FALSE	-1.14273	0.0634921
PBANKA_061020	DNA replication licensing factor MCM5, putative (MCM5)	95	0.00323	0.003	0.003	8	FALSE	TRUE	FALSE	1.7608	244.4	Schizont.R	FALSE	-1.14197	0.0637481
PBANKA_051740	myb2 transcription factor, putative (Myb2)	513	0.05323	0.012	0.0695	None	TRUE	FALSE	TRUE	1.77703	105	Schizont.R	TRUE	-1.14093	0.0640041
PBANKA_071650	RNA-binding protein, putative	99	0.06882	0.022	0.109	None	FALSE	FALSE	TRUE	1.65079	176	Gametocyte	FALSE	-1.13944	0.0642601
PBANKA_103370	conserved Plasmodium protein, unknown function	10	0.03926	0.013	0.068	None	FALSE	FALSE	TRUE	1.09342	90.2	Gametocyte	NA	-1.13886	0.0645161
PBANKA_030910	peptide chain release factor subunit 1, putative	423	0.00412	0.003	0.003	None	TRUE	FALSE	TRUE	1.96687	222.1	Ring.R	FALSE	-1.13694	0.0647721
PBANKA_103900	conserved Plasmodium protein, unknown function	207	0.18621	0.159	0.4305	None	FALSE	FALSE	FALSE	0.993436	117.6	Gametocyte.R	TRUE	-1.13592	0.0650282
PBANKA_132950	protein phosphatase containing kelch-like domains (PPKL)	437	0.02426	0.016	0.0785	None	TRUE	FALSE	TRUE	1.41414	99.5	Schizont.R	FALSE	-1.13345	0.0652842
PBANKA_141980	3',5'-cyclic nucleotide phosphodiesterase, putative	252	0.09458	0.039	0.2125	None	NA	FALSE	FALSE	0.759668	201.8	Schizont.R	FALSE	-1.13289	0.0655402
PBANKA_083130	peptidyl-prolyl cis-trans isomerase, putative (CYP72)	414	0.06549	0.013	0.0995	None	FALSE	FALSE	FALSE	1.59228	60.1	Ring.R	TRUE	-1.1322	0.0657962
PBANKA_103370	conserved Plasmodium protein, unknown function	9	0.03926	0.016	0.0525	5	FALSE	TRUE	TRUE	1.09342	90.2	Gametocyte	NA	-1.13142	0.0660522
PBANKA_140290	conserved Plasmodium protein, unknown function	348	0.07663	0.02	0.0915	None	FALSE	FALSE	TRUE	1.14641	44.6	Trophozoite.R	FALSE	-1.13093	0.0663082
PBANKA_133330	conserved Plasmodium protein, unknown function	1375	0.09756	0.06	0.249	None	FALSE	FALSE	FALSE	0.976475	23.7	Trophozoite	NA	-1.13067	0.0665643
PBANKA_123160	transcription factor with AP2 domain(s), putative (ApiAP2)	1638	0.09195	0.045	0.173	None	FALSE	FALSE	TRUE	1.81546	338	Ring.R	FALSE	-1.12957	0.0668203
PBANKA_110520	conserved Plasmodium protein, unknown function	19	0.03567	0.012	0.067	None	FALSE	FALSE	TRUE	1.77012	178.5	Gametocyte.R	FALSE	-1.12889	0.0670763
PBANKA_142830	conserved Plasmodium protein, unknown function	614	0.07162	0.026	0.1055	1	FALSE	TRUE	TRUE	0.915256	17.9	Ring.R	FALSE	-1.12854	0.0673323
PBANKA_123710	conserved Plasmodium protein, unknown function	5548	0.093	0.027	0.1465	None	FALSE	FALSE	FALSE	0.799341	115.6	Schizont.R	FALSE	-1.12727	0.0675883
PBANKA_080310	DNA replication licensing factor MCM7, putative (MCM7)	154	0.01041	0.006	0.005	2	TRUE	TRUE	TRUE	1.74351	210.2	Schizont.R	TRUE	-1.12719	0.0678443
PBANKA_130390	conserved Plasmodium protein, unknown function	277	0.07452	0.019	0.122	None	TRUE	FALSE	FALSE	1.59298	59.8	Schizont.R	NA	-1.12683	0.0681004
PBANKA_090480	conserved Plasmodium protein, unknown function	24	0.17574	0.03	0.1405	None	FALSE	FALSE	TRUE	1.34242	98	Gametocyte.R	NA	-1.12631	0.0683564
PBANKA_133190	eukaryotic initiation factor 4a, putative (eIF4A)	18	0.00376	0.001	0.001	None	TRUE	FALSE	FALSE	2.427	1569.4	Ring.R	FALSE	-1.1261	0.0686124
PBANKA_130690	serine/threonine protein kinase, putative (SRPK2)	543	0.14785	0.034	0.1785	None	FALSE	FALSE	FALSE	1.22917	41.9	Schizont.R	FALSE	-1.12348	0.0688684
PBANKA_071260	14-3-3 protein (14-3-3I)	252	0.00148	0.001	0.001	None	TRUE	FALSE	TRUE	2.80003	1920.8	Trophozoite	FALSE	-1.12179	0.0691244
PBANKA_113160	DNA replication licensing factor MCM6, putative (MCM6)	101	0.01411	0.005	0.0085	None	FALSE	FALSE	TRUE	1.58149	144.4	Schizont.R	TRUE	-1.11795	0.0693804
PBANKA_030450	conserved Plasmodium protein, unknown function	880	0.14083	0.114	0.298	None	FALSE	FALSE	TRUE	1.44638	200.8	Ookinete.16h	NA	-1.11597	0.0696365
PBANKA_072200	phosphatidylinositol 4-kinase, putative	4144	0.12332	0.154	0.3625	None	FALSE	FALSE	TRUE	1.28668	65	Schizont.R	NA	-1.11226	0.0698925
PBANKA_040370	conserved Plasmodium protein, unknown function	717	0.12891	0.093	0.2575	None	FALSE	FALSE	TRUE	1.73309	194.6	Ookinete.16h	NA	-1.10866	0.0701485
PBANKA_021320	conserved Plasmodium protein, unknown function	1575	0.12751	0.029	0.1415	None	FALSE	FALSE	TRUE	1.17026	111.2	Schizont.R	FALSE	-1.10572	0.0704045
PBANKA_112910	DNA polymerase epsilon, catalytic subunit a, putative	1440	0.03353	0.018	0.074	5	TRUE	TRUE	FALSE	1.14472	33.6	Schizont.R	FALSE	-1.104	0.0706605
PBANKA_050970	conserved Plasmodium protein, unknown function	2911	0.14822	0.057	0.217	None	FALSE	FALSE	TRUE	0.755182	15.7	Schizont.R	NA	-1.10035	0.0709165
PBANKA_141560	DNA replication licensing factor MCM4, putative (MCM4)	58	0.01147	0.007	0.006	8	TRUE	TRUE	TRUE	1.71139	156.1	Schizont.R	FALSE	-1.10015	0.0711726
PBANKA_061520	calcium-dependent protein kinase 4 (CDPK4)	80	0.00589	0.003	0.002	5	TRUE	TRUE	FALSE	1.94399	290.9	Schizont.R	TRUE	-1.09988	0.0714286
PBANKA_132950	protein phosphatase containing kelch-like domains (PPKL)	438	0.02426	0.017	0.078	None	TRUE	FALSE	TRUE	1.41414	99.5	Schizont.R	FALSE	-1.0997	0.0716846
PBANKA_114230	rhoptry protein, putative	242	0.12	0.06	0.2005	8	TRUE	TRUE	TRUE	1.75194	149.7	Ring.R	FALSE	-1.09742	0.0719406
PBANKA_141560	DNA replication licensing factor MCM4, putative (MCM4)	68	0.01147	0.007	0.006	3	TRUE	TRUE	TRUE	1.71139	156.1	Schizont.R	FALSE	-1.09702	0.0721966
PBANKA_021050	conserved Plasmodium protein, unknown function	1882	0.18366	0.092	0.2945	None	FALSE	FALSE	TRUE	0.974177	34.7	Schizont.R	NA	-1.09693	0.0724526
PBANKA_060460	conserved protein, unknown function	12	0.06181	0.016	0.087	None	TRUE	FALSE	TRUE	1.69128	73.7	Schizont.R	FALSE	-1.09578	0.0727087
PBANKA_082070	TLD domain-containing protein	350	0.07871	0.045	0.194	None	TRUE	FALSE	FALSE	1.54593	97.3	Schizont.R	FALSE	-1.09549	0.0729647
PBANKA_133310	conserved Plasmodium protein, unknown function	351	0.12397	0.309	0.535	11	FALSE	TRUE	TRUE	1.16584	93.4	Gametocyte.R	NA	-1.09369	0.0732207
PBANKA_080700	DNA-directed RNA polymerase II subunit RPB1, putative (RPB1)	2257	0.0237	0.014	0.071	None	TRUE	FALSE	TRUE	1.73759	173.2	Trophozoite.R	FALSE	-1.09257	0.0734767
PBANKA_142220	zinc transporter, putative	210	0.06155	0.023	0.0795	7	FALSE	TRUE	TRUE	1.42894	147.5	Trophozoite.R	TRUE	-1.0918	0.0737327
PBANKA_050540	conserved Plasmodium protein, unknown function	2	0.07385	0.013	0.081	None	FALSE	FALSE	TRUE	2.02346	251.2	Ookinete.16h	NA	-1.09093	0.0739887
PBANKA_141500	pre-mRNA-processing factor 40, putative (PRP40)	728	0.06263	0.037	0.1315	2	FALSE	TRUE	TRUE	1.80072	90.6	Ookinete.16h.R	FALSE	-1.09063	0.0742448
PBANKA_114250	signal recognition particle receptor alpha subunit, putative	225	0.03267	0.01	0.0495	None	TRUE	FALSE	TRUE	1.7364	103.2	Ring.R	FALSE	-1.08898	0.0745008
PBANKA_103820	nuclear formin-like protein (MISFIT)	1552	0.13066	0.044	0.21	None	FALSE	FALSE	FALSE	0.673356	11.6	Gametocyte	NA	-1.08876	0.0747568
PBANKA_111010	topoisomerase I, putative	661	0.04204	0.027	0.1565	None	FALSE	FALSE	FALSE	1.46015	117.1	Schizont.R	TRUE	-1.08802	0.0750128
PBANKA_113820	RuvB-like helicase 3, putative (RUVB3)	464	0.00948	0.005	0.004	7	FALSE	TRUE	TRUE	2.06633	480.4	Gametocyte.R	FALSE	-1.08706	0.0752688
PBANKA_132010	conserved Plasmodium protein, unknown function (UIS25)	555	0.10826	0.043	0.2085	None	FALSE	FALSE	FALSE	0.880814	72.5	Gametocyte	NA	-1.08687	0.0755248
PBANKA_144630	pre-mRNA-splicing factor ATP-dependent RNA helicase PRP2, putative (PRP2)	326	0.03595	0.013	0.068	None	FALSE	FALSE	TRUE	1.38398	47.1	Trophozoite.R	FALSE	-1.08633	0.0757808
PBANKA_135930	conserved Plasmodium protein, unknown function	3477	0.0724	0.135	0.3635	None	FALSE	FALSE	TRUE	0.788875	55.4	Trophozoite.R	FALSE	-1.08616	0.0760369
PBANKA_101790	phosphoenolpyruvate carboxylase (PEPC)	1081	0.03568	0.019	0.104	None	TRUE	FALSE	TRUE	1.57838	99.1	Ookinete.16h	FALSE	-1.08175	0.0762929
PBANKA_040400	conserved Plasmodium protein, unknown function	2864	0.03526	0.051	0.1825	None	TRUE	FALSE	TRUE	1.34537	81.1	Trophozoite.R	FALSE	-1.08138	0.0765489
PBANKA_141790	conserved Plasmodium protein, unknown function	165	0.08031	0.037	0.1555	None	FALSE	FALSE	TRUE	1.78319	342.5	Schizont.R	NA	-1.07871	0.0768049
PBANKA_130390	conserved Plasmodium protein, unknown function	968	0.07452	0.057	0.2275	None	FALSE	FALSE	FALSE	1.59298	59.8	Schizont.R	NA	-1.07863	0.0770609
PBANKA_102490	DNA replication licensing factor MCM2, putative (MCM2)	470	0.0059	0.003	0.003	None	FALSE	FALSE	FALSE	1.59879	162	Schizont.R	FALSE	-1.07854	0.0773169
PBANKA_136210	tyrosine kinase-like protein, putative (TKL3)	1067	0.05475	0.011	0.0235	11	FALSE	TRUE	TRUE	1.27531	58.2	Schizont.R	FALSE	-1.07794	0.077573
PBANKA_041680	ubiquitin specific protease, putative	1077	0.09548	0.012	0.038	2	TRUE	TRUE	TRUE	1.60354	84.6	Trophozoite.R	TRUE	-1.07688	0.077829
PBANKA_052400	conserved Plasmodium protein, unknown function	26	0.13947	0.132	0.3105	None	FALSE	FALSE	TRUE	1.64582	70.8	Schizont.R	NA	-1.07447	0.078085
PBANKA_071720	conserved Plasmodium protein, unknown function	348	0.11359	0.069	0.249	None	TRUE	FALSE	FALSE	1.4257	80.2	Schizont.R	NA	-1.07429	0.078341
PBANKA_143930	conserved Plasmodium protein, unknown function	145	0.0965	0.059	0.1975	None	TRUE	FALSE	TRUE	1.88818	165.4	Gametocyte	NA	-1.07231	0.078597
PBANKA_135670	kelch protein K13, putative	34	0.0083	0.004	0.005	None	FALSE	FALSE	TRUE	1.87345	193.1	Ring.R	FALSE	-1.07195	0.078853
PBANKA_135670	kelch protein K13, putative	58	0.0083	0.004	0.0045	11	TRUE	TRUE	FALSE	1.87345	193.1	Ring.R	FALSE	-1.0717	0.0791091
PBANKA_131790	conserved Plasmodium protein, unknown function	702	0.1347	0.032	0.161	None	FALSE	FALSE	FALSE	1.42078	80.4	Ring.R	NA	-1.07127	0.0793651
PBANKA_141560	DNA replication licensing factor MCM4, putative (MCM4)	53	0.01147	0.005	0.006	None	TRUE	FALSE	TRUE	1.71139	156.1	Schizont.R	FALSE	-1.0706	0.0798771
PBANKA_141560	DNA replication licensing factor MCM4, putative (MCM4)	64	0.01147	0.005	0.006	None	TRUE	FALSE	TRUE	1.71139	156.1	Schizont.R	FALSE	-1.0706	0.0798771
PBANKA_124180	DNA replication licensing factor MCM3, putative (MCM3)	626	0.01529	0.007	0.006	5	TRUE	TRUE	TRUE	1.75128	386.4	Schizont.R	TRUE	-1.07044	0.0801331
PBANKA_121230	initiation factor 2 subunit family, putative	115	0.07595	0.021	0.088	None	FALSE	FALSE	TRUE	1.28668	56.7	Trophozoite.R	FALSE	-1.0697	0.0803891
PBANKA_135670	kelch protein K13, putative	35	0.0083	0.004	0.005	None	FALSE	FALSE	TRUE	1.87345	193.1	Ring.R	FALSE	-1.0691	0.0806452
PBANKA_112960	conserved Plasmodium protein, unknown function	4	0.04049	0.02	0.077	6	FALSE	TRUE	TRUE	1.72754	266.6	Gametocyte.R	FALSE	-1.06836	0.0809012
PBANKA_134250	conserved Plasmodium protein, unknown function	1408	0.21765	0.156	0.337	None	FALSE	FALSE	FALSE	2.03423	923.9	Ookinete.16h.R	NA	-1.0672	0.0811572
PBANKA_071590	ubiquitin carboxyl-terminal hydrolase 13, putative (USP13)	412	0.04405	0.012	0.057	None	TRUE	FALSE	TRUE	1.53976	67.4	Trophozoite.R	TRUE	-1.06402	0.0814132
PBANKA_132020	conserved Plasmodium protein, unknown function	2202	0.06414	0.029	0.1205	None	FALSE	FALSE	TRUE	1.50786	96.3	Schizont.R	FALSE	-1.06343	0.0816692
PBANKA_135680	conserved Plasmodium protein, unknown function	4301	0.08719	0.04	0.151	None	FALSE	FALSE	TRUE	0.989005	146	Schizont.R	FALSE	-1.06266	0.0819252
PBANKA_081570	transporter, putative	245	0.07316	0.018	0.105	None	TRUE	FALSE	TRUE	2.30179	687	Gametocyte	TRUE	-1.06195	0.0821813
PBANKA_113610	conserved Plasmodium protein, unknown function	1509	0.0863	0.039	0.1575	None	FALSE	FALSE	TRUE	1.34822	53.3	Schizont.R	FALSE	-1.06075	0.0824373
PBANKA_111670	AP-2 complex subunit alpha, putative	653	0.0616	0.035	0.137	None	FALSE	FALSE	TRUE	1.67486	127	Ring.R	FALSE	-1.06048	0.0826933
PBANKA_101140	DNA topoisomerase II, putative	157	0.01244	0.005	0.005	4	FALSE	TRUE	FALSE	1.66091	106.1	Schizont.R	TRUE	-1.05876	0.0829493
PBANKA_135020	conserved Plasmodium protein, unknown function	145	0.10863	0.037	0.1815	None	FALSE	FALSE	FALSE	1.57113	138.9	Gametocyte.R	NA	-1.05871	0.0832053
PBANKA_102630	conserved Plasmodium protein, unknown function	492	0.09796	0.034	0.1575	None	FALSE	FALSE	FALSE	1.29667	56.3	Ookinete.16h.R	NA	-1.05828	0.0834613
PBANKA_140400	mitogen-activated protein kinase phosphatase 1, putative (MKP1)	123	0.29356	0.092	0.316	None	FALSE	FALSE	FALSE	1.00432	45.1	Trophozoite.R	TRUE	-1.05769	0.0837174
PBANKA_140990	AP-1 complex subunit mu, putative	154	0.0054	0.003	0.003	None	TRUE	FALSE	FALSE	1.61542	131.2	Trophozoite	FALSE	-1.05684	0.0839734
PBANKA_080700	DNA-directed RNA polymerase II subunit RPB1, putative (RPB1)	2195	0.0237	0.014	0.066	None	TRUE	FALSE	TRUE	1.73759	173.2	Trophozoite.R	FALSE	-1.05581	0.0842294
PBANKA_132020	conserved Plasmodium protein, unknown function	2156	0.06414	0.028	0.1215	None	TRUE	FALSE	TRUE	1.50786	96.3	Schizont.R	FALSE	-1.05506	0.0844854
PBANKA_123220	FACT complex subunit SPT16 (FACT-L)	516	0.01958	0.007	0.008	4	TRUE	TRUE	TRUE	1.702	257.7	Trophozoite.R	FALSE	-1.05446	0.0847414
PBANKA_111100	RNA pseudouridylate synthase, putative, fragment	6924	0.07089	0.045	0.1875	None	TRUE	FALSE	FALSE	0.819544	101.5	Ring.R	FALSE	-1.05375	0.0849974
PBANKA_113610	conserved Plasmodium protein, unknown function	1352	0.0863	0.262	0.457	None	FALSE	FALSE	TRUE	1.34822	53.3	Schizont.R	FALSE	-1.05366	0.0852535
PBANKA_090690	conserved Plasmodium protein, unknown function	47	0.05195	0.013	0.0845	None	FALSE	FALSE	FALSE	1.76404	113.6	Ring.R	FALSE	-1.05107	0.0855095
PBANKA_131440	conserved Plasmodium protein, unknown function	647	0.13355	0.074	0.2085	None	FALSE	FALSE	TRUE	1.87795	221.5	Ring.R	FALSE	-1.04975	0.0857655
PBANKA_100820	cGMP-dependent protein kinase (PKG)	699	0.0095	0.005	0.006	None	TRUE	FALSE	FALSE	1.13513	55.3	Trophozoite	TRUE	-1.04857	0.0860215
PBANKA_112910	DNA polymerase epsilon, catalytic subunit a, putative	1512	0.03353	0.018	0.065	None	TRUE	FALSE	TRUE	1.14472	33.6	Schizont.R	FALSE	-1.04832	0.0862775
PBANKA_133190	eukaryotic initiation factor 4a, putative (eIF4A)	129	0.00376	0.001	0.001	None	TRUE	FALSE	FALSE	2.427	1569.4	Ring.R	TRUE	-1.04582	0.0865335
PBANKA_083130	peptidyl-prolyl cis-trans isomerase, putative (CYP72)	410	0.06549	0.016	0.0985	None	FALSE	FALSE	FALSE	1.59228	60.1	Ring.R	TRUE	-1.04204	0.0867896
PBANKA_061520	calcium-dependent protein kinase 4 (CDPK4)	347	0.00589	0.002	0.002	None	FALSE	FALSE	FALSE	1.94399	290.9	Schizont.R	FALSE	-1.03983	0.0870456
PBANKA_081060	exoribonuclease, putative	550	0.05477	0.014	0.0425	12	FALSE	TRUE	TRUE	1.6769	118.1	Ring.R	FALSE	-1.03781	0.0873016
PBANKA_135200	elongation factor 1-gamma, putative	232	0.03448	0.007	0.0415	None	TRUE	FALSE	TRUE	2.25115	809.6	Trophozoite	FALSE	-1.03689	0.0875576
PBANKA_134660	glutamine--tRNA ligase, putative	696	0.03721	0.011	0.046	6	FALSE	TRUE	FALSE	1.69984	123.4	Trophozoite.R	TRUE	-1.03627	0.0878136
PBANKA_142830	conserved Plasmodium protein, unknown function	1016	0.07162	0.03	0.1025	6	FALSE	TRUE	TRUE	0.915256	17.9	Ring.R	FALSE	-1.0354	0.0880696
PBANKA_145880	kinesin, putative	1223	0.04395	0.024	0.0965	3	FALSE	TRUE	FALSE	1.17226	28.5	Gametocyte	FALSE	-1.03447	0.0883257
PBANKA_070470	conserved Plasmodium protein, unknown function	284	0.11063	0.026	0.1425	None	FALSE	FALSE	FALSE	1.45864	144.8	Gametocyte	NA	-1.03063	0.0885817
PBANKA_010480	conserved Plasmodium protein, unknown function	545	0.08478	0.063	0.1935	None	FALSE	FALSE	TRUE	1.49875	106.7	Ring.R	NA	-1.02642	0.0888377
PBANKA_113610	conserved Plasmodium protein, unknown function	1626	0.0863	0.016	0.0755	None	TRUE	FALSE	TRUE	1.34822	53.3	Schizont.R	FALSE	-1.02532	0.0890937
PBANKA_146370	DNA repair protein rhp16, putative	335	0.05437	0.014	0.0645	None	FALSE	FALSE	TRUE	1.38828	131.9	Trophozoite.R	TRUE	-1.02388	0.0893497
PBANKA_010540	coatomer alpha subunit, putative	1020	0.04978	0.017	0.077	None	TRUE	FALSE	TRUE	1.80855	194.7	Trophozoite.R	TRUE	-1.0221	0.0896057
PBANKA_010820	conserved Plasmodium protein, unknown function	625	0.12517	0.068	0.199	None	FALSE	FALSE	TRUE	1.499	87.3	Ring.R	NA	-1.02203	0.0898618
PBANKA_113610	conserved Plasmodium protein, unknown function	1508	0.0863	0.042	0.1575	None	FALSE	FALSE	TRUE	1.34822	53.3	Schizont.R	FALSE	-1.0217	0.0901178
PBANKA_112850	SET domain protein, putative	273	0.15038	0.037	0.158	None	FALSE	FALSE	FALSE	1.30584	82.9	Schizont.R	FALSE	-1.02144	0.0903738
PBANKA_080310	DNA replication licensing factor MCM7, putative (MCM7)	157	0.01041	0.005	0.0055	None	TRUE	FALSE	TRUE	1.74351	210.2	Schizont.R	TRUE	-1.02044	0.0906298
PBANKA_010480	conserved Plasmodium protein, unknown function	150	0.08478	0.018	0.1115	None	FALSE	FALSE	FALSE	1.49875	106.7	Ring.R	NA	-1.01893	0.0908858
PBANKA_083130	peptidyl-prolyl cis-trans isomerase, putative (CYP72)	255	0.06549	0.016	0.0795	None	FALSE	FALSE	TRUE	1.59228	60.1	Ring.R	FALSE	-1.01668	0.0911418
PBANKA_080670	conserved Plasmodium protein, unknown function	2644	0.1765	0.082	0.265	None	FALSE	FALSE	FALSE	0.900367	77.4	Schizont.R	NA	-1.01183	0.0913978
PBANKA_080230	E3 ubiquitin-protein ligase, putative	3085	0.09036	0.043	0.142	5	FALSE	TRUE	TRUE	1.90255	300	Ring.R	FALSE	-1.01066	0.0916539
PBANKA_072010	conserved Plasmodium protein, unknown function	3861	0.15521	0.141	0.35	None	FALSE	FALSE	TRUE	0.752048	36.8	Ookinete.16h	NA	-1.0091	0.0919099
PBANKA_090690	conserved Plasmodium protein, unknown function	59	0.05195	0.027	0.0965	5	TRUE	TRUE	TRUE	1.76404	113.6	Ring.R	FALSE	-1.00867	0.0921659
PBANKA_113610	conserved Plasmodium protein, unknown function	1623	0.0863	0.018	0.087	None	TRUE	FALSE	FALSE	1.34822	53.3	Schizont.R	FALSE	-1.00712	0.0924219
PBANKA_141500	pre-mRNA-processing factor 40, putative (PRP40)	725	0.06263	0.036	0.118	2	FALSE	TRUE	TRUE	1.80072	90.6	Ookinete.16h.R	FALSE	-1.0048	0.0926779
PBANKA_114030	conserved Plasmodium protein, unknown function	849	0.12604	0.135	0.3335	None	FALSE	FALSE	FALSE	1.29885	104.9	Ring.R	NA	-1.00414	0.0929339
PBANKA_131920	AP-1 complex subunit gamma, putative	916	0.03803	0.019	0.0825	None	FALSE	FALSE	TRUE	1.7597	88.3	Trophozoite.R	FALSE	-1.00377	0.09319
PBANKA_082160	conserved Plasmodium protein, unknown function	6	0.05958	0.014	0.061	None	FALSE	FALSE	TRUE	1.67323	88.2	Schizont.R	FALSE	-0.999033	0.093446
PBANKA_030710	conserved Plasmodium protein, unknown function	447	0.0633	0.054	0.1695	None	FALSE	FALSE	TRUE	1.32838	121.3	Schizont.R	NA	-0.998586	0.093702
PBANKA_112910	DNA polymerase epsilon, catalytic subunit a, putative	800	0.03353	0.017	0.052	None	FALSE	FALSE	TRUE	1.14472	33.6	Schizont.R	FALSE	-0.996798	0.093958
PBANKA_060740	conserved Plasmodium protein, unknown function	1201	0.03525	0.017	0.086	None	FALSE	FALSE	TRUE	1.84011	247.4	Schizont.R	NA	-0.996739	0.094214
PBANKA_091100	conserved Plasmodium protein, unknown function	628	0.08507	0.022	0.059	None	FALSE	FALSE	TRUE	0.544068	25.6	Gametocyte.R	FALSE	-0.992773	0.09447
PBANKA_080230	E3 ubiquitin-protein ligase, putative	1480	0.09036	0.089	0.212	10	FALSE	TRUE	TRUE	1.90255	300	Ring.R	FALSE	-0.991737	0.0947261
PBANKA_132920	dynein beta chain, putative	3314	0.05703	0.014	0.0225	None	FALSE	FALSE	TRUE	0.752747	12.2	Schizont.R	FALSE	-0.990482	0.0949821
PBANKA_123220	FACT complex subunit SPT16 (FACT-L)	445	0.01958	0.006	0.0085	None	FALSE	FALSE	TRUE	1.702	257.7	Trophozoite.R	FALSE	-0.98748	0.0952381
PBANKA_083120	diacylglycerol kinase, putative	1167	0.09667	0.042	0.1575	None	FALSE	FALSE	TRUE	1.42732	224.9	Schizont	TRUE	-0.986569	0.0954941
PBANKA_083150	conserved Plasmodium protein, unknown function	189	0.12338	0.077	0.272	None	TRUE	FALSE	FALSE	0.690196	49.3	Trophozoite.R	FALSE	-0.985007	0.0957501
PBANKA_141400	conserved Plasmodium protein, unknown function	27	0.10572	0.043	0.18	None	TRUE	FALSE	FALSE	2.34794	513.3	Ring.R	NA	-0.984993	0.0960061
PBANKA_100870	conserved Plasmodium protein, unknown function	328	0.0783	0.037	0.157	None	FALSE	FALSE	FALSE	1.20276	91.9	Schizont.R	NA	-0.98473	0.0962622
PBANKA_040620	conserved Plasmodium protein, unknown function	183	0.15672	0.064	0.199	None	FALSE	FALSE	TRUE	0.525045	7.1	Ookinete.16h	NA	-0.982887	0.0965182
PBANKA_141560	DNA replication licensing factor MCM4, putative (MCM4)	76	0.01147	0.006	0.005	None	TRUE	FALSE	TRUE	1.71139	156.1	Schizont.R	FALSE	-0.982481	0.0967742
PBANKA_062130	conserved Plasmodium protein, unknown function	237	0.06504	0.018	0.086	None	TRUE	FALSE	FALSE	1.48216	177.6	Schizont.R	NA	-0.98232	0.0970302
PBANKA_080630	P-type ATPase, putative	1192	0.03789	0.011	0.015	None	TRUE	FALSE	TRUE	1.01379	24.3	Trophozoite	FALSE	-0.979785	0.0972862
PBANKA_121950	chloroquine resistance transporter, putative (CRT)	422	0.08218	0.025	0.104	None	TRUE	FALSE	TRUE	2.01305	327.4	Trophozoite.R	FALSE	-0.979185	0.0975422
PBANKA_090810	conserved Plasmodium protein, unknown function	1579	0.08792	0.018	0.0565	None	FALSE	FALSE	TRUE	1.055	63.3	Trophozoite.R	NA	-0.979126	0.0977983
PBANKA_060740	conserved Plasmodium protein, unknown function	1142	0.03525	0.007	0.0425	None	FALSE	FALSE	FALSE	1.84011	247.4	Schizont.R	NA	-0.979092	0.0980543
PBANKA_100850	translocon component PTEX150 (PTEX150)	903	0.15923	0.093	0.2175	None	FALSE	FALSE	TRUE	2.25985	691.7	Ring.R	NA	-0.978767	0.0983103
PBANKA_132020	conserved Plasmodium protein, unknown function	2198	0.06414	0.04	0.136	None	FALSE	FALSE	TRUE	1.50786	96.3	Schizont.R	FALSE	-0.977726	0.0985663
PBANKA_112850	SET domain protein, putative	3701	0.15038	0.193	0.375	None	FALSE	FALSE	TRUE	1.30584	82.9	Schizont.R	FALSE	-0.977381	0.0988223
PBANKA_112290	hexokinase, putative (HK)	19	0.01211	0.006	0.039	None	TRUE	FALSE	TRUE	2.36576	639	Ring.R	FALSE	-0.975753	0.0990783
PBANKA_133120	rab GTPase activator, putative	835	0.04752	0.041	0.137	None	FALSE	FALSE	TRUE	1.50106	127	Schizont.R	FALSE	-0.972319	0.0993344
PBANKA_135640	DNA repair protein RAD5, putative (RAD5)	413	0.05707	0.024	0.082	None	FALSE	FALSE	TRUE	1.18469	40.5	Gametocyte.R	FALSE	-0.971884	0.0995904
PBANKA_092720	conserved Plasmodium protein, unknown function	336	0.10384	0.101	0.2495	None	TRUE	FALSE	TRUE	1.38471	107	Ring.R	NA	-0.969929	0.0998464
PBANKA_111100	RNA pseudouridylate synthase, putative, fragment	6926	0.07089	0.043	0.153	None	TRUE	FALSE	TRUE	0.819544	101.5	Ring.R	FALSE	-0.969802	0.100102
PBANKA_145880	kinesin, putative	980	0.04395	0.009	0.015	3	FALSE	TRUE	FALSE	1.17226	28.5	Gametocyte	FALSE	-0.968987	0.100358
PBANKA_091030	guanylyl cyclase, putative (GCalpha)	1009	0.08136	0.03	0.142	None	FALSE	FALSE	FALSE	0.774517	100.4	Schizont.R	FALSE	-0.967906	0.100614
PBANKA_090770	conserved Plasmodium protein, unknown function	377	0.07897	0.052	0.1915	None	FALSE	FALSE	FALSE	1.33546	116.4	Schizont.R	NA	-0.967706	0.10087
PBANKA_143350	conserved protein, unknown function	194	0.12795	0.05	0.1785	None	TRUE	FALSE	FALSE	1.68529	106.7	Trophozoite	FALSE	-0.967107	0.101126
PBANKA_131790	conserved Plasmodium protein, unknown function	587	0.1347	0.159	0.333	None	TRUE	FALSE	TRUE	1.42078	80.4	Ring.R	NA	-0.963623	0.101382
PBANKA_061020	DNA replication licensing factor MCM5, putative (MCM5)	93	0.00323	0.003	0.003	None	FALSE	FALSE	FALSE	1.7608	244.4	Schizont.R	FALSE	-0.96357	0.101639
PBANKA_082890	conserved Plasmodium protein, unknown function	364	0.03392	0.013	0.0235	10	FALSE	TRUE	FALSE	0.905796	36.9	Gametocyte.R	NA	-0.96239	0.101895
PBANKA_122610	conserved Plasmodium protein, unknown function	298	0.13705	0.074	0.222	None	TRUE	FALSE	FALSE	1.68979	83.2	Ookinete.16h	NA	-0.958573	0.102151
PBANKA_135680	conserved Plasmodium protein, unknown function	475	0.08719	0.045	0.141	None	TRUE	FALSE	TRUE	0.989005	146	Schizont.R	FALSE	-0.957562	0.102407
PBANKA_140350	conserved Plasmodium protein, unknown function	396	0.06161	0.034	0.1165	None	TRUE	FALSE	TRUE	1.11059	106.4	Schizont.R	FALSE	-0.956552	0.102663
PBANKA_060160	conserved protein, unknown function	1174	0.09524	0.155	0.2855	None	FALSE	FALSE	TRUE	2.00843	172.4	Schizont.R	FALSE	-0.956096	0.102919
PBANKA_081980	gamma-glutamylcysteine synthetase (gammaGCS)	233	0.03844	0.021	0.098	None	FALSE	FALSE	TRUE	1.82199	107.7	Ookinete.24h	FALSE	-0.955565	0.103175
PBANKA_061020	DNA replication licensing factor MCM5, putative (MCM5)	98	0.00323	0.003	0.003	None	FALSE	FALSE	FALSE	1.7608	244.4	Schizont.R	FALSE	-0.954821	0.103431
PBANKA_094090	RuvB-like helicase 2, putative (RUVB2)	11	0.00976	0.008	0.0055	3	TRUE	TRUE	TRUE	1.78221	154.9	Trophozoite.R	FALSE	-0.954798	0.103687
PBANKA_131170	multidrug resistance protein 2, putative	207	0.05169	0.021	0.093	None	TRUE	FALSE	FALSE	1.32736	58.5	Schizont.R	FALSE	-0.954007	0.103943
PBANKA_142400	conserved Plasmodium protein, unknown function	111	0.15404	0.18	0.382	None	TRUE	FALSE	FALSE	1.30856	101.3	Trophozoite.R	FALSE	-0.953349	0.104199
PBANKA_090110	serine/threonine protein kinase, putative	628	0.03054	0.008	0.01	None	TRUE	FALSE	FALSE	1.02325	68.7	Schizont.R	FALSE	-0.95312	0.104455
PBANKA_113160	DNA replication licensing factor MCM6, putative (MCM6)	371	0.01411	0.009	0.006	1	FALSE	TRUE	TRUE	1.58149	144.4	Schizont.R	FALSE	-0.952579	0.104711
PBANKA_103820	nuclear formin-like protein (MISFIT)	1581	0.13066	0.07	0.206	None	FALSE	FALSE	TRUE	0.673356	11.6	Gametocyte	NA	-0.948626	0.104967
PBANKA_081130	Ran-binding protein, putative	433	0.00756	0.006	0.005	8	TRUE	TRUE	TRUE	1.98066	210.3	Trophozoite.R	NA	-0.948099	0.105223
PBANKA_121770	ATP-dependent RNA helicase DDX6 (DOZI)	166	0.00494	0.002	0.002	None	FALSE	FALSE	FALSE	2.11388	240.2	Gametocyte.R	TRUE	-0.946073	0.105479
PBANKA_134400	DNA-directed RNA polymerase 3 largest subunit, putative	1658	0.02881	0.009	0.0325	None	FALSE	FALSE	FALSE	1.40507	50.8	Trophozoite.R	TRUE	-0.9448	0.105735
PBANKA_040110	serine/threonine protein kinase, putative (SRPK1)	869	0.08248	0.028	0.1035	None	FALSE	FALSE	TRUE	1.82925	148.5	Ring.R	FALSE	-0.944302	0.105991
PBANKA_061740	conserved Plasmodium protein, unknown function	376	0.12936	0.056	0.174	None	TRUE	FALSE	TRUE	1.09864	48.6	Trophozoite.R	NA	-0.942704	0.106247
PBANKA_072200	phosphatidylinositol 4-kinase, putative	3510	0.12332	0.043	0.1375	None	FALSE	FALSE	TRUE	1.28668	65	Schizont.R	NA	-0.941592	0.106503
PBANKA_050730	dynein heavy chain, putative	4840	0.02303	0.009	0.0075	None	FALSE	FALSE	FALSE	0.802774	17.1	Trophozoite.R	TRUE	-0.939381	0.106759
PBANKA_030980	Leu/Phe-tRNA protein transferase, putative	8	0.06737	0.117	0.258	None	FALSE	FALSE	TRUE	1.42243	59.6	Trophozoite.R	FALSE	-0.938168	0.107015
PBANKA_143800	CAMP-dependent protein kinase regulatory subunit, putative (PKAr)	109	0.05476	0.03	0.109	None	TRUE	FALSE	TRUE	1.88846	386.2	Schizont.R	FALSE	-0.937401	0.107271
PBANKA_112010	conserved Plasmodium protein, unknown function	1180	0.04936	0.026	0.112	None	FALSE	FALSE	FALSE	1.60746	204.9	Schizont.R	NA	-0.936569	0.107527
PBANKA_123220	FACT complex subunit SPT16 (FACT-L)	1079	0.01958	0.007	0.006	None	TRUE	FALSE	TRUE	1.702	257.7	Trophozoite.R	FALSE	-0.935573	0.107783
PBANKA_132020	conserved Plasmodium protein, unknown function	2206	0.06414	0.036	0.1215	None	FALSE	FALSE	TRUE	1.50786	96.3	Schizont.R	FALSE	-0.935222	0.108039
PBANKA_113190	serine/threonine protein phosphatase 5 (PP5)	87	0.02833	0.013	0.069	None	FALSE	FALSE	TRUE	2.12336	352.7	Ookinete.24h	FALSE	-0.934146	0.108295
PBANKA_132530	splicing factor 3B subunit 2, putative (SF3B2)	502	0.04909	0.017	0.0685	None	TRUE	FALSE	TRUE	1.55272	76.2	Ring.R	FALSE	-0.934111	0.108551
PBANKA_111030	conserved Plasmodium protein, unknown function	288	0.08377	0.059	0.2	None	FALSE	FALSE	FALSE	0.877947	58.2	Gametocyte	FALSE	-0.92974	0.108807
PBANKA_070980	conserved Plasmodium protein, unknown function	31	0.02359	0.017	0.0605	None	FALSE	FALSE	TRUE	1.63548	291.7	Schizont.R	FALSE	-0.929672	0.109063
PBANKA_124250	RNA helicase, putative	15	0.02302	0.008	0.015	None	FALSE	FALSE	TRUE	1.72016	134.7	Trophozoite.R	FALSE	-0.928068	0.109319
PBANKA_110520	conserved Plasmodium protein, unknown function	109	0.03567	0.012	0.058	None	FALSE	FALSE	FALSE	1.77012	178.5	Gametocyte.R	FALSE	-0.926147	0.109575
PBANKA_123220	FACT complex subunit SPT16 (FACT-L)	509	0.01958	0.007	0.008	None	TRUE	FALSE	TRUE	1.702	257.7	Trophozoite.R	FALSE	-0.925556	0.109831
PBANKA_140670	carbamoyl phosphate synthetase, putative	270	0.02884	0.014	0.075	None	FALSE	FALSE	FALSE	1.44638	267.8	Ring.R	FALSE	-0.925	0.110087
PBANKA_135030	RanBPM and CLTH-like protein, putative	283	0.03517	0.019	0.078	None	TRUE	FALSE	TRUE	1.97005	143.5	Trophozoite	FALSE	-0.924058	0.110343
PBANKA_124530	formin 1, putative	1412	0.09919	0.049	0.16	None	FALSE	FALSE	TRUE	1.18041	48.7	Schizont	FALSE	-0.924007	0.110599
PBANKA_100570	conserved Plasmodium protein, unknown function	836	0.18004	0.303	0.456	None	FALSE	FALSE	TRUE	1.32043	63.6	Ring.R	NA	-0.923435	0.110855
PBANKA_092890	conserved protein, unknown function	3	0.11807	0.202	0.309	None	FALSE	FALSE	TRUE	2.23805	663	Ookinete.24h	FALSE	-0.92216	0.111111
PBANKA_070980	conserved Plasmodium protein, unknown function	34	0.02359	0.019	0.0665	None	FALSE	FALSE	TRUE	1.63548	291.7	Schizont.R	FALSE	-0.921049	0.111367
PBANKA_093080	conserved Plasmodium protein, unknown function	514	0.22239	0.21	0.466	None	FALSE	FALSE	TRUE	0.556303	11.5	Gametocyte	NA	-0.920748	0.111623
PBANKA_071560	26S proteasome AAA-ATPase subunit RPT3, putative	326	0.00261	0.002	0.002	None	FALSE	FALSE	FALSE	2.20358	372.3	Trophozoite	FALSE	-0.916908	0.111879
PBANKA_103610	conserved Plasmodium protein, unknown function	542	0.1098	0.221	0.436	None	FALSE	FALSE	TRUE	0.937016	15	Ring.R	FALSE	-0.916905	0.112135
PBANKA_102680	zinc finger protein, putative	24	0.01919	0.006	0.008	None	TRUE	FALSE	TRUE	1.93171	369.9	Gametocyte.R	FALSE	-0.915536	0.112391
PBANKA_140670	carbamoyl phosphate synthetase, putative	297	0.02884	0.015	0.0755	None	TRUE	FALSE	FALSE	1.44638	267.8	Ring.R	FALSE	-0.914206	0.112647
PBANKA_030450	conserved Plasmodium protein, unknown function	1580	0.14083	0.077	0.2025	None	TRUE	FALSE	TRUE	1.44638	200.8	Ookinete.16h	NA	-0.912471	0.112903
PBANKA_091370	coatomer delta subunit, putative	2	0.01735	0.006	0.008	None	FALSE	FALSE	TRUE	1.63548	102.3	Trophozoite.R	NA	-0.911656	0.113159
PBANKA_134870	conserved Plasmodium protein, unknown function	281	0.06148	0.025	0.098	None	FALSE	FALSE	TRUE	1.65514	104.8	Ookinete.16h	FALSE	-0.910782	0.113415
PBANKA_143610	heterochromatin protein 1, putative (HP1)	2	0.03964	0.012	0.012	2	TRUE	TRUE	TRUE	1.55449	279.3	Schizont.R	FALSE	-0.910678	0.113671
PBANKA_145720	double C2-like domain-containing protein, putative (DOC2)	1452	0.05124	0.03	0.0635	11	TRUE	TRUE	TRUE	1.1038	134.1	Schizont.R	FALSE	-0.910558	0.113927
PBANKA_135930	conserved Plasmodium protein, unknown function	4209	0.0724	0.014	0.021	None	FALSE	FALSE	FALSE	0.788875	55.4	Trophozoite.R	FALSE	-0.909798	0.114183
PBANKA_040400	conserved Plasmodium protein, unknown function	2863	0.03526	0.089	0.2175	None	TRUE	FALSE	TRUE	1.34537	81.1	Trophozoite.R	FALSE	-0.909756	0.114439
PBANKA_103600	conserved Plasmodium protein, unknown function	472	0.04348	0.016	0.0545	None	FALSE	FALSE	TRUE	1.7352	219.7	Ring.R	FALSE	-0.909238	0.114695
PBANKA_134350	conserved Plasmodium protein, unknown function	310	0.07969	0.021	0.082	None	TRUE	FALSE	TRUE	1.93902	626.8	Schizont	NA	-0.909142	0.114951
PBANKA_103650	conserved Plasmodium protein, unknown function	159	0.13925	0.036	0.1425	None	FALSE	FALSE	FALSE	1.62592	67.5	Gametocyte	FALSE	-0.907138	0.115207
PBANKA_123710	conserved Plasmodium protein, unknown function	7271	0.093	0.061	0.1665	None	FALSE	FALSE	TRUE	0.799341	115.6	Schizont.R	FALSE	-0.907125	0.115463
PBANKA_050660	serine/arginine-rich splicing factor 4, putative (SRSF4)	209	0.09061	0.031	0.1125	None	TRUE	FALSE	TRUE	2.24203	304.1	Schizont.R	FALSE	-0.906416	0.115719
PBANKA_132010	conserved Plasmodium protein, unknown function (UIS25)	703	0.10826	0.026	0.097	None	FALSE	FALSE	FALSE	0.880814	72.5	Gametocyte	NA	-0.904699	0.115975
PBANKA_071260	14-3-3 protein (14-3-3I)	245	0.00148	0.001	0.001	None	FALSE	FALSE	FALSE	2.80003	1920.8	Trophozoite	FALSE	-0.903249	0.116231
PBANKA_142540	conserved Plasmodium protein, unknown function	1564	0.08489	0.03	0.102	None	TRUE	FALSE	TRUE	1.15534	56.6	Trophozoite.R	FALSE	-0.902242	0.116487
PBANKA_093190	serine esterase, putative	951	0.11613	0.142	0.3045	None	FALSE	FALSE	FALSE	1.59934	111	Schizont	FALSE	-0.901544	0.116743
PBANKA_071260	14-3-3 protein (14-3-3I)	222	0.00148	0.001	0.001	None	TRUE	FALSE	FALSE	2.80003	1920.8	Trophozoite	TRUE	-0.900279	0.117256
PBANKA_071260	14-3-3 protein (14-3-3I)	225	0.00148	0.001	0.001	None	TRUE	FALSE	FALSE	2.80003	1920.8	Trophozoite	TRUE	-0.900279	0.117256
PBANKA_083290	protein MAM3, putative	665	0.07496	0.035	0.1105	None	TRUE	FALSE	TRUE	1.48572	241.4	Schizont	FALSE	-0.89799	0.117512
PBANKA_071260	14-3-3 protein (14-3-3I)	244	0.00148	0.001	0.001	None	FALSE	FALSE	FALSE	2.80003	1920.8	Trophozoite	TRUE	-0.897311	0.117768
PBANKA_135670	kelch protein K13, putative	59	0.0083	0.004	0.0045	None	TRUE	FALSE	FALSE	1.87345	193.1	Ring.R	FALSE	-0.896354	0.118024
PBANKA_132920	dynein beta chain, putative	3376	0.05703	0.017	0.031	None	FALSE	FALSE	TRUE	0.752747	12.2	Schizont.R	FALSE	-0.896344	0.11828
PBANKA_130400	conserved Plasmodium protein, unknown function	825	0.07185	0.023	0.0955	6	TRUE	TRUE	FALSE	1.61791	135	Schizont.R	FALSE	-0.891747	0.118536
PBANKA_060560	conserved Plasmodium protein, unknown function	2142	0.04799	0.046	0.15	None	FALSE	FALSE	TRUE	1.81856	206.3	Schizont.R	NA	-0.891494	0.118792
PBANKA_121690	ATP-dependent RNA helicase, putative	116	0.06581	0.021	0.0715	None	FALSE	FALSE	TRUE	1.64703	95.7	Ring.R	FALSE	-0.891341	0.119048
PBANKA_051390	conserved Plasmodium protein, unknown function	1031	0.0687	0.021	0.09	None	FALSE	FALSE	TRUE	1.85582	326.9	Schizont.R	FALSE	-0.891172	0.119304
PBANKA_090950	AAA family ATPase, putative	234	0.02375	0.012	0.0135	None	NA	FALSE	TRUE	1.3029	70	Gametocyte.R	FALSE	-0.890949	0.11956
PBANKA_140620	conserved Plasmodium protein, unknown function	814	0.11339	0.696	0.724	1	FALSE	TRUE	TRUE	1.86327	114.2	Ookinete.16h	NA	-0.890712	0.119816
PBANKA_111030	conserved Plasmodium protein, unknown function	287	0.08377	0.052	0.169	None	FALSE	FALSE	FALSE	0.877947	58.2	Gametocyte	FALSE	-0.890577	0.120072
PBANKA_082890	conserved Plasmodium protein, unknown function	55	0.03392	0.015	0.0115	1	FALSE	TRUE	FALSE	0.905796	36.9	Gametocyte.R	NA	-0.890481	0.120328
PBANKA_122790	conserved Plasmodium protein, unknown function	833	0.04199	0.013	0.0365	None	TRUE	FALSE	TRUE	1.48996	122.3	Ring.R	FALSE	-0.889628	0.120584
PBANKA_143800	CAMP-dependent protein kinase regulatory subunit, putative (PKAr)	147	0.05476	0.017	0.0935	None	TRUE	FALSE	FALSE	1.88846	386.2	Schizont.R	FALSE	-0.88914	0.12084
PBANKA_093900	ion channel protein, putative	773	0.05708	0.018	0.083	None	FALSE	FALSE	FALSE	1.2266	121	Gametocyte	FALSE	-0.888877	0.121096
PBANKA_071260	14-3-3 protein (14-3-3I)	216	0.00148	0.001	0.001	None	TRUE	FALSE	FALSE	2.80003	1920.8	Trophozoite	TRUE	-0.888419	0.121352
PBANKA_010330	conserved Plasmodium protein, unknown function	972	0.13938	0.092	0.2415	None	FALSE	FALSE	FALSE	1.72304	322.1	Ring.R	FALSE	-0.887967	0.121608
PBANKA_131710	conserved Plasmodium protein, unknown function	437	0.11847	0.267	0.448	None	FALSE	FALSE	TRUE	1.00647	28.7	Trophozoite.R	FALSE	-0.886651	0.121864
PBANKA_122680	DNA repair protein RAD54, putative	92	0.02363	0.014	0.0505	None	FALSE	FALSE	TRUE	1.61648	387.4	Ookinete.16h	FALSE	-0.88527	0.12212
PBANKA_133750	conserved Plasmodium protein, unknown function	1556	0.07401	0.025	0.0685	None	TRUE	FALSE	TRUE	1.21748	67.4	Schizont.R	NA	-0.884893	0.122376
PBANKA_113160	DNA replication licensing factor MCM6, putative (MCM6)	2	0.01411	0.009	0.007	None	TRUE	FALSE	TRUE	1.58149	144.4	Schizont.R	FALSE	-0.880638	0.122632
PBANKA_031600	replication factor C subunit 1, putative	14	0.04137	0.013	0.022	2	TRUE	TRUE	TRUE	1.8109	184.8	Schizont.R	FALSE	-0.879317	0.122888
PBANKA_113670	guanylyl cyclase beta (GCbeta)	2520	0.07221	0.03	0.08	None	FALSE	FALSE	TRUE	0.788875	21.4	Gametocyte	FALSE	-0.878808	0.123144
PBANKA_140670	carbamoyl phosphate synthetase, putative	296	0.02884	0.018	0.085	None	TRUE	FALSE	FALSE	1.44638	267.8	Ring.R	FALSE	-0.87572	0.1234
PBANKA_090960	transcription factor with AP2 domain(s), putative (ApiAP2)	1318	0.09773	0.041	0.1345	None	FALSE	FALSE	TRUE	1.34044	161.3	Ring.R	FALSE	-0.875712	0.123656
PBANKA_124420	conserved Plasmodium protein, unknown function	1407	0.07576	0.048	0.132	None	FALSE	FALSE	TRUE	1.03342	55.3	Schizont.R	NA	-0.875344	0.123912
PBANKA_092830	conserved Plasmodium protein, unknown function	1113	0.1103	0.205	0.3685	None	FALSE	FALSE	TRUE	1.20003	36.4	Trophozoite.R	FALSE	-0.875125	0.124168
PBANKA_132920	dynein beta chain, putative	4145	0.05703	0.087	0.216	None	FALSE	FALSE	TRUE	0.752747	12.2	Schizont.R	FALSE	-0.873492	0.124424
PBANKA_112530	conserved Plasmodium protein, unknown function	6	0.0363	0.046	0.119	None	FALSE	FALSE	TRUE	0.80618	11.6	Ring.R	NA	-0.872969	0.12468
PBANKA_131750	glucose-6-phosphate dehydrogenase-6-phosphogluconolactonase (G6PD-6PGL)	303	0.04423	0.022	0.0735	None	FALSE	FALSE	TRUE	1.7434	108.7	Trophozoite.R	FALSE	-0.872051	0.124936
PBANKA_132610	conserved Plasmodium protein, unknown function	199	0.159	0.057	0.147	1	FALSE	TRUE	TRUE	1.13354	95	Gametocyte.R	FALSE	-0.871663	0.125192
PBANKA_103660	ribonucleotide reductase small subunit, putative	8	0.00688	0.005	0.004	None	FALSE	FALSE	TRUE	2.17595	627.6	Schizont.R	FALSE	-0.871591	0.125448
PBANKA_143560	debranching enzyme-associated ribonuclease, putative (DRN1)	49	0.09852	0.134	0.2655	None	FALSE	FALSE	TRUE	1.60423	141.7	Ookinete.24h	FALSE	-0.871544	0.125704
PBANKA_020650	ras-related protein Rab-5C, putative (RAB5c)	6	0.00855	0.007	0.005	None	FALSE	FALSE	TRUE	1.80889	294.6	Schizont	FALSE	-0.870988	0.12596
PBANKA_061520	calcium-dependent protein kinase 4 (CDPK4)	370	0.00589	0.003	0.002	None	FALSE	FALSE	FALSE	1.94399	290.9	Schizont.R	FALSE	-0.870638	0.126216
PBANKA_132020	conserved Plasmodium protein, unknown function	2260	0.06414	0.014	0.032	None	FALSE	FALSE	TRUE	1.50786	96.3	Schizont.R	FALSE	-0.870129	0.126472
PBANKA_071650	RNA-binding protein, putative	101	0.06882	0.036	0.109	None	FALSE	FALSE	TRUE	1.65079	176	Gametocyte	FALSE	-0.868928	0.126728
PBANKA_061550	conserved Plasmodium protein, unknown function	1048	0.10511	0.094	0.2825	None	FALSE	FALSE	FALSE	0.889302	329.3	Ookinete.16h	NA	-0.86849	0.126984
PBANKA_091370	coatomer delta subunit, putative	5	0.01735	0.007	0.0065	None	FALSE	FALSE	TRUE	1.63548	102.3	Trophozoite.R	NA	-0.868396	0.12724
PBANKA_124420	conserved Plasmodium protein, unknown function	230	0.07576	0.043	0.1195	None	TRUE	FALSE	TRUE	1.03342	55.3	Schizont.R	NA	-0.868272	0.127496
PBANKA_090110	serine/threonine protein kinase, putative	635	0.03054	0.01	0.01	None	TRUE	FALSE	FALSE	1.02325	68.7	Schizont.R	FALSE	-0.868193	0.127752
PBANKA_134870	conserved Plasmodium protein, unknown function	353	0.06148	0.047	0.1275	4	TRUE	TRUE	TRUE	1.65514	104.8	Ookinete.16h	FALSE	-0.867708	0.128008
PBANKA_010920	transcription elongation factor SPT5, putative (SPT5)	118	0.03695	0.008	0.011	None	FALSE	FALSE	TRUE	1.75372	111.5	Ring.R	FALSE	-0.867485	0.128264
PBANKA_111530	glideosome-associated protein 40, putative (GAP40)	447	0.02416	0.013	0.066	None	TRUE	FALSE	TRUE	2.57449	5743.8	Gametocyte.R	NA	-0.867121	0.12852
PBANKA_091020	protein phosphatase 2C, putative	221	0.03825	0.054	0.148	None	FALSE	FALSE	TRUE	1.76492	235.7	Trophozoite.R	FALSE	-0.867022	0.128776
PBANKA_121590	conserved Plasmodium protein, unknown function	131	0.06401	0.021	0.0835	None	FALSE	FALSE	FALSE	0.906776	13.6	Schizont.R	FALSE	-0.866683	0.129032
PBANKA_082300	ubiquitin-like protein, putative	732	0.09307	0.018	0.091	None	FALSE	FALSE	FALSE	1.99468	237	Trophozoite.R	FALSE	-0.864903	0.129288
PBANKA_141510	choline-phosphate cytidylyltransferase (CCT)	334	0.03098	0.011	0.0435	None	TRUE	FALSE	FALSE	1.70594	92.5	Trophozoite.R	FALSE	-0.863972	0.129544
PBANKA_092580	conserved Plasmodium protein, unknown function	289	0.18733	0.044	0.155	None	TRUE	FALSE	FALSE	0.799341	24.4	Schizont.R	NA	-0.8635	0.1298
PBANKA_040110	serine/threonine protein kinase, putative (SRPK1)	942	0.08248	0.113	0.2295	None	FALSE	FALSE	TRUE	1.82925	148.5	Ring.R	FALSE	-0.85999	0.130056
PBANKA_135790	conserved Plasmodium protein, unknown function	128	0.08219	0.045	0.1625	None	FALSE	FALSE	FALSE	1.51255	188.3	Gametocyte.R	NA	-0.859345	0.130312
PBANKA_100850	translocon component PTEX150 (PTEX150)	848	0.15923	0.083	0.191	None	FALSE	FALSE	TRUE	2.25985	691.7	Ring.R	NA	-0.859317	0.130568
PBANKA_093740	pre-mRNA-processing factor 6, putative (PRPF6)	318	0.03097	0.011	0.012	None	FALSE	FALSE	TRUE	1.31683	53	Trophozoite.R	FALSE	-0.859041	0.130824
PBANKA_041730	AP-4 complex subunit epsilon, putative	782	0.08084	0.049	0.133	None	FALSE	FALSE	TRUE	1.39707	84.1	Trophozoite.R	FALSE	-0.858251	0.13108
PBANKA_041490	dynein light intermediate chain 2, putative	697	0.09631	0.024	0.056	None	TRUE	FALSE	TRUE	1.17464	89.3	Ookinete.16h	TRUE	-0.858164	0.131336
PBANKA_060740	conserved Plasmodium protein, unknown function	1235	0.03525	0.009	0.044	None	TRUE	FALSE	FALSE	1.84011	247.4	Schizont.R	NA	-0.856067	0.131592
PBANKA_091660	oxysterol-binding protein, putative	387	0.0571	0.019	0.081	None	FALSE	FALSE	FALSE	1.25768	55.9	Ookinete.16h	FALSE	-0.855169	0.131848
PBANKA_124420	conserved Plasmodium protein, unknown function	1628	0.07576	0.018	0.0265	6	TRUE	TRUE	FALSE	1.03342	55.3	Schizont.R	NA	-0.854499	0.132104
PBANKA_133760	translation initiation factor EIF-2B subunit, putative	316	0.07025	0.047	0.13	None	FALSE	FALSE	TRUE	1.51473	59.3	Ookinete.16h	NA	-0.853807	0.13236
PBANKA_081180	actin-like protein, putative (ALP5a)	54	0.07145	0.025	0.045	10	FALSE	TRUE	FALSE	0.736397	42.6	Gametocyte	FALSE	-0.85337	0.132616
PBANKA_010090	ATP-dependent RNA helicase, putative	2	0.03947	0.023	0.067	None	FALSE	FALSE	TRUE	1.43457	135.1	Ring.R	FALSE	-0.852766	0.132873
PBANKA_031600	replication factor C subunit 1, putative	42	0.04137	0.022	0.075	None	FALSE	FALSE	TRUE	1.8109	184.8	Schizont.R	FALSE	-0.851997	0.133129
PBANKA_141500	pre-mRNA-processing factor 40, putative (PRP40)	262	0.06263	0.063	0.161	None	FALSE	FALSE	TRUE	1.80072	90.6	Ookinete.16h.R	FALSE	-0.851629	0.133385
PBANKA_134320	conserved Plasmodium protein, unknown function	1235	0.13361	0.024	0.083	None	FALSE	FALSE	TRUE	1.67394	200.7	Ookinete.16h.R	NA	-0.850961	0.133641
PBANKA_060270	nucleosome assembly protein, putative (NAPL)	20	0.00325	0.003	0.002	None	TRUE	FALSE	TRUE	2.37694	757.5	Trophozoite.R	FALSE	-0.850944	0.133897
PBANKA_113690	E3 SUMO-protein ligase PIAS, putative (PIAS)	567	0.09129	0.051	0.1465	None	FALSE	FALSE	TRUE	1.6496	118.3	Schizont.R	FALSE	-0.849471	0.134153
PBANKA_083560	cAMP-dependent protein kinase catalytic subunit (PKAc)	186	0.01107	0.005	0.005	None	TRUE	FALSE	FALSE	1.56348	437.8	Schizont	TRUE	-0.848204	0.134409
PBANKA_082840	conserved Plasmodium protein, unknown function	152	0.09788	0.259	0.3705	None	FALSE	FALSE	TRUE	1.66932	228.1	Schizont	FALSE	-0.848071	0.134665
PBANKA_134180	conserved Plasmodium protein, unknown function	3064	0.16378	0.281	0.4195	None	FALSE	FALSE	TRUE	1.266	51.6	Trophozoite	NA	-0.846905	0.134921
PBANKA_093720.2	asparagine-rich antigen, putative	1277	0.06959	0.014	0.017	2	NA	TRUE	TRUE	1.62118	304.4	Trophozoite.R	FALSE	-0.845532	0.135177
PBANKA_080670	conserved Plasmodium protein, unknown function	2647	0.1765	0.097	0.265	None	FALSE	FALSE	FALSE	0.900367	77.4	Schizont.R	NA	-0.844871	0.135433
PBANKA_070450	E3 ubiquitin-protein ligase, putative	4585	0.08608	0.017	0.0285	None	TRUE	FALSE	TRUE	1.25406	183.1	Ring.R	FALSE	-0.843794	0.135689
PBANKA_133200	splicing factor U2AF large subunit, putative (U2AF2)	22	0.05545	0.066	0.165	None	FALSE	FALSE	TRUE	1.88567	269.6	Ring.R	FALSE	-0.840177	0.135945
PBANKA_135670	kelch protein K13, putative	74	0.0083	0.004	0.006	None	FALSE	FALSE	FALSE	1.87345	193.1	Ring.R	FALSE	-0.839992	0.136201
PBANKA_145880	kinesin, putative	989	0.04395	0.013	0.046	None	FALSE	FALSE	FALSE	1.17226	28.5	Gametocyte	FALSE	-0.839562	0.136457
PBANKA_080230	E3 ubiquitin-protein ligase, putative	3047	0.09036	0.028	0.0955	4	TRUE	TRUE	TRUE	1.90255	300	Ring.R	FALSE	-0.839287	0.136713
PBANKA_093900	ion channel protein, putative	978	0.05708	0.018	0.0635	None	FALSE	FALSE	FALSE	1.2266	121	Gametocyte	FALSE	-0.837705	0.136969
PBANKA_031530	conserved Plasmodium protein, unknown function	1645	0.083	0.02	0.069	None	TRUE	FALSE	FALSE	1.19678	36.2	Ring.R	NA	-0.837686	0.137225
PBANKA_030450	conserved Plasmodium protein, unknown function	1581	0.14083	0.07	0.176	None	TRUE	FALSE	TRUE	1.44638	200.8	Ookinete.16h	NA	-0.837419	0.137481
PBANKA_124180	DNA replication licensing factor MCM3, putative (MCM3)	65	0.01529	0.005	0.007	None	TRUE	FALSE	FALSE	1.75128	386.4	Schizont.R	FALSE	-0.837152	0.137737
PBANKA_123220	FACT complex subunit SPT16 (FACT-L)	530	0.01958	0.012	0.007	1	FALSE	TRUE	TRUE	1.702	257.7	Trophozoite.R	FALSE	-0.836793	0.137993
PBANKA_132010	conserved Plasmodium protein, unknown function (UIS25)	634	0.10826	0.052	0.171	None	FALSE	FALSE	FALSE	0.880814	72.5	Gametocyte	NA	-0.836745	0.138249
PBANKA_132070	signal peptide peptidase, putative (SPP)	402	0.06753	0.03	0.106	None	TRUE	FALSE	TRUE	2.47451	1110.4	Schizont.R	FALSE	-0.836214	0.138505
PBANKA_111520	conserved Plasmodium protein, unknown function	669	0.08565	0.051	0.1655	None	FALSE	FALSE	FALSE	1.73712	136.3	Gametocyte.R	FALSE	-0.835489	0.138761
PBANKA_134320	conserved Plasmodium protein, unknown function	1106	0.13361	0.047	0.158	3	FALSE	TRUE	FALSE	1.67394	200.7	Ookinete.16h.R	NA	-0.835325	0.139017
PBANKA_100580	conserved Plasmodium protein, unknown function	216	0.09403	0.373	0.497	None	FALSE	FALSE	TRUE	1.34439	36.2	Gametocyte	NA	-0.834718	0.139273
PBANKA_071520	eukaryotic translation initiation factor, putative	19	0.00563	0.005	0.003	None	TRUE	FALSE	TRUE	2.17826	418.9	Trophozoite	FALSE	-0.8342	0.139529
PBANKA_061680	actin-related protein, putative (ARP6)	632	0.0564	0.189	0.309	None	FALSE	FALSE	TRUE	1.8102	118.7	Ookinete.16h	TRUE	-0.833649	0.139785
PBANKA_080360	importin-7, putative	949	0.02279	0.009	0.0105	None	TRUE	FALSE	TRUE	1.63347	161.5	Trophozoite.R	NA	-0.83145	0.140041
PBANKA_091990	6-phosphofructokinase, putative	87	0.10198	0.06	0.159	None	FALSE	FALSE	TRUE	1.1959	157.8	Ookinete.16h	FALSE	-0.831355	0.140297
PBANKA_082650	histone deacetylase, putative (HDAC1)	440	0.00623	0.005	0.005	None	TRUE	FALSE	TRUE	2.31408	744.7	Ookinete.24h	FALSE	-0.829388	0.140553
PBANKA_060430	conserved Plasmodium protein, unknown function	326	0.02196	0.014	0.0575	10	FALSE	TRUE	TRUE	2.51664	663.6	Trophozoite	FALSE	-0.829245	0.140809
PBANKA_110290	conserved Plasmodium protein, unknown function	594	0.05547	0.016	0.06	2	TRUE	TRUE	FALSE	1.58602	173.7	Ookinete.16h	FALSE	-0.828324	0.141065
PBANKA_051010	conserved Plasmodium protein, unknown function	475	0.16672	0.08	0.2245	None	TRUE	FALSE	FALSE	1.56585	197.1	Schizont	NA	-0.827777	0.141321
PBANKA_040400	conserved Plasmodium protein, unknown function	2861	0.03526	0.063	0.156	None	TRUE	FALSE	TRUE	1.34537	81.1	Trophozoite.R	FALSE	-0.82693	0.141577
PBANKA_093780	U3/U14 snoRNA-associated small subunit rRNA processing protein, putative	69	0.06637	0.027	0.093	None	FALSE	FALSE	TRUE	2.11112	543.3	Ookinete.24h	FALSE	-0.826272	0.141833
PBANKA_041020	conserved Plasmodium protein, unknown function	168	0.13942	0.043	0.1385	None	FALSE	FALSE	FALSE	1.19186	32.6	Gametocyte	FALSE	-0.826135	0.142089
PBANKA_082500	conserved Plasmodium protein, unknown function	221	0.13672	0.085	0.2305	None	FALSE	FALSE	FALSE	1.82151	245.1	Ookinete.16h	NA	-0.825855	0.142345
PBANKA_134660	glutamine--tRNA ligase, putative	681	0.03721	0.02	0.075	None	FALSE	FALSE	TRUE	1.69984	123.4	Trophozoite.R	TRUE	-0.823592	0.142601
PBANKA_142830	conserved Plasmodium protein, unknown function	337	0.07162	0.019	0.022	2	FALSE	TRUE	FALSE	0.915256	17.9	Ring.R	FALSE	-0.823317	0.142857
PBANKA_142830	conserved Plasmodium protein, unknown function	305	0.07162	0.019	0.0255	1	FALSE	TRUE	FALSE	0.915256	17.9	Ring.R	FALSE	-0.823293	0.143113
PBANKA_082620	protein phosphatase-beta, putative	102	0.03273	0.011	0.046	None	TRUE	FALSE	FALSE	1.75532	78.2	Gametocyte	FALSE	-0.82269	0.143369
PBANKA_031600	replication factor C subunit 1, putative	825	0.04137	0.01	0.016	None	FALSE	FALSE	TRUE	1.8109	184.8	Schizont.R	FALSE	-0.822611	0.143625
PBANKA_080700	DNA-directed RNA polymerase II subunit RPB1, putative (RPB1)	2045	0.0237	0.01	0.013	None	FALSE	FALSE	TRUE	1.73759	173.2	Trophozoite.R	FALSE	-0.821446	0.143881
PBANKA_134040	oxidoreductase, putative	66	0.01295	0.007	0.007	None	FALSE	FALSE	FALSE	1.31911	160.3	Gametocyte.R	TRUE	-0.821083	0.144137
PBANKA_123250	eukaryotic translation initiation factor 3 subunit, putative	22	0.01516	0.007	0.01	None	FALSE	FALSE	TRUE	1.94963	415	Ring.R	FALSE	-0.820623	0.144393
PBANKA_010330	conserved Plasmodium protein, unknown function	1600	0.13938	0.155	0.2735	None	FALSE	FALSE	TRUE	1.72304	322.1	Ring.R	FALSE	-0.820612	0.144649
PBANKA_070570	conserved Plasmodium protein, unknown function	792	0.1852	0.275	0.3845	None	FALSE	FALSE	TRUE	1.7083	147.1	Ring.R	NA	-0.819888	0.144905
PBANKA_134320	conserved Plasmodium protein, unknown function	2234	0.13361	0.024	0.0765	None	TRUE	FALSE	TRUE	1.67394	200.7	Ookinete.16h.R	NA	-0.818907	0.145161
PBANKA_050130	DNA polymerase delta catalytic subunit, putative	994	0.02116	0.007	0.008	None	TRUE	FALSE	FALSE	1.65858	76	Trophozoite	FALSE	-0.817865	0.145417
PBANKA_132010	conserved Plasmodium protein, unknown function (UIS25)	27	0.10826	0.025	0.0815	None	FALSE	FALSE	FALSE	0.880814	72.5	Gametocyte	NA	-0.817482	0.145673
PBANKA_103370	conserved Plasmodium protein, unknown function	7	0.03926	0.023	0.048	None	FALSE	FALSE	TRUE	1.09342	90.2	Gametocyte	NA	-0.816083	0.145929
PBANKA_094140	centrin-4, putative (CEN4)	162	0.03604	0.013	0.035	None	FALSE	FALSE	TRUE	1.55751	171.2	Gametocyte	FALSE	-0.815966	0.146185
PBANKA_050130	DNA polymerase delta catalytic subunit, putative	178	0.02116	0.008	0.0295	None	FALSE	FALSE	FALSE	1.65858	76	Trophozoite	TRUE	-0.814349	0.146441
PBANKA_060270	nucleosome assembly protein, putative (NAPL)	19	0.00325	0.003	0.002	None	TRUE	FALSE	FALSE	2.37694	757.5	Trophozoite.R	FALSE	-0.813961	0.146697
PBANKA_114250	signal recognition particle receptor alpha subunit, putative	224	0.03267	0.018	0.0495	None	TRUE	FALSE	TRUE	1.7364	103.2	Ring.R	FALSE	-0.813043	0.146953
PBANKA_070510	protein KRI1, putative (KRI1)	574	0.05529	0.011	0.033	None	FALSE	FALSE	FALSE	1.52504	160	Ring.R	TRUE	-0.812949	0.147209
PBANKA_135790	conserved Plasmodium protein, unknown function	132	0.08219	0.06	0.1815	None	FALSE	FALSE	FALSE	1.51255	188.3	Gametocyte.R	NA	-0.812625	0.147465
PBANKA_040890	conserved Plasmodium protein, unknown function	538	0.09182	0.019	0.085	None	TRUE	FALSE	FALSE	1.55023	207.9	Ookinete.16h	NA	-0.811244	0.147721
PBANKA_041020	conserved Plasmodium protein, unknown function	171	0.13942	0.044	0.122	None	FALSE	FALSE	TRUE	1.19186	32.6	Gametocyte	FALSE	-0.811141	0.147977
PBANKA_060270	nucleosome assembly protein, putative (NAPL)	24	0.00325	0.003	0.002	None	TRUE	FALSE	FALSE	2.37694	757.5	Trophozoite.R	FALSE	-0.811124	0.148233
PBANKA_135670	kelch protein K13, putative	92	0.0083	0.006	0.006	3	TRUE	TRUE	FALSE	1.87345	193.1	Ring.R	FALSE	-0.809428	0.14849
PBANKA_123980	zinc finger protein, putative	482	0.08719	0.026	0.097	None	FALSE	FALSE	TRUE	2.14706	692.1	Ring.R	NA	-0.809096	0.148746
PBANKA_132950	protein phosphatase containing kelch-like domains (PPKL)	498	0.02426	0.01	0.0095	None	FALSE	FALSE	TRUE	1.41414	99.5	Schizont.R	FALSE	-0.809022	0.149002
PBANKA_061580	exported serine/threonine protein kinase (EST)	616	0.16389	0.102	0.222	None	TRUE	FALSE	TRUE	0.973128	55.7	Schizont.R	NA	-0.805925	0.149258
PBANKA_112890	conserved Plasmodium protein, unknown function	597	0.13681	0.11	0.246	None	FALSE	FALSE	FALSE	1.4843	428.6	Ookinete.16h	NA	-0.805813	0.149514
PBANKA_091370	coatomer delta subunit, putative	10	0.01735	0.007	0.007	None	FALSE	FALSE	FALSE	1.63548	102.3	Trophozoite.R	NA	-0.805757	0.14977
PBANKA_132020	conserved Plasmodium protein, unknown function	221	0.06414	0.022	0.064	2	FALSE	TRUE	FALSE	1.50786	96.3	Schizont.R	FALSE	-0.805341	0.150026
PBANKA_040520	T-complex protein beta subunit, putative	317	0.00797	0.003	0.004	None	TRUE	FALSE	FALSE	2.14098	706	Trophozoite.R	TRUE	-0.804701	0.150282
PBANKA_040520	T-complex protein beta subunit, putative	262	0.00797	0.003	0.003	None	TRUE	FALSE	FALSE	2.14098	706	Trophozoite.R	TRUE	-0.80455	0.150538
PBANKA_132010	conserved Plasmodium protein, unknown function (UIS25)	567	0.10826	0.067	0.187	None	FALSE	FALSE	FALSE	0.880814	72.5	Gametocyte	NA	-0.804398	0.150794
PBANKA_081180	actin-like protein, putative (ALP5a)	52	0.07145	0.028	0.045	10	FALSE	TRUE	FALSE	0.736397	42.6	Gametocyte	FALSE	-0.804224	0.15105
PBANKA_113660	conserved Plasmodium protein, unknown function	160	0.14868	0.089	0.238	None	FALSE	FALSE	FALSE	1.31387	45.8	Trophozoite	NA	-0.803131	0.151306
PBANKA_111000	conserved Plasmodium protein, unknown function	157	0.11596	0.045	0.1325	None	FALSE	FALSE	TRUE	1.273	433.5	Ookinete.16h	FALSE	-0.803041	0.151562
PBANKA_103820	nuclear formin-like protein (MISFIT)	1593	0.13066	0.089	0.21	None	FALSE	FALSE	TRUE	0.673356	11.6	Gametocyte	NA	-0.801681	0.151818
PBANKA_134320	conserved Plasmodium protein, unknown function	2236	0.13361	0.024	0.061	2	TRUE	TRUE	TRUE	1.67394	200.7	Ookinete.16h.R	NA	-0.801534	0.152074
PBANKA_010270	conserved Plasmodium protein, unknown function	365	0.05844	0.038	0.099	None	TRUE	FALSE	TRUE	1.09691	69.2	Gametocyte.R	NA	-0.801245	0.15233
PBANKA_121470	conserved Plasmodium protein, unknown function	619	0.08485	0.04	0.135	5	FALSE	TRUE	FALSE	1.95765	130.1	Schizont.R	NA	-0.800817	0.152586
PBANKA_111950	conserved Plasmodium protein, unknown function	394	0.23333	0.379	0.539	None	FALSE	FALSE	FALSE	1.10551	42.8	Schizont	NA	-0.800359	0.152842
PBANKA_081180	actin-like protein, putative (ALP5a)	14	0.07145	0.032	0.098	None	FALSE	FALSE	FALSE	0.736397	42.6	Gametocyte	FALSE	-0.799234	0.153098
PBANKA_103040	conserved Plasmodium protein, unknown function	475	0.18372	0.153	0.281	None	FALSE	FALSE	TRUE	1.16732	64.2	Gametocyte	FALSE	-0.799157	0.153354
PBANKA_103600	conserved Plasmodium protein, unknown function	452	0.04348	0.017	0.043	None	FALSE	FALSE	TRUE	1.7352	219.7	Ring.R	FALSE	-0.798522	0.15361
PBANKA_121770	ATP-dependent RNA helicase DDX6 (DOZI)	167	0.00494	0.003	0.002	None	FALSE	FALSE	FALSE	2.11388	240.2	Gametocyte.R	TRUE	-0.798327	0.153866
PBANKA_030710	conserved Plasmodium protein, unknown function	15	0.0633	0.059	0.1455	None	TRUE	FALSE	TRUE	1.32838	121.3	Schizont.R	NA	-0.796999	0.154122
PBANKA_080280	conserved Plasmodium protein, unknown function	581	0.16845	0.324	0.487	None	FALSE	FALSE	FALSE	1.20276	57.1	Schizont	NA	-0.796386	0.154378
PBANKA_113160	DNA replication licensing factor MCM6, putative (MCM6)	907	0.01411	0.009	0.0085	None	FALSE	FALSE	TRUE	1.58149	144.4	Schizont.R	FALSE	-0.796168	0.154634
PBANKA_080360	importin-7, putative	952	0.02279	0.008	0.0105	None	TRUE	FALSE	FALSE	1.63347	161.5	Trophozoite.R	NA	-0.795631	0.15489
PBANKA_123340	conserved Plasmodium protein, unknown function	568	0.03206	0.015	0.06	None	FALSE	FALSE	FALSE	1.52398	63.1	Trophozoite.R	FALSE	-0.795217	0.155146
PBANKA_142510	karyopherin alpha, putative (KARalpha)	80	0.00733	0.006	0.005	None	TRUE	FALSE	TRUE	2.15411	226.7	Trophozoite.R	TRUE	-0.79507	0.155402
PBANKA_020660	asparagine and aspartate rich protein 2, putative	535	0.04917	0.034	0.09	None	FALSE	FALSE	TRUE	1.58546	194.2	Ring.R	FALSE	-0.794396	0.155658
PBANKA_060740	conserved Plasmodium protein, unknown function	1391	0.03525	0.017	0.05	None	TRUE	FALSE	TRUE	1.84011	247.4	Schizont.R	NA	-0.794173	0.155914
PBANKA_070510	protein KRI1, putative (KRI1)	218	0.05529	0.029	0.1	None	TRUE	FALSE	FALSE	1.52504	160	Ring.R	FALSE	-0.792298	0.15617
PBANKA_121900	heat shock protein 90, putative	226	0.09148	0.059	0.146	None	FALSE	FALSE	TRUE	1.89853	213.5	Ookinete.24h	FALSE	-0.792228	0.156426
PBANKA_135410	ras-related protein Rab-11B, putative (RAB11b)	191	0.03015	0.008	0.0185	None	FALSE	FALSE	TRUE	2.1854	467.2	Schizont	FALSE	-0.791389	0.156682
PBANKA_145720	double C2-like domain-containing protein, putative (DOC2)	328	0.05124	0.032	0.07	None	FALSE	FALSE	TRUE	1.1038	134.1	Schizont.R	FALSE	-0.78795	0.156938
PBANKA_021060	ubiquitin carboxyl-terminal hydrolase, putative	19	0.05313	0.026	0.066	None	FALSE	FALSE	TRUE	1.5605	199.4	Trophozoite.R	FALSE	-0.787318	0.157194
PBANKA_142830	conserved Plasmodium protein, unknown function	335	0.07162	0.02	0.019	1	FALSE	TRUE	FALSE	0.915256	17.9	Ring.R	FALSE	-0.786846	0.15745
PBANKA_051270	conserved Plasmodium protein, unknown function	76	0.178	0.058	0.183	None	FALSE	FALSE	FALSE	2.21431	795.8	Schizont	NA	-0.785422	0.157706
PBANKA_090480	conserved Plasmodium protein, unknown function	23	0.17574	0.066	0.149	2	FALSE	TRUE	TRUE	1.34242	98	Gametocyte.R	NA	-0.785309	0.157962
PBANKA_040930	phosphatidylinositol 3- and 4-kinase, putative	727	0.03201	0.021	0.0565	None	FALSE	FALSE	TRUE	1.72245	125.3	Trophozoite.R	FALSE	-0.784905	0.158218
PBANKA_060120	dynein heavy chain, putative	92	0.0743	0.12	0.253	2	FALSE	TRUE	TRUE	0.25746	4.3	Gametocyte	FALSE	-0.78466	0.158474
PBANKA_103600	conserved Plasmodium protein, unknown function	205	0.04348	0.013	0.03	None	FALSE	FALSE	TRUE	1.7352	219.7	Ring.R	TRUE	-0.784626	0.15873
PBANKA_010580	RING zinc finger protein, putative	220	0.09845	0.05	0.127	1	TRUE	TRUE	TRUE	1.74896	72.9	Ookinete.16h	FALSE	-0.784568	0.158986
PBANKA_040620	conserved Plasmodium protein, unknown function	1667	0.15672	0.167	0.333	None	FALSE	FALSE	TRUE	0.525045	7.1	Ookinete.16h	NA	-0.783345	0.159242
PBANKA_123650	conserved Plasmodium protein, unknown function, fragment	280	0.08521	0.072	0.185	None	FALSE	FALSE	TRUE	0.961421	25.2	Schizont.R	NA	-0.78237	0.159498
PBANKA_122610	conserved Plasmodium protein, unknown function	1220	0.13705	0.125	0.231	None	FALSE	FALSE	TRUE	1.68979	83.2	Ookinete.16h	NA	-0.782337	0.159754
PBANKA_080800	cdc2-related protein kinase 4 (CRK4)	879	0.04179	0.013	0.014	None	TRUE	FALSE	TRUE	1.36549	246.2	Schizont.R	FALSE	-0.78197	0.16001
PBANKA_051740	myb2 transcription factor, putative (Myb2)	521	0.05323	0.028	0.08	None	TRUE	FALSE	TRUE	1.77703	105	Schizont.R	TRUE	-0.780846	0.160266
PBANKA_041790	conserved Plasmodium protein, unknown function	166	0.08796	0.02	0.036	None	FALSE	FALSE	TRUE	1.35025	41.3	Schizont.R	NA	-0.780756	0.160522
PBANKA_120140	conserved Plasmodium protein, unknown function	621	0.14773	0.189	0.315	None	FALSE	FALSE	TRUE	1.33143	80.3	Schizont	NA	-0.780681	0.160778
PBANKA_144050	conserved Plasmodium protein, unknown function	124	0.10026	0.122	0.233	None	FALSE	FALSE	TRUE	1.66932	121.3	Trophozoite.R	NA	-0.779981	0.161034
PBANKA_122150	50S ribosomal protein L1, mitochondrial, putative (RPL1)	231	0.03415	0.01	0.042	None	FALSE	FALSE	FALSE	1.68079	695.7	Ookinete.16h	TRUE	-0.779258	0.16129
PBANKA_083560	cAMP-dependent protein kinase catalytic subunit (PKAc)	188	0.01107	0.006	0.005	None	TRUE	FALSE	FALSE	1.56348	437.8	Schizont	TRUE	-0.778803	0.161546
PBANKA_136210	tyrosine kinase-like protein, putative (TKL3)	1142	0.05475	0.014	0.0325	None	TRUE	FALSE	FALSE	1.27531	58.2	Schizont.R	FALSE	-0.777402	0.161802
PBANKA_123120	phosducin-like protein, putative (PhLP3)	299	0.07537	0.048	0.1425	None	TRUE	FALSE	TRUE	1.91487	185.4	Ookinete.16h	FALSE	-0.777314	0.162058
PBANKA_136210	tyrosine kinase-like protein, putative (TKL3)	1068	0.05475	0.017	0.027	None	FALSE	FALSE	TRUE	1.27531	58.2	Schizont.R	FALSE	-0.776444	0.162314
PBANKA_081980	gamma-glutamylcysteine synthetase (gammaGCS)	947	0.03844	0.021	0.0695	None	TRUE	FALSE	TRUE	1.82199	107.7	Ookinete.24h	FALSE	-0.77636	0.16257
PBANKA_080790	conserved Plasmodium protein, unknown function	2823	0.08081	0.06	0.1455	None	FALSE	FALSE	TRUE	1.98647	222.3	Schizont.R	NA	-0.775814	0.162826
PBANKA_123650	conserved Plasmodium protein, unknown function, fragment	22	0.08521	0.023	0.0655	None	FALSE	FALSE	FALSE	0.961421	25.2	Schizont.R	NA	-0.774086	0.163082
PBANKA_051990	conserved Plasmodium protein, unknown function	1046	0.08103	0.053	0.1515	None	FALSE	FALSE	TRUE	1.97864	274.5	Ring.R	NA	-0.773983	0.163338
PBANKA_090180	conserved Plasmodium protein, unknown function	924	0.11268	0.235	0.358	None	FALSE	FALSE	TRUE	1.22141	106.7	Schizont.R	NA	-0.773759	0.163594
PBANKA_123250	eukaryotic translation initiation factor 3 subunit, putative	10	0.01516	0.008	0.01	None	TRUE	FALSE	TRUE	1.94963	415	Ring.R	FALSE	-0.771994	0.16385
PBANKA_143610	heterochromatin protein 1, putative (HP1)	149	0.03964	0.019	0.039	None	TRUE	FALSE	TRUE	1.55449	279.3	Schizont.R	FALSE	-0.771896	0.164107
PBANKA_103410	DNA repair helicase, putative	101	0.02724	0.017	0.0195	1	FALSE	TRUE	TRUE	1.64933	73	Trophozoite.R	FALSE	-0.771534	0.164363
PBANKA_052070	conserved Plasmodium protein, unknown function	80	0.10355	0.135	0.26	None	FALSE	FALSE	TRUE	1.01912	30.9	Gametocyte	NA	-0.769654	0.164619
PBANKA_040620	conserved Plasmodium protein, unknown function	705	0.15672	0.089	0.1915	None	FALSE	FALSE	TRUE	0.525045	7.1	Ookinete.16h	NA	-0.769113	0.164875
PBANKA_141510	choline-phosphate cytidylyltransferase (CCT)	303	0.03098	0.018	0.042	None	TRUE	FALSE	TRUE	1.70594	92.5	Trophozoite.R	FALSE	-0.768156	0.165131
PBANKA_102550	NOT family protein, putative	1637	0.09604	0.055	0.1565	None	TRUE	FALSE	FALSE	1.57224	141.2	Ring.R	FALSE	-0.767515	0.165387
PBANKA_121590	conserved Plasmodium protein, unknown function	130	0.06401	0.026	0.0845	None	FALSE	FALSE	FALSE	0.906776	13.6	Schizont.R	FALSE	-0.76632	0.165643
PBANKA_114020	pre-mRNA-splicing factor ATP-dependent RNA helicase PRP16, putative (PRP16)	839	0.03292	0.009	0.01	None	FALSE	FALSE	FALSE	1.32137	39.5	Ring.R	TRUE	-0.7652	0.165899
PBANKA_141510	choline-phosphate cytidylyltransferase (CCT)	305	0.03098	0.018	0.0415	None	TRUE	FALSE	TRUE	1.70594	92.5	Trophozoite.R	FALSE	-0.764832	0.166155
PBANKA_120590	transcription factor with AP2 domain(s), putative (ApiAP2)	827	0.05472	0.013	0.0295	None	TRUE	FALSE	TRUE	1.6331	120.3	Schizont.R	FALSE	-0.764402	0.166411
PBANKA_010920	transcription elongation factor SPT5, putative (SPT5)	142	0.03695	0.008	0.0115	None	FALSE	FALSE	FALSE	1.75372	111.5	Ring.R	FALSE	-0.764195	0.166667
PBANKA_131340	exosome complex exonuclease RRP6, putative (RRP6)	202	0.12989	0.15	0.267	None	FALSE	FALSE	TRUE	1.52892	88.5	Ring.R	NA	-0.763883	0.166923
PBANKA_123070	conserved Plasmodium protein, unknown function	691	0.21576	0.274	0.4455	None	FALSE	FALSE	FALSE	1.25582	28.7	Schizont.R	FALSE	-0.762141	0.167179
PBANKA_080360	importin-7, putative	655	0.02279	0.015	0.0355	None	TRUE	FALSE	TRUE	1.63347	161.5	Trophozoite.R	NA	-0.761936	0.167435
PBANKA_123150	ubiquitin carboxyl-terminal hydrolase 2, putative	705	0.04276	0.024	0.0595	None	FALSE	FALSE	TRUE	1.66652	108.1	Trophozoite.R	TRUE	-0.76145	0.167691
PBANKA_142830	conserved Plasmodium protein, unknown function	339	0.07162	0.017	0.024	None	FALSE	FALSE	FALSE	0.915256	17.9	Ring.R	FALSE	-0.76123	0.167947
PBANKA_145720	double C2-like domain-containing protein, putative (DOC2)	325	0.05124	0.03	0.0635	None	FALSE	FALSE	TRUE	1.1038	134.1	Schizont.R	FALSE	-0.759717	0.168203
PBANKA_021320	conserved Plasmodium protein, unknown function	11	0.12751	0.035	0.101	None	FALSE	FALSE	FALSE	1.17026	111.2	Schizont.R	FALSE	-0.759629	0.168459
PBANKA_122610	conserved Plasmodium protein, unknown function	5190	0.13705	0.069	0.1575	None	FALSE	FALSE	TRUE	1.68979	83.2	Ookinete.16h	NA	-0.759492	0.168715
PBANKA_021060	ubiquitin carboxyl-terminal hydrolase, putative	20	0.05313	0.028	0.067	None	FALSE	FALSE	TRUE	1.5605	199.4	Trophozoite.R	FALSE	-0.759197	0.168971
PBANKA_135680	conserved Plasmodium protein, unknown function	4225	0.08719	0.023	0.041	None	FALSE	FALSE	TRUE	0.989005	146	Schizont.R	FALSE	-0.757492	0.169227
PBANKA_103430	transcription factor with AP2 domain(s) (AP2-G2)	1055	0.07515	0.025	0.0945	None	FALSE	FALSE	FALSE	1.3483	80.2	Ring.R	FALSE	-0.757312	0.169483
PBANKA_136210	tyrosine kinase-like protein, putative (TKL3)	1078	0.05475	0.023	0.0395	None	FALSE	FALSE	TRUE	1.27531	58.2	Schizont.R	FALSE	-0.756475	0.169739
PBANKA_133760	translation initiation factor EIF-2B subunit, putative	825	0.07025	0.035	0.1285	None	FALSE	FALSE	FALSE	1.51473	59.3	Ookinete.16h	NA	-0.754912	0.169995
PBANKA_130180	conserved Plasmodium protein, unknown function	63	0.16151	0.162	0.3435	None	FALSE	FALSE	FALSE	0.688177	8.2	Gametocyte.R	NA	-0.754429	0.170251
PBANKA_031600	replication factor C subunit 1, putative	27	0.04137	0.02	0.051	None	TRUE	FALSE	TRUE	1.8109	184.8	Schizont.R	FALSE	-0.753951	0.170507
PBANKA_070640	conserved Plasmodium protein, unknown function	908	0.05458	0.031	0.0835	None	FALSE	FALSE	TRUE	1.47909	50.6	Trophozoite	NA	-0.753126	0.170763
PBANKA_140350	conserved Plasmodium protein, unknown function	450	0.06161	0.077	0.1635	None	FALSE	FALSE	TRUE	1.11059	106.4	Schizont.R	FALSE	-0.752679	0.171019
PBANKA_123220	FACT complex subunit SPT16 (FACT-L)	507	0.01958	0.011	0.008	None	TRUE	FALSE	TRUE	1.702	257.7	Trophozoite.R	FALSE	-0.751608	0.171275
PBANKA_100540	conserved Plasmodium protein, unknown function	578	0.1135	0.068	0.1705	None	TRUE	FALSE	TRUE	1.27416	157.1	Schizont	NA	-0.749741	0.171531
PBANKA_091990	6-phosphofructokinase, putative	96	0.10198	0.082	0.1855	None	FALSE	FALSE	TRUE	1.1959	157.8	Ookinete.16h	FALSE	-0.749583	0.171787
PBANKA_142620	CCR4-associated factor 1, putative (CAF1)	451	0.12245	0.292	0.3935	None	FALSE	FALSE	FALSE	1.92916	251.4	Ring.R	NA	-0.749231	0.172043
PBANKA_080700	DNA-directed RNA polymerase II subunit RPB1, putative (RPB1)	2094	0.0237	0.012	0.014	None	FALSE	FALSE	TRUE	1.73759	173.2	Trophozoite.R	FALSE	-0.748723	0.172299
PBANKA_070770	conserved Plasmodium protein, unknown function	619	0.14659	0.085	0.222	None	FALSE	FALSE	FALSE	1.58433	399.1	Schizont	NA	-0.747289	0.172555
PBANKA_135670	kelch protein K13, putative	66	0.0083	0.005	0.004	None	FALSE	FALSE	FALSE	1.87345	193.1	Ring.R	FALSE	-0.747283	0.172811
PBANKA_131440	conserved Plasmodium protein, unknown function	573	0.13355	0.042	0.108	None	FALSE	FALSE	TRUE	1.87795	221.5	Ring.R	FALSE	-0.746388	0.173067
PBANKA_080210	phosphoinositide-binding protein, putative	745	0.07688	0.181	0.2805	None	FALSE	FALSE	TRUE	1.61119	68.7	Schizont.R	FALSE	-0.746275	0.173323
PBANKA_101900	conserved Plasmodium protein, unknown function	32	0.09194	0.055	0.151	11	FALSE	TRUE	FALSE	1.67269	349.3	Ookinete.16h	NA	-0.745198	0.173579
PBANKA_051740	myb2 transcription factor, putative (Myb2)	261	0.05323	0.034	0.0945	None	FALSE	FALSE	TRUE	1.77703	105	Schizont.R	FALSE	-0.744626	0.173835
PBANKA_123710	conserved Plasmodium protein, unknown function	6528	0.093	0.031	0.0435	None	FALSE	FALSE	TRUE	0.799341	115.6	Schizont.R	FALSE	-0.744262	0.174091
PBANKA_082300	ubiquitin-like protein, putative	727	0.09307	0.042	0.1325	None	TRUE	FALSE	FALSE	1.99468	237	Trophozoite.R	FALSE	-0.744067	0.174347
PBANKA_131240	conserved Plasmodium protein, unknown function	16	0.09879	0.021	0.07	None	FALSE	FALSE	FALSE	1.73878	303.2	Ookinete.24h	NA	-0.742914	0.174603
PBANKA_081570	transporter, putative	254	0.07316	0.113	0.205	None	TRUE	FALSE	TRUE	2.30179	687	Gametocyte	TRUE	-0.742531	0.174859
PBANKA_112690	eukaryotic translation initiation factor 2-alpha kinase (PK4)	2044	0.08465	0.036	0.085	None	TRUE	FALSE	TRUE	1.48287	147.3	Ring.R	FALSE	-0.742122	0.175115
PBANKA_120590	transcription factor with AP2 domain(s), putative (ApiAP2)	627	0.05472	0.016	0.029	None	TRUE	FALSE	TRUE	1.6331	120.3	Schizont.R	FALSE	-0.741761	0.175371
PBANKA_145420	conserved Plasmodium protein, unknown function	366	0.05681	0.023	0.0225	None	FALSE	FALSE	TRUE	1.04336	150.3	Schizont.R	NA	-0.740007	0.175627
PBANKA_060460	conserved protein, unknown function	465	0.06181	0.029	0.075	None	TRUE	FALSE	TRUE	1.69128	73.7	Schizont.R	FALSE	-0.739329	0.175883
PBANKA_132020	conserved Plasmodium protein, unknown function	2219	0.06414	0.024	0.0655	None	FALSE	FALSE	TRUE	1.50786	96.3	Schizont.R	FALSE	-0.739042	0.176139
PBANKA_010330	conserved Plasmodium protein, unknown function	735	0.13938	0.149	0.2465	None	FALSE	FALSE	TRUE	1.72304	322.1	Ring.R	FALSE	-0.738787	0.176395
PBANKA_144150	conserved Plasmodium protein, unknown function	257	0.06633	0.027	0.089	None	FALSE	FALSE	FALSE	1.69329	192.4	Ookinete.24h	FALSE	-0.737151	0.176651
PBANKA_100850	translocon component PTEX150 (PTEX150)	509	0.15923	0.279	0.3305	None	FALSE	FALSE	TRUE	2.25985	691.7	Ring.R	NA	-0.736602	0.176907
PBANKA_110830	pre-mRNA-processing ATP-dependent RNA helicase PRP5, putative (PRP5)	1006	0.05375	0.014	0.039	None	FALSE	FALSE	TRUE	1.95328	356.2	Ookinete.16h.R	FALSE	-0.73624	0.177163
PBANKA_145420	conserved Plasmodium protein, unknown function	4935	0.05681	0.072	0.1495	None	FALSE	FALSE	TRUE	1.04336	150.3	Schizont.R	NA	-0.73596	0.177419
PBANKA_132010	conserved Plasmodium protein, unknown function (UIS25)	571	0.10826	0.083	0.187	12	FALSE	TRUE	TRUE	0.880814	72.5	Gametocyte	NA	-0.735593	0.177675
PBANKA_092670	exported protein 1, putative,circumsporozoite-related antigen (EXP1)	124	0.29598	0.653	0.504	None	FALSE	FALSE	TRUE	3.03196	2601.5	Schizont	TRUE	-0.734921	0.177931
PBANKA_133140	conserved Plasmodium protein, unknown function	2443	0.0443	0.027	0.063	2	TRUE	TRUE	TRUE	2.01949	349.8	Schizont.R	FALSE	-0.734915	0.178187
PBANKA_093900	ion channel protein, putative	42	0.05708	0.015	0.017	None	FALSE	FALSE	TRUE	1.2266	121	Gametocyte	FALSE	-0.734018	0.178443
PBANKA_080670	conserved Plasmodium protein, unknown function	538	0.1765	0.212	0.355	None	FALSE	FALSE	TRUE	0.900367	77.4	Schizont.R	NA	-0.733502	0.178699
PBANKA_071210	DNA helicase, putative	878	0.03582	0.01	0.034	None	FALSE	FALSE	FALSE	1.75128	218.3	Schizont.R	TRUE	-0.732115	0.178955
PBANKA_060610	tRNA delta(2)-isopentenylpyrophosphate transferase, putative	413	0.09711	0.03	0.1005	None	FALSE	FALSE	FALSE	1.11059	34.1	Ring.R	TRUE	-0.730584	0.179211
PBANKA_100720	replication protein A1, large subunit, putative (RPA1)	546	0.06495	0.055	0.1305	None	FALSE	FALSE	TRUE	1.31175	43.7	Trophozoite.R	FALSE	-0.730001	0.179467
PBANKA_060730	zinc finger protein, putative	704	0.1403	0.05	0.1545	None	FALSE	FALSE	FALSE	1.6248	91.5	Ring.R	FALSE	-0.72948	0.179724
PBANKA_130180	conserved Plasmodium protein, unknown function	2320	0.16151	0.254	0.4085	None	FALSE	FALSE	TRUE	0.688177	8.2	Gametocyte.R	NA	-0.728293	0.17998
PBANKA_124180	DNA replication licensing factor MCM3, putative (MCM3)	69	0.01529	0.009	0.007	1	FALSE	TRUE	FALSE	1.75128	386.4	Schizont.R	FALSE	-0.728164	0.180236
PBANKA_100340	lysine decarboxylase, putative (UIS14)	369	0.04611	0.083	0.172	None	FALSE	FALSE	TRUE	1.28453	32.4	Ookinete.16h.R	FALSE	-0.727749	0.180492
PBANKA_130130	trailer hitch homolog, putative (CITH)	188	0.02186	0.011	0.018	None	FALSE	FALSE	TRUE	1.99917	180.1	Gametocyte	FALSE	-0.727124	0.180748
PBANKA_110980	peptidyl-prolyl cis-trans isomerase, putative (CYP87)	564	0.03874	0.023	0.02	1	FALSE	TRUE	TRUE	1.29994	55.4	Trophozoite.R	FALSE	-0.726209	0.181004
PBANKA_100340	lysine decarboxylase, putative (UIS14)	374	0.04611	0.075	0.163	None	FALSE	FALSE	TRUE	1.28453	32.4	Ookinete.16h.R	FALSE	-0.726061	0.18126
PBANKA_062130	conserved Plasmodium protein, unknown function	191	0.06504	0.029	0.069	6	TRUE	TRUE	FALSE	1.48216	177.6	Schizont.R	NA	-0.724736	0.181516
PBANKA_146370	DNA repair protein rhp16, putative	332	0.05437	0.027	0.073	None	FALSE	FALSE	TRUE	1.38828	131.9	Trophozoite.R	TRUE	-0.724016	0.181772
PBANKA_145460	conserved Plasmodium protein, unknown function	1217	0.07712	0.06	0.14	None	FALSE	FALSE	TRUE	1.30535	109.7	Schizont.R	NA	-0.72324	0.182028
PBANKA_143560	debranching enzyme-associated ribonuclease, putative (DRN1)	124	0.09852	0.166	0.264	None	FALSE	FALSE	TRUE	1.60423	141.7	Ookinete.24h	FALSE	-0.722212	0.182284
PBANKA_051740	myb2 transcription factor, putative (Myb2)	518	0.05323	0.029	0.073	None	TRUE	FALSE	TRUE	1.77703	105	Schizont.R	TRUE	-0.721987	0.18254
PBANKA_071590	ubiquitin carboxyl-terminal hydrolase 13, putative (USP13)	410	0.04405	0.02	0.0245	12	TRUE	TRUE	TRUE	1.53976	67.4	Trophozoite.R	TRUE	-0.721617	0.182796
PBANKA_141500	pre-mRNA-processing factor 40, putative (PRP40)	722	0.06263	0.045	0.1035	2	FALSE	TRUE	TRUE	1.80072	90.6	Ookinete.16h.R	FALSE	-0.720397	0.183052
PBANKA_132100	conserved Plasmodium protein, unknown function	34	0.02959	0.01	0.0105	None	TRUE	FALSE	TRUE	1.82053	231.5	Ring.R	FALSE	-0.720319	0.183308
PBANKA_082390	DNA-directed RNA polymerase II, putative	326	0.03043	0.019	0.015	1	FALSE	TRUE	TRUE	1.41581	105.4	Ring.R	FALSE	-0.718104	0.183564
PBANKA_130130	trailer hitch homolog, putative (CITH)	259	0.02186	0.009	0.014	None	FALSE	FALSE	TRUE	1.99917	180.1	Gametocyte	FALSE	-0.717688	0.18382
PBANKA_122610	conserved Plasmodium protein, unknown function	3631	0.13705	0.043	0.127	None	FALSE	FALSE	FALSE	1.68979	83.2	Ookinete.16h	NA	-0.71747	0.184076
PBANKA_140690	conserved Plasmodium protein, unknown function	422	0.13564	0.16	0.334	None	TRUE	FALSE	FALSE	1.03743	45.2	Trophozoite.R	NA	-0.716692	0.184332
PBANKA_091110	conserved Plasmodium protein, unknown function	257	0.13772	0.146	0.3205	None	FALSE	FALSE	FALSE	0.653213	37.7	Gametocyte	NA	-0.714531	0.184588
PBANKA_102020	peptidyl-prolyl cis-trans isomerase, putative (CYP52)	313	0.09547	0.046	0.101	None	FALSE	FALSE	TRUE	1.37291	84.5	Ookinete.24h	FALSE	-0.7129	0.184844
PBANKA_052290	pre-mRNA-splicing helicase BRR2, putative (BRR2)	39	0.04129	0.014	0.021	None	TRUE	FALSE	TRUE	1.55084	155.1	Ring.R	FALSE	-0.711582	0.1851
PBANKA_134760	translation initiation factor 6, putative	241	0.00876	0.007	0.005	1	TRUE	TRUE	FALSE	2.13338	207.4	Trophozoite.R	FALSE	-0.709951	0.185356
PBANKA_040110	serine/threonine protein kinase, putative (SRPK1)	28	0.08248	0.014	0.022	None	TRUE	FALSE	TRUE	1.82925	148.5	Ring.R	FALSE	-0.70983	0.185612
PBANKA_051270	conserved Plasmodium protein, unknown function	48	0.178	0.086	0.209	5	TRUE	TRUE	FALSE	2.21431	795.8	Schizont	NA	-0.708863	0.185868
PBANKA_120700	nucleolar protein 5, putative (NOP5)	146	0.00747	0.005	0.004	None	TRUE	FALSE	FALSE	1.95182	358	Ookinete.24h	FALSE	-0.708637	0.186124
PBANKA_094140	centrin-4, putative (CEN4)	166	0.03604	0.029	0.068	None	FALSE	FALSE	TRUE	1.55751	171.2	Gametocyte	FALSE	-0.705716	0.18638
PBANKA_141120	conserved Plasmodium protein, unknown function	1963	0.14505	0.076	0.1535	None	FALSE	FALSE	TRUE	1.45353	102.9	Schizont	NA	-0.705688	0.186636
PBANKA_081350	conserved Plasmodium protein, unknown function	66	0.07719	0.041	0.1085	None	FALSE	FALSE	TRUE	2.11777	467.3	Ookinete.24h	FALSE	-0.704765	0.186892
PBANKA_060270	nucleosome assembly protein, putative (NAPL)	36	0.00325	0.003	0.002	None	TRUE	FALSE	FALSE	2.37694	757.5	Trophozoite.R	FALSE	-0.704391	0.187148
PBANKA_121320	conserved Plasmodium protein, unknown function	191	0.07175	0.044	0.105	3	FALSE	TRUE	FALSE	0.802774	32.5	Gametocyte	FALSE	-0.704323	0.187404
PBANKA_120700	nucleolar protein 5, putative (NOP5)	148	0.00747	0.005	0.004	None	TRUE	FALSE	FALSE	1.95182	358	Ookinete.24h	FALSE	-0.703121	0.18766
PBANKA_072200	phosphatidylinositol 4-kinase, putative	2083	0.12332	0.038	0.12	None	FALSE	FALSE	FALSE	1.28668	65	Schizont.R	NA	-0.700981	0.187916
PBANKA_103900	conserved Plasmodium protein, unknown function	194	0.18621	0.21	0.3485	None	FALSE	FALSE	TRUE	0.993436	117.6	Gametocyte.R	TRUE	-0.700861	0.188172
PBANKA_092580	conserved Plasmodium protein, unknown function	267	0.18733	0.044	0.1115	1	TRUE	TRUE	FALSE	0.799341	24.4	Schizont.R	NA	-0.70045	0.188428
PBANKA_082840	conserved Plasmodium protein, unknown function	201	0.09788	0.264	0.341	None	FALSE	FALSE	TRUE	1.66932	228.1	Schizont	FALSE	-0.699916	0.188684
PBANKA_040520	T-complex protein beta subunit, putative	336	0.00797	0.004	0.004	None	TRUE	FALSE	FALSE	2.14098	706	Trophozoite.R	TRUE	-0.699291	0.18894
PBANKA_134880	conserved Plasmodium protein, unknown function	297	0.03689	0.015	0.0075	8	TRUE	TRUE	FALSE	1.34044	56.5	Schizont.R	NA	-0.698961	0.189196
PBANKA_142830	conserved Plasmodium protein, unknown function	296	0.07162	0.022	0.023	1	FALSE	TRUE	FALSE	0.915256	17.9	Ring.R	FALSE	-0.697008	0.189452
PBANKA_140980	ATP synthase subunit gamma, mitochondrial, putative	274	0.02402	0.014	0.018	None	FALSE	FALSE	FALSE	1.38828	92.3	Trophozoite	TRUE	-0.696668	0.189708
PBANKA_122270	conserved Plasmodium protein, unknown function	115	0.16161	0.054	0.159	None	FALSE	FALSE	FALSE	1.21748	189.1	Ookinete.16h	NA	-0.69642	0.189964
PBANKA_113470	conserved Plasmodium protein, unknown function	18	0.13938	0.049	0.148	1	TRUE	TRUE	FALSE	2.04415	726.5	Schizont	NA	-0.696024	0.19022
PBANKA_081180	actin-like protein, putative (ALP5a)	55	0.07145	0.027	0.045	None	FALSE	FALSE	FALSE	0.736397	42.6	Gametocyte	FALSE	-0.695106	0.190476
PBANKA_120700	nucleolar protein 5, putative (NOP5)	307	0.00747	0.005	0.004	None	FALSE	FALSE	FALSE	1.95182	358	Ookinete.24h	TRUE	-0.694856	0.190732
PBANKA_031100	protein transport protein SEC31, putative (SEC31)	1110	0.07907	0.152	0.2355	None	TRUE	FALSE	TRUE	2.01908	153.4	Schizont.R	FALSE	-0.69424	0.190988
PBANKA_101490	coatamer protein, beta subunit, putative	675	0.05265	0.017	0.059	None	FALSE	FALSE	FALSE	1.76448	103.8	Trophozoite.R	FALSE	-0.69413	0.191244
PBANKA_021270	zinc finger protein, putative	1137	0.14568	0.04	0.087	None	TRUE	FALSE	TRUE	1.22789	51.1	Ookinete.16h	FALSE	-0.693339	0.1915
PBANKA_142930	integral membrane protein GPR180, putative	641	0.0666	0.025	0.035	None	FALSE	FALSE	TRUE	1.29806	53.6	Gametocyte.R	FALSE	-0.692162	0.191756
PBANKA_120570	conserved Plasmodium protein, unknown function	75	0.13731	0.079	0.1995	None	FALSE	FALSE	FALSE	1.87622	268.7	Ookinete.24h	NA	-0.692124	0.192012
PBANKA_040110	serine/threonine protein kinase, putative (SRPK1)	867	0.08248	0.042	0.099	None	FALSE	FALSE	TRUE	1.82925	148.5	Ring.R	FALSE	-0.691748	0.192268
PBANKA_123860	transporter, putative	94	0.07704	0.11	0.223	None	FALSE	FALSE	FALSE	1.71054	155	Ring.R	FALSE	-0.689423	0.192524
PBANKA_140260	DNA ligase I, putative	734	0.02333	0.01	0.008	7	FALSE	TRUE	FALSE	1.64098	94.3	Schizont.R	FALSE	-0.688583	0.19278
PBANKA_080700	DNA-directed RNA polymerase II subunit RPB1, putative (RPB1)	2188	0.0237	0.014	0.0135	None	TRUE	FALSE	TRUE	1.73759	173.2	Trophozoite.R	FALSE	-0.688014	0.193036
PBANKA_010480	conserved Plasmodium protein, unknown function	147	0.08478	0.031	0.106	None	FALSE	FALSE	FALSE	1.49875	106.7	Ring.R	NA	-0.687485	0.193292
PBANKA_100530	conserved Plasmodium protein, unknown function	952	0.0941	0.034	0.0875	None	TRUE	FALSE	FALSE	1.32222	127.5	Trophozoite.R	FALSE	-0.68648	0.193548
PBANKA_103600	conserved Plasmodium protein, unknown function	470	0.04348	0.028	0.062	None	FALSE	FALSE	TRUE	1.7352	219.7	Ring.R	FALSE	-0.685677	0.193804
PBANKA_070770	conserved Plasmodium protein, unknown function	466	0.14659	0.094	0.223	None	FALSE	FALSE	FALSE	1.58433	399.1	Schizont	NA	-0.68526	0.19406
PBANKA_021320	conserved Plasmodium protein, unknown function	1585	0.12751	0.034	0.077	None	FALSE	FALSE	TRUE	1.17026	111.2	Schizont.R	FALSE	-0.684691	0.194316
PBANKA_132020	conserved Plasmodium protein, unknown function	2264	0.06414	0.021	0.033	None	FALSE	FALSE	TRUE	1.50786	96.3	Schizont.R	FALSE	-0.684483	0.194572
PBANKA_113470	conserved Plasmodium protein, unknown function	19	0.13938	0.047	0.143	8	TRUE	TRUE	FALSE	2.04415	726.5	Schizont	NA	-0.684329	0.194828
PBANKA_082500	conserved Plasmodium protein, unknown function	141	0.13672	0.17	0.2725	None	FALSE	FALSE	TRUE	1.82151	245.1	Ookinete.16h	NA	-0.684096	0.195084
PBANKA_060430	conserved Plasmodium protein, unknown function	287	0.02196	0.009	0.01	3	TRUE	TRUE	TRUE	2.51664	663.6	Trophozoite	FALSE	-0.682438	0.195341
PBANKA_134320	conserved Plasmodium protein, unknown function	1231	0.13361	0.026	0.0705	None	TRUE	FALSE	TRUE	1.67394	200.7	Ookinete.16h.R	NA	-0.682262	0.195597
PBANKA_080280	conserved Plasmodium protein, unknown function	578	0.16845	0.362	0.487	None	FALSE	FALSE	FALSE	1.20276	57.1	Schizont	NA	-0.682028	0.195853
PBANKA_111850	conserved Plasmodium protein, unknown function	1833	0.16896	0.236	0.3465	None	FALSE	FALSE	TRUE	1.0569	314.9	Ookinete.16h	NA	-0.681992	0.196109
PBANKA_093370	mitogen-activated protein kinase 2 (MAPK2)	363	0.03071	0.014	0.008	None	FALSE	FALSE	FALSE	1.11394	83.6	Gametocyte.R	FALSE	-0.680588	0.196365
PBANKA_134320	conserved Plasmodium protein, unknown function	2283	0.13361	0.024	0.047	None	FALSE	FALSE	TRUE	1.67394	200.7	Ookinete.16h.R	NA	-0.680176	0.196621
PBANKA_135310	conserved Plasmodium protein, unknown function	6	0.16671	0.1	0.186	None	TRUE	FALSE	TRUE	1.5849	548.3	Ookinete.16h	NA	-0.679904	0.196877
PBANKA_071210	DNA helicase, putative	872	0.03582	0.019	0.07	None	FALSE	FALSE	FALSE	1.75128	218.3	Schizont.R	TRUE	-0.67986	0.197133
PBANKA_140620	conserved Plasmodium protein, unknown function	672	0.11339	0.032	0.088	None	FALSE	FALSE	TRUE	1.86327	114.2	Ookinete.16h	NA	-0.679782	0.197389
PBANKA_082650	histone deacetylase, putative (HDAC1)	391	0.00623	0.006	0.005	None	TRUE	FALSE	TRUE	2.31408	744.7	Ookinete.24h	FALSE	-0.679743	0.197645
PBANKA_120590	transcription factor with AP2 domain(s), putative (ApiAP2)	832	0.05472	0.015	0.0195	None	TRUE	FALSE	TRUE	1.6331	120.3	Schizont.R	FALSE	-0.679738	0.197901
PBANKA_103040	conserved Plasmodium protein, unknown function	436	0.18372	0.148	0.281	None	FALSE	FALSE	FALSE	1.16732	64.2	Gametocyte	FALSE	-0.679068	0.198157
PBANKA_145970	pre-mRNA-splicing factor, putative	375	0.05432	0.021	0.0635	None	FALSE	FALSE	FALSE	1.71058	85.7	Trophozoite.R	TRUE	-0.678335	0.198413
PBANKA_101150	conserved Plasmodium protein, unknown function	4111	0.09241	0.031	0.0735	None	TRUE	FALSE	TRUE	1.51322	175.7	Schizont.R	FALSE	-0.676797	0.198669
PBANKA_136160	E1-E2 ATPase, putative	1062	0.10215	0.144	0.2585	None	FALSE	FALSE	TRUE	0.913814	41.3	Gametocyte	FALSE	-0.674551	0.198925
PBANKA_144240	conserved Plasmodium protein, unknown function	696	0.05254	0.056	0.125	None	TRUE	FALSE	TRUE	1.0607	63.6	Schizont	NA	-0.674483	0.199181
PBANKA_052210	conserved Plasmodium protein, unknown function	1345	0.21891	0.386	0.4905	None	FALSE	FALSE	TRUE	0.92145	21.7	Ookinete.24h	NA	-0.673935	0.199437
PBANKA_134870	conserved Plasmodium protein, unknown function	284	0.06148	0.04	0.099	None	FALSE	FALSE	TRUE	1.65514	104.8	Ookinete.16h	FALSE	-0.672247	0.199693
PBANKA_102680	zinc finger protein, putative	22	0.01919	0.011	0.008	None	TRUE	FALSE	TRUE	1.93171	369.9	Gametocyte.R	FALSE	-0.671816	0.199949
PBANKA_080700	DNA-directed RNA polymerase II subunit RPB1, putative (RPB1)	2112	0.0237	0.014	0.013	None	FALSE	FALSE	TRUE	1.73759	173.2	Trophozoite.R	FALSE	-0.671503	0.200205
PBANKA_030710	conserved Plasmodium protein, unknown function	212	0.0633	0.023	0.068	None	FALSE	FALSE	FALSE	1.32838	121.3	Schizont.R	NA	-0.670856	0.200461
PBANKA_100950	NAD(P)H-dependent glutamate synthase, putative	357	0.02723	0.009	0.011	None	FALSE	FALSE	FALSE	1.61475	59.5	Ookinete.16h.R	FALSE	-0.670344	0.200717
PBANKA_145880	kinesin, putative	967	0.04395	0.013	0.013	None	FALSE	FALSE	FALSE	1.17226	28.5	Gametocyte	FALSE	-0.670129	0.200973
PBANKA_132220	spindle assembly abnormal protein 4, putative (SAS4)	216	0.12276	0.114	0.213	None	FALSE	FALSE	TRUE	0.913814	60.6	Schizont.R	NA	-0.669145	0.201229
PBANKA_143220	male development gene 1 (MDV1)	125	0.1729	0.096	0.215	None	FALSE	FALSE	FALSE	2.67569	1349.8	Gametocyte	NA	-0.668831	0.201485
PBANKA_021010	vacuolar protein sorting-associated protein VTA1, putative	163	0.11629	0.051	0.133	None	FALSE	FALSE	FALSE	1.39699	49.7	Schizont	FALSE	-0.667864	0.201741
PBANKA_010330	conserved Plasmodium protein, unknown function	116	0.13938	0.084	0.162	3	TRUE	TRUE	TRUE	1.72304	322.1	Ring.R	FALSE	-0.667598	0.201997
PBANKA_132920	dynein beta chain, putative	3380	0.05703	0.029	0.035	None	FALSE	FALSE	TRUE	0.752747	12.2	Schizont.R	FALSE	-0.66749	0.202253
PBANKA_103820	nuclear formin-like protein (MISFIT)	1550	0.13066	0.089	0.204	3	FALSE	TRUE	FALSE	0.673356	11.6	Gametocyte	NA	-0.667463	0.202509
PBANKA_145880	kinesin, putative	974	0.04395	0.013	0.013	None	FALSE	FALSE	FALSE	1.17226	28.5	Gametocyte	FALSE	-0.667453	0.202765
PBANKA_093470	conserved Plasmodium protein, unknown function	141	0.03341	0.016	0.0325	None	FALSE	FALSE	FALSE	1.25406	162.5	Gametocyte.R	NA	-0.664616	0.203021
PBANKA_090960	transcription factor with AP2 domain(s), putative (ApiAP2)	1622	0.09773	0.056	0.157	None	TRUE	FALSE	FALSE	1.34044	161.3	Ring.R	FALSE	-0.664309	0.203277
PBANKA_123120	phosducin-like protein, putative (PhLP3)	300	0.07537	0.059	0.146	None	TRUE	FALSE	TRUE	1.91487	185.4	Ookinete.16h	FALSE	-0.664075	0.203533
PBANKA_145780	ADP-ribosylation factor GTPase-activating protein, putative (ARFGAP)	212	0.04206	0.015	0.018	2	TRUE	TRUE	TRUE	1.94734	183.5	Schizont.R	FALSE	-0.663656	0.203789
PBANKA_010480	conserved Plasmodium protein, unknown function	330	0.08478	0.047	0.1285	1	TRUE	TRUE	FALSE	1.49875	106.7	Ring.R	NA	-0.663536	0.204045
PBANKA_124420	conserved Plasmodium protein, unknown function	959	0.07576	0.115	0.2025	None	FALSE	FALSE	TRUE	1.03342	55.3	Schizont.R	NA	-0.663499	0.204301
PBANKA_080700	DNA-directed RNA polymerase II subunit RPB1, putative (RPB1)	2238	0.0237	0.015	0.014	None	TRUE	FALSE	TRUE	1.73759	173.2	Trophozoite.R	FALSE	-0.662027	0.204557
PBANKA_130130	trailer hitch homolog, putative (CITH)	193	0.02186	0.012	0.014	None	FALSE	FALSE	TRUE	1.99917	180.1	Gametocyte	FALSE	-0.661211	0.204813
PBANKA_060590	conserved Plasmodium protein, unknown function	344	0.10769	0.057	0.145	None	TRUE	FALSE	FALSE	1.11893	114.2	Ookinete.24h	NA	-0.661139	0.205069
PBANKA_040620	conserved Plasmodium protein, unknown function	2335	0.15672	0.141	0.2515	None	FALSE	FALSE	TRUE	0.525045	7.1	Ookinete.16h	NA	-0.661047	0.205325
PBANKA_080700	DNA-directed RNA polymerase II subunit RPB1, putative (RPB1)	2231	0.0237	0.015	0.014	None	TRUE	FALSE	TRUE	1.73759	173.2	Trophozoite.R	FALSE	-0.659398	0.205581
PBANKA_145970	pre-mRNA-splicing factor, putative	211	0.05432	0.058	0.12	None	FALSE	FALSE	TRUE	1.71058	85.7	Trophozoite.R	FALSE	-0.656123	0.205837
PBANKA_110940	phosphatidylinositol 4-kinase, putative (PI4K)	1112	0.06091	0.054	0.1065	None	TRUE	FALSE	TRUE	1.30428	54.9	Ring.R	FALSE	-0.655657	0.206093
PBANKA_112730	conserved Plasmodium protein, unknown function	44	0.02556	0.015	0.0175	None	FALSE	FALSE	TRUE	1.45554	74.7	Trophozoite.R	FALSE	-0.654724	0.206349
PBANKA_080670	conserved Plasmodium protein, unknown function	194	0.1765	0.2	0.3205	None	FALSE	FALSE	TRUE	0.900367	77.4	Schizont.R	NA	-0.65457	0.206605
PBANKA_141510	choline-phosphate cytidylyltransferase (CCT)	335	0.03098	0.018	0.046	None	TRUE	FALSE	FALSE	1.70594	92.5	Trophozoite.R	FALSE	-0.65378	0.206861
PBANKA_133750	conserved Plasmodium protein, unknown function	2825	0.07401	0.137	0.2235	None	FALSE	FALSE	TRUE	1.21748	67.4	Schizont.R	NA	-0.653001	0.207117
PBANKA_135680	conserved Plasmodium protein, unknown function	3022	0.08719	0.127	0.248	None	FALSE	FALSE	FALSE	0.989005	146	Schizont.R	FALSE	-0.652923	0.207373
PBANKA_145460	conserved Plasmodium protein, unknown function	2111	0.07712	0.237	0.322	None	FALSE	FALSE	TRUE	1.30535	109.7	Schizont.R	NA	-0.652785	0.207629
PBANKA_123250	eukaryotic translation initiation factor 3 subunit, putative	19	0.01516	0.011	0.0095	None	FALSE	FALSE	TRUE	1.94963	415	Ring.R	FALSE	-0.652316	0.207885
PBANKA_114020	pre-mRNA-splicing factor ATP-dependent RNA helicase PRP16, putative (PRP16)	850	0.03292	0.014	0.01	None	FALSE	FALSE	FALSE	1.32137	39.5	Ring.R	TRUE	-0.652285	0.208141
PBANKA_110940	phosphatidylinositol 4-kinase, putative (PI4K)	538	0.06091	0.055	0.099	3	FALSE	TRUE	TRUE	1.30428	54.9	Ring.R	FALSE	-0.651964	0.208397
PBANKA_145880	kinesin, putative	958	0.04395	0.014	0.014	None	FALSE	FALSE	FALSE	1.17226	28.5	Gametocyte	FALSE	-0.65185	0.208653
PBANKA_136170	conserved Plasmodium protein, unknown function	26	0.06908	0.018	0.045	1	TRUE	TRUE	FALSE	1.63397	381.2	Ookinete.24h	NA	-0.649681	0.208909
PBANKA_081090	FHA domain protein, putative	810	0.07443	0.028	0.0475	10	FALSE	TRUE	TRUE	1.64591	86.5	Ookinete.16h.R	FALSE	-0.649438	0.209165
PBANKA_091610	nucleic acid binding protein, putative	19	0.02867	0.023	0.051	None	TRUE	FALSE	TRUE	1.96971	199.2	Gametocyte.R	FALSE	-0.649103	0.209421
PBANKA_040710	splicing factor 3B subunit 1, putative (SF3B1)	104	0.0265	0.013	0.011	None	TRUE	FALSE	FALSE	1.47163	71.1	Trophozoite.R	FALSE	-0.647228	0.209677
PBANKA_010530	conserved Plasmodium protein, unknown function	993	0.10438	0.054	0.117	1	FALSE	TRUE	TRUE	1.63246	308.3	Ookinete.16h	NA	-0.646986	0.209933
PBANKA_050310	conserved Plasmodium protein, unknown function	139	0.17005	0.062	0.168	None	FALSE	FALSE	FALSE	1.32222	39	Ookinete.24h	NA	-0.646087	0.210189
PBANKA_061680	actin-related protein, putative (ARP6)	748	0.0564	0.027	0.072	None	FALSE	FALSE	TRUE	1.8102	118.7	Ookinete.16h	TRUE	-0.645955	0.210445
PBANKA_093650	replication factor C subunit 5, putative (RFC5)	118	0.01807	0.008	0.005	None	FALSE	FALSE	FALSE	1.70892	94.5	Schizont.R	TRUE	-0.645566	0.210701
PBANKA_123100	40S ribosomal protein S11, putative	17	0.00543	0.003	0.003	None	TRUE	FALSE	FALSE	2.68031	1645.7	Ring	FALSE	-0.642495	0.210958
PBANKA_134320	conserved Plasmodium protein, unknown function	2261	0.13361	0.056	0.108	2	FALSE	TRUE	TRUE	1.67394	200.7	Ookinete.16h.R	NA	-0.639882	0.211214
PBANKA_103900	conserved Plasmodium protein, unknown function	161	0.18621	0.145	0.302	1	FALSE	TRUE	FALSE	0.993436	117.6	Gametocyte.R	TRUE	-0.639637	0.21147
PBANKA_030620	phospholipase A2, putative	61	0.05756	0.029	0.0775	None	TRUE	FALSE	FALSE	1.60383	82.9	Trophozoite.R	FALSE	-0.639414	0.211726
PBANKA_060120	dynein heavy chain, putative	108	0.0743	0.149	0.267	None	FALSE	FALSE	TRUE	0.25746	4.3	Gametocyte	FALSE	-0.638016	0.211982
PBANKA_060320	eukaryotic translation initiation factor 5A, putative (EIF5A)	2	0.00559	0.005	0.004	None	TRUE	FALSE	TRUE	2.7141	1763.1	Trophozoite	FALSE	-0.637573	0.212238
PBANKA_062000	cell cycle control protein cwf15, putative	217	0.04472	0.011	0.02	None	TRUE	FALSE	FALSE	1.7814	224.9	Ookinete.24h	TRUE	-0.636588	0.212494
PBANKA_092660	protein GCN20, putative	126	0.03438	0.017	0.018	None	FALSE	FALSE	TRUE	1.46015	71	Trophozoite.R	FALSE	-0.636406	0.21275
PBANKA_092580	conserved Plasmodium protein, unknown function	337	0.18733	0.145	0.3025	1	TRUE	TRUE	FALSE	0.799341	24.4	Schizont.R	NA	-0.636287	0.213006
PBANKA_121850	protein phosphatase inhibitor 2, putative	132	0.04407	0.009	0.0205	None	FALSE	FALSE	TRUE	2.59318	1323.2	Gametocyte.R	FALSE	-0.635362	0.213262
PBANKA_112780	DnaJ protein, putative	356	0.03189	0.016	0.061	None	FALSE	FALSE	FALSE	1.92298	189.3	Trophozoite.R	TRUE	-0.635249	0.213518
PBANKA_130700	conserved Plasmodium protein, unknown function	288	0.05212	0.016	0.0485	None	TRUE	FALSE	FALSE	1.85217	293.2	Schizont.R	NA	-0.635037	0.213774
PBANKA_144870	conserved Plasmodium protein, unknown function	1967	0.0994	0.152	0.2295	None	FALSE	FALSE	TRUE	1.77022	157.4	Ring.R	NA	-0.634934	0.21403
PBANKA_010490	RNA-binding protein, putative	242	0.08177	0.048	0.1035	3	FALSE	TRUE	TRUE	1.8651	273.7	Trophozoite.R	FALSE	-0.634891	0.214286
PBANKA_130130	trailer hitch homolog, putative (CITH)	253	0.02186	0.009	0.014	None	TRUE	FALSE	FALSE	1.99917	180.1	Gametocyte	FALSE	-0.633683	0.214542
PBANKA_071210	DNA helicase, putative	877	0.03582	0.016	0.049	None	FALSE	FALSE	FALSE	1.75128	218.3	Schizont.R	TRUE	-0.632859	0.214798
PBANKA_051990	conserved Plasmodium protein, unknown function	441	0.08103	0.11	0.1895	None	FALSE	FALSE	TRUE	1.97864	274.5	Ring.R	NA	-0.632512	0.215054
PBANKA_062130	conserved Plasmodium protein, unknown function	394	0.06504	0.038	0.077	None	TRUE	FALSE	TRUE	1.48216	177.6	Schizont.R	NA	-0.631559	0.21531
PBANKA_100340	lysine decarboxylase, putative (UIS14)	1144	0.04611	0.058	0.141	None	FALSE	FALSE	FALSE	1.28453	32.4	Ookinete.16h.R	FALSE	-0.630184	0.215566
PBANKA_103600	conserved Plasmodium protein, unknown function	228	0.04348	0.015	0.013	None	FALSE	FALSE	TRUE	1.7352	219.7	Ring.R	TRUE	-0.630022	0.215822
PBANKA_080830	E3 ubiquitin-protein ligase, putative	189	0.0649	0.022	0.0715	None	FALSE	FALSE	FALSE	1.73745	72.4	Ring.R	FALSE	-0.62989	0.216078
PBANKA_110520	conserved Plasmodium protein, unknown function	12	0.03567	0.025	0.046	None	FALSE	FALSE	TRUE	1.77012	178.5	Gametocyte.R	FALSE	-0.628964	0.216334
PBANKA_142830	conserved Plasmodium protein, unknown function	281	0.07162	0.022	0.023	None	FALSE	FALSE	FALSE	0.915256	17.9	Ring.R	FALSE	-0.627241	0.21659
PBANKA_130400	conserved Plasmodium protein, unknown function	320	0.07185	0.023	0.069	None	FALSE	FALSE	FALSE	1.61791	135	Schizont.R	FALSE	-0.621854	0.216846
PBANKA_103370	conserved Plasmodium protein, unknown function	8	0.03926	0.041	0.048	2	FALSE	TRUE	TRUE	1.09342	90.2	Gametocyte	NA	-0.621526	0.217102
PBANKA_092990	heat shock protein 90, putative	175	0.0377	0.01	0.0155	None	FALSE	FALSE	FALSE	1.64071	111.9	Trophozoite.R	TRUE	-0.62074	0.217358
PBANKA_091970	conserved Plasmodium protein, unknown function	3	0.05168	0.02	0.015	None	FALSE	FALSE	TRUE	1.43933	79.7	Trophozoite.R	FALSE	-0.620503	0.217614
PBANKA_020300	chromatin assembly factor 1 protein WD40 domain, putative	440	0.02742	0.012	0.0135	9	FALSE	TRUE	TRUE	2.35927	614.1	Schizont.R	FALSE	-0.620358	0.21787
PBANKA_135670	kelch protein K13, putative	70	0.0083	0.007	0.004	None	FALSE	FALSE	FALSE	1.87345	193.1	Ring.R	FALSE	-0.618437	0.218126
PBANKA_120630	conserved Plasmodium protein, unknown function (UIS11)	3539	0.09034	0.013	0.0255	None	FALSE	FALSE	FALSE	1.73806	195.1	Ring.R	TRUE	-0.617608	0.218382
PBANKA_040520	T-complex protein beta subunit, putative	335	0.00797	0.005	0.004	None	TRUE	FALSE	FALSE	2.14098	706	Trophozoite.R	TRUE	-0.617447	0.218638
PBANKA_141580	conserved Plasmodium protein, unknown function	261	0.06022	0.038	0.074	None	FALSE	FALSE	TRUE	1.3927	133.4	Trophozoite.R	NA	-0.617426	0.218894
PBANKA_133140	conserved Plasmodium protein, unknown function	604	0.0443	0.019	0.069	None	FALSE	FALSE	FALSE	2.01949	349.8	Schizont.R	FALSE	-0.616748	0.21915
PBANKA_110520	conserved Plasmodium protein, unknown function	11	0.03567	0.025	0.044	None	FALSE	FALSE	TRUE	1.77012	178.5	Gametocyte.R	FALSE	-0.616163	0.219406
PBANKA_134320	conserved Plasmodium protein, unknown function	2288	0.13361	0.034	0.064	None	FALSE	FALSE	TRUE	1.67394	200.7	Ookinete.16h.R	NA	-0.616089	0.219662
PBANKA_135890	dynactin subunit 2, putative	67	0.10815	0.171	0.266	None	FALSE	FALSE	TRUE	1.20003	45.1	Ookinete.16h.R	FALSE	-0.615095	0.219918
PBANKA_080150	conserved Plasmodium protein, unknown function	720	0.06318	0.026	0.054	None	FALSE	FALSE	FALSE	1.06616	26.6	Ookinete.24h	NA	-0.61497	0.220174
PBANKA_112010	conserved Plasmodium protein, unknown function	1171	0.04936	0.026	0.074	None	FALSE	FALSE	FALSE	1.60746	204.9	Schizont.R	NA	-0.614125	0.22043
PBANKA_080370	conserved Plasmodium protein, unknown function	1226	0.09514	0.029	0.0735	None	FALSE	FALSE	FALSE	1.10037	71.3	Schizont.R	NA	-0.614068	0.220686
PBANKA_140740	mRNA-decapping enzyme 2, putative (DCP2)	511	0.12449	0.156	0.232	None	FALSE	FALSE	TRUE	1.68619	160.6	Ring.R	FALSE	-0.611276	0.220942
PBANKA_131470	conserved Plasmodium protein, unknown function	567	0.18825	0.639	0.654	None	FALSE	FALSE	FALSE	1.41406	54.8	Ring.R	FALSE	-0.611231	0.221198
PBANKA_050660	serine/arginine-rich splicing factor 4, putative (SRSF4)	338	0.09061	0.119	0.191	None	FALSE	FALSE	TRUE	2.24203	304.1	Schizont.R	FALSE	-0.610704	0.221454
PBANKA_114020	pre-mRNA-splicing factor ATP-dependent RNA helicase PRP16, putative (PRP16)	842	0.03292	0.014	0.01	None	FALSE	FALSE	FALSE	1.32137	39.5	Ring.R	TRUE	-0.609977	0.22171
PBANKA_132950	protein phosphatase containing kelch-like domains (PPKL)	480	0.02426	0.014	0.011	None	TRUE	FALSE	FALSE	1.41414	99.5	Schizont.R	FALSE	-0.609703	0.221966
PBANKA_051390	conserved Plasmodium protein, unknown function	684	0.0687	0.036	0.098	None	FALSE	FALSE	FALSE	1.85582	326.9	Schizont.R	FALSE	-0.609528	0.222222
PBANKA_050240	conserved Plasmodium protein, unknown function	20	0.18916	0.061	0.148	None	FALSE	FALSE	FALSE	1.55707	79	Gametocyte	NA	-0.609209	0.222478
PBANKA_141580	conserved Plasmodium protein, unknown function	4	0.06022	0.041	0.069	12	FALSE	TRUE	TRUE	1.3927	133.4	Trophozoite.R	NA	-0.608933	0.222734
PBANKA_111100	RNA pseudouridylate synthase, putative, fragment	6486	0.07089	0.101	0.1655	None	FALSE	FALSE	TRUE	0.819544	101.5	Ring.R	FALSE	-0.60749	0.22299
PBANKA_145780	ADP-ribosylation factor GTPase-activating protein, putative (ARFGAP)	257	0.04206	0.017	0.0195	3	TRUE	TRUE	TRUE	1.94734	183.5	Schizont.R	FALSE	-0.60708	0.223246
PBANKA_131480	elongation factor 2, putative	476	0.00787	0.004	0.003	None	TRUE	FALSE	FALSE	2.41921	1086.2	Trophozoite.R	TRUE	-0.606252	0.223502
PBANKA_062190	mitochondrial import inner membrane translocase subunit TIM14, putative (PAM18)	38	0.03285	0.023	0.061	None	FALSE	FALSE	TRUE	2.30471	2125.7	Ookinete.24h	FALSE	-0.605699	0.223758
PBANKA_060320	eukaryotic translation initiation factor 5A, putative (EIF5A)	7	0.00559	0.005	0.004	None	TRUE	FALSE	TRUE	2.7141	1763.1	Trophozoite	FALSE	-0.605298	0.224014
PBANKA_090810	conserved Plasmodium protein, unknown function	1575	0.08792	0.042	0.0735	None	FALSE	FALSE	TRUE	1.055	63.3	Trophozoite.R	NA	-0.604847	0.22427
PBANKA_132610	conserved Plasmodium protein, unknown function	202	0.159	0.072	0.135	8	FALSE	TRUE	TRUE	1.13354	95	Gametocyte.R	FALSE	-0.604432	0.224526
PBANKA_143560	debranching enzyme-associated ribonuclease, putative (DRN1)	2	0.09852	0.022	0.03	None	FALSE	FALSE	TRUE	1.60423	141.7	Ookinete.24h	FALSE	-0.603651	0.224782
PBANKA_111100	RNA pseudouridylate synthase, putative, fragment	1975	0.07089	0.091	0.148	None	FALSE	FALSE	TRUE	0.819544	101.5	Ring.R	FALSE	-0.602749	0.225038
PBANKA_134320	conserved Plasmodium protein, unknown function	1807	0.13361	0.076	0.14	3	FALSE	TRUE	TRUE	1.67394	200.7	Ookinete.16h.R	NA	-0.602107	0.225294
PBANKA_120220	U5 small nuclear ribonuclear protein, putative	561	0.02702	0.011	0.0125	None	FALSE	FALSE	FALSE	1.5231	180.3	Trophozoite.R	FALSE	-0.600935	0.22555
PBANKA_071650	RNA-binding protein, putative	2	0.06882	0.111	0.183	None	FALSE	FALSE	TRUE	1.65079	176	Gametocyte	FALSE	-0.600702	0.225806
PBANKA_144550	conserved Plasmodium protein, unknown function	351	0.05752	0.071	0.131	None	FALSE	FALSE	TRUE	1.72106	186.6	Ring.R	FALSE	-0.600006	0.226062
PBANKA_103370	conserved Plasmodium protein, unknown function	233	0.03926	0.021	0.014	9	FALSE	TRUE	FALSE	1.09342	90.2	Gametocyte	NA	-0.599238	0.226318
PBANKA_144050	conserved Plasmodium protein, unknown function	579	0.10026	0.02	0.0605	None	TRUE	FALSE	FALSE	1.66932	121.3	Trophozoite.R	NA	-0.598213	0.226575
PBANKA_140100	conserved Plasmodium protein, unknown function	1861	0.10152	0.163	0.273	None	FALSE	FALSE	TRUE	0.880814	51.5	Trophozoite.R	TRUE	-0.597887	0.226831
PBANKA_094230	radial spoke head protein, putative	563	0.10162	0.062	0.0955	None	FALSE	FALSE	TRUE	0.79588	41.7	Gametocyte	TRUE	-0.597533	0.227087
PBANKA_135930	conserved Plasmodium protein, unknown function	4206	0.0724	0.031	0.021	None	FALSE	FALSE	TRUE	0.788875	55.4	Trophozoite.R	FALSE	-0.597117	0.227343
PBANKA_041610	dynein heavy chain, putative	5520	0.02155	0.051	0.0655	3	FALSE	TRUE	TRUE	0.709116	11.7	Schizont	TRUE	-0.596448	0.227599
PBANKA_140640	tripartite motif protein, putative	353	0.06407	0.033	0.0895	None	TRUE	FALSE	FALSE	1.40654	214.9	Schizont	NA	-0.596325	0.227855
PBANKA_040710	splicing factor 3B subunit 1, putative (SF3B1)	117	0.0265	0.019	0.0345	None	TRUE	FALSE	FALSE	1.47163	71.1	Trophozoite.R	FALSE	-0.59543	0.228111
PBANKA_010970	SWI/SNF-related matrix-associated actin-dependent regulator of chromatin	425	0.08572	0.335	0.3745	None	FALSE	FALSE	TRUE	1.67327	84	Ring.R	FALSE	-0.594564	0.228367
PBANKA_141960	conserved Plasmodium protein, unknown function	512	0.17016	0.695	0.848	5	FALSE	TRUE	FALSE	0.875061	26.3	Ring.R	NA	-0.593764	0.228623
PBANKA_094290	phenylalanyl-tRNA synthetase beta chain, putative	269	0.05016	0.023	0.065	None	FALSE	FALSE	FALSE	1.49136	135.5	Ring.R	TRUE	-0.593722	0.228879
PBANKA_132930	40S ribosomal protein S3, putative	218	0.0046	0.004	0.004	None	TRUE	FALSE	FALSE	2.75775	1660.8	Ring.R	FALSE	-0.59323	0.229135
PBANKA_090880	conserved Plasmodium protein, unknown function	257	0.04711	0.013	0.038	None	FALSE	FALSE	FALSE	1.96614	210.5	Schizont.R	NA	-0.593098	0.229391
PBANKA_090960	transcription factor with AP2 domain(s), putative (ApiAP2)	108	0.09773	0.102	0.187	None	FALSE	FALSE	TRUE	1.34044	161.3	Ring.R	FALSE	-0.591305	0.229647
PBANKA_052200	conserved Plasmodium protein, unknown function	391	0.05212	0.029	0.092	None	FALSE	FALSE	FALSE	1.77924	177.9	Schizont	NA	-0.591061	0.229903
PBANKA_081890	heat shock protein 70, putative	648	0.01093	0.006	0.007	None	FALSE	FALSE	TRUE	2.80388	1170	Schizont.R	FALSE	-0.590051	0.230159
PBANKA_133200	splicing factor U2AF large subunit, putative (U2AF2)	146	0.05545	0.066	0.1245	None	TRUE	FALSE	TRUE	1.88567	269.6	Ring.R	FALSE	-0.589709	0.230415
PBANKA_093500	conserved Plasmodium protein, unknown function	137	0.03681	0.049	0.0815	None	FALSE	FALSE	TRUE	1.36173	85	Schizont.R	FALSE	-0.589564	0.230671
PBANKA_141730	translocation protein SEC63, putative (SEC63)	666	0.04929	0.038	0.084	None	TRUE	FALSE	TRUE	2.13802	222.4	Ring.R	FALSE	-0.589378	0.230927
PBANKA_091100	conserved Plasmodium protein, unknown function	626	0.08507	0.044	0.0375	None	FALSE	FALSE	TRUE	0.544068	25.6	Gametocyte.R	FALSE	-0.589132	0.231183
PBANKA_070450	E3 ubiquitin-protein ligase, putative	2741	0.08608	0.217	0.293	None	FALSE	FALSE	TRUE	1.25406	183.1	Ring.R	FALSE	-0.587792	0.231439
PBANKA_133940	micro-fibrillar-associated protein, putative	46	0.04974	0.02	0.054	None	FALSE	FALSE	FALSE	1.97739	155.8	Trophozoite.R	FALSE	-0.586889	0.231695
PBANKA_130130	trailer hitch homolog, putative (CITH)	262	0.02186	0.012	0.0125	None	FALSE	FALSE	TRUE	1.99917	180.1	Gametocyte	FALSE	-0.586657	0.231951
PBANKA_091010	beta-catenin-like protein 1, putative	4	0.02992	0.018	0.021	None	TRUE	FALSE	TRUE	1.71471	88	Trophozoite.R	FALSE	-0.586577	0.232207
PBANKA_061570	dynein heavy chain, putative	4148	0.03756	0.041	0.03	None	FALSE	FALSE	TRUE	0.716762	10.4	Ookinete.16h	FALSE	-0.585732	0.232463
PBANKA_112850	SET domain protein, putative	627	0.15038	0.087	0.1445	None	FALSE	FALSE	TRUE	1.30584	82.9	Schizont.R	FALSE	-0.584406	0.232719
PBANKA_082080	regulator of chromosome condensation, putative	905	0.08693	0.089	0.164	None	FALSE	FALSE	TRUE	1.2188	238	Schizont.R	FALSE	-0.583624	0.232975
PBANKA_120280	conserved Plasmodium protein, unknown function	200	0.02822	0.016	0.016	None	FALSE	FALSE	TRUE	1.83601	195.6	Schizont	NA	-0.583362	0.233231
PBANKA_100280	protein transport protein Sec24B, putative (SEC24B)	648	0.07682	0.033	0.08	None	TRUE	FALSE	FALSE	1.61013	77	Ring.R	FALSE	-0.581902	0.233487
PBANKA_135630	conserved Plasmodium protein, unknown function	694	0.06013	0.013	0.016	None	TRUE	FALSE	FALSE	1.549	121.7	Schizont.R	FALSE	-0.581799	0.233743
PBANKA_133120	rab GTPase activator, putative	248	0.04752	0.019	0.02	None	TRUE	FALSE	TRUE	1.50106	127	Schizont.R	FALSE	-0.581154	0.233999
PBANKA_060560	conserved Plasmodium protein, unknown function	328	0.04799	0.03	0.067	None	FALSE	FALSE	TRUE	1.81856	206.3	Schizont.R	NA	-0.580729	0.234255
PBANKA_145780	ADP-ribosylation factor GTPase-activating protein, putative (ARFGAP)	263	0.04206	0.016	0.0215	None	FALSE	FALSE	TRUE	1.94734	183.5	Schizont.R	FALSE	-0.578963	0.234511
PBANKA_092520	calcium-dependent protein kinase 7 (CDPK7)	1294	0.04558	0.154	0.221	None	FALSE	FALSE	TRUE	1.59273	174.3	Ring.R	FALSE	-0.575402	0.234767
PBANKA_101150	conserved Plasmodium protein, unknown function	4224	0.09241	0.054	0.1115	None	TRUE	FALSE	TRUE	1.51322	175.7	Schizont.R	FALSE	-0.57517	0.235023
PBANKA_060740	conserved Plasmodium protein, unknown function	1355	0.03525	0.039	0.0925	None	TRUE	FALSE	TRUE	1.84011	247.4	Schizont.R	NA	-0.57515	0.235279
PBANKA_082070	TLD domain-containing protein	329	0.07871	0.014	0.0255	None	FALSE	FALSE	FALSE	1.54593	97.3	Schizont.R	FALSE	-0.574816	0.235535
PBANKA_145890	clathrin coat assembly protein AP180, putative	161	0.06742	0.01	0.0115	None	FALSE	FALSE	FALSE	1.93526	131	Ring.R	FALSE	-0.574321	0.235791
PBANKA_124290	conserved Plasmodium protein, unknown function	146	0.1243	0.051	0.131	None	FALSE	FALSE	FALSE	1.3032	205.8	Ookinete.16h	NA	-0.573944	0.236047
PBANKA_121470	conserved Plasmodium protein, unknown function	386	0.08485	0.019	0.0645	None	FALSE	FALSE	FALSE	1.95765	130.1	Schizont.R	NA	-0.573723	0.236303
PBANKA_021220	conserved Plasmodium protein, unknown function	2200	0.12328	0.108	0.1865	None	FALSE	FALSE	TRUE	0.886491	38.2	Schizont.R	NA	-0.573352	0.236559
PBANKA_100340	lysine decarboxylase, putative (UIS14)	376	0.04611	0.09	0.1535	None	FALSE	FALSE	TRUE	1.28453	32.4	Ookinete.16h.R	FALSE	-0.572922	0.236815
PBANKA_133120	rab GTPase activator, putative	171	0.04752	0.017	0.017	None	FALSE	FALSE	FALSE	1.50106	127	Schizont.R	FALSE	-0.572357	0.237071
PBANKA_134580	conserved Plasmodium protein, unknown function	38	0.0884	0.024	0.057	None	TRUE	FALSE	TRUE	2.26647	1503.3	Ookinete.24h	NA	-0.572326	0.237327
PBANKA_121850	protein phosphatase inhibitor 2, putative	48	0.04407	0.007	0.007	None	TRUE	FALSE	TRUE	2.59318	1323.2	Gametocyte.R	TRUE	-0.571429	0.237583
PBANKA_141760	conserved protein, unknown function	9	0.08377	0.022	0.0245	None	FALSE	FALSE	TRUE	1.70321	107	Schizont	FALSE	-0.571326	0.237839
PBANKA_060460	conserved protein, unknown function	569	0.06181	0.312	0.3445	None	FALSE	FALSE	TRUE	1.69128	73.7	Schizont.R	FALSE	-0.57007	0.238095
PBANKA_040890	conserved Plasmodium protein, unknown function	715	0.09182	0.018	0.027	None	TRUE	FALSE	FALSE	1.55023	207.9	Ookinete.16h	NA	-0.569871	0.238351
PBANKA_112850	SET domain protein, putative	271	0.15038	0.074	0.158	None	TRUE	FALSE	FALSE	1.30584	82.9	Schizont.R	FALSE	-0.569638	0.238607
PBANKA_082300	ubiquitin-like protein, putative	740	0.09307	0.019	0.049	None	FALSE	FALSE	FALSE	1.99468	237	Trophozoite.R	FALSE	-0.568123	0.238863
PBANKA_133160	leucine-rich repeat protein (LRR14.1)	23	0.08726	0.057	0.0925	None	FALSE	FALSE	TRUE	1.09691	81.2	Gametocyte	FALSE	-0.568014	0.239119
PBANKA_062130	conserved Plasmodium protein, unknown function	436	0.06504	0.03	0.039	None	TRUE	FALSE	TRUE	1.48216	177.6	Schizont.R	NA	-0.566964	0.239375
PBANKA_140260	DNA ligase I, putative	712	0.02333	0.011	0.008	None	FALSE	FALSE	FALSE	1.64098	94.3	Schizont.R	TRUE	-0.565891	0.239631
PBANKA_132900	conserved Plasmodium protein, unknown function	74	0.17777	0.187	0.2945	None	FALSE	FALSE	TRUE	0.986772	75.8	Gametocyte.R	NA	-0.565542	0.239887
PBANKA_112990	conserved Plasmodium protein, unknown function	979	0.11846	0.064	0.136	None	FALSE	FALSE	FALSE	1.33069	75.2	Trophozoite.R	NA	-0.564602	0.240143
PBANKA_094280	syntaxin, putative	252	0.04894	0.02	0.036	1	TRUE	TRUE	FALSE	1.70969	210.6	Ookinete.16h	FALSE	-0.564424	0.240399
PBANKA_030220	dynein light chain, putative	3	0.01821	0.016	0.013	None	FALSE	FALSE	TRUE	1.82575	333.8	Ookinete.16h	FALSE	-0.564389	0.240655
PBANKA_080570	heat shock protein 90, putative (HSP90)	220	0.00749	0.006	0.006	None	TRUE	FALSE	TRUE	2.83521	2764.2	Trophozoite.R	TRUE	-0.564125	0.240911
PBANKA_080800	cdc2-related protein kinase 4 (CRK4)	874	0.04179	0.022	0.013	None	TRUE	FALSE	TRUE	1.36549	246.2	Schizont.R	FALSE	-0.563952	0.241167
PBANKA_111390	conserved Plasmodium protein, unknown function	44	0.16826	0.134	0.248	None	FALSE	FALSE	FALSE	1.62452	123.8	Ookinete.16h	NA	-0.563695	0.241423
PBANKA_080570	heat shock protein 90, putative (HSP90)	257	0.00749	0.006	0.005	None	TRUE	FALSE	TRUE	2.83521	2764.2	Trophozoite.R	TRUE	-0.56278	0.241679
PBANKA_130240	cleavage and polyadenylation specificity factor, putative	494	0.03738	0.015	0.0215	None	FALSE	FALSE	FALSE	1.40312	89.5	Ring.R	TRUE	-0.562403	0.241935
PBANKA_132040	conserved Plasmodium protein, unknown function	222	0.01766	0.011	0.0105	4	TRUE	TRUE	FALSE	1.86867	165.5	Schizont.R	NA	-0.561856	0.242192
PBANKA_021220	conserved Plasmodium protein, unknown function	2152	0.12328	0.171	0.2545	None	FALSE	FALSE	TRUE	0.886491	38.2	Schizont.R	NA	-0.561492	0.242448
PBANKA_091610	nucleic acid binding protein, putative	33	0.02867	0.023	0.039	None	TRUE	FALSE	TRUE	1.96971	199.2	Gametocyte.R	FALSE	-0.561127	0.242704
PBANKA_112840	conserved Plasmodium protein, unknown function	224	0.14804	0.052	0.124	None	FALSE	FALSE	FALSE	1.29766	87.8	Ring.R	TRUE	-0.560828	0.24296
PBANKA_112530	conserved Plasmodium protein, unknown function	889	0.0363	0.038	0.0465	None	FALSE	FALSE	FALSE	0.80618	11.6	Ring.R	NA	-0.56042	0.243216
PBANKA_050360	60S ribosomal protein L30e, putative	106	0.00409	0.004	0.004	None	FALSE	FALSE	FALSE	2.75262	2347.2	Ring.R	FALSE	-0.560391	0.243472
PBANKA_134140	conserved Plasmodium protein, unknown function	51	0.07502	0.035	0.076	None	FALSE	FALSE	FALSE	1.15836	89	Gametocyte	NA	-0.560367	0.243728
PBANKA_121850	protein phosphatase inhibitor 2, putative	39	0.04407	0.007	0.006	None	FALSE	FALSE	TRUE	2.59318	1323.2	Gametocyte.R	TRUE	-0.560106	0.243984
PBANKA_143810	nucleus export protein BRR6, putative	140	0.05112	0.026	0.0505	None	TRUE	FALSE	TRUE	1.95323	178.1	Ring.R	FALSE	-0.559723	0.24424
PBANKA_080570	heat shock protein 90, putative (HSP90)	276	0.00749	0.005	0.005	None	TRUE	FALSE	TRUE	2.83521	2764.2	Trophozoite.R	TRUE	-0.559413	0.244496
PBANKA_132020	conserved Plasmodium protein, unknown function	2222	0.06414	0.031	0.0585	None	FALSE	FALSE	TRUE	1.50786	96.3	Schizont.R	FALSE	-0.559246	0.244752
PBANKA_134320	conserved Plasmodium protein, unknown function	2286	0.13361	0.031	0.047	None	FALSE	FALSE	TRUE	1.67394	200.7	Ookinete.16h.R	NA	-0.558932	0.245008
PBANKA_080800	cdc2-related protein kinase 4 (CRK4)	908	0.04179	0.041	0.0595	None	TRUE	FALSE	TRUE	1.36549	246.2	Schizont.R	FALSE	-0.558644	0.245264
PBANKA_122250	plasmepsin X	104	0.06169	0.016	0.0345	None	FALSE	FALSE	FALSE	1.77269	984.4	Ookinete.16h.R	FALSE	-0.557886	0.24552
PBANKA_133650	conserved Plasmodium protein, unknown function	481	0.17414	0.257	0.3965	None	FALSE	FALSE	FALSE	0.898625	13.8	Gametocyte	NA	-0.556849	0.245776
PBANKA_135630	conserved Plasmodium protein, unknown function	709	0.06013	0.013	0.018	None	TRUE	FALSE	FALSE	1.549	121.7	Schizont.R	FALSE	-0.556731	0.246032
PBANKA_103600	conserved Plasmodium protein, unknown function	235	0.04348	0.014	0.0155	None	TRUE	FALSE	FALSE	1.7352	219.7	Ring.R	TRUE	-0.55661	0.246288
PBANKA_143610	heterochromatin protein 1, putative (HP1)	4	0.03964	0.019	0.013	None	TRUE	FALSE	TRUE	1.55449	279.3	Schizont.R	FALSE	-0.556599	0.246544
PBANKA_072200	phosphatidylinositol 4-kinase, putative	3545	0.12332	0.071	0.136	None	FALSE	FALSE	TRUE	1.28668	65	Schizont.R	NA	-0.556579	0.2468
PBANKA_010480	conserved Plasmodium protein, unknown function	174	0.08478	0.083	0.1505	None	FALSE	FALSE	TRUE	1.49875	106.7	Ring.R	NA	-0.556504	0.247056
PBANKA_040530	40S ribosomal protein S23, putative	110	0.00543	0.005	0.005	10	FALSE	TRUE	FALSE	2.66675	1555.4	Ring	TRUE	-0.556314	0.247312
PBANKA_130130	trailer hitch homolog, putative (CITH)	79	0.02186	0.008	0.011	None	TRUE	FALSE	FALSE	1.99917	180.1	Gametocyte	TRUE	-0.555981	0.247568
PBANKA_132010	conserved Plasmodium protein, unknown function (UIS25)	547	0.10826	0.068	0.1415	None	FALSE	FALSE	FALSE	0.880814	72.5	Gametocyte	NA	-0.554437	0.247824
PBANKA_101300	conserved Plasmodium membrane protein, unknown function	66	0.11566	0.158	0.254	None	FALSE	FALSE	FALSE	1.41581	106.6	Gametocyte	FALSE	-0.552041	0.24808
PBANKA_103320	DNA damage-inducible protein 1, putative (DDI1)	376	0.04222	0.022	0.018	None	FALSE	FALSE	TRUE	1.26482	132.9	Schizont.R	FALSE	-0.550997	0.248336
PBANKA_020300	chromatin assembly factor 1 protein WD40 domain, putative	12	0.02742	0.015	0.016	6	TRUE	TRUE	TRUE	2.35927	614.1	Schizont.R	FALSE	-0.550647	0.248592
PBANKA_010140	conserved Plasmodium protein, unknown function	452	0.07475	0.071	0.1245	None	TRUE	FALSE	TRUE	1.58689	80.7	Schizont.R	FALSE	-0.550416	0.248848
PBANKA_094310	CCR4-NOT transcription complex subunit 1, putative (NOT1)	2135	0.10733	0.165	0.227	None	FALSE	FALSE	TRUE	1.5849	170.7	Trophozoite.R	FALSE	-0.550243	0.249104
PBANKA_130130	trailer hitch homolog, putative (CITH)	3	0.02186	0.014	0.011	None	FALSE	FALSE	TRUE	1.99917	180.1	Gametocyte	FALSE	-0.54995	0.24936
PBANKA_143810	nucleus export protein BRR6, putative	143	0.05112	0.027	0.0505	None	TRUE	FALSE	TRUE	1.95323	178.1	Ring.R	FALSE	-0.549906	0.249616
PBANKA_143800	CAMP-dependent protein kinase regulatory subunit, putative (PKAr)	145	0.05476	0.029	0.0855	None	TRUE	FALSE	FALSE	1.88846	386.2	Schizont.R	FALSE	-0.5499	0.249872
PBANKA_080670	conserved Plasmodium protein, unknown function	3411	0.1765	0.437	0.4935	None	FALSE	FALSE	TRUE	0.900367	77.4	Schizont.R	NA	-0.549834	0.250128
PBANKA_081770	RNA-binding protein musashi, putative (HoMu)	51	0.01977	0.011	0.0115	None	TRUE	FALSE	TRUE	2.18099	595.8	Ring.R	FALSE	-0.549201	0.250384
PBANKA_133750	conserved Plasmodium protein, unknown function	1558	0.07401	0.047	0.0645	None	TRUE	FALSE	TRUE	1.21748	67.4	Schizont.R	NA	-0.548898	0.25064
PBANKA_071210	DNA helicase, putative	874	0.03582	0.021	0.057	None	FALSE	FALSE	FALSE	1.75128	218.3	Schizont.R	TRUE	-0.54887	0.250896
PBANKA_041660	replication protein A1, small fragment	263	0.02381	0.016	0.011	6	TRUE	TRUE	TRUE	1.89371	137	Schizont.R	FALSE	-0.548675	0.251152
PBANKA_142890	bromodomain protein, putative	223	0.04546	0.028	0.0465	None	FALSE	FALSE	TRUE	1.74663	264.1	Ring.R	FALSE	-0.547937	0.251408
PBANKA_082840	conserved Plasmodium protein, unknown function	478	0.09788	0.017	0.0175	None	TRUE	FALSE	TRUE	1.66932	228.1	Schizont	TRUE	-0.54623	0.251664
PBANKA_142600	histone-arginine methyltransferase, putative (CARM1)	267	0.12471	0.23	0.3015	None	FALSE	FALSE	TRUE	1.40164	118.9	Schizont	FALSE	-0.546119	0.25192
PBANKA_080210	phosphoinositide-binding protein, putative	584	0.07688	0.034	0.071	None	FALSE	FALSE	TRUE	1.61119	68.7	Schizont.R	FALSE	-0.545804	0.252176
PBANKA_113340	elongation factor 1-alpha (EF-1alpha)	385	0.00382	0.004	0.004	None	NA	FALSE	FALSE	2.55425	2274.8	Trophozoite	TRUE	-0.545803	0.252432
PBANKA_101350	cytosolic preribosomal GTPase, putative	78	0.07173	0.022	0.062	None	FALSE	FALSE	FALSE	1.84417	248.2	Ookinete.24h	FALSE	-0.544898	0.252688
PBANKA_145780	ADP-ribosylation factor GTPase-activating protein, putative (ARFGAP)	261	0.04206	0.017	0.021	None	TRUE	FALSE	TRUE	1.94734	183.5	Schizont.R	FALSE	-0.544461	0.252944
PBANKA_122610	conserved Plasmodium protein, unknown function	5272	0.13705	0.033	0.081	None	FALSE	FALSE	FALSE	1.68979	83.2	Ookinete.16h	NA	-0.544363	0.2532
PBANKA_080570	heat shock protein 90, putative (HSP90)	218	0.00749	0.006	0.006	None	TRUE	FALSE	TRUE	2.83521	2764.2	Trophozoite.R	TRUE	-0.542985	0.253456
PBANKA_140350	conserved Plasmodium protein, unknown function	491	0.06161	0.079	0.1185	None	FALSE	FALSE	TRUE	1.11059	106.4	Schizont.R	FALSE	-0.542184	0.253712
PBANKA_112080	signal recognition particle subunit SRP68, putative (SRP68)	700	0.084	0.045	0.096	None	FALSE	FALSE	FALSE	1.35889	97.3	Ring.R	FALSE	-0.541992	0.253968
PBANKA_140620	conserved Plasmodium protein, unknown function	236	0.11339	0.18	0.2605	None	FALSE	FALSE	FALSE	1.86327	114.2	Ookinete.16h	NA	-0.541259	0.254224
PBANKA_041490	dynein light intermediate chain 2, putative	695	0.09631	0.056	0.079	None	TRUE	FALSE	TRUE	1.17464	89.3	Ookinete.16h	TRUE	-0.540919	0.25448
PBANKA_093190	serine esterase, putative	12	0.11613	0.054	0.11	None	TRUE	FALSE	TRUE	1.59934	111	Schizont	FALSE	-0.54086	0.254736
PBANKA_112960	conserved Plasmodium protein, unknown function	148	0.04049	0.023	0.043	None	FALSE	FALSE	TRUE	1.72754	266.6	Gametocyte.R	TRUE	-0.54038	0.254992
PBANKA_112960	conserved Plasmodium protein, unknown function	368	0.04049	0.02	0.037	None	FALSE	FALSE	FALSE	1.72754	266.6	Gametocyte.R	TRUE	-0.539413	0.255248
PBANKA_145780	ADP-ribosylation factor GTPase-activating protein, putative (ARFGAP)	190	0.04206	0.018	0.0205	None	TRUE	FALSE	TRUE	1.94734	183.5	Schizont.R	FALSE	-0.537675	0.255504
PBANKA_132930	40S ribosomal protein S3, putative	216	0.0046	0.004	0.004	None	TRUE	FALSE	FALSE	2.75775	1660.8	Ring.R	FALSE	-0.537294	0.25576
PBANKA_130100	conserved protein, unknown function	591	0.12666	0.052	0.1305	None	FALSE	FALSE	FALSE	1.49762	70.5	Trophozoite.R	FALSE	-0.536854	0.256016
PBANKA_140980	ATP synthase subunit gamma, mitochondrial, putative	294	0.02402	0.015	0.016	None	FALSE	FALSE	FALSE	1.38828	92.3	Trophozoite	TRUE	-0.536176	0.256272
PBANKA_123710	conserved Plasmodium protein, unknown function	7524	0.093	0.165	0.235	None	FALSE	FALSE	TRUE	0.799341	115.6	Schizont.R	FALSE	-0.535512	0.256528
PBANKA_080790	conserved Plasmodium protein, unknown function	2822	0.08081	0.091	0.15	None	FALSE	FALSE	TRUE	1.98647	222.3	Schizont.R	NA	-0.53542	0.256784
PBANKA_091990	6-phosphofructokinase, putative	84	0.10198	0.093	0.149	None	FALSE	FALSE	TRUE	1.1959	157.8	Ookinete.16h	FALSE	-0.535103	0.25704
PBANKA_123710	conserved Plasmodium protein, unknown function	8135	0.093	0.104	0.1505	None	FALSE	FALSE	TRUE	0.799341	115.6	Schizont.R	FALSE	-0.534543	0.257296
PBANKA_020300	chromatin assembly factor 1 protein WD40 domain, putative	443	0.02742	0.012	0.015	None	FALSE	FALSE	TRUE	2.35927	614.1	Schizont.R	FALSE	-0.533448	0.257552
PBANKA_102350	conserved Plasmodium protein, unknown function	414	0.02253	0.012	0.0145	None	TRUE	FALSE	FALSE	1.91036	433	Ring.R	NA	-0.533159	0.257808
PBANKA_060430	conserved Plasmodium protein, unknown function	14	0.02196	0.01	0.011	None	FALSE	FALSE	TRUE	2.51664	663.6	Trophozoite	FALSE	-0.533114	0.258065
PBANKA_030710	conserved Plasmodium protein, unknown function	444	0.0633	0.112	0.1675	None	FALSE	FALSE	TRUE	1.32838	121.3	Schizont.R	NA	-0.533073	0.258321
PBANKA_100570	conserved Plasmodium protein, unknown function	833	0.18004	0.494	0.491	None	FALSE	FALSE	TRUE	1.32043	63.6	Ring.R	NA	-0.532729	0.258577
PBANKA_051010	conserved Plasmodium protein, unknown function	1044	0.16672	0.076	0.129	None	FALSE	FALSE	TRUE	1.56585	197.1	Schizont	NA	-0.531262	0.258833
PBANKA_112960	conserved Plasmodium protein, unknown function	9	0.04049	0.045	0.08	None	FALSE	FALSE	TRUE	1.72754	266.6	Gametocyte.R	FALSE	-0.53063	0.259089
PBANKA_112200	coronin binding protein, putative	142	0.09659	0.054	0.1025	None	TRUE	FALSE	TRUE	1.99088	198.4	Ring.R	FALSE	-0.529601	0.259345
PBANKA_121850	protein phosphatase inhibitor 2, putative	117	0.04407	0.006	0.007	None	TRUE	FALSE	FALSE	2.59318	1323.2	Gametocyte.R	TRUE	-0.527709	0.259601
PBANKA_030780	conserved Plasmodium protein, unknown function	27	0.12985	0.043	0.1155	None	FALSE	FALSE	FALSE	2.38328	522.1	Gametocyte.R	NA	-0.527701	0.259857
PBANKA_021050	conserved Plasmodium protein, unknown function	1313	0.18366	0.061	0.1325	None	FALSE	FALSE	FALSE	0.974177	34.7	Schizont.R	NA	-0.527662	0.260113
PBANKA_112250	conserved Plasmodium protein, unknown function	108	0.0469	0.018	0.018	5	TRUE	TRUE	FALSE	1.65479	86.1	Ookinete.16h.R	TRUE	-0.527459	0.260369
PBANKA_122130	conserved Plasmodium protein, unknown function	116	0.11667	0.06	0.1245	None	FALSE	FALSE	TRUE	2.13338	1124.6	Ookinete.24h	NA	-0.527311	0.260625
PBANKA_140570	DnaJ protein, putative	55	0.04057	0.028	0.041	3	FALSE	TRUE	FALSE	1.6094	112.5	Trophozoite.R	FALSE	-0.527043	0.260881
PBANKA_130130	trailer hitch homolog, putative (CITH)	2	0.02186	0.015	0.011	None	FALSE	FALSE	TRUE	1.99917	180.1	Gametocyte	FALSE	-0.526914	0.261137
PBANKA_051740	myb2 transcription factor, putative (Myb2)	530	0.05323	0.032	0.055	None	FALSE	FALSE	TRUE	1.77703	105	Schizont.R	TRUE	-0.526292	0.261393
PBANKA_051730	conserved Plasmodium protein, unknown function	656	0.06466	0.036	0.0415	None	FALSE	FALSE	TRUE	1.26482	78	Ring.R	FALSE	-0.52507	0.261649
PBANKA_061180	N-acetyltransferase, putative	14	0.05187	0.026	0.044	None	FALSE	FALSE	TRUE	2.0011	177.5	Ookinete.16h	FALSE	-0.524585	0.261905
PBANKA_102950	conserved Plasmodium protein, unknown function	215	0.09765	0.034	0.0685	None	FALSE	FALSE	FALSE	1.04336	280.6	Ookinete.24h	NA	-0.523683	0.262161
PBANKA_145780	ADP-ribosylation factor GTPase-activating protein, putative (ARFGAP)	252	0.04206	0.02	0.0185	4	FALSE	TRUE	TRUE	1.94734	183.5	Schizont.R	FALSE	-0.522355	0.262417
PBANKA_060560	conserved Plasmodium protein, unknown function	1580	0.04799	0.043	0.074	None	FALSE	FALSE	TRUE	1.81856	206.3	Schizont.R	NA	-0.520825	0.262673
PBANKA_093900	ion channel protein, putative	20	0.05708	0.026	0.017	None	FALSE	FALSE	TRUE	1.2266	121	Gametocyte	FALSE	-0.520537	0.262929
PBANKA_070410	ubiquitin conjugation factor E4 B, putative (UBE4B)	122	0.03728	0.014	0.013	None	FALSE	FALSE	FALSE	1.52763	129.9	Trophozoite.R	FALSE	-0.519124	0.263185
PBANKA_082160	conserved Plasmodium protein, unknown function	9	0.05958	0.032	0.048	None	FALSE	FALSE	TRUE	1.67323	88.2	Schizont.R	FALSE	-0.518405	0.263441
PBANKA_123160	transcription factor with AP2 domain(s), putative (ApiAP2)	1339	0.09195	0.057	0.127	None	FALSE	FALSE	FALSE	1.81546	338	Ring.R	FALSE	-0.517897	0.263697
PBANKA_132140	large ribosomal subunit nuclear export factor, putative (UIS20)	1401	0.13659	0.179	0.248	None	FALSE	FALSE	TRUE	1.67988	269	Ring.R	FALSE	-0.516421	0.263953
PBANKA_112730	conserved Plasmodium protein, unknown function	46	0.02556	0.021	0.0195	None	FALSE	FALSE	FALSE	1.45554	74.7	Trophozoite.R	FALSE	-0.515462	0.264209
PBANKA_112960	conserved Plasmodium protein, unknown function	124	0.04049	0.015	0.0235	None	FALSE	FALSE	FALSE	1.72754	266.6	Gametocyte.R	TRUE	-0.51528	0.264465
PBANKA_041820	ras-related protein RAB7, putative (RAB7)	189	0.01256	0.011	0.011	None	FALSE	FALSE	TRUE	2.20167	563.3	Schizont.R	FALSE	-0.514733	0.264721
PBANKA_145780	ADP-ribosylation factor GTPase-activating protein, putative (ARFGAP)	192	0.04206	0.018	0.0195	None	TRUE	FALSE	TRUE	1.94734	183.5	Schizont.R	FALSE	-0.512688	0.264977
PBANKA_132920	dynein beta chain, putative	2946	0.05703	0.081	0.104	4	FALSE	TRUE	TRUE	0.752747	12.2	Schizont.R	FALSE	-0.512561	0.265233
PBANKA_130440	allantoicase, putative	36	0.03239	0.044	0.059	None	FALSE	FALSE	TRUE	1.25768	69	Gametocyte.R	FALSE	-0.512555	0.265489
PBANKA_130440	allantoicase, putative	5	0.03239	0.06	0.0845	None	FALSE	FALSE	TRUE	1.25768	69	Gametocyte.R	FALSE	-0.511797	0.265745
PBANKA_091410	conserved Plasmodium protein, unknown function	940	0.15743	0.342	0.439	None	FALSE	FALSE	FALSE	1.10721	74.9	Schizont.R	NA	-0.510707	0.266001
PBANKA_145780	ADP-ribosylation factor GTPase-activating protein, putative (ARFGAP)	255	0.04206	0.021	0.0185	4	FALSE	TRUE	TRUE	1.94734	183.5	Schizont.R	FALSE	-0.509666	0.266257
PBANKA_134610	conserved Plasmodium protein, unknown function	9	0.14943	0.16	0.227	None	FALSE	FALSE	TRUE	1.7239	125.3	Ring.R	NA	-0.509426	0.266513
PBANKA_113440	conserved Plasmodium protein, unknown function	448	0.04563	0.019	0.0235	None	FALSE	FALSE	TRUE	1.8879	326	Ring.R	FALSE	-0.508785	0.266769
PBANKA_040910	pre-mRNA splicing factor, putative	205	0.11526	0.124	0.178	None	FALSE	FALSE	TRUE	1.66558	194.9	Trophozoite.R	FALSE	-0.50844	0.267025
PBANKA_050580	deoxyribose-phosphate aldolase, putative	247	0.07858	0.036	0.102	None	FALSE	FALSE	FALSE	1.94176	213	Ookinete.24h	FALSE	-0.508432	0.267281
PBANKA_113720	protein transport protein Sec24A, putative (SEC24A)	492	0.03756	0.018	0.0205	None	TRUE	FALSE	TRUE	1.99887	157.9	Schizont.R	TRUE	-0.508193	0.267537
PBANKA_103720	conserved Plasmodium protein, unknown function	287	0.11463	0.179	0.2485	None	FALSE	FALSE	TRUE	1.43297	115.1	Ookinete.16h	NA	-0.506826	0.267793
PBANKA_123880	karyopherin beta, putative	86	0.01174	0.009	0.008	None	TRUE	FALSE	TRUE	2.31806	900.9	Ring.R	FALSE	-0.505827	0.268049
PBANKA_071010	2-oxoglutarate dehydrogenase E1 component, putative	65	0.0243	0.011	0.015	None	FALSE	FALSE	FALSE	1.85491	168.8	Ookinete.16h.R	FALSE	-0.505807	0.268305
PBANKA_101900	conserved Plasmodium protein, unknown function	31	0.09194	0.081	0.16	None	FALSE	FALSE	FALSE	1.67269	349.3	Ookinete.16h	NA	-0.505782	0.268561
PBANKA_093120	heat shock protein 101 (HSP101)	355	0.02015	0.008	0.0085	None	TRUE	FALSE	FALSE	2.15891	386.8	Ring.R	TRUE	-0.505269	0.268817
PBANKA_052200	conserved Plasmodium protein, unknown function	379	0.05212	0.028	0.0645	1	FALSE	TRUE	FALSE	1.77924	177.9	Schizont	NA	-0.503868	0.269073
PBANKA_135630	conserved Plasmodium protein, unknown function	698	0.06013	0.016	0.0175	None	TRUE	FALSE	FALSE	1.549	121.7	Schizont.R	FALSE	-0.50386	0.269329
PBANKA_071480	nucleolar preribosomal assembly protein, putative	118	0.07075	0.057	0.0835	None	FALSE	FALSE	TRUE	1.43515	93.9	Ookinete.24h	FALSE	-0.503393	0.269585
PBANKA_135680	conserved Plasmodium protein, unknown function	3246	0.08719	0.189	0.255	None	FALSE	FALSE	TRUE	0.989005	146	Schizont.R	FALSE	-0.503289	0.269841
PBANKA_101780	conserved Plasmodium protein, unknown function	1167	0.08966	0.107	0.155	None	FALSE	FALSE	TRUE	1.38828	65.5	Trophozoite.R	NA	-0.502978	0.270097
PBANKA_030850	tyrosine kinase-like protein, putative (TKL1)	88	0.11618	0.036	0.0845	None	FALSE	FALSE	FALSE	1.78377	119.7	Ring.R	FALSE	-0.502427	0.270353
PBANKA_102840	60S ribosomal protein L10, putative	219	0.00539	0.005	0.005	None	FALSE	FALSE	TRUE	2.86225	1973.2	Ring	FALSE	-0.502294	0.270609
PBANKA_123150	ubiquitin carboxyl-terminal hydrolase 2, putative	698	0.04276	0.048	0.065	7	FALSE	TRUE	TRUE	1.66652	108.1	Trophozoite.R	TRUE	-0.502222	0.270865
PBANKA_132010	conserved Plasmodium protein, unknown function (UIS25)	748	0.10826	0.037	0.049	10	FALSE	TRUE	FALSE	0.880814	72.5	Gametocyte	NA	-0.500778	0.271121
PBANKA_070250	leucine--tRNA ligase, putative	237	0.10694	0.025	0.054	None	FALSE	FALSE	FALSE	1.47712	302.1	Ookinete.24h	TRUE	-0.499475	0.271377
PBANKA_130400	conserved Plasmodium protein, unknown function	268	0.07185	0.026	0.051	1	TRUE	TRUE	FALSE	1.61791	135	Schizont.R	FALSE	-0.499435	0.271633
PBANKA_051830	conserved Plasmodium protein, unknown function	513	0.15674	0.469	0.49	None	FALSE	FALSE	TRUE	1.07737	35.7	Trophozoite.R	NA	-0.499214	0.271889
PBANKA_101170	conserved Plasmodium protein, unknown function	277	0.11805	0.07	0.134	3	FALSE	TRUE	FALSE	1.15131	25.7	Gametocyte	NA	-0.499051	0.272145
PBANKA_140760	60S ribosomal protein L24, putative	106	0.0146	0.004	0.004	None	TRUE	FALSE	FALSE	2.79313	2548.3	Ring.R	FALSE	-0.498161	0.272401
PBANKA_121850	protein phosphatase inhibitor 2, putative	55	0.04407	0.009	0.007	None	FALSE	FALSE	TRUE	2.59318	1323.2	Gametocyte.R	TRUE	-0.498105	0.272657
PBANKA_134320	conserved Plasmodium protein, unknown function	1238	0.13361	0.058	0.098	None	FALSE	FALSE	TRUE	1.67394	200.7	Ookinete.16h.R	NA	-0.497631	0.272913
PBANKA_102490	DNA replication licensing factor MCM2, putative (MCM2)	14	0.0059	0.021	0.003	None	TRUE	FALSE	TRUE	1.59879	162	Schizont.R	FALSE	-0.497426	0.273169
PBANKA_090960	transcription factor with AP2 domain(s), putative (ApiAP2)	451	0.09773	0.102	0.1915	8	TRUE	TRUE	FALSE	1.34044	161.3	Ring.R	FALSE	-0.496067	0.273425
PBANKA_122050	conserved Plasmodium protein, unknown function	1124	0.09307	0.244	0.3105	None	FALSE	FALSE	TRUE	0.961421	170	Schizont.R	FALSE	-0.495134	0.273682
PBANKA_041610	dynein heavy chain, putative	3027	0.02155	0.062	0.0945	None	FALSE	FALSE	FALSE	0.709116	11.7	Schizont	FALSE	-0.494741	0.273938
PBANKA_060560	conserved Plasmodium protein, unknown function	1807	0.04799	0.038	0.059	None	FALSE	FALSE	TRUE	1.81856	206.3	Schizont.R	NA	-0.493981	0.274194
PBANKA_134140	conserved Plasmodium protein, unknown function	48	0.07502	0.036	0.0685	None	FALSE	FALSE	FALSE	1.15836	89	Gametocyte	NA	-0.493743	0.27445
PBANKA_041610	dynein heavy chain, putative	3978	0.02155	0.055	0.0555	None	FALSE	FALSE	TRUE	0.709116	11.7	Schizont	TRUE	-0.493215	0.274706
PBANKA_094230	radial spoke head protein, putative	557	0.10162	0.063	0.0745	None	FALSE	FALSE	TRUE	0.79588	41.7	Gametocyte	TRUE	-0.492364	0.274962
PBANKA_040620	conserved Plasmodium protein, unknown function	421	0.15672	0.183	0.258	4	FALSE	TRUE	TRUE	0.525045	7.1	Ookinete.16h	NA	-0.49177	0.275218
PBANKA_135020	conserved Plasmodium protein, unknown function	154	0.10863	0.081	0.171	None	FALSE	FALSE	FALSE	1.57113	138.9	Gametocyte.R	NA	-0.491065	0.275474
PBANKA_082300	ubiquitin-like protein, putative	716	0.09307	0.043	0.0935	None	FALSE	FALSE	TRUE	1.99468	237	Trophozoite.R	FALSE	-0.490265	0.27573
PBANKA_091080	conserved Plasmodium protein, unknown function	574	0.19672	0.119	0.2335	None	FALSE	FALSE	FALSE	0.568202	13.3	Gametocyte	NA	-0.490153	0.275986
PBANKA_121850	protein phosphatase inhibitor 2, putative	50	0.04407	0.009	0.0075	None	TRUE	FALSE	TRUE	2.59318	1323.2	Gametocyte.R	TRUE	-0.489291	0.276242
PBANKA_010970	SWI/SNF-related matrix-associated actin-dependent regulator of chromatin	181	0.08572	0.047	0.094	None	FALSE	FALSE	FALSE	1.67327	84	Ring.R	FALSE	-0.488698	0.276498
PBANKA_041490	dynein light intermediate chain 2, putative	693	0.09631	0.063	0.084	None	FALSE	FALSE	TRUE	1.17464	89.3	Ookinete.16h	TRUE	-0.488631	0.276754
PBANKA_145680	vacuolar-sorting protein SNF7, putative	228	0.02241	0.009	0.009	None	FALSE	FALSE	FALSE	2.17319	704.2	Ookinete.24h	FALSE	-0.488112	0.27701
PBANKA_111190	CDK-activating kinase assembly factor, putative (MAT1)	94	0.03167	0.015	0.0125	12	TRUE	TRUE	FALSE	1.72754	121.9	Ookinete.16h.R	TRUE	-0.486972	0.277266
PBANKA_050360	60S ribosomal protein L30e, putative	101	0.00409	0.004	0.004	None	FALSE	FALSE	FALSE	2.75262	2347.2	Ring.R	TRUE	-0.486703	0.277522
PBANKA_060430	conserved Plasmodium protein, unknown function	276	0.02196	0.01	0.0085	None	TRUE	FALSE	TRUE	2.51664	663.6	Trophozoite	FALSE	-0.4866	0.277778
PBANKA_061090	HSP40, subfamily A, putative	181	0.01006	0.008	0.005	8	TRUE	TRUE	FALSE	2.35145	751.1	Trophozoite.R	TRUE	-0.484763	0.278034
PBANKA_145780	ADP-ribosylation factor GTPase-activating protein, putative (ARFGAP)	214	0.04206	0.016	0.018	None	TRUE	FALSE	TRUE	1.94734	183.5	Schizont.R	FALSE	-0.484325	0.27829
PBANKA_130240	cleavage and polyadenylation specificity factor, putative	489	0.03738	0.017	0.016	None	FALSE	FALSE	FALSE	1.40312	89.5	Ring.R	TRUE	-0.483784	0.278546
PBANKA_110650	rhomboid protease ROM4 (ROM4)	141	0.04127	0.016	0.021	None	TRUE	FALSE	TRUE	2.08153	1006.9	Gametocyte.R	FALSE	-0.482651	0.278802
PBANKA_040110	serine/threonine protein kinase, putative (SRPK1)	280	0.08248	0.272	0.292	None	FALSE	FALSE	TRUE	1.82925	148.5	Ring.R	FALSE	-0.481534	0.279058
PBANKA_062130	conserved Plasmodium protein, unknown function	47	0.06504	0.066	0.1	1	TRUE	TRUE	TRUE	1.48216	177.6	Schizont.R	NA	-0.480876	0.279314
PBANKA_120220	U5 small nuclear ribonuclear protein, putative	750	0.02702	0.015	0.011	None	FALSE	FALSE	FALSE	1.5231	180.3	Trophozoite.R	FALSE	-0.480571	0.27957
PBANKA_132930	40S ribosomal protein S3, putative	203	0.0046	0.004	0.004	None	FALSE	FALSE	FALSE	2.75775	1660.8	Ring.R	FALSE	-0.479663	0.279826
PBANKA_130130	trailer hitch homolog, putative (CITH)	200	0.02186	0.018	0.012	None	FALSE	FALSE	TRUE	1.99917	180.1	Gametocyte	FALSE	-0.479255	0.280082
PBANKA_093350	rhomboid protease ROM1 (ROM1)	2	0.03309	0.022	0.025	1	NA	TRUE	TRUE	2.07004	689.6	Ookinete.24h	FALSE	-0.478647	0.280338
PBANKA_082300	ubiquitin-like protein, putative	690	0.09307	0.058	0.139	None	FALSE	FALSE	FALSE	1.99468	237	Trophozoite.R	FALSE	-0.478	0.280594
PBANKA_071720	conserved Plasmodium protein, unknown function	270	0.11359	0.058	0.123	None	FALSE	FALSE	FALSE	1.4257	80.2	Schizont.R	NA	-0.477721	0.28085
PBANKA_123880	karyopherin beta, putative	381	0.01174	0.007	0.007	None	FALSE	FALSE	FALSE	2.31806	900.9	Ring.R	FALSE	-0.477168	0.281106
PBANKA_080470	conserved Plasmodium protein, unknown function	1316	0.17341	0.306	0.34	None	FALSE	FALSE	TRUE	1.33846	70.6	Trophozoite.R	NA	-0.476728	0.281362
PBANKA_143090	conserved Plasmodium protein, unknown function	92	0.07595	0.058	0.126	None	FALSE	FALSE	FALSE	1.37832	41.7	Gametocyte	FALSE	-0.476651	0.281618
PBANKA_070570	conserved Plasmodium protein, unknown function	789	0.1852	0.365	0.3735	None	FALSE	FALSE	TRUE	1.7083	147.1	Ring.R	NA	-0.475647	0.281874
PBANKA_020310	phosphatidylinositol-4-phosphate 5-kinase, putative (PIP5K)	266	0.07186	0.069	0.1175	None	TRUE	FALSE	TRUE	1.76594	79.7	Schizont.R	FALSE	-0.475009	0.28213
PBANKA_132930	40S ribosomal protein S3, putative	210	0.0046	0.004	0.004	None	TRUE	FALSE	FALSE	2.75775	1660.8	Ring.R	FALSE	-0.474476	0.282386
PBANKA_133130	conserved Plasmodium protein, unknown function	1580	0.09985	0.108	0.157	6	FALSE	TRUE	TRUE	0.886747	14.7	Gametocyte	NA	-0.474094	0.282642
PBANKA_020300	chromatin assembly factor 1 protein WD40 domain, putative	23	0.02742	0.013	0.0155	None	TRUE	FALSE	TRUE	2.35927	614.1	Schizont.R	FALSE	-0.473894	0.282898
PBANKA_141580	conserved Plasmodium protein, unknown function	259	0.06022	0.042	0.0605	None	FALSE	FALSE	TRUE	1.3927	133.4	Trophozoite.R	NA	-0.472153	0.283154
PBANKA_082070	TLD domain-containing protein	818	0.07871	0.183	0.2725	None	FALSE	FALSE	FALSE	1.54593	97.3	Schizont.R	FALSE	-0.472139	0.28341
PBANKA_121020	PRE-binding protein, putative (PREBP)	925	0.03756	0.016	0.033	None	TRUE	FALSE	TRUE	2.63923	1456.9	Ring.R	FALSE	-0.471471	0.283666
PBANKA_140740	mRNA-decapping enzyme 2, putative (DCP2)	753	0.12449	0.058	0.127	None	FALSE	FALSE	FALSE	1.68619	160.6	Ring.R	FALSE	-0.471376	0.283922
PBANKA_021320	conserved Plasmodium protein, unknown function	1578	0.12751	0.07	0.115	3	FALSE	TRUE	FALSE	1.17026	111.2	Schizont.R	FALSE	-0.471035	0.284178
PBANKA_131790	conserved Plasmodium protein, unknown function	589	0.1347	0.367	0.3885	None	TRUE	FALSE	TRUE	1.42078	80.4	Ring.R	NA	-0.469932	0.284434
PBANKA_120570	conserved Plasmodium protein, unknown function	57	0.13731	0.086	0.1755	None	FALSE	FALSE	FALSE	1.87622	268.7	Ookinete.24h	NA	-0.469128	0.28469
PBANKA_121330	conserved Plasmodium protein, unknown function	899	0.12815	0.075	0.1535	None	FALSE	FALSE	FALSE	1.26007	148.4	Schizont	NA	-0.468626	0.284946
PBANKA_143610	heterochromatin protein 1, putative (HP1)	189	0.03964	0.021	0.014	None	TRUE	FALSE	TRUE	1.55449	279.3	Schizont.R	FALSE	-0.468013	0.285202
PBANKA_070440	alpha/beta hydrolase, putative	14	0.0568	0.059	0.105	None	FALSE	FALSE	FALSE	1.4624	200.3	Gametocyte.R	FALSE	-0.467904	0.285458
PBANKA_121470	conserved Plasmodium protein, unknown function	648	0.08485	0.047	0.113	None	FALSE	FALSE	FALSE	1.95765	130.1	Schizont.R	NA	-0.467853	0.285714
PBANKA_080410	conserved Plasmodium protein, unknown function	662	0.07849	0.142	0.194	3	TRUE	TRUE	TRUE	1.92993	604.3	Ring.R	NA	-0.467569	0.28597
PBANKA_133750	conserved Plasmodium protein, unknown function	3138	0.07401	0.125	0.167	7	FALSE	TRUE	TRUE	1.21748	67.4	Schizont.R	NA	-0.46667	0.286226
PBANKA_130700	conserved Plasmodium protein, unknown function	286	0.05212	0.019	0.0375	None	TRUE	FALSE	FALSE	1.85217	293.2	Schizont.R	NA	-0.465551	0.286482
PBANKA_120630	conserved Plasmodium protein, unknown function (UIS11)	2668	0.09034	0.041	0.1	None	FALSE	FALSE	FALSE	1.73806	195.1	Ring.R	FALSE	-0.46487	0.286738
PBANKA_072020	conserved Plasmodium protein, unknown function	7	0.04259	0.055	0.083	None	FALSE	FALSE	TRUE	1.63799	90.6	Ookinete.24h	NA	-0.464829	0.286994
PBANKA_080760	40S ribosomal protein S11, putative (RPS11)	20	0.01246	0.007	0.008	1	FALSE	TRUE	FALSE	2.90777	1918.6	Ring	TRUE	-0.464358	0.28725
PBANKA_102940	conserved Plasmodium protein, unknown function	137	0.03947	0.01	0.014	None	FALSE	FALSE	FALSE	2.19962	889.8	Gametocyte.R	NA	-0.462534	0.287506
PBANKA_130370	vesicle-associated membrane protein, putative	150	0.02551	0.019	0.022	None	FALSE	FALSE	TRUE	2.20398	214.2	Trophozoite	FALSE	-0.462306	0.287762
PBANKA_124030	conserved Plasmodium protein, unknown function	760	0.13814	0.038	0.0585	None	FALSE	FALSE	FALSE	0.89487	29.5	Trophozoite.R	NA	-0.462252	0.288018
PBANKA_124230	Hsc70-interacting protein,58 kDa phosphoprotein (HIP)	37	0.03063	0.015	0.0505	None	FALSE	FALSE	FALSE	2.42137	959.7	Ookinete.24h	NA	-0.462242	0.288274
PBANKA_120720	adenylate kinase, putative (AK1)	10	0.01503	0.009	0.011	None	FALSE	FALSE	FALSE	2.26924	311.9	Ring.R	FALSE	-0.46224	0.28853
PBANKA_145780	ADP-ribosylation factor GTPase-activating protein, putative (ARFGAP)	220	0.04206	0.018	0.0185	None	FALSE	FALSE	TRUE	1.94734	183.5	Schizont.R	FALSE	-0.461889	0.288786
PBANKA_132890	potassium channel, putative	1001	0.12196	0.126	0.215	None	FALSE	FALSE	FALSE	0.633468	16.7	Gametocyte	FALSE	-0.459379	0.289042
PBANKA_010330	conserved Plasmodium protein, unknown function	1356	0.13938	0.223	0.256	None	FALSE	FALSE	TRUE	1.72304	322.1	Ring.R	FALSE	-0.459278	0.289299
PBANKA_110900	RNA polymerase I, putative	2329	0.05743	0.092	0.1285	None	FALSE	FALSE	TRUE	1.45637	150.4	Ring.R	TRUE	-0.458753	0.289555
PBANKA_041730	AP-4 complex subunit epsilon, putative	460	0.08084	0.054	0.1055	None	TRUE	FALSE	FALSE	1.39707	84.1	Trophozoite.R	TRUE	-0.45858	0.289811
PBANKA_121900	heat shock protein 90, putative	415	0.09148	0.045	0.07	None	FALSE	FALSE	TRUE	1.89853	213.5	Ookinete.24h	FALSE	-0.458283	0.290067
PBANKA_010920	transcription elongation factor SPT5, putative (SPT5)	119	0.03695	0.021	0.01	None	FALSE	FALSE	TRUE	1.75372	111.5	Ring.R	FALSE	-0.458164	0.290323
PBANKA_060320	eukaryotic translation initiation factor 5A, putative (EIF5A)	15	0.00559	0.005	0.004	None	TRUE	FALSE	FALSE	2.7141	1763.1	Trophozoite	FALSE	-0.457999	0.290579
PBANKA_060160	conserved protein, unknown function	819	0.09524	0.206	0.2385	None	FALSE	FALSE	TRUE	2.00843	172.4	Schizont.R	FALSE	-0.457796	0.290835
PBANKA_111530	glideosome-associated protein 40, putative (GAP40)	412	0.02416	0.011	0.015	None	TRUE	FALSE	TRUE	2.57449	5743.8	Gametocyte.R	NA	-0.457182	0.291091
PBANKA_110300	serine/arginine-rich splicing factor 12, putative (SRSF12)	267	0.02699	0.024	0.0295	None	TRUE	FALSE	TRUE	2.05975	530.9	Ring.R	FALSE	-0.457164	0.291347
PBANKA_101440	acid phosphatase, putative	9	0.03981	0.055	0.054	None	FALSE	FALSE	TRUE	1.09517	62.3	Trophozoite.R	FALSE	-0.455936	0.291603
PBANKA_133750	conserved Plasmodium protein, unknown function	1405	0.07401	0.073	0.0965	None	FALSE	FALSE	TRUE	1.21748	67.4	Schizont.R	NA	-0.455197	0.291859
PBANKA_070450	E3 ubiquitin-protein ligase, putative	4879	0.08608	0.187	0.2345	None	FALSE	FALSE	TRUE	1.25406	183.1	Ring.R	FALSE	-0.455165	0.292115
PBANKA_050920	formin 2, putative	477	0.04384	0.068	0.111	None	FALSE	FALSE	TRUE	2.08894	201.4	Ring.R	FALSE	-0.453527	0.292371
PBANKA_081800	conserved Plasmodium protein, unknown function	392	0.0483	0.05	0.062	None	TRUE	FALSE	TRUE	1.08636	79.1	Schizont.R	NA	-0.453046	0.292627
PBANKA_132920	dynein beta chain, putative	3469	0.05703	0.061	0.0845	4	FALSE	TRUE	FALSE	0.752747	12.2	Schizont.R	FALSE	-0.452906	0.292883
PBANKA_134890	chaperone binding protein, putative	341	0.03034	0.015	0.022	None	TRUE	FALSE	FALSE	1.77887	330.2	Trophozoite.R	FALSE	-0.452652	0.293139
PBANKA_100340	lysine decarboxylase, putative (UIS14)	1064	0.04611	0.075	0.144	None	TRUE	FALSE	FALSE	1.28453	32.4	Ookinete.16h.R	FALSE	-0.451897	0.293395
PBANKA_093300	serine/threonine protein kinase, putative (CLK3)	536	0.04453	0.011	0.015	None	TRUE	FALSE	FALSE	1.99432	204.7	Schizont.R	TRUE	-0.451352	0.293651
PBANKA_130950	conserved Plasmodium protein, unknown function	23	0.05801	0.04	0.084	None	TRUE	FALSE	TRUE	2.16832	414.9	Trophozoite.R	NA	-0.451215	0.293907
PBANKA_121200	conserved Plasmodium protein, unknown function	1763	0.12402	0.106	0.1505	None	FALSE	FALSE	TRUE	1.11227	87	Schizont.R	NA	-0.451076	0.294163
PBANKA_072010	conserved Plasmodium protein, unknown function	3554	0.15521	0.287	0.371	3	FALSE	TRUE	TRUE	0.752048	36.8	Ookinete.16h	NA	-0.450287	0.294419
PBANKA_083250	conserved Plasmodium protein, unknown function	423	0.1666	0.396	0.382	None	FALSE	FALSE	TRUE	1.50546	86.2	Ookinete.16h.R	FALSE	-0.449789	0.294675
PBANKA_101170	conserved Plasmodium protein, unknown function	562	0.11805	0.169	0.2305	None	FALSE	FALSE	TRUE	1.15131	25.7	Gametocyte	NA	-0.449473	0.294931
PBANKA_122840	mannose-6-phosphate isomerase, putative	183	0.04677	0.026	0.063	None	FALSE	FALSE	FALSE	1.88291	230.1	Trophozoite.R	FALSE	-0.448928	0.295187
PBANKA_092580	conserved Plasmodium protein, unknown function	270	0.18733	0.062	0.1115	None	TRUE	FALSE	FALSE	0.799341	24.4	Schizont.R	NA	-0.448791	0.295443
PBANKA_135890	dynactin subunit 2, putative	81	0.10815	0.203	0.2685	2	FALSE	TRUE	TRUE	1.20003	45.1	Ookinete.16h.R	FALSE	-0.448303	0.295699
PBANKA_134890	chaperone binding protein, putative	272	0.03034	0.024	0.0165	None	FALSE	FALSE	TRUE	1.77887	330.2	Trophozoite.R	FALSE	-0.447846	0.295955
PBANKA_134320	conserved Plasmodium protein, unknown function	2285	0.13361	0.043	0.055	None	FALSE	FALSE	TRUE	1.67394	200.7	Ookinete.16h.R	NA	-0.447236	0.296211
PBANKA_145700	ubiquitin-conjugating enzyme E2, putative	132	0.08196	0.035	0.044	None	FALSE	FALSE	TRUE	1.41996	172.9	Schizont	FALSE	-0.447223	0.296467
PBANKA_051190	60S ribosomal protein L3, putative (RPL3)	13	0.01297	0.013	0.0085	5	TRUE	TRUE	TRUE	2.46901	1485.2	Ring.R	TRUE	-0.447195	0.296723
PBANKA_092580	conserved Plasmodium protein, unknown function	264	0.18733	0.068	0.119	1	TRUE	TRUE	FALSE	0.799341	24.4	Schizont.R	NA	-0.447093	0.296979
PBANKA_132010	conserved Plasmodium protein, unknown function (UIS25)	783	0.10826	0.07	0.07	2	FALSE	TRUE	TRUE	0.880814	72.5	Gametocyte	NA	-0.446298	0.297235
PBANKA_100310	pre-mRNA-processing-splicing factor 8, putative (PRPF8)	2	0.01595	0.053	0.076	None	FALSE	FALSE	TRUE	1.71322	128.3	Ring.R	FALSE	-0.445976	0.297491
PBANKA_110510	DNA mismatch repair protein MSH6, putative (MSH6)	20	0.01879	0.052	0.056	8	FALSE	TRUE	TRUE	1.43056	102.2	Schizont.R	FALSE	-0.444813	0.297747
PBANKA_082710	protein kinase, putative	1002	0.10492	0.03	0.045	None	FALSE	FALSE	FALSE	1.233	55.5	Gametocyte	FALSE	-0.443814	0.298003
PBANKA_113370	conserved Plasmodium protein, unknown function	120	0.11227	0.093	0.129	None	FALSE	FALSE	TRUE	1.57973	94.2	Schizont.R	NA	-0.443367	0.298259
PBANKA_071990	cdc2-related protein kinase 1 (CRK1)	393	0.06183	0.02	0.024	None	TRUE	FALSE	FALSE	1.4257	96.2	Ookinete.24h	TRUE	-0.443154	0.298515
PBANKA_040530	40S ribosomal protein S23, putative	113	0.00543	0.005	0.005	None	FALSE	FALSE	FALSE	2.66675	1555.4	Ring	TRUE	-0.44218	0.298771
PBANKA_142970	conserved Plasmodium protein, unknown function	543	0.04811	0.052	0.072	None	FALSE	FALSE	TRUE	1.70501	230.9	Trophozoite.R	FALSE	-0.440272	0.299027
PBANKA_120440	DNA/RNA-binding protein Alba 3, putative (ALBA3)	4	0.01278	0.009	0.01	None	TRUE	FALSE	TRUE	2.84634	3148.4	Trophozoite	FALSE	-0.439429	0.299283
PBANKA_134890	chaperone binding protein, putative	271	0.03034	0.025	0.018	None	FALSE	FALSE	TRUE	1.77887	330.2	Trophozoite.R	FALSE	-0.439285	0.299539
PBANKA_120630	conserved Plasmodium protein, unknown function (UIS11)	3535	0.09034	0.019	0.0275	None	FALSE	FALSE	FALSE	1.73806	195.1	Ring.R	TRUE	-0.439066	0.299795
PBANKA_136160	E1-E2 ATPase, putative	1550	0.10215	0.13	0.22	8	FALSE	TRUE	FALSE	0.913814	41.3	Gametocyte	FALSE	-0.439051	0.300051
PBANKA_021050	conserved Plasmodium protein, unknown function	1322	0.18366	0.057	0.097	None	FALSE	FALSE	FALSE	0.974177	34.7	Schizont.R	NA	-0.438866	0.300307
PBANKA_131920	AP-1 complex subunit gamma, putative	630	0.03803	0.018	0.0175	None	FALSE	FALSE	FALSE	1.7597	88.3	Trophozoite.R	FALSE	-0.438139	0.300563
PBANKA_093720.2	asparagine-rich antigen, putative	969	0.06959	0.046	0.0575	None	NA	FALSE	TRUE	1.62118	304.4	Trophozoite.R	FALSE	-0.438015	0.300819
PBANKA_132020	conserved Plasmodium protein, unknown function	2263	0.06414	0.037	0.0345	None	FALSE	FALSE	TRUE	1.50786	96.3	Schizont.R	FALSE	-0.437567	0.301075
PBANKA_114280	conserved Plasmodium protein, unknown function	117	0.08343	0.013	0.012	None	FALSE	FALSE	FALSE	2.05633	309.4	Trophozoite.R	NA	-0.437555	0.301331
PBANKA_093720.2	asparagine-rich antigen, putative	305	0.06959	0.049	0.0775	None	NA	FALSE	TRUE	1.62118	304.4	Trophozoite.R	FALSE	-0.436958	0.301587
PBANKA_110300	serine/arginine-rich splicing factor 12, putative (SRSF12)	269	0.02699	0.025	0.0295	None	TRUE	FALSE	TRUE	2.05975	530.9	Ring.R	FALSE	-0.436584	0.301843
PBANKA_020300	chromatin assembly factor 1 protein WD40 domain, putative	441	0.02742	0.015	0.014	None	FALSE	FALSE	TRUE	2.35927	614.1	Schizont.R	FALSE	-0.436303	0.302099
PBANKA_081620	ribonuclease H2 subunit C, putative	9	0.10381	0.037	0.064	None	FALSE	FALSE	TRUE	1.78009	301.5	Ookinete.24h	FALSE	-0.434659	0.302355
PBANKA_143110	conserved Plasmodium protein, unknown function	491	0.17612	0.389	0.358	None	FALSE	FALSE	TRUE	1.89034	104.7	Schizont.R	NA	-0.433237	0.302611
PBANKA_102840	60S ribosomal protein L10, putative	215	0.00539	0.005	0.005	None	TRUE	FALSE	FALSE	2.86225	1973.2	Ring	FALSE	-0.432571	0.302867
PBANKA_060430	conserved Plasmodium protein, unknown function	289	0.02196	0.016	0.011	1	TRUE	TRUE	TRUE	2.51664	663.6	Trophozoite	FALSE	-0.431763	0.303123
PBANKA_102490	DNA replication licensing factor MCM2, putative (MCM2)	149	0.0059	0.023	0.003	None	FALSE	FALSE	TRUE	1.59879	162	Schizont.R	FALSE	-0.431584	0.303379
PBANKA_092720	conserved Plasmodium protein, unknown function	298	0.10384	0.19	0.24	None	FALSE	FALSE	TRUE	1.38471	107	Ring.R	NA	-0.431501	0.303635
PBANKA_145780	ADP-ribosylation factor GTPase-activating protein, putative (ARFGAP)	259	0.04206	0.022	0.0205	None	TRUE	FALSE	TRUE	1.94734	183.5	Schizont.R	FALSE	-0.431288	0.303891
PBANKA_092300	DNA-directed RNA polymerase, putative (mtRNAP)	1189	0.03419	0.014	0.015	None	FALSE	FALSE	FALSE	1.77285	134.5	Ookinete.16h	TRUE	-0.431075	0.304147
PBANKA_092890	conserved protein, unknown function	2	0.11807	0.329	0.309	None	FALSE	FALSE	TRUE	2.23805	663	Ookinete.24h	FALSE	-0.430405	0.304403
PBANKA_080630	P-type ATPase, putative	1214	0.03789	0.072	0.069	7	TRUE	TRUE	TRUE	1.01379	24.3	Trophozoite	FALSE	-0.429969	0.304659
PBANKA_041790	conserved Plasmodium protein, unknown function	150	0.08796	0.041	0.032	None	FALSE	FALSE	TRUE	1.35025	41.3	Schizont.R	NA	-0.42916	0.304916
PBANKA_110940	phosphatidylinositol 4-kinase, putative (PI4K)	536	0.06091	0.074	0.099	None	FALSE	FALSE	TRUE	1.30428	54.9	Ring.R	FALSE	-0.428907	0.305172
PBANKA_136290	lysine--tRNA ligase, putative (KRS1)	114	0.02801	0.012	0.012	None	FALSE	FALSE	FALSE	1.92674	151.1	Trophozoite.R	FALSE	-0.427298	0.305428
PBANKA_050660	serine/arginine-rich splicing factor 4, putative (SRSF4)	217	0.09061	0.073	0.1155	None	FALSE	FALSE	TRUE	2.24203	304.1	Schizont.R	FALSE	-0.427055	0.305684
PBANKA_020300	chromatin assembly factor 1 protein WD40 domain, putative	437	0.02742	0.013	0.013	None	FALSE	FALSE	TRUE	2.35927	614.1	Schizont.R	FALSE	-0.426595	0.30594
PBANKA_040930	phosphatidylinositol 3- and 4-kinase, putative	558	0.03201	0.062	0.0955	None	FALSE	FALSE	TRUE	1.72245	125.3	Trophozoite.R	FALSE	-0.42465	0.306196
PBANKA_050680	conserved Plasmodium protein, unknown function	667	0.05132	0.125	0.156	None	FALSE	FALSE	TRUE	1.15534	84.7	Trophozoite.R	FALSE	-0.424494	0.306452
PBANKA_145780	ADP-ribosylation factor GTPase-activating protein, putative (ARFGAP)	256	0.04206	0.021	0.019	None	TRUE	FALSE	TRUE	1.94734	183.5	Schizont.R	FALSE	-0.423455	0.306708
PBANKA_112690	eukaryotic translation initiation factor 2-alpha kinase (PK4)	1848	0.08465	0.043	0.042	None	TRUE	FALSE	TRUE	1.48287	147.3	Ring.R	FALSE	-0.423155	0.306964
PBANKA_100580	conserved Plasmodium protein, unknown function	466	0.09403	0.027	0.033	None	FALSE	FALSE	FALSE	1.34439	36.2	Gametocyte	NA	-0.421801	0.30722
PBANKA_135790	conserved Plasmodium protein, unknown function	126	0.08219	0.052	0.101	None	FALSE	FALSE	FALSE	1.51255	188.3	Gametocyte.R	NA	-0.420616	0.307476
PBANKA_135210	conserved Plasmodium protein, unknown function	10	0.06445	0.029	0.026	3	FALSE	TRUE	TRUE	1.75587	497.7	Gametocyte.R	FALSE	-0.420587	0.307732
PBANKA_130530	FACT complex subunit SSRP1, putative (FACT-S)	146	0.02228	0.016	0.015	None	FALSE	FALSE	FALSE	1.74312	179.4	Trophozoite.R	TRUE	-0.420144	0.307988
PBANKA_102090	ERAD-associated E3 ubiquitin-protein ligase HRD1, putative (HRD1)	455	0.04649	0.021	0.0205	None	TRUE	FALSE	TRUE	1.86658	463.4	Ookinete.24h	FALSE	-0.419772	0.308244
PBANKA_040600	conserved Plasmodium protein, unknown function	17	0.1117	0.036	0.0545	None	TRUE	FALSE	FALSE	1.59329	143.3	Schizont.R	NA	-0.419457	0.3085
PBANKA_132010	conserved Plasmodium protein, unknown function (UIS25)	367	0.10826	0.155	0.239	None	FALSE	FALSE	FALSE	0.880814	72.5	Gametocyte	NA	-0.418958	0.308756
PBANKA_130700	conserved Plasmodium protein, unknown function	281	0.05212	0.016	0.0195	None	TRUE	FALSE	FALSE	1.85217	293.2	Schizont.R	NA	-0.418171	0.309012
PBANKA_130530	FACT complex subunit SSRP1, putative (FACT-S)	140	0.02228	0.015	0.015	None	FALSE	FALSE	FALSE	1.74312	179.4	Trophozoite.R	TRUE	-0.418075	0.309268
PBANKA_120590	transcription factor with AP2 domain(s), putative (ApiAP2)	837	0.05472	0.028	0.0175	None	TRUE	FALSE	TRUE	1.6331	120.3	Schizont.R	FALSE	-0.417728	0.309524
PBANKA_071100	conserved Plasmodium protein, unknown function	137	0.16739	0.177	0.212	None	FALSE	FALSE	TRUE	1.25042	86.5	Ookinete.24h	FALSE	-0.417722	0.30978
PBANKA_134320	conserved Plasmodium protein, unknown function	2265	0.13361	0.077	0.108	None	FALSE	FALSE	TRUE	1.67394	200.7	Ookinete.16h.R	NA	-0.417481	0.310036
PBANKA_061580	exported serine/threonine protein kinase (EST)	206	0.16389	0.092	0.1165	None	FALSE	FALSE	TRUE	0.973128	55.7	Schizont.R	NA	-0.417234	0.310292
PBANKA_101950	60S ribosomal protein L5, putative	126	0.01646	0.006	0.0085	None	FALSE	FALSE	FALSE	2.67241	1527.3	Ring.R	TRUE	-0.416742	0.310548
PBANKA_070600	Fe-S cluster assembly protein DRE2, putative (DRE2)	160	0.07081	0.043	0.066	None	FALSE	FALSE	TRUE	1.80584	240	Ookinete.24h	FALSE	-0.416467	0.310804
PBANKA_083120	diacylglycerol kinase, putative	1051	0.09667	0.093	0.1355	None	TRUE	FALSE	TRUE	1.42732	224.9	Schizont	TRUE	-0.415966	0.31106
PBANKA_142620	CCR4-associated factor 1, putative (CAF1)	748	0.12245	0.221	0.258	None	TRUE	FALSE	TRUE	1.92916	251.4	Ring.R	NA	-0.415568	0.311316
PBANKA_132240	exonuclease V, mitochondrial, putative	43	0.02858	0.035	0.0385	None	FALSE	FALSE	TRUE	1.75529	94.2	Schizont.R	FALSE	-0.414194	0.311572
PBANKA_124300	palmitoyltransferase (DHHC7)	383	0.07529	0.029	0.0425	None	TRUE	FALSE	TRUE	2.09114	457.8	Ookinete.24h	FALSE	-0.413391	0.311828
PBANKA_120350	conserved Plasmodium protein, unknown function	287	0.19501	0.21	0.314	None	FALSE	FALSE	FALSE	0.829304	59.1	Gametocyte	NA	-0.413246	0.312084
PBANKA_050400	tRNA methyltransferase, putative	585	0.14242	0.049	0.104	None	FALSE	FALSE	FALSE	1.70939	79	Ookinete.16h	TRUE	-0.412911	0.31234
PBANKA_092520	calcium-dependent protein kinase 7 (CDPK7)	1295	0.04558	0.087	0.1155	None	FALSE	FALSE	TRUE	1.59273	174.3	Ring.R	FALSE	-0.411536	0.312596
PBANKA_142000	conserved Plasmodium protein, unknown function	107	0.06277	0.029	0.035	None	FALSE	FALSE	TRUE	2.03811	178	Trophozoite	NA	-0.410144	0.312852
PBANKA_071210	DNA helicase, putative	879	0.03582	0.017	0.02	None	FALSE	FALSE	FALSE	1.75128	218.3	Schizont.R	TRUE	-0.410132	0.313108
PBANKA_133940	micro-fibrillar-associated protein, putative	405	0.04974	0.02	0.027	None	FALSE	FALSE	FALSE	1.97739	155.8	Trophozoite.R	TRUE	-0.409282	0.313364
PBANKA_110520	conserved Plasmodium protein, unknown function	158	0.03567	0.019	0.0165	5	FALSE	TRUE	FALSE	1.77012	178.5	Gametocyte.R	FALSE	-0.407926	0.31362
PBANKA_133280	biotin carboxylase subunit of acetyl CoA carboxylase, putative (ACC)	2566	0.08306	0.12	0.208	None	FALSE	FALSE	FALSE	0.890065	16.8	Ookinete.16h.R	TRUE	-0.407852	0.313876
PBANKA_136160	E1-E2 ATPase, putative	497	0.10215	0.073	0.1235	1	FALSE	TRUE	FALSE	0.913814	41.3	Gametocyte	FALSE	-0.407592	0.314132
PBANKA_145330	acyl-CoA synthetase, putative	305	0.04853	0.053	0.1025	None	TRUE	FALSE	TRUE	2.21037	326	Gametocyte.R	TRUE	-0.406298	0.314388
PBANKA_124100	ADP-ribosylation factor GTPase-activating protein, putative (ARF-GAP)	273	0.12691	0.194	0.225	None	NA	FALSE	TRUE	1.78283	218.4	Ookinete.16h	FALSE	-0.40593	0.314644
PBANKA_040380	conserved Plasmodium membrane protein, unknown function	93	0.06219	0.04	0.081	None	FALSE	FALSE	TRUE	2.2759	541.3	Trophozoite.R	NA	-0.405845	0.3149
PBANKA_051960	conserved Plasmodium protein, unknown function	156	0.04173	0.026	0.046	None	NA	FALSE	FALSE	1.57398	104.1	Trophozoite	NA	-0.405588	0.315156
PBANKA_093720.2	asparagine-rich antigen, putative	965	0.06959	0.046	0.051	None	NA	FALSE	TRUE	1.62118	304.4	Trophozoite.R	FALSE	-0.405112	0.315412
PBANKA_133940	micro-fibrillar-associated protein, putative	406	0.04974	0.018	0.0235	None	FALSE	FALSE	FALSE	1.97739	155.8	Trophozoite.R	TRUE	-0.405039	0.315668
PBANKA_020300	chromatin assembly factor 1 protein WD40 domain, putative	50	0.02742	0.011	0.0135	8	TRUE	TRUE	FALSE	2.35927	614.1	Schizont.R	TRUE	-0.404663	0.315924
PBANKA_111530	glideosome-associated protein 40, putative (GAP40)	456	0.02416	0.014	0.016	None	TRUE	FALSE	TRUE	2.57449	5743.8	Gametocyte.R	NA	-0.404227	0.31618
PBANKA_030800	ras-related protein Rab-5A, putative (RAB5a)	217	0.05185	0.063	0.081	3	TRUE	TRUE	TRUE	1.75511	147.2	Schizont.R	FALSE	-0.404113	0.316436
PBANKA_112250	conserved Plasmodium protein, unknown function	103	0.0469	0.023	0.016	None	TRUE	FALSE	TRUE	1.65479	86.1	Ookinete.16h.R	TRUE	-0.403139	0.316692
PBANKA_100910	ataxin-2 like protein, putative	308	0.05253	0.032	0.0325	None	NA	FALSE	TRUE	1.87282	134.6	Trophozoite.R	FALSE	-0.402147	0.316948
PBANKA_071190	heat shock protein 70 (HSP70)	523	0.00474	0.003	0.003	None	TRUE	FALSE	FALSE	3.30775	6759.8	Ookinete.24h	TRUE	-0.40206	0.317204
PBANKA_113980	nuclear fusion protein (GEX1)	651	0.09935	0.17	0.205	None	FALSE	FALSE	TRUE	0.838849	48.3	Gametocyte	NA	-0.401746	0.31746
PBANKA_130130	trailer hitch homolog, putative (CITH)	93	0.02186	0.017	0.011	None	FALSE	FALSE	TRUE	1.99917	180.1	Gametocyte	FALSE	-0.401407	0.317716
PBANKA_051730	conserved Plasmodium protein, unknown function	655	0.06466	0.044	0.0415	None	FALSE	FALSE	TRUE	1.26482	78	Ring.R	FALSE	-0.401151	0.317972
PBANKA_092990	heat shock protein 90, putative	177	0.0377	0.017	0.015	None	FALSE	FALSE	FALSE	1.64071	111.9	Trophozoite.R	TRUE	-0.400355	0.318228
PBANKA_120440	DNA/RNA-binding protein Alba 3, putative (ALBA3)	3	0.01278	0.01	0.01	None	TRUE	FALSE	TRUE	2.84634	3148.4	Trophozoite	FALSE	-0.400322	0.318484
PBANKA_142520	sporozoite surface protein 3, putative (SSP3)	434	0.12853	0.169	0.243	None	FALSE	FALSE	FALSE	1.3075	72.1	Ookinete.24h	NA	-0.399632	0.31874
PBANKA_136030	DNA/RNA-binding protein Alba 4, putative (ALBA4)	119	0.01955	0.011	0.011	None	TRUE	FALSE	FALSE	2.11444	715.6	Ring.R	NA	-0.399273	0.318996
PBANKA_144150	conserved Plasmodium protein, unknown function	62	0.06633	0.081	0.109	None	FALSE	FALSE	TRUE	1.69329	192.4	Ookinete.24h	FALSE	-0.398773	0.319252
PBANKA_120590	transcription factor with AP2 domain(s), putative (ApiAP2)	861	0.05472	0.018	0.017	None	TRUE	FALSE	FALSE	1.6331	120.3	Schizont.R	FALSE	-0.398519	0.319508
PBANKA_082070	TLD domain-containing protein	302	0.07871	0.04	0.08	None	FALSE	FALSE	FALSE	1.54593	97.3	Schizont.R	FALSE	-0.398211	0.319764
PBANKA_112380	conserved Plasmodium protein, unknown function	338	0.06249	0.033	0.04	None	FALSE	FALSE	FALSE	1.09342	120.9	Gametocyte.R	TRUE	-0.398097	0.32002
PBANKA_090960	transcription factor with AP2 domain(s), putative (ApiAP2)	355	0.09773	0.137	0.178	None	FALSE	FALSE	TRUE	1.34044	161.3	Ring.R	FALSE	-0.397584	0.320276
PBANKA_135640	DNA repair protein RAD5, putative (RAD5)	147	0.05707	0.031	0.0275	None	FALSE	FALSE	FALSE	1.18469	40.5	Gametocyte.R	FALSE	-0.397512	0.320533
PBANKA_060480	eukaryotic translation initiation factor 3 subunit 8, putative	14	0.02927	0.051	0.059	None	TRUE	FALSE	TRUE	1.62066	351.1	Ring.R	FALSE	-0.397445	0.320789
PBANKA_111520	conserved Plasmodium protein, unknown function	465	0.08565	0.125	0.199	None	FALSE	FALSE	FALSE	1.73712	136.3	Gametocyte.R	FALSE	-0.397329	0.321045
PBANKA_071190	heat shock protein 70 (HSP70)	553	0.00474	0.003	0.003	None	TRUE	FALSE	FALSE	3.30775	6759.8	Ookinete.24h	TRUE	-0.397054	0.321301
PBANKA_031600	replication factor C subunit 1, putative	827	0.04137	0.027	0.0155	None	FALSE	FALSE	TRUE	1.8109	184.8	Schizont.R	FALSE	-0.396309	0.321557
PBANKA_092640	serine/threonine protein kinase, putative	246	0.10966	0.268	0.2945	None	FALSE	FALSE	TRUE	1.02288	24	Schizont.R	FALSE	-0.395673	0.321813
PBANKA_111520	conserved Plasmodium protein, unknown function	415	0.08565	0.134	0.19	None	FALSE	FALSE	TRUE	1.73712	136.3	Gametocyte.R	FALSE	-0.395064	0.322069
PBANKA_111530	glideosome-associated protein 40, putative (GAP40)	448	0.02416	0.014	0.015	None	TRUE	FALSE	TRUE	2.57449	5743.8	Gametocyte.R	NA	-0.393852	0.322325
PBANKA_130400	conserved Plasmodium protein, unknown function	440	0.07185	0.054	0.105	11	TRUE	TRUE	FALSE	1.61791	135	Schizont.R	FALSE	-0.393713	0.322581
PBANKA_122420	DnaJ protein, putative	615	0.08656	0.124	0.1855	2	FALSE	TRUE	TRUE	1.91142	660.4	Ring.R	TRUE	-0.393684	0.322837
PBANKA_010330	conserved Plasmodium protein, unknown function	236	0.13938	0.147	0.2145	None	FALSE	FALSE	FALSE	1.72304	322.1	Ring.R	FALSE	-0.393494	0.323093
PBANKA_101670	conserved Plasmodium protein, unknown function	244	0.0248	0.013	0.018	None	FALSE	FALSE	TRUE	2.81491	1591.5	Schizont.R	FALSE	-0.393359	0.323349
PBANKA_132010	conserved Plasmodium protein, unknown function (UIS25)	781	0.10826	0.068	0.049	2	FALSE	TRUE	TRUE	0.880814	72.5	Gametocyte	NA	-0.392866	0.323605
PBANKA_134320	conserved Plasmodium protein, unknown function	1876	0.13361	0.217	0.2955	None	FALSE	FALSE	FALSE	1.67394	200.7	Ookinete.16h.R	NA	-0.392391	0.323861
PBANKA_133120	rab GTPase activator, putative	657	0.04752	0.163	0.1925	None	FALSE	FALSE	TRUE	1.50106	127	Schizont.R	FALSE	-0.392254	0.324117
PBANKA_050970	conserved Plasmodium protein, unknown function	3247	0.14822	0.158	0.184	None	FALSE	FALSE	TRUE	0.755182	15.7	Schizont.R	NA	-0.391965	0.324373
PBANKA_031540	pre-mRNA-processing protein 45, putative (PRP45)	230	0.02618	0.021	0.0175	None	TRUE	FALSE	TRUE	1.83916	195.1	Ring.R	TRUE	-0.391898	0.324629
PBANKA_112380	conserved Plasmodium protein, unknown function	154	0.06249	0.049	0.0765	None	FALSE	FALSE	FALSE	1.09342	120.9	Gametocyte.R	FALSE	-0.391598	0.324885
PBANKA_134150	RNA-binding protein, putative	410	0.06171	0.03	0.0605	None	FALSE	FALSE	FALSE	1.76268	167.5	Trophozoite.R	NA	-0.391151	0.325141
PBANKA_094270	chromatin remodeling protein, putative (SNF2L)	722	0.03833	0.019	0.011	None	TRUE	FALSE	FALSE	1.6464	246.3	Schizont.R	FALSE	-0.390933	0.325397
PBANKA_061090	HSP40, subfamily A, putative	76	0.01006	0.008	0.0045	None	FALSE	FALSE	FALSE	2.35145	751.1	Trophozoite.R	TRUE	-0.390254	0.325653
PBANKA_142220	zinc transporter, putative	502	0.06155	0.026	0.017	None	TRUE	FALSE	FALSE	1.42894	147.5	Trophozoite.R	FALSE	-0.389495	0.325909
PBANKA_060740	conserved Plasmodium protein, unknown function	650	0.03525	0.059	0.081	None	FALSE	FALSE	TRUE	1.84011	247.4	Schizont.R	NA	-0.389477	0.326165
PBANKA_083110	conserved Plasmodium protein, unknown function	476	0.1144	0.052	0.062	None	NA	FALSE	TRUE	1.70184	75.8	Ookinete.16h	FALSE	-0.387657	0.326421
PBANKA_132220	spindle assembly abnormal protein 4, putative (SAS4)	380	0.12276	0.341	0.367	None	FALSE	FALSE	TRUE	0.913814	60.6	Schizont.R	NA	-0.387613	0.326677
PBANKA_130460	adaptor complexes medium subunit family	439	0.15953	0.31	0.371	11	FALSE	TRUE	TRUE	1.12769	37.8	Trophozoite.R	TRUE	-0.387129	0.326933
PBANKA_082840	conserved Plasmodium protein, unknown function	344	0.09788	0.036	0.0735	None	FALSE	FALSE	FALSE	1.66932	228.1	Schizont	FALSE	-0.386295	0.327189
PBANKA_121900	heat shock protein 90, putative	411	0.09148	0.045	0.059	None	FALSE	FALSE	TRUE	1.89853	213.5	Ookinete.24h	FALSE	-0.385951	0.327445
PBANKA_091250	conserved Plasmodium protein, unknown function	459	0.21165	0.198	0.2715	None	FALSE	FALSE	FALSE	1.65849	393.3	Gametocyte	NA	-0.385898	0.327701
PBANKA_131240	conserved Plasmodium protein, unknown function	18	0.09879	0.045	0.07	None	FALSE	FALSE	TRUE	1.73878	303.2	Ookinete.24h	NA	-0.383871	0.327957
PBANKA_101970	conserved Plasmodium protein, unknown function	414	0.07445	0.101	0.1585	None	FALSE	FALSE	FALSE	1.93902	227.4	Ring.R	NA	-0.382719	0.328213
PBANKA_123650	conserved Plasmodium protein, unknown function, fragment	56	0.08521	0.073	0.0675	None	FALSE	FALSE	TRUE	0.961421	25.2	Schizont.R	NA	-0.38269	0.328469
PBANKA_136210	tyrosine kinase-like protein, putative (TKL3)	1079	0.05475	0.056	0.05	None	FALSE	FALSE	TRUE	1.27531	58.2	Schizont.R	FALSE	-0.382282	0.328725
PBANKA_145680	vacuolar-sorting protein SNF7, putative	215	0.02241	0.016	0.013	None	TRUE	FALSE	TRUE	2.17319	704.2	Ookinete.24h	FALSE	-0.382248	0.328981
PBANKA_133710	splicing factor 1, putative (SF1)	569	0.05169	0.015	0.0155	None	FALSE	FALSE	FALSE	1.87907	246.1	Ring.R	TRUE	-0.38217	0.329237
PBANKA_071190	heat shock protein 70 (HSP70)	47	0.00474	0.003	0.003	None	FALSE	FALSE	FALSE	3.30775	6759.8	Ookinete.24h	TRUE	-0.382099	0.329493
PBANKA_114240	nucleoside diphosphate kinase b, putative	110	0.02266	0.011	0.012	None	TRUE	FALSE	FALSE	2.14161	374	Schizont	TRUE	-0.381905	0.329749
PBANKA_113160	DNA replication licensing factor MCM6, putative (MCM6)	44	0.01411	0.056	0.056	2	FALSE	TRUE	TRUE	1.58149	144.4	Schizont.R	FALSE	-0.380497	0.330005
PBANKA_071210	DNA helicase, putative	880	0.03582	0.018	0.019	None	FALSE	FALSE	FALSE	1.75128	218.3	Schizont.R	TRUE	-0.380426	0.330261
PBANKA_122610	conserved Plasmodium protein, unknown function	5270	0.13705	0.047	0.0775	None	FALSE	FALSE	FALSE	1.68979	83.2	Ookinete.16h	NA	-0.379926	0.330517
PBANKA_132010	conserved Plasmodium protein, unknown function (UIS25)	357	0.10826	0.19	0.249	None	FALSE	FALSE	TRUE	0.880814	72.5	Gametocyte	NA	-0.379715	0.330773
PBANKA_071190	heat shock protein 70 (HSP70)	48	0.00474	0.003	0.003	None	FALSE	FALSE	FALSE	3.30775	6759.8	Ookinete.24h	TRUE	-0.379615	0.331029
PBANKA_093960	polyadenylate-binding protein-interacting protein 1, putative (PAIP1)	1831	0.08008	0.089	0.119	2	FALSE	TRUE	TRUE	1.87795	412.8	Ring.R	NA	-0.379532	0.331285
PBANKA_132010	conserved Plasmodium protein, unknown function (UIS25)	193	0.10826	0.061	0.0755	8	FALSE	TRUE	FALSE	0.880814	72.5	Gametocyte	NA	-0.378761	0.331541
PBANKA_082840	conserved Plasmodium protein, unknown function	11	0.09788	0.041	0.063	None	TRUE	FALSE	FALSE	1.66932	228.1	Schizont	FALSE	-0.377233	0.331797
PBANKA_081090	FHA domain protein, putative	811	0.07443	0.039	0.042	None	FALSE	FALSE	TRUE	1.64591	86.5	Ookinete.16h.R	FALSE	-0.376922	0.332053
PBANKA_081890	heat shock protein 70, putative	514	0.01093	0.006	0.006	None	TRUE	FALSE	FALSE	2.80388	1170	Schizont.R	TRUE	-0.376243	0.332309
PBANKA_145280	cell cycle control protein, putative	101	0.06202	0.218	0.2335	None	FALSE	FALSE	TRUE	1.89207	157.8	Ookinete.24h	FALSE	-0.375807	0.332565
PBANKA_130130	trailer hitch homolog, putative (CITH)	252	0.02186	0.017	0.014	None	TRUE	FALSE	FALSE	1.99917	180.1	Gametocyte	FALSE	-0.37519	0.332821
PBANKA_050660	serine/arginine-rich splicing factor 4, putative (SRSF4)	212	0.09061	0.078	0.1125	2	TRUE	TRUE	TRUE	2.24203	304.1	Schizont.R	FALSE	-0.374968	0.333077
PBANKA_145890	clathrin coat assembly protein AP180, putative	165	0.06742	0.018	0.0115	None	FALSE	FALSE	FALSE	1.93526	131	Ring.R	FALSE	-0.374559	0.333333
PBANKA_134580	conserved Plasmodium protein, unknown function	42	0.0884	0.035	0.053	None	TRUE	FALSE	TRUE	2.26647	1503.3	Ookinete.24h	NA	-0.374269	0.333589
PBANKA_130100	conserved protein, unknown function	605	0.12666	0.057	0.1055	None	FALSE	FALSE	FALSE	1.49762	70.5	Trophozoite.R	FALSE	-0.374261	0.333845
PBANKA_135930	conserved Plasmodium protein, unknown function	1762	0.0724	0.082	0.0855	None	TRUE	FALSE	TRUE	0.788875	55.4	Trophozoite.R	FALSE	-0.374143	0.334101
PBANKA_111230	ras-related protein Rab-1B, putative (RAB1b)	5	0.01067	0.008	0.008	None	FALSE	FALSE	FALSE	2.46516	430	Schizont.R	FALSE	-0.373047	0.334357
PBANKA_071190	heat shock protein 70 (HSP70)	92	0.00474	0.003	0.003	None	TRUE	FALSE	FALSE	3.30775	6759.8	Ookinete.24h	TRUE	-0.37218	0.334869
PBANKA_071190	heat shock protein 70 (HSP70)	95	0.00474	0.003	0.003	None	TRUE	FALSE	FALSE	3.30775	6759.8	Ookinete.24h	TRUE	-0.37218	0.334869
PBANKA_010760	conserved Plasmodium protein, unknown function	230	0.05858	0.067	0.069	None	FALSE	FALSE	TRUE	1.19916	67.3	Schizont.R	NA	-0.371436	0.335125
PBANKA_130400	conserved Plasmodium protein, unknown function	265	0.07185	0.043	0.0765	6	TRUE	TRUE	FALSE	1.61791	135	Schizont.R	FALSE	-0.370744	0.335381
PBANKA_060430	conserved Plasmodium protein, unknown function	16	0.02196	0.015	0.011	None	FALSE	FALSE	TRUE	2.51664	663.6	Trophozoite	FALSE	-0.370058	0.335637
PBANKA_071190	heat shock protein 70 (HSP70)	342	0.00474	0.003	0.003	None	TRUE	FALSE	FALSE	3.30775	6759.8	Ookinete.24h	TRUE	-0.369707	0.335893
PBANKA_120210	conserved Plasmodium protein, unknown function	1025	0.07066	0.145	0.175	2	FALSE	TRUE	TRUE	1.35315	159.1	Trophozoite.R	FALSE	-0.368779	0.33615
PBANKA_031540	pre-mRNA-processing protein 45, putative (PRP45)	475	0.02618	0.025	0.022	None	FALSE	FALSE	TRUE	1.83916	195.1	Ring.R	FALSE	-0.36808	0.336406
PBANKA_021070	conserved Plasmodium protein, unknown function	304	0.12004	0.19	0.2245	None	FALSE	FALSE	TRUE	1.19312	82.1	Trophozoite.R	NA	-0.367815	0.336662
PBANKA_041610	dynein heavy chain, putative	2617	0.02155	0.054	0.052	None	FALSE	FALSE	FALSE	0.709116	11.7	Schizont	TRUE	-0.367187	0.336918
PBANKA_092540	dynein heavy chain, putative	172	0.04193	0.099	0.1195	None	FALSE	FALSE	TRUE	0.697388	11	Trophozoite.R	FALSE	-0.367109	0.337174
PBANKA_102840	60S ribosomal protein L10, putative	104	0.00539	0.005	0.005	None	TRUE	FALSE	FALSE	2.86225	1973.2	Ring	TRUE	-0.366941	0.33743
PBANKA_110710	subtilisin-like protease 1 (SUB1)	158	0.06925	0.036	0.065	None	FALSE	FALSE	FALSE	1.83254	147.3	Gametocyte.R	FALSE	-0.364415	0.337686
PBANKA_093720.2	asparagine-rich antigen, putative	881	0.06959	0.046	0.0545	None	NA	FALSE	TRUE	1.62118	304.4	Trophozoite.R	FALSE	-0.364219	0.337942
PBANKA_123820	DnaJ protein, putative	44	0.01693	0.013	0.01	None	TRUE	FALSE	FALSE	2.11611	288	Ookinete.24h	FALSE	-0.363232	0.338198
PBANKA_142830	conserved Plasmodium protein, unknown function	297	0.07162	0.042	0.0225	4	FALSE	TRUE	FALSE	0.915256	17.9	Ring.R	FALSE	-0.362958	0.338454
PBANKA_080230	E3 ubiquitin-protein ligase, putative	3087	0.09036	0.097	0.134	None	FALSE	FALSE	TRUE	1.90255	300	Ring.R	FALSE	-0.362957	0.33871
PBANKA_041610	dynein heavy chain, putative	3326	0.02155	0.052	0.052	None	FALSE	FALSE	FALSE	0.709116	11.7	Schizont	TRUE	-0.362657	0.338966
PBANKA_070510	protein KRI1, putative (KRI1)	573	0.05529	0.031	0.037	None	FALSE	FALSE	FALSE	1.52504	160	Ring.R	TRUE	-0.362525	0.339222
PBANKA_131750	glucose-6-phosphate dehydrogenase-6-phosphogluconolactonase (G6PD-6PGL)	938	0.04423	0.023	0.02	5	TRUE	TRUE	FALSE	1.7434	108.7	Trophozoite.R	FALSE	-0.360338	0.339478
PBANKA_114460	mitochondrial carrier protein, putative	443	0.07284	0.025	0.022	None	FALSE	FALSE	FALSE	1.36642	83.7	Ookinete.24h	TRUE	-0.359733	0.339734
PBANKA_090960	transcription factor with AP2 domain(s), putative (ApiAP2)	761	0.09773	0.332	0.3215	None	FALSE	FALSE	TRUE	1.34044	161.3	Ring.R	FALSE	-0.359213	0.33999
PBANKA_111850	conserved Plasmodium protein, unknown function	1822	0.16896	0.296	0.3255	11	FALSE	TRUE	TRUE	1.0569	314.9	Ookinete.16h	NA	-0.359178	0.340246
PBANKA_142330	DNA/RNA-binding protein Alba 1, putative (ALBA1)	83	0.0114	0.004	0.004	None	TRUE	FALSE	FALSE	3.16782	4483.8	Trophozoite.R	FALSE	-0.359065	0.340502
PBANKA_143610	heterochromatin protein 1, putative (HP1)	33	0.03964	0.02	0.016	None	TRUE	FALSE	FALSE	1.55449	279.3	Schizont.R	TRUE	-0.358894	0.340758
PBANKA_060120	dynein heavy chain, putative	109	0.0743	0.237	0.2785	None	FALSE	FALSE	TRUE	0.25746	4.3	Gametocyte	FALSE	-0.35883	0.341014
PBANKA_141720	conserved Plasmodium protein, unknown function	332	0.06362	0.029	0.028	None	FALSE	FALSE	TRUE	1.8179	322	Gametocyte.R	NA	-0.358273	0.34127
PBANKA_141120	conserved Plasmodium protein, unknown function	1189	0.14505	0.237	0.248	None	FALSE	FALSE	TRUE	1.45353	102.9	Schizont	NA	-0.357082	0.341526
PBANKA_143300	conserved Plasmodium protein, unknown function	792	0.10108	0.087	0.1355	None	TRUE	FALSE	FALSE	1.7574	129.1	Ookinete.16h	NA	-0.357008	0.341782
PBANKA_123820	DnaJ protein, putative	417	0.01693	0.012	0.009	None	TRUE	FALSE	FALSE	2.11611	288	Ookinete.24h	TRUE	-0.356861	0.342038
PBANKA_092370	ethanolamine kinase, putative (EK)	8	0.0432	0.061	0.073	None	TRUE	FALSE	TRUE	1.72428	146.1	Schizont.R	FALSE	-0.355884	0.342294
PBANKA_080210	phosphoinositide-binding protein, putative	565	0.07688	0.044	0.063	None	FALSE	FALSE	FALSE	1.61119	68.7	Schizont.R	FALSE	-0.355761	0.34255
PBANKA_121850	protein phosphatase inhibitor 2, putative	115	0.04407	0.009	0.007	None	TRUE	FALSE	FALSE	2.59318	1323.2	Gametocyte.R	TRUE	-0.355248	0.342806
PBANKA_021050	conserved Plasmodium protein, unknown function	2276	0.18366	0.306	0.3165	None	FALSE	FALSE	TRUE	0.974177	34.7	Schizont.R	NA	-0.355051	0.343062
PBANKA_134580	conserved Plasmodium protein, unknown function	37	0.0884	0.038	0.0565	None	TRUE	FALSE	TRUE	2.26647	1503.3	Ookinete.24h	NA	-0.353368	0.343318
PBANKA_121770	ATP-dependent RNA helicase DDX6 (DOZI)	10	0.00494	0.019	0.002	None	FALSE	FALSE	TRUE	2.11388	240.2	Gametocyte.R	FALSE	-0.352639	0.343574
PBANKA_051990	conserved Plasmodium protein, unknown function	521	0.08103	0.143	0.171	None	FALSE	FALSE	TRUE	1.97864	274.5	Ring.R	NA	-0.351774	0.34383
PBANKA_041660	replication protein A1, small fragment	383	0.02381	0.015	0.011	None	FALSE	FALSE	FALSE	1.89371	137	Schizont.R	TRUE	-0.351699	0.344086
PBANKA_052200	conserved Plasmodium protein, unknown function	32	0.05212	0.018	0.016	None	FALSE	FALSE	FALSE	1.77924	177.9	Schizont	NA	-0.351087	0.344342
PBANKA_140060	cytoadherence linked asexual protein, putative	382	0.1837	0.233	0.2725	None	NA	FALSE	FALSE	2.56182	3112.3	Schizont.R	TRUE	-0.35097	0.344598
PBANKA_040890	conserved Plasmodium protein, unknown function	539	0.09182	0.054	0.099	None	TRUE	FALSE	FALSE	1.55023	207.9	Ookinete.16h	NA	-0.349949	0.344854
PBANKA_091110	conserved Plasmodium protein, unknown function	261	0.13772	0.229	0.311	None	FALSE	FALSE	FALSE	0.653213	37.7	Gametocyte	NA	-0.349314	0.34511
PBANKA_031600	replication factor C subunit 1, putative	94	0.04137	0.1	0.125	None	TRUE	FALSE	TRUE	1.8109	184.8	Schizont.R	FALSE	-0.348981	0.345366
PBANKA_060560	conserved Plasmodium protein, unknown function	505	0.04799	0.068	0.0955	None	FALSE	FALSE	TRUE	1.81856	206.3	Schizont.R	NA	-0.348195	0.345622
PBANKA_093120	heat shock protein 101 (HSP101)	357	0.02015	0.012	0.009	None	TRUE	FALSE	FALSE	2.15891	386.8	Ring.R	TRUE	-0.347714	0.345878
PBANKA_112890	conserved Plasmodium protein, unknown function	590	0.13681	0.225	0.272	None	FALSE	FALSE	FALSE	1.4843	428.6	Ookinete.16h	NA	-0.347607	0.346134
PBANKA_134890	chaperone binding protein, putative	335	0.03034	0.022	0.015	5	FALSE	TRUE	FALSE	1.77887	330.2	Trophozoite.R	FALSE	-0.347476	0.34639
PBANKA_132130	conserved Plasmodium protein, unknown function	347	0.13402	0.045	0.0815	None	FALSE	FALSE	FALSE	1.57613	57.8	Ring.R	NA	-0.345216	0.346646
PBANKA_121190	phosphoinositide-specific phospholipase C (PI-PLC)	1127	0.04941	0.024	0.024	None	TRUE	FALSE	FALSE	1.77706	146.8	Ring.R	FALSE	-0.344961	0.346902
PBANKA_136160	E1-E2 ATPase, putative	1132	0.10215	0.069	0.0955	1	FALSE	TRUE	FALSE	0.913814	41.3	Gametocyte	FALSE	-0.344779	0.347158
PBANKA_142330	DNA/RNA-binding protein Alba 1, putative (ALBA1)	81	0.0114	0.004	0.004	None	TRUE	FALSE	FALSE	3.16782	4483.8	Trophozoite.R	FALSE	-0.344275	0.347414
PBANKA_144600	conserved Plasmodium protein, unknown function	667	0.11325	0.265	0.306	None	FALSE	FALSE	TRUE	0.531479	22.9	Gametocyte	NA	-0.344073	0.34767
PBANKA_080570	heat shock protein 90, putative (HSP90)	393	0.00749	0.006	0.006	None	TRUE	FALSE	FALSE	2.83521	2764.2	Trophozoite.R	TRUE	-0.343231	0.347926
PBANKA_052290	pre-mRNA-splicing helicase BRR2, putative (BRR2)	17	0.04129	0.029	0.02	None	TRUE	FALSE	FALSE	1.55084	155.1	Ring.R	FALSE	-0.342724	0.348182
PBANKA_111520	conserved Plasmodium protein, unknown function	691	0.08565	0.136	0.1665	None	FALSE	FALSE	TRUE	1.73712	136.3	Gametocyte.R	FALSE	-0.342529	0.348438
PBANKA_060430	conserved Plasmodium protein, unknown function	12	0.02196	0.016	0.01	None	FALSE	FALSE	TRUE	2.51664	663.6	Trophozoite	FALSE	-0.342417	0.348694
PBANKA_121580	conserved Plasmodium protein, unknown function	1945	0.17745	0.198	0.267	None	FALSE	FALSE	FALSE	1.23045	35.2	Trophozoite.R	NA	-0.341366	0.34895
PBANKA_145460	conserved Plasmodium protein, unknown function	300	0.07712	0.133	0.1815	None	FALSE	FALSE	FALSE	1.30535	109.7	Schizont.R	NA	-0.341174	0.349206
PBANKA_121950	chloroquine resistance transporter, putative (CRT)	413	0.08218	0.038	0.0425	None	TRUE	FALSE	TRUE	2.01305	327.4	Trophozoite.R	FALSE	-0.340441	0.349462
PBANKA_041180	vesicle transport v-SNARE protein, putative	93	0.09923	0.071	0.128	None	FALSE	FALSE	FALSE	1.82005	135.3	Trophozoite.R	FALSE	-0.340274	0.349718
PBANKA_134320	conserved Plasmodium protein, unknown function	2230	0.13361	0.061	0.0725	None	FALSE	FALSE	TRUE	1.67394	200.7	Ookinete.16h.R	NA	-0.340149	0.349974
PBANKA_091300	conserved Plasmodium protein, unknown function	573	0.06832	0.154	0.181	None	FALSE	FALSE	TRUE	1.03706	17.6	Trophozoite	NA	-0.339776	0.35023
PBANKA_061570	dynein heavy chain, putative	3437	0.03756	0.098	0.079	None	FALSE	FALSE	TRUE	0.716762	10.4	Ookinete.16h	FALSE	-0.3395	0.350486
PBANKA_122240	ubiquitin regulatory protein, putative	37	0.04481	0.025	0.03	None	TRUE	FALSE	TRUE	2.16771	226.6	Trophozoite.R	FALSE	-0.338789	0.350742
PBANKA_041680	ubiquitin specific protease, putative	1076	0.09548	0.049	0.044	2	TRUE	TRUE	TRUE	1.60354	84.6	Trophozoite.R	TRUE	-0.338592	0.350998
PBANKA_130170	splicing factor 3A subunit 1, putative (SF3A1)	376	0.04546	0.11	0.137	None	FALSE	FALSE	TRUE	1.81651	138.5	Trophozoite.R	TRUE	-0.337667	0.351254
PBANKA_143930	conserved Plasmodium protein, unknown function	114	0.0965	0.186	0.21	None	FALSE	FALSE	TRUE	1.88818	165.4	Gametocyte	NA	-0.335939	0.35151
PBANKA_092370	ethanolamine kinase, putative (EK)	33	0.0432	0.073	0.0905	None	TRUE	FALSE	TRUE	1.72428	146.1	Schizont.R	FALSE	-0.335911	0.351767
PBANKA_130450	conserved Plasmodium protein, unknown function	453	0.01693	0.034	0.012	None	FALSE	FALSE	FALSE	1.16584	88.6	Gametocyte	NA	-0.334419	0.352023
PBANKA_060480	eukaryotic translation initiation factor 3 subunit 8, putative	21	0.02927	0.054	0.052	None	TRUE	FALSE	TRUE	1.62066	351.1	Ring.R	FALSE	-0.334397	0.352279
PBANKA_010760	conserved Plasmodium protein, unknown function	3214	0.05858	0.032	0.021	None	TRUE	FALSE	FALSE	1.19916	67.3	Schizont.R	NA	-0.333526	0.352535
PBANKA_145460	conserved Plasmodium protein, unknown function	298	0.07712	0.128	0.1845	None	FALSE	FALSE	FALSE	1.30535	109.7	Schizont.R	NA	-0.332105	0.352791
PBANKA_146260	conserved Plasmodium protein, unknown function	248	0.12221	0.186	0.281	None	FALSE	FALSE	FALSE	0.311754	6.8	Ookinete.16h.R	NA	-0.330585	0.353047
PBANKA_010330	conserved Plasmodium protein, unknown function	601	0.13938	0.25	0.2675	None	FALSE	FALSE	TRUE	1.72304	322.1	Ring.R	FALSE	-0.330408	0.353303
PBANKA_120270	RNA-binding protein, putative	713	0.0788	0.081	0.109	None	TRUE	FALSE	TRUE	2.09921	239.7	Trophozoite.R	FALSE	-0.330328	0.353559
PBANKA_130170	splicing factor 3A subunit 1, putative (SF3A1)	393	0.04546	0.089	0.11	None	FALSE	FALSE	TRUE	1.81651	138.5	Trophozoite.R	TRUE	-0.33007	0.353815
PBANKA_110290	conserved Plasmodium protein, unknown function	592	0.05547	0.031	0.046	None	TRUE	FALSE	FALSE	1.58602	173.7	Ookinete.16h	FALSE	-0.329591	0.354071
PBANKA_110470	trafficking protein particle complex subunit 8, putative (TRS85)	876	0.12665	0.325	0.347	None	FALSE	FALSE	TRUE	0.982271	46.4	Trophozoite.R	TRUE	-0.328995	0.354327
PBANKA_111530	glideosome-associated protein 40, putative (GAP40)	407	0.02416	0.014	0.013	None	TRUE	FALSE	TRUE	2.57449	5743.8	Gametocyte.R	NA	-0.32802	0.354583
PBANKA_010870	conserved Plasmodium protein, unknown function	455	0.102	0.341	0.3005	None	TRUE	FALSE	TRUE	2.11167	224.4	Trophozoite.R	FALSE	-0.327863	0.354839
PBANKA_092000	multiprotein bridging factor type 1, putative	132	0.01677	0.016	0.0085	None	TRUE	FALSE	FALSE	2.08565	364.8	Trophozoite	FALSE	-0.327818	0.355095
PBANKA_021050	conserved Plasmodium protein, unknown function	2208	0.18366	0.239	0.276	2	FALSE	TRUE	TRUE	0.974177	34.7	Schizont.R	NA	-0.327795	0.355351
PBANKA_072200	phosphatidylinositol 4-kinase, putative	2097	0.12332	0.038	0.049	None	FALSE	FALSE	FALSE	1.28668	65	Schizont.R	NA	-0.327473	0.355607
PBANKA_120440	DNA/RNA-binding protein Alba 3, putative (ALBA3)	8	0.01278	0.011	0.01	None	TRUE	FALSE	TRUE	2.84634	3148.4	Trophozoite	FALSE	-0.327471	0.355863
PBANKA_031360	conserved Plasmodium protein, unknown function	362	0.13828	0.265	0.2865	None	FALSE	FALSE	TRUE	1.32194	51.6	Ookinete.16h	NA	-0.32689	0.356119
PBANKA_021360	mRNA (N6-adenosine)-methyltransferase, putative	403	0.05222	0.119	0.139	None	FALSE	FALSE	TRUE	1.43804	49.7	Schizont	FALSE	-0.325156	0.356375
PBANKA_121900	heat shock protein 90, putative	413	0.09148	0.053	0.062	None	FALSE	FALSE	TRUE	1.89853	213.5	Ookinete.24h	FALSE	-0.324466	0.356631
PBANKA_140700	conserved Plasmodium protein, unknown function	251	0.11833	0.202	0.257	None	FALSE	FALSE	FALSE	1.338	35.2	Ookinete.16h	NA	-0.323925	0.356887
PBANKA_133160	leucine-rich repeat protein (LRR14.1)	42	0.08726	0.073	0.0755	None	FALSE	FALSE	TRUE	1.09691	81.2	Gametocyte	FALSE	-0.323905	0.357143
PBANKA_041650	copper-transporting ATPase (CuTP)	1017	0.10457	0.278	0.293	None	FALSE	FALSE	TRUE	1.34928	135.4	Trophozoite.R	FALSE	-0.323423	0.357399
PBANKA_145720	double C2-like domain-containing protein, putative (DOC2)	1619	0.05124	0.124	0.13	None	FALSE	FALSE	TRUE	1.1038	134.1	Schizont.R	FALSE	-0.323206	0.357655
PBANKA_142610	conserved protein, unknown function	86	0.02553	0.053	0.0465	None	FALSE	FALSE	TRUE	1.53862	116.6	Trophozoite.R	FALSE	-0.323076	0.357911
PBANKA_080570	heat shock protein 90, putative (HSP90)	299	0.00749	0.006	0.005	None	FALSE	FALSE	FALSE	2.83521	2764.2	Trophozoite.R	TRUE	-0.322544	0.358167
PBANKA_123780	multidrug resistance protein, putative (MDR1)	598	0.05309	0.021	0.0195	None	FALSE	FALSE	TRUE	2.15381	463.7	Trophozoite.R	TRUE	-0.32177	0.358423
PBANKA_142840	conserved Plasmodium protein, unknown function	61	0.11836	0.271	0.3135	None	FALSE	FALSE	FALSE	1.52001	64.2	Ookinete.24h	FALSE	-0.321657	0.358679
PBANKA_060480	eukaryotic translation initiation factor 3 subunit 8, putative	22	0.02927	0.056	0.053	None	TRUE	FALSE	TRUE	1.62066	351.1	Ring.R	FALSE	-0.321614	0.358935
PBANKA_052400	conserved Plasmodium protein, unknown function	615	0.13947	0.437	0.38	None	FALSE	FALSE	TRUE	1.64582	70.8	Schizont.R	NA	-0.320941	0.359191
PBANKA_132020	conserved Plasmodium protein, unknown function	2267	0.06414	0.046	0.0345	None	FALSE	FALSE	TRUE	1.50786	96.3	Schizont.R	FALSE	-0.320593	0.359447
PBANKA_090690	conserved Plasmodium protein, unknown function	236	0.05195	0.034	0.055	None	TRUE	FALSE	FALSE	1.76404	113.6	Ring.R	FALSE	-0.320305	0.359703
PBANKA_080570	heat shock protein 90, putative (HSP90)	305	0.00749	0.006	0.005	None	TRUE	FALSE	FALSE	2.83521	2764.2	Trophozoite.R	TRUE	-0.32009	0.359959
PBANKA_131750	glucose-6-phosphate dehydrogenase-6-phosphogluconolactonase (G6PD-6PGL)	937	0.04423	0.025	0.0205	7	TRUE	TRUE	FALSE	1.7434	108.7	Trophozoite.R	FALSE	-0.31964	0.360215
PBANKA_140350	conserved Plasmodium protein, unknown function	495	0.06161	0.085	0.0775	None	FALSE	FALSE	TRUE	1.11059	106.4	Schizont.R	FALSE	-0.318563	0.360471
PBANKA_010970	SWI/SNF-related matrix-associated actin-dependent regulator of chromatin	419	0.08572	0.39	0.351	None	FALSE	FALSE	TRUE	1.67327	84	Ring.R	FALSE	-0.31799	0.360727
PBANKA_100950	NAD(P)H-dependent glutamate synthase, putative	2810	0.02723	0.069	0.0865	None	FALSE	FALSE	TRUE	1.61475	59.5	Ookinete.16h.R	TRUE	-0.31791	0.360983
PBANKA_080570	heat shock protein 90, putative (HSP90)	307	0.00749	0.006	0.005	None	TRUE	FALSE	FALSE	2.83521	2764.2	Trophozoite.R	TRUE	-0.317638	0.361239
PBANKA_090690	conserved Plasmodium protein, unknown function	742	0.05195	0.048	0.0725	None	FALSE	FALSE	FALSE	1.76404	113.6	Ring.R	FALSE	-0.31707	0.361495
PBANKA_136160	E1-E2 ATPase, putative	347	0.10215	0.206	0.2225	None	FALSE	FALSE	TRUE	0.913814	41.3	Gametocyte	TRUE	-0.316685	0.361751
PBANKA_050810	chromodomain-helicase-DNA-binding protein 1, putative (CHD1)	1763	0.04543	0.05	0.058	None	FALSE	FALSE	TRUE	1.99257	324.2	Ring.R	FALSE	-0.315641	0.362007
PBANKA_131240	conserved Plasmodium protein, unknown function	17	0.09879	0.052	0.07	None	FALSE	FALSE	TRUE	1.73878	303.2	Ookinete.24h	NA	-0.31556	0.362263
PBANKA_080570	heat shock protein 90, putative (HSP90)	311	0.00749	0.006	0.005	None	TRUE	FALSE	FALSE	2.83521	2764.2	Trophozoite.R	TRUE	-0.315189	0.362519
PBANKA_121490	conserved Plasmodium protein, unknown function	242	0.06908	0.106	0.1265	None	FALSE	FALSE	TRUE	1.81425	139.4	Trophozoite.R	NA	-0.314945	0.362775
PBANKA_080630	P-type ATPase, putative	1227	0.03789	0.085	0.07	None	TRUE	FALSE	TRUE	1.01379	24.3	Trophozoite	FALSE	-0.314186	0.363031
PBANKA_093960	polyadenylate-binding protein-interacting protein 1, putative (PAIP1)	2508	0.08008	0.041	0.037	None	TRUE	FALSE	TRUE	1.87795	412.8	Ring.R	NA	-0.313787	0.363287
PBANKA_134140	conserved Plasmodium protein, unknown function	47	0.07502	0.048	0.0625	None	FALSE	FALSE	FALSE	1.15836	89	Gametocyte	NA	-0.312652	0.363543
PBANKA_111520	conserved Plasmodium protein, unknown function	663	0.08565	0.129	0.173	None	FALSE	FALSE	FALSE	1.73712	136.3	Gametocyte.R	FALSE	-0.312148	0.363799
PBANKA_090315	conserved Plasmodium protein, unknown function	64	0.16222	0.452	0.4745	None	FALSE	FALSE	FALSE	1.11727	62.9	Gametocyte.R	NA	-0.311998	0.364055
PBANKA_136230	conserved Plasmodium protein, unknown function	1156	0.1212	0.165	0.188	3	FALSE	TRUE	TRUE	1.60692	197.8	Schizont.R	NA	-0.311926	0.364311
PBANKA_041610	dynein heavy chain, putative	3974	0.02155	0.079	0.059	None	FALSE	FALSE	TRUE	0.709116	11.7	Schizont	TRUE	-0.311839	0.364567
PBANKA_052140	serine/threonine protein kinase RIO2, putative (RIO2)	415	0.06362	0.188	0.2	None	FALSE	FALSE	TRUE	1.61595	193	Ring.R	FALSE	-0.311383	0.364823
PBANKA_136030	DNA/RNA-binding protein Alba 4, putative (ALBA4)	114	0.01955	0.014	0.0115	None	FALSE	FALSE	FALSE	2.11444	715.6	Ring.R	NA	-0.310115	0.365079
PBANKA_135920	DNA/RNA-binding protein Alba 2, putative (ALBA2)	7	0.04889	0.023	0.026	None	TRUE	FALSE	TRUE	2.21827	964.9	Ring	FALSE	-0.310082	0.365335
PBANKA_136010	nucleoside transporter 1 (NT1)	18	0.09563	0.259	0.251	None	FALSE	FALSE	TRUE	2.0461	896.2	Trophozoite.R	NA	-0.309077	0.365591
PBANKA_132320	conserved Plasmodium protein, unknown function	790	0.08388	0.108	0.1285	1	FALSE	TRUE	TRUE	1.22141	44.8	Trophozoite.R	FALSE	-0.308733	0.365847
PBANKA_122300	conserved Plasmodium protein, unknown function	291	0.13571	0.321	0.296	None	FALSE	FALSE	TRUE	1.58939	136.2	Schizont.R	NA	-0.308377	0.366103
PBANKA_134150	RNA-binding protein, putative	321	0.06171	0.061	0.0865	None	FALSE	FALSE	TRUE	1.76268	167.5	Trophozoite.R	NA	-0.307786	0.366359
PBANKA_133900	vacuolar protein sorting-associated protein 52, putative (VPS52)	484	0.14213	0.043	0.0665	None	FALSE	FALSE	FALSE	1.47903	41.7	Ookinete.24h	TRUE	-0.304869	0.366615
PBANKA_112010	conserved Plasmodium protein, unknown function	785	0.04936	0.056	0.066	None	FALSE	FALSE	TRUE	1.60746	204.9	Schizont.R	NA	-0.303947	0.366871
PBANKA_134430	chromatin assembly factor 1 subunit, putative	11	0.03839	0.117	0.1355	None	FALSE	FALSE	TRUE	1.76716	162.5	Schizont.R	FALSE	-0.30394	0.367127
PBANKA_093900	ion channel protein, putative	452	0.05708	0.106	0.1105	None	FALSE	FALSE	TRUE	1.2266	121	Gametocyte	FALSE	-0.303774	0.367384
PBANKA_122170	conserved Plasmodium protein, unknown function	20	0.18679	0.348	0.3495	None	FALSE	FALSE	FALSE	1.98659	158.2	Ookinete.16h.R	NA	-0.303347	0.36764
PBANKA_135060	nuclear movement protein, putative (NUDC)	346	0.02896	0.021	0.011	None	TRUE	FALSE	TRUE	2.10043	298.8	Trophozoite.R	FALSE	-0.303346	0.367896
PBANKA_072010	conserved Plasmodium protein, unknown function	3900	0.15521	0.212	0.223	None	FALSE	FALSE	TRUE	0.752048	36.8	Ookinete.16h	NA	-0.303176	0.368152
PBANKA_135310	conserved Plasmodium protein, unknown function	8	0.16671	0.092	0.103	None	TRUE	FALSE	TRUE	1.5849	548.3	Ookinete.16h	NA	-0.302656	0.368408
PBANKA_124420	conserved Plasmodium protein, unknown function	1575	0.07576	0.078	0.065	None	FALSE	FALSE	TRUE	1.03342	55.3	Schizont.R	NA	-0.30196	0.368664
PBANKA_062130	conserved Plasmodium protein, unknown function	578	0.06504	0.11	0.1195	None	FALSE	FALSE	TRUE	1.48216	177.6	Schizont.R	NA	-0.301153	0.36892
PBANKA_132010	conserved Plasmodium protein, unknown function (UIS25)	520	0.10826	0.147	0.1805	None	FALSE	FALSE	TRUE	0.880814	72.5	Gametocyte	NA	-0.299963	0.369176
PBANKA_041610	dynein heavy chain, putative	5526	0.02155	0.069	0.0735	None	FALSE	FALSE	FALSE	0.709116	11.7	Schizont	TRUE	-0.299315	0.369432
PBANKA_092410	conserved Plasmodium protein, unknown function	347	0.05886	0.061	0.074	None	FALSE	FALSE	TRUE	1.96614	217	Gametocyte	FALSE	-0.299314	0.369688
PBANKA_060430	conserved Plasmodium protein, unknown function	121	0.02196	0.011	0.0145	None	TRUE	FALSE	FALSE	2.51664	663.6	Trophozoite	FALSE	-0.299181	0.369944
PBANKA_135920	DNA/RNA-binding protein Alba 2, putative (ALBA2)	4	0.04889	0.025	0.025	None	TRUE	FALSE	TRUE	2.21827	964.9	Ring	FALSE	-0.298534	0.3702
PBANKA_071560	26S proteasome AAA-ATPase subunit RPT3, putative	373	0.00261	0.011	0.002	None	FALSE	FALSE	FALSE	2.20358	372.3	Trophozoite	FALSE	-0.297667	0.370456
PBANKA_103370	conserved Plasmodium protein, unknown function	6	0.03926	0.068	0.048	None	FALSE	FALSE	TRUE	1.09342	90.2	Gametocyte	NA	-0.297283	0.370712
PBANKA_093900	ion channel protein, putative	862	0.05708	0.074	0.058	None	FALSE	FALSE	TRUE	1.2266	121	Gametocyte	FALSE	-0.297058	0.370968
PBANKA_050970	conserved Plasmodium protein, unknown function	35	0.14822	0.226	0.2295	None	FALSE	FALSE	TRUE	0.755182	15.7	Schizont.R	NA	-0.297011	0.371224
PBANKA_050810	chromodomain-helicase-DNA-binding protein 1, putative (CHD1)	2570	0.04543	0.064	0.077	None	FALSE	FALSE	TRUE	1.99257	324.2	Ring.R	FALSE	-0.296689	0.37148
PBANKA_122840	mannose-6-phosphate isomerase, putative	186	0.04677	0.034	0.057	None	FALSE	FALSE	FALSE	1.88291	230.1	Trophozoite.R	FALSE	-0.295062	0.371736
PBANKA_141770	conserved Plasmodium protein, unknown function	102	0.17619	0.226	0.3265	None	FALSE	FALSE	FALSE	0.523865	9.2	Trophozoite	NA	-0.294666	0.371992
PBANKA_093100	conserved Plasmodium membrane protein, unknown function	516	0.10154	0.113	0.137	None	FALSE	FALSE	TRUE	1.27416	48.3	Trophozoite.R	NA	-0.294397	0.372248
PBANKA_142080	conserved Plasmodium protein, unknown function	612	0.1454	0.339	0.3025	None	TRUE	FALSE	TRUE	1.64197	127.5	Gametocyte	NA	-0.292833	0.372504
PBANKA_135920	DNA/RNA-binding protein Alba 2, putative (ALBA2)	5	0.04889	0.025	0.0245	None	TRUE	FALSE	TRUE	2.21827	964.9	Ring	FALSE	-0.292721	0.37276
PBANKA_050920	formin 2, putative	253	0.04384	0.063	0.0795	None	TRUE	FALSE	TRUE	2.08894	201.4	Ring.R	FALSE	-0.29218	0.373016
PBANKA_110300	serine/arginine-rich splicing factor 12, putative (SRSF12)	272	0.02699	0.034	0.0285	None	TRUE	FALSE	TRUE	2.05975	530.9	Ring.R	FALSE	-0.291787	0.373272
PBANKA_041440	formate-nitrite transporter, putative	297	0.05847	0.177	0.2005	2	FALSE	TRUE	TRUE	2.5537	943.8	Ookinete.24h	FALSE	-0.290302	0.373528
PBANKA_071590	ubiquitin carboxyl-terminal hydrolase 13, putative (USP13)	306	0.04405	0.026	0.021	None	FALSE	FALSE	FALSE	1.53976	67.4	Trophozoite.R	FALSE	-0.289885	0.373784
PBANKA_041610	dynein heavy chain, putative	3315	0.02155	0.07	0.053	None	FALSE	FALSE	FALSE	0.709116	11.7	Schizont	TRUE	-0.289628	0.37404
PBANKA_062140	conserved Plasmodium protein, unknown function	84	0.1067	0.055	0.0605	None	TRUE	FALSE	TRUE	1.76479	141.8	Ring.R	FALSE	-0.289323	0.374296
PBANKA_122510	conserved Plasmodium protein, unknown function	198	0.09111	0.215	0.2655	None	FALSE	FALSE	FALSE	1.21484	66.9	Schizont.R	NA	-0.289308	0.374552
PBANKA_111520	conserved Plasmodium protein, unknown function	642	0.08565	0.166	0.1855	2	FALSE	TRUE	TRUE	1.73712	136.3	Gametocyte.R	FALSE	-0.289086	0.374808
PBANKA_060740	conserved Plasmodium protein, unknown function	647	0.03525	0.062	0.0675	None	FALSE	FALSE	TRUE	1.84011	247.4	Schizont.R	NA	-0.289	0.375064
PBANKA_120590	transcription factor with AP2 domain(s), putative (ApiAP2)	630	0.05472	0.038	0.024	None	TRUE	FALSE	TRUE	1.6331	120.3	Schizont.R	FALSE	-0.287915	0.37532
PBANKA_102730	conserved Plasmodium protein, unknown function	649	0.15993	0.556	0.4775	5	FALSE	TRUE	TRUE	1.70629	139.9	Schizont.R	NA	-0.287637	0.375576
PBANKA_112010	conserved Plasmodium protein, unknown function	1179	0.04936	0.08	0.11	None	FALSE	FALSE	FALSE	1.60746	204.9	Schizont.R	NA	-0.287382	0.375832
PBANKA_111050	translationally-controlled tumor protein homolog, putative (TCTP)	9	0.02366	0.01	0.012	None	FALSE	FALSE	FALSE	2.5436	910.2	Trophozoite.R	TRUE	-0.287184	0.376088
PBANKA_060120	dynein heavy chain, putative	3370	0.0743	0.131	0.1055	None	FALSE	FALSE	TRUE	0.25746	4.3	Gametocyte	FALSE	-0.286871	0.376344
PBANKA_122440	ferlin, putative	562	0.02666	0.062	0.073	None	TRUE	FALSE	FALSE	1.0086	35.1	Trophozoite.R	FALSE	-0.286809	0.3766
PBANKA_051190	60S ribosomal protein L3, putative (RPL3)	352	0.01297	0.01	0.008	None	TRUE	FALSE	FALSE	2.46901	1485.2	Ring.R	TRUE	-0.286523	0.376856
PBANKA_061530	conserved Plasmodium protein, unknown function	350	0.07595	0.125	0.18	None	FALSE	FALSE	FALSE	1.75435	388.2	Gametocyte.R	NA	-0.285372	0.377112
PBANKA_132610	conserved Plasmodium protein, unknown function	207	0.159	0.063	0.0715	None	FALSE	FALSE	FALSE	1.13354	95	Gametocyte.R	FALSE	-0.28487	0.377368
PBANKA_060370	conserved Plasmodium protein, unknown function	7	0.14967	0.064	0.0695	None	FALSE	FALSE	TRUE	1.75442	134.3	Schizont	NA	-0.284086	0.377624
PBANKA_010330	conserved Plasmodium protein, unknown function	1596	0.13938	0.342	0.3065	None	FALSE	FALSE	TRUE	1.72304	322.1	Ring.R	FALSE	-0.283404	0.37788
PBANKA_051990	conserved Plasmodium protein, unknown function	376	0.08103	0.098	0.124	None	FALSE	FALSE	TRUE	1.97864	274.5	Ring.R	NA	-0.282991	0.378136
PBANKA_132920	dynein beta chain, putative	3982	0.05703	0.136	0.1395	6	FALSE	TRUE	TRUE	0.752747	12.2	Schizont.R	FALSE	-0.28288	0.378392
PBANKA_082760	conserved Plasmodium protein, unknown function	390	0.10253	0.126	0.1665	None	FALSE	FALSE	FALSE	1.16435	107.9	Ookinete.16h	TRUE	-0.282285	0.378648
PBANKA_136160	E1-E2 ATPase, putative	1056	0.10215	0.194	0.218	None	FALSE	FALSE	TRUE	0.913814	41.3	Gametocyte	FALSE	-0.282081	0.378904
PBANKA_100200	conserved Plasmodium protein, unknown function	446	0.07192	0.06	0.065	6	TRUE	TRUE	TRUE	1.79657	207.6	Ring.R	NA	-0.281898	0.37916
PBANKA_020700	calcium-transporting ATPase, putative (SERCA)	547	0.02651	0.053	0.058	None	FALSE	FALSE	TRUE	1.81624	189.9	Trophozoite.R	TRUE	-0.281851	0.379416
PBANKA_124420	conserved Plasmodium protein, unknown function	1676	0.07576	0.047	0.0375	None	TRUE	FALSE	FALSE	1.03342	55.3	Schizont.R	NA	-0.281752	0.379672
PBANKA_060480	eukaryotic translation initiation factor 3 subunit 8, putative	19	0.02927	0.061	0.0535	None	TRUE	FALSE	TRUE	1.62066	351.1	Ring.R	FALSE	-0.281606	0.379928
PBANKA_132010	conserved Plasmodium protein, unknown function (UIS25)	22	0.10826	0.069	0.0745	1	FALSE	TRUE	FALSE	0.880814	72.5	Gametocyte	NA	-0.28142	0.380184
PBANKA_122610	conserved Plasmodium protein, unknown function	3733	0.13705	0.29	0.267	None	FALSE	FALSE	TRUE	1.68979	83.2	Ookinete.16h	NA	-0.281404	0.38044
PBANKA_083400	calcyclin binding protein, putative	185	0.09196	0.041	0.029	4	FALSE	TRUE	TRUE	1.75044	111.7	Trophozoite	TRUE	-0.281361	0.380696
PBANKA_010920	transcription elongation factor SPT5, putative (SPT5)	5	0.03695	0.091	0.1025	None	FALSE	FALSE	TRUE	1.75372	111.5	Ring.R	FALSE	-0.280926	0.380952
PBANKA_040400	conserved Plasmodium protein, unknown function	1517	0.03526	0.068	0.056	None	FALSE	FALSE	TRUE	1.34537	81.1	Trophozoite.R	FALSE	-0.279948	0.381208
PBANKA_134320	conserved Plasmodium protein, unknown function	2299	0.13361	0.047	0.046	None	FALSE	FALSE	TRUE	1.67394	200.7	Ookinete.16h.R	NA	-0.279464	0.381464
PBANKA_050810	chromodomain-helicase-DNA-binding protein 1, putative (CHD1)	2008	0.04543	0.051	0.0535	None	FALSE	FALSE	TRUE	1.99257	324.2	Ring.R	FALSE	-0.279048	0.38172
PBANKA_030370	DNA repair endonuclease, putative	311	0.07108	0.068	0.0755	None	FALSE	FALSE	TRUE	1.64345	95.6	Schizont.R	FALSE	-0.278832	0.381976
PBANKA_123650	conserved Plasmodium protein, unknown function, fragment	24	0.08521	0.055	0.0555	None	FALSE	FALSE	FALSE	0.961421	25.2	Schizont.R	NA	-0.278302	0.382232
PBANKA_020320	bromodomain protein, putative	326	0.08356	0.13	0.137	None	FALSE	FALSE	TRUE	1.42872	78.9	Ring.R	FALSE	-0.277417	0.382488
PBANKA_123340	conserved Plasmodium protein, unknown function	684	0.03206	0.052	0.0625	None	FALSE	FALSE	FALSE	1.52398	63.1	Trophozoite.R	FALSE	-0.277005	0.382744
PBANKA_041790	conserved Plasmodium protein, unknown function	598	0.08796	0.14	0.1495	7	FALSE	TRUE	TRUE	1.35025	41.3	Schizont.R	NA	-0.276936	0.383001
PBANKA_130950	conserved Plasmodium protein, unknown function	16	0.05801	0.035	0.06	None	FALSE	FALSE	FALSE	2.16832	414.9	Trophozoite.R	NA	-0.276157	0.383257
PBANKA_122510	conserved Plasmodium protein, unknown function	200	0.09111	0.191	0.2415	None	FALSE	FALSE	FALSE	1.21484	66.9	Schizont.R	NA	-0.275862	0.383513
PBANKA_092660	protein GCN20, putative	529	0.03438	0.075	0.079	3	FALSE	TRUE	TRUE	1.46015	71	Trophozoite.R	FALSE	-0.27572	0.383769
PBANKA_145350	phosphohydrolase, putative	718	0.04833	0.03	0.019	None	FALSE	FALSE	FALSE	1.40444	51.5	Ookinete.16h.R	FALSE	-0.274529	0.384025
PBANKA_113150	conserved Plasmodium protein, unknown function	96	0.13722	0.101	0.1575	None	FALSE	FALSE	FALSE	1.74624	155.7	Ookinete.16h.R	NA	-0.274127	0.384281
PBANKA_061870	conserved Plasmodium protein, unknown function	720	0.1801	0.207	0.2685	None	FALSE	FALSE	FALSE	1.36829	133.7	Ookinete.16h	NA	-0.273667	0.384537
PBANKA_050810	chromodomain-helicase-DNA-binding protein 1, putative (CHD1)	1767	0.04543	0.051	0.053	None	FALSE	FALSE	TRUE	1.99257	324.2	Ring.R	FALSE	-0.273507	0.384793
PBANKA_091200	conserved Plasmodium protein, unknown function	575	0.16561	0.155	0.163	None	FALSE	FALSE	TRUE	1.69723	194	Ring.R	NA	-0.273352	0.385049
PBANKA_101670	conserved Plasmodium protein, unknown function	174	0.0248	0.015	0.013	None	TRUE	FALSE	TRUE	2.81491	1591.5	Schizont.R	TRUE	-0.272856	0.385305
PBANKA_092580	conserved Plasmodium protein, unknown function	1034	0.18733	0.427	0.4365	None	FALSE	FALSE	TRUE	0.799341	24.4	Schizont.R	NA	-0.272832	0.385561
PBANKA_110810	guanidine nucleotide exchange factor, putative	1562	0.09996	0.208	0.2075	None	FALSE	FALSE	TRUE	1.35025	72	Schizont.R	FALSE	-0.272739	0.385817
PBANKA_080760	40S ribosomal protein S11, putative (RPS11)	24	0.01246	0.009	0.007	None	FALSE	FALSE	FALSE	2.90777	1918.6	Ring	TRUE	-0.271597	0.386073
PBANKA_134320	conserved Plasmodium protein, unknown function	1257	0.13361	0.053	0.0555	None	FALSE	FALSE	TRUE	1.67394	200.7	Ookinete.16h.R	NA	-0.271359	0.386329
PBANKA_130130	trailer hitch homolog, putative (CITH)	20	0.02186	0.017	0.013	None	FALSE	FALSE	FALSE	1.99917	180.1	Gametocyte	TRUE	-0.271036	0.386585
PBANKA_133750	conserved Plasmodium protein, unknown function	1026	0.07401	0.108	0.1235	None	FALSE	FALSE	TRUE	1.21748	67.4	Schizont.R	NA	-0.270737	0.386841
PBANKA_110940	phosphatidylinositol 4-kinase, putative (PI4K)	1062	0.06091	0.084	0.071	None	FALSE	FALSE	TRUE	1.30428	54.9	Ring.R	FALSE	-0.269773	0.387097
PBANKA_134890	chaperone binding protein, putative	268	0.03034	0.044	0.03	None	FALSE	FALSE	TRUE	1.77887	330.2	Trophozoite.R	FALSE	-0.269458	0.387353
PBANKA_142080	conserved Plasmodium protein, unknown function	120	0.1454	0.081	0.1205	None	TRUE	FALSE	FALSE	1.64197	127.5	Gametocyte	NA	-0.268658	0.387609
PBANKA_092580	conserved Plasmodium protein, unknown function	287	0.18733	0.141	0.1825	None	TRUE	FALSE	FALSE	0.799341	24.4	Schizont.R	NA	-0.26772	0.387865
PBANKA_113440	conserved Plasmodium protein, unknown function	354	0.04563	0.037	0.021	None	FALSE	FALSE	TRUE	1.8879	326	Ring.R	FALSE	-0.265342	0.388121
PBANKA_040560	EB1 homolog, putative	269	0.07862	0.243	0.2435	None	FALSE	FALSE	TRUE	1.45664	95.3	Ookinete.16h	FALSE	-0.264761	0.388377
PBANKA_145870	conserved Plasmodium protein, unknown function	30	0.06709	0.087	0.093	None	FALSE	FALSE	TRUE	1.57916	72.4	Trophozoite.R	NA	-0.264162	0.388633
PBANKA_132500	40S ribosomal protein S28e, putative	59	0.00818	0.003	0.002	None	TRUE	FALSE	FALSE	3.61576	8148.7	Ring	TRUE	-0.263957	0.388889
PBANKA_132010	conserved Plasmodium protein, unknown function (UIS25)	403	0.10826	0.149	0.176	None	FALSE	FALSE	FALSE	0.880814	72.5	Gametocyte	NA	-0.263828	0.389145
PBANKA_112250	conserved Plasmodium protein, unknown function	377	0.0469	0.09	0.132	None	FALSE	FALSE	FALSE	1.65479	86.1	Ookinete.16h.R	FALSE	-0.263533	0.389401
PBANKA_083120	diacylglycerol kinase, putative	1161	0.09667	0.14	0.1665	None	TRUE	FALSE	TRUE	1.42732	224.9	Schizont	TRUE	-0.262606	0.389657
PBANKA_130770	zinc finger protein, putative	114	0.03213	0.025	0.0185	None	FALSE	FALSE	FALSE	1.84622	125.1	Schizont.R	FALSE	-0.262186	0.389913
PBANKA_050810	chromodomain-helicase-DNA-binding protein 1, putative (CHD1)	774	0.04543	0.051	0.0515	None	TRUE	FALSE	TRUE	1.99257	324.2	Ring.R	FALSE	-0.262103	0.390169
PBANKA_132790	conserved Plasmodium protein, unknown function	1559	0.15895	0.202	0.2155	None	FALSE	FALSE	TRUE	1.28443	90.2	Trophozoite.R	NA	-0.26186	0.390425
PBANKA_143830	phospholipid-transporting ATPase, putative	428	0.02972	0.056	0.0815	None	FALSE	FALSE	TRUE	2.03887	298.4	Schizont.R	FALSE	-0.261693	0.390681
PBANKA_030710	conserved Plasmodium protein, unknown function	115	0.0633	0.048	0.022	8	FALSE	TRUE	TRUE	1.32838	121.3	Schizont.R	NA	-0.261652	0.390937
PBANKA_031240	DNA-directed RNA polymerase II second largest subunit, putative	999	0.01124	0.056	0.0925	None	FALSE	FALSE	FALSE	1.68753	78.7	Trophozoite.R	TRUE	-0.26006	0.391193
PBANKA_112830	amino acid transporter, putative	491	0.10746	0.23	0.222	None	FALSE	FALSE	TRUE	1.52516	173.7	Trophozoite.R	TRUE	-0.259978	0.391449
PBANKA_133750	conserved Plasmodium protein, unknown function	2831	0.07401	0.231	0.221	None	FALSE	FALSE	TRUE	1.21748	67.4	Schizont.R	NA	-0.259795	0.391705
PBANKA_111300	purine nucleoside phosphorylase, putative (PNP)	91	0.0273	0.011	0.009	None	TRUE	FALSE	FALSE	2.45286	3199.6	Trophozoite.R	TRUE	-0.259662	0.391961
PBANKA_122680	DNA repair protein RAD54, putative	95	0.02363	0.053	0.044	None	FALSE	FALSE	TRUE	1.61648	387.4	Ookinete.16h	FALSE	-0.259541	0.392217
PBANKA_060560	conserved Plasmodium protein, unknown function	1878	0.04799	0.049	0.056	None	TRUE	FALSE	TRUE	1.81856	206.3	Schizont.R	NA	-0.259502	0.392473
PBANKA_040840	phosphoglycerate mutase, putative	79	0.06877	0.099	0.1165	None	TRUE	FALSE	TRUE	1.67532	90.3	Ring.R	NA	-0.259068	0.392729
PBANKA_080670	conserved Plasmodium protein, unknown function	3413	0.1765	0.483	0.4745	2	FALSE	TRUE	TRUE	0.900367	77.4	Schizont.R	NA	-0.258462	0.392985
PBANKA_132020	conserved Plasmodium protein, unknown function	16	0.06414	0.115	0.132	None	FALSE	FALSE	TRUE	1.50786	96.3	Schizont.R	FALSE	-0.258173	0.393241
PBANKA_093300	serine/threonine protein kinase, putative (CLK3)	533	0.04453	0.018	0.015	None	TRUE	FALSE	FALSE	1.99432	204.7	Schizont.R	TRUE	-0.257415	0.393497
PBANKA_140960	conserved Plasmodium protein, unknown function	42	0.04139	0.05	0.0605	3	FALSE	TRUE	FALSE	1.58035	98.2	Gametocyte.R	FALSE	-0.257379	0.393753
PBANKA_111520	conserved Plasmodium protein, unknown function	654	0.08565	0.18	0.1975	5	FALSE	TRUE	TRUE	1.73712	136.3	Gametocyte.R	FALSE	-0.25657	0.394009
PBANKA_141790	conserved Plasmodium protein, unknown function	167	0.08031	0.103	0.1245	6	FALSE	TRUE	TRUE	1.78319	342.5	Schizont.R	NA	-0.255738	0.394265
PBANKA_030680	ATP-dependent RNA helicase UAP56, putative (UAP56)	58	0.01423	0.01	0.01	None	TRUE	FALSE	FALSE	2.66633	710.9	Ookinete.24h	FALSE	-0.255234	0.394521
PBANKA_141510	choline-phosphate cytidylyltransferase (CCT)	508	0.03098	0.073	0.0715	None	FALSE	FALSE	TRUE	1.70594	92.5	Trophozoite.R	FALSE	-0.254609	0.394777
PBANKA_101790	phosphoenolpyruvate carboxylase (PEPC)	1024	0.03568	0.064	0.078	5	FALSE	TRUE	FALSE	1.57838	99.1	Ookinete.16h	FALSE	-0.254071	0.395033
PBANKA_132010	conserved Plasmodium protein, unknown function (UIS25)	30	0.10826	0.071	0.068	None	FALSE	FALSE	FALSE	0.880814	72.5	Gametocyte	NA	-0.253933	0.395289
PBANKA_040540	40S ribosomal protein S12, putative	6	0.02343	0.015	0.014	None	TRUE	FALSE	TRUE	2.92534	2544.9	Ring	FALSE	-0.253831	0.395545
PBANKA_130400	conserved Plasmodium protein, unknown function	175	0.07185	0.046	0.0645	None	TRUE	FALSE	FALSE	1.61791	135	Schizont.R	FALSE	-0.253313	0.395801
PBANKA_112560	pyruvate kinase, putative	465	0.02342	0.013	0.013	None	TRUE	FALSE	FALSE	2.38489	996.7	Trophozoite	TRUE	-0.252773	0.396057
PBANKA_102410	ATP-dependent RNA helicase, putative	640	0.07846	0.031	0.0255	None	FALSE	FALSE	FALSE	1.45332	141.3	Ring.R	TRUE	-0.252555	0.396313
PBANKA_081130	Ran-binding protein, putative	435	0.00756	0.025	0.005	None	FALSE	FALSE	TRUE	1.98066	210.3	Trophozoite.R	NA	-0.251819	0.396569
PBANKA_121950	chloroquine resistance transporter, putative (CRT)	31	0.08218	0.176	0.184	None	TRUE	FALSE	TRUE	2.01305	327.4	Trophozoite.R	FALSE	-0.251313	0.396825
PBANKA_143470	clathrin heavy chain, putative	616	0.01966	0.043	0.05	None	TRUE	FALSE	FALSE	1.51786	159.7	Schizont.R	FALSE	-0.251213	0.397081
PBANKA_040210	spindle pole body protein, putative	1058	0.05865	0.194	0.192	None	FALSE	FALSE	TRUE	1.6255	97.1	Schizont.R	TRUE	-0.251116	0.397337
PBANKA_130400	conserved Plasmodium protein, unknown function	262	0.07185	0.051	0.0765	None	TRUE	FALSE	FALSE	1.61791	135	Schizont.R	FALSE	-0.251072	0.397593
PBANKA_102550	NOT family protein, putative	1190	0.09604	0.128	0.13	None	FALSE	FALSE	TRUE	1.57224	141.2	Ring.R	FALSE	-0.250876	0.397849
PBANKA_133120	rab GTPase activator, putative	655	0.04752	0.161	0.1605	None	FALSE	FALSE	TRUE	1.50106	127	Schizont.R	FALSE	-0.250686	0.398105
PBANKA_143920	polyadenylate-binding protein, putative (PABP)	321	0.02803	0.058	0.096	None	FALSE	FALSE	TRUE	2.96328	2394	Ring.R	FALSE	-0.250563	0.398361
PBANKA_136010	nucleoside transporter 1 (NT1)	9	0.09563	0.287	0.255	None	TRUE	FALSE	TRUE	2.0461	896.2	Trophozoite.R	NA	-0.248804	0.398618
PBANKA_120250	conserved Plasmodium protein, unknown function	1152	0.07253	0.085	0.11	None	TRUE	FALSE	FALSE	1.29003	65.5	Trophozoite.R	NA	-0.246866	0.398874
PBANKA_143480	aminophospholipid-transporting P-ATPase, putative	314	0.06332	0.08	0.112	None	FALSE	FALSE	FALSE	1.74429	132.4	Trophozoite.R	FALSE	-0.246379	0.39913
PBANKA_135930	conserved Plasmodium protein, unknown function	2659	0.0724	0.08	0.0255	None	FALSE	FALSE	TRUE	0.788875	55.4	Trophozoite.R	FALSE	-0.245933	0.399386
PBANKA_112170	leucine--tRNA ligase, putative	1098	0.02935	0.054	0.0525	None	FALSE	FALSE	TRUE	1.89625	348	Trophozoite.R	FALSE	-0.245695	0.399642
PBANKA_110510	DNA mismatch repair protein MSH6, putative (MSH6)	1188	0.01879	0.052	0.051	None	FALSE	FALSE	FALSE	1.43056	102.2	Schizont.R	TRUE	-0.245687	0.399898
PBANKA_122440	ferlin, putative	541	0.02666	0.068	0.054	None	FALSE	FALSE	FALSE	1.0086	35.1	Trophozoite.R	FALSE	-0.245062	0.400154
PBANKA_110160	chromosome assembly factor 1, putative	648	0.06399	0.137	0.14	None	FALSE	FALSE	TRUE	1.54095	139.2	Schizont.R	FALSE	-0.244795	0.40041
PBANKA_111860	cell division cycle protein 48 homologue, putative	815	0.00894	0.057	0.057	None	TRUE	FALSE	TRUE	1.9266	277.3	Trophozoite	FALSE	-0.244741	0.400666
PBANKA_132150	conserved Plasmodium protein, unknown function	450	0.23012	0.177	0.238	None	FALSE	FALSE	FALSE	0.991226	53	Gametocyte.R	NA	-0.244117	0.400922
PBANKA_100200	conserved Plasmodium protein, unknown function	440	0.07192	0.057	0.054	None	FALSE	FALSE	TRUE	1.79657	207.6	Ring.R	NA	-0.244043	0.401178
PBANKA_010390	RNA-binding protein, putative	23	0.04114	0.061	0.0655	None	TRUE	FALSE	TRUE	2.03777	169.6	Ring.R	FALSE	-0.244043	0.401434
PBANKA_144600	conserved Plasmodium protein, unknown function	665	0.11325	0.294	0.3005	None	FALSE	FALSE	TRUE	0.531479	22.9	Gametocyte	NA	-0.243952	0.40169
PBANKA_134890	chaperone binding protein, putative	334	0.03034	0.026	0.017	None	FALSE	FALSE	FALSE	1.77887	330.2	Trophozoite.R	FALSE	-0.242968	0.401946
PBANKA_060160	conserved protein, unknown function	1326	0.09524	0.082	0.0925	None	FALSE	FALSE	TRUE	2.00843	172.4	Schizont.R	FALSE	-0.242754	0.402202
PBANKA_145720	double C2-like domain-containing protein, putative (DOC2)	1618	0.05124	0.134	0.1215	None	FALSE	FALSE	TRUE	1.1038	134.1	Schizont.R	FALSE	-0.242677	0.402458
PBANKA_130130	trailer hitch homolog, putative (CITH)	18	0.02186	0.018	0.012	None	FALSE	FALSE	FALSE	1.99917	180.1	Gametocyte	TRUE	-0.242513	0.402714
PBANKA_122050	conserved Plasmodium protein, unknown function	994	0.09307	0.117	0.137	None	FALSE	FALSE	FALSE	0.961421	170	Schizont.R	FALSE	-0.241711	0.40297
PBANKA_110300	serine/arginine-rich splicing factor 12, putative (SRSF12)	311	0.02699	0.044	0.0395	None	FALSE	FALSE	TRUE	2.05975	530.9	Ring.R	FALSE	-0.241486	0.403226
PBANKA_112380	conserved Plasmodium protein, unknown function	142	0.06249	0.079	0.098	8	FALSE	TRUE	FALSE	1.09342	120.9	Gametocyte.R	FALSE	-0.241396	0.403482
PBANKA_092540	dynein heavy chain, putative	168	0.04193	0.113	0.099	None	FALSE	FALSE	TRUE	0.697388	11	Trophozoite.R	FALSE	-0.241041	0.403738
PBANKA_130700	conserved Plasmodium protein, unknown function	194	0.05212	0.149	0.1595	None	FALSE	FALSE	TRUE	1.85217	293.2	Schizont.R	NA	-0.240984	0.403994
PBANKA_141120	conserved Plasmodium protein, unknown function	1435	0.14505	0.601	0.464	None	FALSE	FALSE	TRUE	1.45353	102.9	Schizont	NA	-0.240248	0.40425
PBANKA_071720	conserved Plasmodium protein, unknown function	157	0.11359	0.151	0.2055	None	FALSE	FALSE	FALSE	1.4257	80.2	Schizont.R	NA	-0.240185	0.404506
PBANKA_093910	transcription factor with AP2 domain(s), putative (ApiAP2)	1084	0.08486	0.053	0.0895	None	TRUE	FALSE	FALSE	2.08125	377.2	Ring.R	FALSE	-0.239487	0.404762
PBANKA_130400	conserved Plasmodium protein, unknown function	834	0.07185	0.091	0.125	None	TRUE	FALSE	FALSE	1.61791	135	Schizont.R	FALSE	-0.239285	0.405018
PBANKA_100720	replication protein A1, large subunit, putative (RPA1)	211	0.06495	0.139	0.1725	None	FALSE	FALSE	FALSE	1.31175	43.7	Trophozoite.R	FALSE	-0.238668	0.405274
PBANKA_010530	conserved Plasmodium protein, unknown function	683	0.10438	0.237	0.2465	4	FALSE	TRUE	TRUE	1.63246	308.3	Ookinete.16h	NA	-0.234727	0.40553
PBANKA_081950	ATP-dependent DNA helicase Q1, putative (RECQ1)	538	0.05254	0.09	0.107	None	FALSE	FALSE	FALSE	1.26951	53.3	Schizont.R	FALSE	-0.233898	0.405786
PBANKA_070950	ATP-dependent RNA helicase prh1, putative	406	0.0479	0.023	0.026	None	FALSE	FALSE	FALSE	1.96831	149	Ring.R	TRUE	-0.232464	0.406042
PBANKA_122420	DnaJ protein, putative	146	0.08656	0.16	0.172	None	FALSE	FALSE	TRUE	1.91142	660.4	Ring.R	FALSE	-0.232275	0.406298
PBANKA_140570	DnaJ protein, putative	52	0.04057	0.048	0.0465	None	FALSE	FALSE	FALSE	1.6094	112.5	Trophozoite.R	FALSE	-0.232257	0.406554
PBANKA_133750	conserved Plasmodium protein, unknown function	3135	0.07401	0.201	0.188	None	FALSE	FALSE	TRUE	1.21748	67.4	Schizont.R	NA	-0.230152	0.40681
PBANKA_040110	serine/threonine protein kinase, putative (SRPK1)	287	0.08248	0.312	0.269	None	FALSE	FALSE	TRUE	1.82925	148.5	Ring.R	FALSE	-0.229503	0.407066
PBANKA_135680	conserved Plasmodium protein, unknown function	4628	0.08719	0.204	0.206	3	FALSE	TRUE	TRUE	0.989005	146	Schizont.R	FALSE	-0.22943	0.407322
PBANKA_083150	conserved Plasmodium protein, unknown function	1218	0.12338	0.13	0.124	None	FALSE	FALSE	TRUE	0.690196	49.3	Trophozoite.R	FALSE	-0.229223	0.407578
PBANKA_132010	conserved Plasmodium protein, unknown function (UIS25)	526	0.10826	0.213	0.2285	None	FALSE	FALSE	TRUE	0.880814	72.5	Gametocyte	NA	-0.228623	0.407834
PBANKA_081350	conserved Plasmodium protein, unknown function	149	0.07719	0.043	0.0415	None	TRUE	FALSE	TRUE	2.11777	467.3	Ookinete.24h	FALSE	-0.228515	0.40809
PBANKA_070760	protein kinase, putative	391	0.11657	0.218	0.2345	None	FALSE	FALSE	TRUE	1.42755	52	Ookinete.16h	NA	-0.228475	0.408346
PBANKA_103440	plasmepsin IV (PM4)	203	0.08235	0.032	0.073	None	FALSE	FALSE	FALSE	2.65451	1807	Trophozoite	TRUE	-0.227866	0.408602
PBANKA_130180	conserved Plasmodium protein, unknown function	1416	0.16151	0.177	0.1985	None	FALSE	FALSE	FALSE	0.688177	8.2	Gametocyte.R	NA	-0.226513	0.408858
PBANKA_021320	conserved Plasmodium protein, unknown function	1726	0.12751	0.302	0.274	None	FALSE	FALSE	TRUE	1.17026	111.2	Schizont.R	TRUE	-0.225856	0.409114
PBANKA_101580	conserved Plasmodium protein, unknown function	66	0.07526	0.036	0.0245	None	FALSE	FALSE	FALSE	1.35603	249.9	Ookinete.16h	NA	-0.225484	0.40937
PBANKA_040380	conserved Plasmodium membrane protein, unknown function	139	0.06219	0.031	0.057	None	TRUE	FALSE	FALSE	2.2759	541.3	Trophozoite.R	NA	-0.225129	0.409626
PBANKA_052210	conserved Plasmodium protein, unknown function	46	0.21891	0.221	0.2925	10	FALSE	TRUE	FALSE	0.92145	21.7	Ookinete.24h	NA	-0.22267	0.409882
PBANKA_140690	conserved Plasmodium protein, unknown function	421	0.13564	0.24	0.2955	None	TRUE	FALSE	FALSE	1.03743	45.2	Trophozoite.R	NA	-0.221317	0.410138
PBANKA_071520	eukaryotic translation initiation factor, putative	40	0.00563	0.022	0.004	None	FALSE	FALSE	TRUE	2.17826	418.9	Trophozoite	FALSE	-0.220555	0.410394
PBANKA_050810	chromodomain-helicase-DNA-binding protein 1, putative (CHD1)	2658	0.04543	0.056	0.0725	None	FALSE	FALSE	TRUE	1.99257	324.2	Ring.R	FALSE	-0.220551	0.41065
PBANKA_145280	cell cycle control protein, putative	100	0.06202	0.271	0.24	None	FALSE	FALSE	TRUE	1.89207	157.8	Ookinete.24h	FALSE	-0.22015	0.410906
PBANKA_132010	conserved Plasmodium protein, unknown function (UIS25)	39	0.10826	0.067	0.0395	2	FALSE	TRUE	FALSE	0.880814	72.5	Gametocyte	NA	-0.21426	0.411162
PBANKA_101310	60S ribosomal protein L14, putative	7	0.04414	0.023	0.031	None	FALSE	FALSE	TRUE	2.70286	1902.8	Ring.R	FALSE	-0.213789	0.411418
PBANKA_145640	SNARE protein, putative	160	0.07063	0.042	0.048	None	FALSE	FALSE	FALSE	1.64066	99.5	Trophozoite	NA	-0.213423	0.411674
PBANKA_123780	multidrug resistance protein, putative (MDR1)	599	0.05309	0.028	0.0195	None	FALSE	FALSE	TRUE	2.15381	463.7	Trophozoite.R	TRUE	-0.212552	0.41193
PBANKA_041790	conserved Plasmodium protein, unknown function	879	0.08796	0.251	0.227	None	TRUE	FALSE	TRUE	1.35025	41.3	Schizont.R	NA	-0.212478	0.412186
PBANKA_134320	conserved Plasmodium protein, unknown function	2224	0.13361	0.061	0.051	None	FALSE	FALSE	TRUE	1.67394	200.7	Ookinete.16h.R	NA	-0.212068	0.412442
PBANKA_030620	phospholipase A2, putative	205	0.05756	0.096	0.1095	None	FALSE	FALSE	TRUE	1.60383	82.9	Trophozoite.R	FALSE	-0.211727	0.412698
PBANKA_101150	conserved Plasmodium protein, unknown function	4226	0.09241	0.101	0.1185	None	TRUE	FALSE	FALSE	1.51322	175.7	Schizont.R	FALSE	-0.211555	0.412954
PBANKA_092040	conserved Plasmodium protein, unknown function	1833	0.096	0.046	0.0575	1	NA	TRUE	FALSE	1.73126	105.1	Ring.R	NA	-0.211533	0.41321
PBANKA_080760	40S ribosomal protein S11, putative (RPS11)	68	0.01246	0.008	0.007	None	FALSE	FALSE	FALSE	2.90777	1918.6	Ring	TRUE	-0.211531	0.413466
PBANKA_141560	DNA replication licensing factor MCM4, putative (MCM4)	471	0.01147	0.038	0.005	None	FALSE	FALSE	TRUE	1.71139	156.1	Schizont.R	FALSE	-0.211429	0.413722
PBANKA_080970	conserved Plasmodium protein, unknown function	280	0.10025	0.073	0.0955	None	NA	FALSE	TRUE	2.15968	266.2	Trophozoite.R	FALSE	-0.211329	0.413978
PBANKA_062130	conserved Plasmodium protein, unknown function	728	0.06504	0.156	0.1625	4	FALSE	TRUE	TRUE	1.48216	177.6	Schizont.R	NA	-0.210813	0.414235
PBANKA_130800	conserved Plasmodium protein, unknown function	3135	0.15081	0.158	0.161	None	FALSE	FALSE	FALSE	0.4843	15.6	Schizont.R	NA	-0.210223	0.414491
PBANKA_090580	DnaJ protein, putative	320	0.0797	0.029	0.029	None	TRUE	FALSE	FALSE	2.06449	195.1	Schizont.R	NA	-0.209878	0.414747
PBANKA_142600	histone-arginine methyltransferase, putative (CARM1)	263	0.12471	0.335	0.306	None	FALSE	FALSE	TRUE	1.40164	118.9	Schizont	FALSE	-0.208715	0.415003
PBANKA_141130	eukaryotic translation initation factor 4 gamma, putative (EIF4G)	267	0.06854	0.17	0.1755	None	FALSE	FALSE	TRUE	2.28589	524	Ring.R	FALSE	-0.207776	0.415259
PBANKA_101210	conserved Plasmodium protein, unknown function	77	0.16074	0.167	0.211	None	FALSE	FALSE	FALSE	1.92737	280.9	Ookinete.24h	FALSE	-0.20761	0.415515
PBANKA_091500	apical membrane antigen 1 (AMA1)	535	0.15229	0.06	0.046	None	TRUE	FALSE	TRUE	1.34537	229.1	Schizont	FALSE	-0.207561	0.415771
PBANKA_123020	cdc2-related protein kinase 5 (CRK5)	582	0.01925	0.052	0.051	8	FALSE	TRUE	FALSE	1.30211	122.9	Schizont.R	FALSE	-0.207007	0.416027
PBANKA_120590	transcription factor with AP2 domain(s), putative (ApiAP2)	14	0.05472	0.139	0.134	None	FALSE	FALSE	TRUE	1.6331	120.3	Schizont.R	FALSE	-0.206737	0.416283
PBANKA_030710	conserved Plasmodium protein, unknown function	1526	0.0633	0.138	0.1295	2	FALSE	TRUE	TRUE	1.32838	121.3	Schizont.R	NA	-0.206515	0.416539
PBANKA_112990	conserved Plasmodium protein, unknown function	1136	0.11846	0.07	0.0785	None	FALSE	FALSE	FALSE	1.33069	75.2	Trophozoite.R	NA	-0.205703	0.416795
PBANKA_060160	conserved protein, unknown function	1188	0.09524	0.171	0.188	None	FALSE	FALSE	TRUE	2.00843	172.4	Schizont.R	FALSE	-0.205068	0.417051
PBANKA_070450	E3 ubiquitin-protein ligase, putative	4582	0.08608	0.066	0.0245	None	TRUE	FALSE	TRUE	1.25406	183.1	Ring.R	FALSE	-0.203782	0.417307
PBANKA_122380	vacuolar proton translocating ATPase subunit A, putative	740	0.01974	0.048	0.045	8	FALSE	TRUE	TRUE	2.26269	682.3	Ookinete.16h.R	TRUE	-0.203606	0.417563
PBANKA_040560	EB1 homolog, putative	292	0.07862	0.213	0.195	None	FALSE	FALSE	TRUE	1.45664	95.3	Ookinete.16h	FALSE	-0.203156	0.417819
PBANKA_080670	conserved Plasmodium protein, unknown function	195	0.1765	0.314	0.304	None	FALSE	FALSE	TRUE	0.900367	77.4	Schizont.R	NA	-0.201656	0.418075
PBANKA_132020	conserved Plasmodium protein, unknown function	133	0.06414	0.279	0.2545	None	FALSE	FALSE	TRUE	1.50786	96.3	Schizont.R	FALSE	-0.201255	0.418331
PBANKA_131440	conserved Plasmodium protein, unknown function	649	0.13355	0.278	0.242	None	FALSE	FALSE	TRUE	1.87795	221.5	Ring.R	FALSE	-0.200202	0.418587
PBANKA_132150	conserved Plasmodium protein, unknown function	463	0.23012	0.108	0.144	1	FALSE	TRUE	FALSE	0.991226	53	Gametocyte.R	NA	-0.199725	0.418843
PBANKA_050810	chromodomain-helicase-DNA-binding protein 1, putative (CHD1)	1758	0.04543	0.06	0.054	None	FALSE	FALSE	TRUE	1.99257	324.2	Ring.R	FALSE	-0.199179	0.419099
PBANKA_030300	conserved Plasmodium protein, unknown function	259	0.18653	0.213	0.2625	None	FALSE	FALSE	FALSE	0.662758	31.4	Gametocyte.R	NA	-0.199114	0.419355
PBANKA_145110	conserved Plasmodium protein, unknown function	44	0.09312	0.115	0.1705	None	FALSE	FALSE	FALSE	2.46746	1558.5	Gametocyte.R	NA	-0.198971	0.419611
PBANKA_145880	kinesin, putative	1082	0.04395	0.096	0.071	None	FALSE	FALSE	TRUE	1.17226	28.5	Gametocyte	FALSE	-0.198289	0.419867
PBANKA_080410	conserved Plasmodium protein, unknown function	1526	0.07849	0.047	0.036	None	TRUE	FALSE	TRUE	1.92993	604.3	Ring.R	NA	-0.197861	0.420123
PBANKA_070950	ATP-dependent RNA helicase prh1, putative	400	0.0479	0.025	0.026	None	FALSE	FALSE	FALSE	1.96831	149	Ring.R	TRUE	-0.197825	0.420379
PBANKA_134340	conserved Plasmodium protein, unknown function	1101	0.16468	0.226	0.206	None	FALSE	FALSE	TRUE	0.959041	259.6	Ookinete.16h.R	NA	-0.196845	0.420635
PBANKA_010330	conserved Plasmodium protein, unknown function	119	0.13938	0.189	0.1855	None	TRUE	FALSE	TRUE	1.72304	322.1	Ring.R	FALSE	-0.195664	0.420891
PBANKA_050490	histone acetyltransferase, putative	909	0.05215	0.058	0.0745	None	FALSE	FALSE	FALSE	1.47022	113.6	Ring.R	FALSE	-0.195577	0.421147
PBANKA_091000	conserved Plasmodium protein, unknown function	1036	0.10559	0.123	0.1555	None	FALSE	FALSE	FALSE	1.26642	64.7	Ring.R	NA	-0.195151	0.421403
PBANKA_145720	double C2-like domain-containing protein, putative (DOC2)	363	0.05124	0.074	0.067	None	TRUE	FALSE	FALSE	1.1038	134.1	Schizont.R	FALSE	-0.19477	0.421659
PBANKA_140620	conserved Plasmodium protein, unknown function	1168	0.11339	0.071	0.063	None	FALSE	FALSE	TRUE	1.86327	114.2	Ookinete.16h	NA	-0.194244	0.421915
PBANKA_080360	importin-7, putative	1226	0.02279	0.044	0.012	None	FALSE	FALSE	TRUE	1.63347	161.5	Trophozoite.R	NA	-0.193704	0.422171
PBANKA_110960	conserved Plasmodium protein, unknown function	389	0.17767	0.212	0.2145	None	FALSE	FALSE	TRUE	1.31387	84.6	Gametocyte.R	NA	-0.193093	0.422427
PBANKA_070680	DnaJ protein, putative	5	0.03146	0.075	0.06	None	TRUE	FALSE	TRUE	1.66839	171	Schizont.R	FALSE	-0.193032	0.422683
PBANKA_132020	conserved Plasmodium protein, unknown function	32	0.06414	0.211	0.1995	None	FALSE	FALSE	TRUE	1.50786	96.3	Schizont.R	FALSE	-0.192971	0.422939
PBANKA_031190	RING zinc finger protein, putative	223	0.07379	0.039	0.035	None	FALSE	FALSE	FALSE	1.76172	191.4	Ookinete.24h	FALSE	-0.192836	0.423195
PBANKA_111970	cleavage stimulation factor subunit 1, putative	262	0.07894	0.047	0.0705	None	FALSE	FALSE	FALSE	1.85824	162.5	Trophozoite.R	TRUE	-0.192678	0.423451
PBANKA_142890	bromodomain protein, putative	203	0.04546	0.028	0.017	None	TRUE	FALSE	FALSE	1.74663	264.1	Ring.R	FALSE	-0.192373	0.423707
PBANKA_130700	conserved Plasmodium protein, unknown function	122	0.05212	0.053	0.074	None	FALSE	FALSE	FALSE	1.85217	293.2	Schizont.R	NA	-0.192339	0.423963
PBANKA_093720.2	asparagine-rich antigen, putative	1170	0.06959	0.052	0.036	7	NA	TRUE	TRUE	1.62118	304.4	Trophozoite.R	FALSE	-0.192128	0.424219
PBANKA_100540	conserved Plasmodium protein, unknown function	581	0.1135	0.11	0.1385	1	TRUE	TRUE	FALSE	1.27416	157.1	Schizont	NA	-0.191545	0.424475
PBANKA_124160	conserved Plasmodium protein, unknown function	237	0.08118	0.182	0.1695	None	FALSE	FALSE	TRUE	1.50212	50.8	Trophozoite.R	NA	-0.191159	0.424731
PBANKA_041790	conserved Plasmodium protein, unknown function	395	0.08796	0.162	0.1455	None	FALSE	FALSE	TRUE	1.35025	41.3	Schizont.R	NA	-0.188872	0.424987
PBANKA_122420	DnaJ protein, putative	93	0.08656	0.168	0.1635	None	FALSE	FALSE	TRUE	1.91142	660.4	Ring.R	FALSE	-0.188825	0.425243
PBANKA_121010	DNA repair protein RAD23, putative	367	0.06753	0.044	0.021	None	FALSE	FALSE	TRUE	1.80485	117.8	Trophozoite.R	FALSE	-0.188668	0.425499
PBANKA_092810	phosphoglycerate mutase, putative (PGM1)	94	0.02206	0.017	0.012	None	TRUE	FALSE	FALSE	2.25212	1451.9	Trophozoite	TRUE	-0.188609	0.425755
PBANKA_010970	SWI/SNF-related matrix-associated actin-dependent regulator of chromatin	222	0.08572	0.036	0.036	None	FALSE	FALSE	FALSE	1.67327	84	Ring.R	FALSE	-0.187914	0.426011
PBANKA_040380	conserved Plasmodium membrane protein, unknown function	141	0.06219	0.036	0.058	3	TRUE	TRUE	FALSE	2.2759	541.3	Trophozoite.R	NA	-0.187667	0.426267
PBANKA_101850	transcription factor 3b, putative	5	0.01943	0.014	0.0085	None	TRUE	FALSE	FALSE	2.69867	3258.1	Ookinete.24h	FALSE	-0.187429	0.426523
PBANKA_142210	drug metabolite transporter, putative	156	0.07354	0.087	0.1155	None	FALSE	FALSE	FALSE	1.40054	148.1	Trophozoite.R	TRUE	-0.186817	0.426779
PBANKA_103660	ribonucleotide reductase small subunit, putative	344	0.00688	0.028	0.004	4	FALSE	TRUE	TRUE	2.17595	627.6	Schizont.R	FALSE	-0.186781	0.427035
PBANKA_112530	conserved Plasmodium protein, unknown function	892	0.0363	0.079	0.046	None	FALSE	FALSE	FALSE	0.80618	11.6	Ring.R	NA	-0.185878	0.427291
PBANKA_136170	conserved Plasmodium protein, unknown function	24	0.06908	0.05	0.0645	None	TRUE	FALSE	FALSE	1.63397	381.2	Ookinete.24h	NA	-0.185001	0.427547
PBANKA_123020	cdc2-related protein kinase 5 (CRK5)	250	0.01925	0.051	0.051	None	FALSE	FALSE	FALSE	1.30211	122.9	Schizont.R	TRUE	-0.184554	0.428059
PBANKA_123020	cdc2-related protein kinase 5 (CRK5)	252	0.01925	0.051	0.051	None	FALSE	FALSE	FALSE	1.30211	122.9	Schizont.R	TRUE	-0.184554	0.428059
PBANKA_112070	nascent polypeptide associated complex alpha chain, putative	184	0.02989	0.017	0.019	None	TRUE	FALSE	FALSE	2.50059	1226.6	Ookinete.24h	FALSE	-0.184521	0.428315
PBANKA_144240	conserved Plasmodium protein, unknown function	225	0.05254	0.115	0.0935	None	TRUE	FALSE	TRUE	1.0607	63.6	Schizont	NA	-0.184488	0.428571
PBANKA_083400	calcyclin binding protein, putative	195	0.09196	0.039	0.029	None	TRUE	FALSE	FALSE	1.75044	111.7	Trophozoite	TRUE	-0.184059	0.428827
PBANKA_130390	conserved Plasmodium protein, unknown function	14	0.07452	0.044	0.023	10	TRUE	TRUE	FALSE	1.59298	59.8	Schizont.R	NA	-0.183954	0.429083
PBANKA_122210	regulator of chromosome condensation, putative	605	0.0654	0.1	0.081	None	FALSE	FALSE	TRUE	1.47567	66.5	Schizont	FALSE	-0.183888	0.429339
PBANKA_021070	conserved Plasmodium protein, unknown function	306	0.12004	0.17	0.167	None	FALSE	FALSE	TRUE	1.19312	82.1	Trophozoite.R	NA	-0.18305	0.429595
PBANKA_145780	ADP-ribosylation factor GTPase-activating protein, putative (ARFGAP)	248	0.04206	0.041	0.018	4	FALSE	TRUE	TRUE	1.94734	183.5	Schizont.R	FALSE	-0.181984	0.429852
PBANKA_072010	conserved Plasmodium protein, unknown function	3830	0.15521	0.496	0.4275	None	FALSE	FALSE	TRUE	0.752048	36.8	Ookinete.16h	NA	-0.181185	0.430108
PBANKA_070450	E3 ubiquitin-protein ligase, putative	5710	0.08608	0.058	0.0265	None	TRUE	FALSE	TRUE	1.25406	183.1	Ring.R	FALSE	-0.18117	0.430364
PBANKA_145460	conserved Plasmodium protein, unknown function	965	0.07712	0.043	0.0295	None	TRUE	FALSE	FALSE	1.30535	109.7	Schizont.R	NA	-0.18067	0.43062
PBANKA_121470	conserved Plasmodium protein, unknown function	904	0.08485	0.128	0.1405	7	FALSE	TRUE	TRUE	1.95765	130.1	Schizont.R	NA	-0.180318	0.430876
PBANKA_121090	phosphoglucomutase, putative	153	0.04823	0.023	0.0265	None	TRUE	FALSE	FALSE	2.17896	226.6	Ookinete.16h.R	TRUE	-0.180119	0.431132
PBANKA_122170	conserved Plasmodium protein, unknown function	24	0.18679	0.372	0.343	None	FALSE	FALSE	FALSE	1.98659	158.2	Ookinete.16h.R	NA	-0.178801	0.431388
PBANKA_122610	conserved Plasmodium protein, unknown function	2378	0.13705	0.362	0.2925	None	FALSE	FALSE	TRUE	1.68979	83.2	Ookinete.16h	NA	-0.178664	0.431644
PBANKA_111050	translationally-controlled tumor protein homolog, putative (TCTP)	15	0.02366	0.013	0.01	None	FALSE	FALSE	FALSE	2.5436	910.2	Trophozoite.R	TRUE	-0.178016	0.4319
PBANKA_101670	conserved Plasmodium protein, unknown function	175	0.0248	0.02	0.013	None	TRUE	FALSE	TRUE	2.81491	1591.5	Schizont.R	TRUE	-0.177817	0.432156
PBANKA_060270	nucleosome assembly protein, putative (NAPL)	33	0.00325	0.014	0.002	None	TRUE	FALSE	FALSE	2.37694	757.5	Trophozoite.R	FALSE	-0.177652	0.432412
PBANKA_143470	clathrin heavy chain, putative	618	0.01966	0.05	0.048	None	TRUE	FALSE	FALSE	1.51786	159.7	Schizont.R	FALSE	-0.177226	0.432668
PBANKA_110900	RNA polymerase I, putative	1441	0.05743	0.191	0.172	None	FALSE	FALSE	TRUE	1.45637	150.4	Ring.R	FALSE	-0.176809	0.432924
PBANKA_091030	guanylyl cyclase, putative (GCalpha)	1003	0.08136	0.122	0.1435	None	FALSE	FALSE	FALSE	0.774517	100.4	Schizont.R	FALSE	-0.176804	0.43318
PBANKA_110510	DNA mismatch repair protein MSH6, putative (MSH6)	143	0.01879	0.079	0.051	None	TRUE	FALSE	TRUE	1.43056	102.2	Schizont.R	FALSE	-0.17599	0.433436
PBANKA_051830	conserved Plasmodium protein, unknown function	517	0.15674	0.604	0.49	None	FALSE	FALSE	TRUE	1.07737	35.7	Trophozoite.R	NA	-0.175908	0.433692
PBANKA_102800	ubiquitin carboxyl-terminal hydrolase, putative	410	0.05142	0.172	0.21	None	FALSE	FALSE	FALSE	1.69984	100.1	Schizont	FALSE	-0.174353	0.433948
PBANKA_071210	DNA helicase, putative	96	0.03582	0.083	0.07	None	FALSE	FALSE	TRUE	1.75128	218.3	Schizont.R	FALSE	-0.174079	0.434204
PBANKA_142460	conserved Plasmodium protein, unknown function	329	0.08233	0.062	0.086	None	TRUE	FALSE	FALSE	1.93427	216.4	Ring.R	NA	-0.174074	0.43446
PBANKA_123570	conserved Plasmodium protein, unknown function	1276	0.12033	0.175	0.138	None	FALSE	FALSE	TRUE	0.849028	10.2	Trophozoite	NA	-0.17387	0.434716
PBANKA_111790	trafficking protein particle complex subunit 6A, putative	40	0.10339	0.175	0.17	None	FALSE	FALSE	TRUE	1.48874	56.7	Trophozoite	TRUE	-0.173082	0.434972
PBANKA_093960	polyadenylate-binding protein-interacting protein 1, putative (PAIP1)	697	0.08008	0.178	0.168	None	FALSE	FALSE	TRUE	1.87795	412.8	Ring.R	NA	-0.173063	0.435228
PBANKA_041170	co-chaperone p23, putative	251	0.05981	0.083	0.087	None	FALSE	FALSE	TRUE	2.21004	274.6	Trophozoite	NA	-0.17302	0.435484
PBANKA_144380	multidrug resistance-associated protein 1 (MRP)	642	0.07349	0.229	0.225	1	FALSE	TRUE	TRUE	1.70415	217.5	Ring.R	FALSE	-0.17293	0.43574
PBANKA_010820	conserved Plasmodium protein, unknown function	620	0.12517	0.105	0.0855	None	FALSE	FALSE	TRUE	1.499	87.3	Ring.R	NA	-0.172438	0.435996
PBANKA_144470	conserved Plasmodium protein, unknown function	630	0.16207	0.176	0.23	2	TRUE	TRUE	FALSE	1.45102	100.7	Ookinete.16h	FALSE	-0.172163	0.436252
PBANKA_061570	dynein heavy chain, putative	2489	0.03756	0.131	0.0905	None	FALSE	FALSE	TRUE	0.716762	10.4	Ookinete.16h	FALSE	-0.1718	0.436508
PBANKA_080280	conserved Plasmodium protein, unknown function	892	0.16845	0.169	0.205	None	FALSE	FALSE	FALSE	1.20276	57.1	Schizont	NA	-0.171771	0.436764
PBANKA_091020	protein phosphatase 2C, putative	241	0.03825	0.136	0.1275	None	FALSE	FALSE	TRUE	1.76492	235.7	Trophozoite.R	FALSE	-0.1712	0.43702
PBANKA_103000	deoxyhypusine synthase, putative (DHS)	15	0.04606	0.085	0.016	2	TRUE	TRUE	TRUE	0.851258	78.2	Ring.R	FALSE	-0.170882	0.437276
PBANKA_040930	phosphatidylinositol 3- and 4-kinase, putative	725	0.03201	0.076	0.061	None	FALSE	FALSE	TRUE	1.72245	125.3	Trophozoite.R	FALSE	-0.170866	0.437532
PBANKA_144350	conserved Plasmodium protein, unknown function	1553	0.13399	0.226	0.2015	None	FALSE	FALSE	TRUE	1.54637	161.3	Schizont.R	NA	-0.170684	0.437788
PBANKA_082680	protein kinase, putative	224	0.14734	0.311	0.311	None	FALSE	FALSE	FALSE	1.55476	73.3	Ookinete.16h	FALSE	-0.17045	0.438044
PBANKA_112380	conserved Plasmodium protein, unknown function	153	0.06249	0.077	0.0805	None	FALSE	FALSE	FALSE	1.09342	120.9	Gametocyte.R	FALSE	-0.169801	0.4383
PBANKA_141120	conserved Plasmodium protein, unknown function	1482	0.14505	0.464	0.359	None	FALSE	FALSE	TRUE	1.45353	102.9	Schizont	NA	-0.168919	0.438556
PBANKA_121660	cyclic amine resistance locus protein, putative (CARL)	316	0.09328	0.288	0.293	None	FALSE	FALSE	FALSE	1.6962	83.8	Ring.R	FALSE	-0.168607	0.438812
PBANKA_081950	ATP-dependent DNA helicase Q1, putative (RECQ1)	534	0.05254	0.101	0.1105	None	FALSE	FALSE	FALSE	1.26951	53.3	Schizont.R	FALSE	-0.168581	0.439068
PBANKA_134320	conserved Plasmodium protein, unknown function	2289	0.13361	0.082	0.0635	None	FALSE	FALSE	TRUE	1.67394	200.7	Ookinete.16h.R	NA	-0.16789	0.439324
PBANKA_123160	transcription factor with AP2 domain(s), putative (ApiAP2)	1002	0.09195	0.257	0.2225	None	FALSE	FALSE	TRUE	1.81546	338	Ring.R	FALSE	-0.167459	0.43958
PBANKA_070950	ATP-dependent RNA helicase prh1, putative	409	0.0479	0.027	0.026	None	FALSE	FALSE	FALSE	1.96831	149	Ring.R	TRUE	-0.165787	0.439836
PBANKA_134320	conserved Plasmodium protein, unknown function	1090	0.13361	0.061	0.0585	3	FALSE	TRUE	FALSE	1.67394	200.7	Ookinete.16h.R	NA	-0.163725	0.440092
PBANKA_081980	gamma-glutamylcysteine synthetase (gammaGCS)	944	0.03844	0.067	0.063	None	TRUE	FALSE	TRUE	1.82199	107.7	Ookinete.24h	FALSE	-0.160931	0.440348
PBANKA_121430	enolase, putative (ENO)	42	0.01905	0.014	0.01	None	TRUE	FALSE	FALSE	2.5463	2425.9	Trophozoite	TRUE	-0.159883	0.440604
PBANKA_120430	CCR4-NOT transcription complex subunit 5, putative (NOT5)	13	0.07549	0.128	0.122	None	FALSE	FALSE	TRUE	1.92169	322.1	Trophozoite.R	FALSE	-0.159125	0.44086
PBANKA_082500	conserved Plasmodium protein, unknown function	215	0.13672	0.157	0.194	None	FALSE	FALSE	FALSE	1.82151	245.1	Ookinete.16h	NA	-0.158456	0.441116
PBANKA_120630	conserved Plasmodium protein, unknown function (UIS11)	2138	0.09034	0.262	0.222	None	FALSE	FALSE	TRUE	1.73806	195.1	Ring.R	FALSE	-0.158283	0.441372
PBANKA_136160	E1-E2 ATPase, putative	1052	0.10215	0.197	0.2025	None	FALSE	FALSE	FALSE	0.913814	41.3	Gametocyte	FALSE	-0.155937	0.441628
PBANKA_081950	ATP-dependent DNA helicase Q1, putative (RECQ1)	540	0.05254	0.093	0.09	None	FALSE	FALSE	FALSE	1.26951	53.3	Schizont.R	FALSE	-0.155873	0.441884
PBANKA_071130	conserved protein, unknown function	71	0.03707	0.069	0.0505	None	FALSE	FALSE	TRUE	1.34857	73.3	Gametocyte.R	FALSE	-0.155198	0.44214
PBANKA_070470	conserved Plasmodium protein, unknown function	43	0.11063	0.114	0.1375	None	FALSE	FALSE	FALSE	1.45864	144.8	Gametocyte	NA	-0.155091	0.442396
PBANKA_134150	RNA-binding protein, putative	53	0.06171	0.149	0.1355	None	FALSE	FALSE	TRUE	1.76268	167.5	Trophozoite.R	NA	-0.154716	0.442652
PBANKA_133750	conserved Plasmodium protein, unknown function	3141	0.07401	0.228	0.1925	None	FALSE	FALSE	TRUE	1.21748	67.4	Schizont.R	NA	-0.154567	0.442908
PBANKA_121690	ATP-dependent RNA helicase, putative	175	0.06581	0.109	0.1	None	FALSE	FALSE	TRUE	1.64703	95.7	Ring.R	FALSE	-0.153988	0.443164
PBANKA_091610	nucleic acid binding protein, putative	20	0.02867	0.065	0.052	None	TRUE	FALSE	TRUE	1.96971	199.2	Gametocyte.R	FALSE	-0.153904	0.44342
PBANKA_133140	conserved Plasmodium protein, unknown function	1505	0.0443	0.124	0.1205	None	FALSE	FALSE	TRUE	2.01949	349.8	Schizont.R	FALSE	-0.153873	0.443676
PBANKA_082650	histone deacetylase, putative (HDAC1)	397	0.00623	0.028	0.005	None	TRUE	FALSE	TRUE	2.31408	744.7	Ookinete.24h	FALSE	-0.153492	0.443932
PBANKA_101150	conserved Plasmodium protein, unknown function	3238	0.09241	0.134	0.1225	None	FALSE	FALSE	TRUE	1.51322	175.7	Schizont.R	FALSE	-0.153117	0.444188
PBANKA_070950	ATP-dependent RNA helicase prh1, putative	401	0.0479	0.028	0.026	None	FALSE	FALSE	FALSE	1.96831	149	Ring.R	TRUE	-0.153062	0.444444
PBANKA_123650	conserved Plasmodium protein, unknown function, fragment	505	0.08521	0.135	0.15	None	FALSE	FALSE	FALSE	0.961421	25.2	Schizont.R	NA	-0.153023	0.4447
PBANKA_123160	transcription factor with AP2 domain(s), putative (ApiAP2)	1729	0.09195	0.173	0.2095	None	FALSE	FALSE	FALSE	1.81546	338	Ring.R	FALSE	-0.15282	0.444956
PBANKA_112560	pyruvate kinase, putative	461	0.02342	0.017	0.013	None	TRUE	FALSE	FALSE	2.38489	996.7	Trophozoite	TRUE	-0.152477	0.445212
PBANKA_112530	conserved Plasmodium protein, unknown function	12	0.0363	0.135	0.086	None	FALSE	FALSE	TRUE	0.80618	11.6	Ring.R	NA	-0.152189	0.445469
PBANKA_031420	calcium-dependent protein kinase 1 (CDPK1)	344	0.00552	0.052	0.051	4	TRUE	TRUE	FALSE	1.81425	530.4	Schizont	FALSE	-0.151662	0.445725
PBANKA_021320	conserved Plasmodium protein, unknown function	387	0.12751	0.231	0.258	8	FALSE	TRUE	FALSE	1.17026	111.2	Schizont.R	FALSE	-0.151572	0.445981
PBANKA_103710	GTPase-activating protein, putative	85	0.13267	0.313	0.284	None	FALSE	FALSE	TRUE	1.42813	70.3	Ring.R	FALSE	-0.151187	0.446237
PBANKA_145880	kinesin, putative	1111	0.04395	0.127	0.1	None	FALSE	FALSE	TRUE	1.17226	28.5	Gametocyte	FALSE	-0.150623	0.446493
PBANKA_080230	E3 ubiquitin-protein ligase, putative	494	0.09036	0.16	0.1595	None	FALSE	FALSE	TRUE	1.90255	300	Ring.R	FALSE	-0.150253	0.446749
PBANKA_145780	ADP-ribosylation factor GTPase-activating protein, putative (ARFGAP)	264	0.04206	0.043	0.021	None	FALSE	FALSE	TRUE	1.94734	183.5	Schizont.R	FALSE	-0.150015	0.447005
PBANKA_081130	Ran-binding protein, putative	431	0.00756	0.031	0.005	3	FALSE	TRUE	TRUE	1.98066	210.3	Trophozoite.R	NA	-0.149487	0.447261
PBANKA_132920	dynein beta chain, putative	4533	0.05703	0.141	0.088	None	FALSE	FALSE	TRUE	0.752747	12.2	Schizont.R	FALSE	-0.149333	0.447517
PBANKA_123220	FACT complex subunit SPT16 (FACT-L)	443	0.01958	0.041	0.0085	None	FALSE	FALSE	TRUE	1.702	257.7	Trophozoite.R	FALSE	-0.14927	0.447773
PBANKA_080680	conserved Plasmodium protein, unknown function	556	0.09743	0.068	0.039	None	FALSE	FALSE	FALSE	1.08991	114	Ookinete.24h	NA	-0.148461	0.448029
PBANKA_031190	RING zinc finger protein, putative	36	0.07379	0.068	0.0775	None	FALSE	FALSE	FALSE	1.76172	191.4	Ookinete.24h	FALSE	-0.148271	0.448285
PBANKA_060460	conserved protein, unknown function	7	0.06181	0.071	0.049	None	FALSE	FALSE	TRUE	1.69128	73.7	Schizont.R	FALSE	-0.147954	0.448541
PBANKA_051270	conserved Plasmodium protein, unknown function	77	0.178	0.183	0.233	5	FALSE	TRUE	FALSE	2.21431	795.8	Schizont	NA	-0.147849	0.448797
PBANKA_092260	conserved Plasmodium protein, unknown function	503	0.10266	0.273	0.235	None	FALSE	FALSE	TRUE	1.35411	157.2	Schizont	FALSE	-0.147703	0.449053
PBANKA_081800	conserved Plasmodium protein, unknown function	1419	0.0483	0.103	0.055	None	FALSE	FALSE	TRUE	1.08636	79.1	Schizont.R	NA	-0.146897	0.449309
PBANKA_031600	replication factor C subunit 1, putative	143	0.04137	0.158	0.145	None	TRUE	FALSE	TRUE	1.8109	184.8	Schizont.R	FALSE	-0.145645	0.449565
PBANKA_103430	transcription factor with AP2 domain(s) (AP2-G2)	1271	0.07515	0.044	0.0205	None	FALSE	FALSE	FALSE	1.3483	80.2	Ring.R	FALSE	-0.145434	0.449821
PBANKA_141580	conserved Plasmodium protein, unknown function	255	0.06022	0.082	0.0585	None	FALSE	FALSE	TRUE	1.3927	133.4	Trophozoite.R	NA	-0.142984	0.450077
PBANKA_141580	conserved Plasmodium protein, unknown function	257	0.06022	0.083	0.0605	None	FALSE	FALSE	TRUE	1.3927	133.4	Trophozoite.R	NA	-0.14288	0.450333
PBANKA_010820	conserved Plasmodium protein, unknown function	470	0.12517	0.169	0.144	None	FALSE	FALSE	TRUE	1.499	87.3	Ring.R	NA	-0.142674	0.450589
PBANKA_102940	conserved Plasmodium protein, unknown function	148	0.03947	0.026	0.0175	None	FALSE	FALSE	FALSE	2.19962	889.8	Gametocyte.R	NA	-0.141989	0.450845
PBANKA_123340	conserved Plasmodium protein, unknown function	683	0.03206	0.07	0.0635	None	FALSE	FALSE	FALSE	1.52398	63.1	Trophozoite.R	FALSE	-0.141972	0.451101
PBANKA_144240	conserved Plasmodium protein, unknown function	314	0.05254	0.081	0.0535	None	FALSE	FALSE	FALSE	1.0607	63.6	Schizont	NA	-0.141847	0.451357
PBANKA_121090	phosphoglucomutase, putative	155	0.04823	0.025	0.025	None	TRUE	FALSE	FALSE	2.17896	226.6	Ookinete.16h.R	TRUE	-0.141804	0.451613
PBANKA_061540	serine--tRNA ligase, putative	474	0.03152	0.07	0.0595	None	TRUE	FALSE	TRUE	1.75435	165.8	Trophozoite.R	FALSE	-0.141332	0.451869
PBANKA_092720	conserved Plasmodium protein, unknown function	335	0.10384	0.299	0.256	None	TRUE	FALSE	TRUE	1.38471	107	Ring.R	NA	-0.139827	0.452125
PBANKA_040620	conserved Plasmodium protein, unknown function	1142	0.15672	0.294	0.279	1	FALSE	TRUE	TRUE	0.525045	7.1	Ookinete.16h	NA	-0.139456	0.452381
PBANKA_142310	phospholipase, putative	361	0.03625	0.046	0.0125	None	FALSE	FALSE	TRUE	1.61384	227.5	Ookinete.16h	TRUE	-0.139033	0.452637
PBANKA_136160	E1-E2 ATPase, putative	1054	0.10215	0.224	0.213	None	FALSE	FALSE	TRUE	0.913814	41.3	Gametocyte	FALSE	-0.137796	0.452893
PBANKA_121020	PRE-binding protein, putative (PREBP)	890	0.03756	0.06	0.074	None	FALSE	FALSE	TRUE	2.63923	1456.9	Ring.R	FALSE	-0.137227	0.453149
PBANKA_144610	amino acid transporter, putative	1007	0.13887	0.583	0.4525	None	FALSE	FALSE	TRUE	1.1271	47.9	Schizont	NA	-0.136013	0.453405
PBANKA_123650	conserved Plasmodium protein, unknown function, fragment	51	0.08521	0.089	0.055	None	FALSE	FALSE	TRUE	0.961421	25.2	Schizont.R	NA	-0.135735	0.453661
PBANKA_080440	conserved Plasmodium protein, unknown function	1801	0.16194	0.381	0.305	None	FALSE	FALSE	TRUE	1.17754	51.8	Trophozoite.R	NA	-0.135478	0.453917
PBANKA_092230	threonine--tRNA ligase, putative (ThrRS)	722	0.04696	0.173	0.152	None	FALSE	FALSE	TRUE	1.70086	131.6	Ring.R	FALSE	-0.135365	0.454173
PBANKA_040840	phosphoglycerate mutase, putative	902	0.06877	0.055	0.057	None	FALSE	FALSE	FALSE	1.67532	90.3	Ring.R	NA	-0.134436	0.454429
PBANKA_111010	topoisomerase I, putative	13	0.04204	0.17	0.1425	None	FALSE	FALSE	TRUE	1.46015	117.1	Schizont.R	FALSE	-0.133809	0.454685
PBANKA_091030	guanylyl cyclase, putative (GCalpha)	1012	0.08136	0.119	0.1265	None	FALSE	FALSE	FALSE	0.774517	100.4	Schizont.R	FALSE	-0.132988	0.454941
PBANKA_133310	conserved Plasmodium protein, unknown function	348	0.12397	0.594	0.4755	None	FALSE	FALSE	TRUE	1.16584	93.4	Gametocyte.R	NA	-0.132029	0.455197
PBANKA_061540	serine--tRNA ligase, putative	272	0.03152	0.06	0.05	None	TRUE	FALSE	TRUE	1.75435	165.8	Trophozoite.R	FALSE	-0.13155	0.455453
PBANKA_141130	eukaryotic translation initation factor 4 gamma, putative (EIF4G)	543	0.06854	0.026	0.0175	None	FALSE	FALSE	FALSE	2.28589	524	Ring.R	FALSE	-0.131123	0.455709
PBANKA_121020	PRE-binding protein, putative (PREBP)	898	0.03756	0.085	0.097	None	FALSE	FALSE	TRUE	2.63923	1456.9	Ring.R	FALSE	-0.13085	0.455965
PBANKA_050450	cytoplasmic dynein intermediate chain, putative	242	0.07129	0.071	0.0815	4	TRUE	TRUE	FALSE	1.41747	161.8	Ookinete.16h.R	NA	-0.129866	0.456221
PBANKA_111010	topoisomerase I, putative	667	0.04204	0.083	0.1005	None	FALSE	FALSE	FALSE	1.46015	117.1	Schizont.R	TRUE	-0.129687	0.456477
PBANKA_060200	origin recognition complex subunit 1, putative (ORC1)	186	0.06401	0.147	0.1485	8	FALSE	TRUE	TRUE	1.57692	89.7	Schizont.R	FALSE	-0.129686	0.456733
PBANKA_142430	conserved Plasmodium protein, unknown function	282	0.02194	0.02	0.025	None	FALSE	FALSE	FALSE	2.82236	3661.5	Ookinete.24h	NA	-0.12964	0.456989
PBANKA_114150	SNARE associated Golgi protein, putative	116	0.05838	0.079	0.081	10	TRUE	TRUE	TRUE	2.32397	614.2	Schizont	FALSE	-0.129104	0.457245
PBANKA_111100	RNA pseudouridylate synthase, putative, fragment	383	0.07089	0.213	0.1885	None	FALSE	FALSE	TRUE	0.819544	101.5	Ring.R	FALSE	-0.129016	0.457501
PBANKA_113590	conserved Plasmodium protein, unknown function	1618	0.17763	0.398	0.3635	None	FALSE	FALSE	TRUE	0.439333	35.6	Schizont.R	NA	-0.128677	0.457757
PBANKA_103640	BOP1-like protein, putative	547	0.08084	0.183	0.193	None	FALSE	FALSE	FALSE	1.70927	304.9	Ookinete.16h	FALSE	-0.128341	0.458013
PBANKA_112010	conserved Plasmodium protein, unknown function	783	0.04936	0.074	0.066	None	FALSE	FALSE	TRUE	1.60746	204.9	Schizont.R	NA	-0.126994	0.458269
PBANKA_010540	coatomer alpha subunit, putative	458	0.04978	0.114	0.1055	None	FALSE	FALSE	TRUE	1.80855	194.7	Trophozoite.R	FALSE	-0.126617	0.458525
PBANKA_082290	conserved Plasmodium protein, unknown function	208	0.06523	0.168	0.1525	6	FALSE	TRUE	TRUE	1.45809	112	Ookinete.16h	FALSE	-0.126579	0.458781
PBANKA_123220	FACT complex subunit SPT16 (FACT-L)	515	0.01958	0.045	0.0085	None	TRUE	FALSE	TRUE	1.702	257.7	Trophozoite.R	FALSE	-0.126285	0.459037
PBANKA_110160	chromosome assembly factor 1, putative	357	0.06399	0.086	0.065	None	FALSE	FALSE	TRUE	1.54095	139.2	Schizont.R	FALSE	-0.125966	0.459293
PBANKA_040930	phosphatidylinositol 3- and 4-kinase, putative	804	0.03201	0.105	0.0845	None	FALSE	FALSE	TRUE	1.72245	125.3	Trophozoite.R	FALSE	-0.123391	0.459549
PBANKA_136210	tyrosine kinase-like protein, putative (TKL3)	110	0.05475	0.174	0.139	None	FALSE	FALSE	TRUE	1.27531	58.2	Schizont.R	FALSE	-0.123342	0.459805
PBANKA_132010	conserved Plasmodium protein, unknown function (UIS25)	412	0.10826	0.192	0.191	None	FALSE	FALSE	FALSE	0.880814	72.5	Gametocyte	NA	-0.121743	0.460061
PBANKA_112990	conserved Plasmodium protein, unknown function	1115	0.11846	0.302	0.262	None	FALSE	FALSE	TRUE	1.33069	75.2	Trophozoite.R	NA	-0.12156	0.460317
PBANKA_136150	conserved Plasmodium protein, unknown function	453	0.05762	0.088	0.069	12	FALSE	TRUE	FALSE	0.845098	50.4	Gametocyte	FALSE	-0.121443	0.460573
PBANKA_132950	protein phosphatase containing kelch-like domains (PPKL)	436	0.02426	0.108	0.079	12	TRUE	TRUE	TRUE	1.41414	99.5	Schizont.R	FALSE	-0.120882	0.460829
PBANKA_091110	conserved Plasmodium protein, unknown function	314	0.13772	0.156	0.167	None	FALSE	FALSE	FALSE	0.653213	37.7	Gametocyte	NA	-0.120431	0.461086
PBANKA_144240	conserved Plasmodium protein, unknown function	42	0.05254	0.162	0.138	None	FALSE	FALSE	TRUE	1.0607	63.6	Schizont	NA	-0.12035	0.461342
PBANKA_144550	conserved Plasmodium protein, unknown function	79	0.05752	0.039	0.029	None	FALSE	FALSE	FALSE	1.72106	186.6	Ring.R	TRUE	-0.118389	0.461598
PBANKA_061160	ribonucleoside-diphosphate reductase, large subunit, putative	10	0.01186	0.078	0.09	None	FALSE	FALSE	TRUE	2.64746	1173.7	Gametocyte.R	FALSE	-0.117691	0.461854
PBANKA_080230	E3 ubiquitin-protein ligase, putative	192	0.09036	0.18	0.1565	None	FALSE	FALSE	TRUE	1.90255	300	Ring.R	FALSE	-0.11699	0.46211
PBANKA_031190	RING zinc finger protein, putative	34	0.07379	0.081	0.0835	None	FALSE	FALSE	FALSE	1.76172	191.4	Ookinete.24h	FALSE	-0.116894	0.462366
PBANKA_062130	conserved Plasmodium protein, unknown function	48	0.06504	0.113	0.101	1	TRUE	TRUE	TRUE	1.48216	177.6	Schizont.R	NA	-0.116856	0.462622
PBANKA_120370	regulator of nonsense transcripts, putative	219	0.04193	0.115	0.0845	None	FALSE	FALSE	TRUE	1.24551	47.2	Trophozoite.R	FALSE	-0.116749	0.462878
PBANKA_021150	proteasome subunit alpha type-5, putative	256	0.01035	0.036	0.008	None	FALSE	FALSE	TRUE	2.1486	387.4	Trophozoite	FALSE	-0.116557	0.463134
PBANKA_091220	signal recognition particle subunit SRP72, putative (SRP72)	775	0.10555	0.163	0.125	None	FALSE	FALSE	TRUE	1.26834	101.4	Trophozoite.R	NA	-0.116412	0.46339
PBANKA_135870	conserved Plasmodium protein, unknown function	211	0.07797	0.052	0.033	None	FALSE	FALSE	FALSE	1.62428	81.2	Trophozoite.R	NA	-0.116389	0.463646
PBANKA_040600	conserved Plasmodium protein, unknown function	14	0.1117	0.078	0.065	None	TRUE	FALSE	TRUE	1.59329	143.3	Schizont.R	NA	-0.116188	0.463902
PBANKA_093840	endoplasmic reticulum-resident calcium binding protein, putative	191	0.03463	0.02	0.009	None	FALSE	FALSE	FALSE	2.32807	1415	Trophozoite	TRUE	-0.11597	0.464158
PBANKA_140760	60S ribosomal protein L24, putative	40	0.0146	0.012	0.007	None	FALSE	FALSE	FALSE	2.79313	2548.3	Ring.R	TRUE	-0.113916	0.464414
PBANKA_021070	conserved Plasmodium protein, unknown function	205	0.12004	0.27	0.2385	None	FALSE	FALSE	TRUE	1.19312	82.1	Trophozoite.R	NA	-0.11371	0.46467
PBANKA_142780	peptidase family C50, putative	1419	0.14851	0.424	0.389	None	FALSE	FALSE	TRUE	0.389166	30.9	Trophozoite	FALSE	-0.112031	0.464926
PBANKA_131920	AP-1 complex subunit gamma, putative	914	0.03803	0.092	0.071	None	FALSE	FALSE	TRUE	1.7597	88.3	Trophozoite.R	FALSE	-0.111621	0.465182
PBANKA_071740	coatomer subunit zeta, putative	206	0.06477	0.04	0.037	None	TRUE	FALSE	FALSE	1.9266	139.7	Trophozoite	FALSE	-0.110898	0.465438
PBANKA_021050	conserved Plasmodium protein, unknown function	2207	0.18366	0.297	0.276	2	FALSE	TRUE	TRUE	0.974177	34.7	Schizont.R	NA	-0.110641	0.465694
PBANKA_130400	conserved Plasmodium protein, unknown function	315	0.07185	0.055	0.0535	None	TRUE	FALSE	FALSE	1.61791	135	Schizont.R	FALSE	-0.110602	0.46595
PBANKA_051990	conserved Plasmodium protein, unknown function	442	0.08103	0.213	0.1855	None	FALSE	FALSE	TRUE	1.97864	274.5	Ring.R	NA	-0.110575	0.466206
PBANKA_081640	6-phosphofructokinase, putative (PFK9)	29	0.01802	0.053	0.052	None	TRUE	FALSE	TRUE	2.19438	302.2	Ring.R	FALSE	-0.109907	0.466462
PBANKA_142080	conserved Plasmodium protein, unknown function	960	0.1454	0.385	0.3215	None	FALSE	FALSE	TRUE	1.64197	127.5	Gametocyte	NA	-0.109369	0.466718
PBANKA_090390	coatomer subunit gamma, putative	671	0.04657	0.175	0.143	None	TRUE	FALSE	TRUE	1.54345	106.1	Schizont.R	FALSE	-0.109112	0.466974
PBANKA_111520	conserved Plasmodium protein, unknown function	692	0.08565	0.178	0.17	2	FALSE	TRUE	TRUE	1.73712	136.3	Gametocyte.R	FALSE	-0.108822	0.46723
PBANKA_101170	conserved Plasmodium protein, unknown function	744	0.11805	0.198	0.183	None	FALSE	FALSE	TRUE	1.15131	25.7	Gametocyte	NA	-0.108744	0.467486
PBANKA_130460	adaptor complexes medium subunit family	435	0.15953	0.446	0.364	None	FALSE	FALSE	TRUE	1.12769	37.8	Trophozoite.R	TRUE	-0.108181	0.467742
PBANKA_102550	NOT family protein, putative	66	0.09604	0.221	0.1895	None	FALSE	FALSE	TRUE	1.57224	141.2	Ring.R	FALSE	-0.108037	0.467998
PBANKA_124250	RNA helicase, putative	17	0.02302	0.076	0.05	None	FALSE	FALSE	TRUE	1.72016	134.7	Trophozoite.R	FALSE	-0.106648	0.468254
PBANKA_093470	conserved Plasmodium protein, unknown function	139	0.03341	0.062	0.0435	3	FALSE	TRUE	FALSE	1.25406	162.5	Gametocyte.R	NA	-0.10627	0.46851
PBANKA_010220	trophozoite exported protein 1, putative (TEX1)	826	0.05272	0.086	0.0445	None	FALSE	FALSE	TRUE	1.29885	139.4	Ring.R	FALSE	-0.105379	0.468766
PBANKA_093720.2	asparagine-rich antigen, putative	1175	0.06959	0.053	0.019	None	NA	FALSE	TRUE	1.62118	304.4	Trophozoite.R	FALSE	-0.105358	0.469022
PBANKA_031360	conserved Plasmodium protein, unknown function	443	0.13828	0.058	0.0405	None	FALSE	FALSE	FALSE	1.32194	51.6	Ookinete.16h	NA	-0.105173	0.469278
PBANKA_132610	conserved Plasmodium protein, unknown function	220	0.159	0.093	0.083	1	FALSE	TRUE	FALSE	1.13354	95	Gametocyte.R	FALSE	-0.104788	0.469534
PBANKA_031420	calcium-dependent protein kinase 1 (CDPK1)	65	0.00552	0.05	0.051	1	TRUE	TRUE	FALSE	1.81425	530.4	Schizont	TRUE	-0.103971	0.46979
PBANKA_010480	conserved Plasmodium protein, unknown function	778	0.08478	0.154	0.1525	None	FALSE	FALSE	FALSE	1.49875	106.7	Ring.R	NA	-0.103949	0.470046
PBANKA_080610	conserved Plasmodium protein, unknown function	729	0.13823	0.116	0.1135	5	FALSE	TRUE	TRUE	1.43522	98	Ring.R	TRUE	-0.103264	0.470302
PBANKA_100950	NAD(P)H-dependent glutamate synthase, putative	1571	0.02723	0.058	0.0565	None	FALSE	FALSE	FALSE	1.61475	59.5	Ookinete.16h.R	FALSE	-0.102531	0.470558
PBANKA_031600	replication factor C subunit 1, putative	161	0.04137	0.125	0.1145	None	TRUE	FALSE	TRUE	1.8109	184.8	Schizont.R	FALSE	-0.101733	0.470814
PBANKA_114230	rhoptry protein, putative	233	0.12	0.118	0.1215	None	TRUE	FALSE	FALSE	1.75194	149.7	Ring.R	FALSE	-0.101316	0.47107
PBANKA_103380	conserved Plasmodium protein, unknown function	5958	0.05071	0.162	0.1185	None	FALSE	FALSE	TRUE	1.10209	72.9	Trophozoite.R	FALSE	-0.100959	0.471326
PBANKA_130440	allantoicase, putative	7	0.03239	0.128	0.0865	None	FALSE	FALSE	TRUE	1.25768	69	Gametocyte.R	FALSE	-0.100892	0.471582
PBANKA_130860	fructose-bisphosphate aldolase 2 (ALDO2)	361	0.0428	0.024	0.022	None	TRUE	FALSE	TRUE	2.99236	1774.7	Gametocyte.R	TRUE	-0.100575	0.471838
PBANKA_131330	conserved Plasmodium protein, unknown function	455	0.07096	0.1	0.0915	None	FALSE	FALSE	FALSE	1.29667	98.5	Schizont	NA	-0.100486	0.472094
PBANKA_103820	nuclear formin-like protein (MISFIT)	1592	0.13066	0.274	0.231	None	FALSE	FALSE	TRUE	0.673356	11.6	Gametocyte	NA	-0.100464	0.47235
PBANKA_124160	conserved Plasmodium protein, unknown function	232	0.08118	0.199	0.163	None	FALSE	FALSE	TRUE	1.50212	50.8	Trophozoite.R	NA	-0.100456	0.472606
PBANKA_131740	co-chaperone p23, putative	105	0.03474	0.019	0.016	None	FALSE	FALSE	FALSE	2.79365	2670.2	Ring	FALSE	-0.100307	0.472862
PBANKA_021070	conserved Plasmodium protein, unknown function	302	0.12004	0.322	0.26	None	FALSE	FALSE	TRUE	1.19312	82.1	Trophozoite.R	NA	-0.100271	0.473118
PBANKA_093670	ES2 protein, putative	379	0.0835	0.074	0.066	None	TRUE	FALSE	FALSE	1.5832	458	Ookinete.16h	TRUE	-0.0989029	0.473374
PBANKA_120630	conserved Plasmodium protein, unknown function (UIS11)	1655	0.09034	0.288	0.2285	None	TRUE	FALSE	TRUE	1.73806	195.1	Ring.R	FALSE	-0.0988081	0.47363
PBANKA_101170	conserved Plasmodium protein, unknown function	278	0.11805	0.131	0.1325	None	FALSE	FALSE	FALSE	1.15131	25.7	Gametocyte	NA	-0.0984105	0.473886
PBANKA_122610	conserved Plasmodium protein, unknown function	5207	0.13705	0.318	0.2465	None	FALSE	FALSE	TRUE	1.68979	83.2	Ookinete.16h	NA	-0.0982973	0.474142
PBANKA_114280	conserved Plasmodium protein, unknown function	116	0.08343	0.031	0.012	None	FALSE	FALSE	FALSE	2.05633	309.4	Trophozoite.R	NA	-0.0979883	0.474398
PBANKA_130400	conserved Plasmodium protein, unknown function	286	0.07185	0.051	0.046	None	TRUE	FALSE	FALSE	1.61791	135	Schizont.R	FALSE	-0.0978501	0.474654
PBANKA_061180	N-acetyltransferase, putative	11	0.05187	0.059	0.0355	None	FALSE	FALSE	TRUE	2.0011	177.5	Ookinete.16h	FALSE	-0.0978265	0.47491
PBANKA_081460	conserved Plasmodium protein, unknown function	159	0.15765	0.333	0.277	None	FALSE	FALSE	TRUE	1.01341	20.3	Trophozoite.R	NA	-0.0973513	0.475166
PBANKA_061160	ribonucleoside-diphosphate reductase, large subunit, putative	828	0.01186	0.052	0.053	2	FALSE	TRUE	TRUE	2.64746	1173.7	Gametocyte.R	FALSE	-0.096875	0.475422
PBANKA_123710	conserved Plasmodium protein, unknown function	5833	0.093	0.327	0.2585	None	FALSE	FALSE	TRUE	0.799341	115.6	Schizont.R	FALSE	-0.0968278	0.475678
PBANKA_061160	ribonucleoside-diphosphate reductase, large subunit, putative	820	0.01186	0.052	0.052	None	TRUE	FALSE	TRUE	2.64746	1173.7	Gametocyte.R	FALSE	-0.0949339	0.47619
PBANKA_061160	ribonucleoside-diphosphate reductase, large subunit, putative	823	0.01186	0.052	0.052	None	TRUE	FALSE	TRUE	2.64746	1173.7	Gametocyte.R	FALSE	-0.0949339	0.47619
PBANKA_041440	formate-nitrite transporter, putative	294	0.05847	0.143	0.14	None	FALSE	FALSE	TRUE	2.5537	943.8	Ookinete.24h	FALSE	-0.0949207	0.476446
PBANKA_140290	conserved Plasmodium protein, unknown function	345	0.07663	0.13	0.0915	4	FALSE	TRUE	TRUE	1.14641	44.6	Trophozoite.R	FALSE	-0.0946775	0.476703
PBANKA_122380	vacuolar proton translocating ATPase subunit A, putative	772	0.01974	0.058	0.0455	None	FALSE	FALSE	TRUE	2.26269	682.3	Ookinete.16h.R	TRUE	-0.0945879	0.476959
PBANKA_041580	conserved Plasmodium protein, unknown function	616	0.08311	0.117	0.089	None	FALSE	FALSE	FALSE	0.854306	26.6	Gametocyte	FALSE	-0.0944933	0.477215
PBANKA_083300	profilin, putative (PFN)	5	0.02006	0.018	0.015	None	TRUE	FALSE	FALSE	2.65863	1854.7	Schizont.R	TRUE	-0.0944566	0.477471
PBANKA_112590	conserved Plasmodium protein, unknown function	884	0.03434	0.154	0.1285	None	FALSE	FALSE	TRUE	1.75243	131.5	Gametocyte.R	FALSE	-0.0938454	0.477727
PBANKA_070380	conserved Plasmodium protein, unknown function	343	0.15834	0.14	0.16	None	FALSE	FALSE	FALSE	1.37383	54.5	Schizont.R	NA	-0.0930924	0.477983
PBANKA_101150	conserved Plasmodium protein, unknown function	3248	0.09241	0.16	0.125	None	TRUE	FALSE	TRUE	1.51322	175.7	Schizont.R	FALSE	-0.0927315	0.478239
PBANKA_060080	cytochrome c oxidase assembly protein COX19, putative (COX19)	140	0.1199	0.375	0.3395	None	FALSE	FALSE	FALSE	1.87202	131.1	Trophozoite.R	NA	-0.0922855	0.478495
PBANKA_090960	transcription factor with AP2 domain(s), putative (ApiAP2)	743	0.09773	0.286	0.239	None	FALSE	FALSE	TRUE	1.34044	161.3	Ring.R	FALSE	-0.0922617	0.478751
PBANKA_061160	ribonucleoside-diphosphate reductase, large subunit, putative	826	0.01186	0.052	0.053	None	TRUE	FALSE	TRUE	2.64746	1173.7	Gametocyte.R	FALSE	-0.0914922	0.479007
PBANKA_083120	diacylglycerol kinase, putative	735	0.09667	0.214	0.21	None	FALSE	FALSE	FALSE	1.42732	224.9	Schizont	FALSE	-0.0911268	0.479263
PBANKA_140760	60S ribosomal protein L24, putative	45	0.0146	0.013	0.007	None	TRUE	FALSE	FALSE	2.79313	2548.3	Ring.R	TRUE	-0.0909656	0.479519
PBANKA_144030	conserved Plasmodium protein, unknown function	129	0.07272	0.095	0.116	None	FALSE	FALSE	FALSE	1.88958	702.7	Ookinete.24h	TRUE	-0.0906259	0.479775
PBANKA_133750	conserved Plasmodium protein, unknown function	1942	0.07401	0.08	0.074	None	FALSE	FALSE	FALSE	1.21748	67.4	Schizont.R	NA	-0.0900823	0.480031
PBANKA_124230	Hsc70-interacting protein,58 kDa phosphoprotein (HIP)	155	0.03063	0.02	0.015	None	TRUE	FALSE	FALSE	2.42137	959.7	Ookinete.24h	NA	-0.0888067	0.480287
PBANKA_120370	regulator of nonsense transcripts, putative	8	0.04193	0.117	0.097	None	FALSE	FALSE	TRUE	1.24551	47.2	Trophozoite.R	FALSE	-0.0879162	0.480543
PBANKA_130690	serine/threonine protein kinase, putative (SRPK2)	546	0.14785	0.159	0.168	None	FALSE	FALSE	FALSE	1.22917	41.9	Schizont.R	FALSE	-0.0864646	0.480799
PBANKA_140760	60S ribosomal protein L24, putative	41	0.0146	0.013	0.007	None	FALSE	FALSE	FALSE	2.79313	2548.3	Ring.R	TRUE	-0.086455	0.481055
PBANKA_122440	ferlin, putative	966	0.02666	0.118	0.0535	None	FALSE	FALSE	TRUE	1.0086	35.1	Trophozoite.R	FALSE	-0.0857685	0.481311
PBANKA_135640	DNA repair protein RAD5, putative (RAD5)	345	0.05707	0.119	0.113	3	FALSE	TRUE	FALSE	1.18469	40.5	Gametocyte.R	FALSE	-0.0855215	0.481567
PBANKA_092510	leucine-rich repeat protein (LRR11)	169	0.07455	0.125	0.11	2	FALSE	TRUE	TRUE	1.16286	81.5	Gametocyte.R	NA	-0.0843351	0.481823
PBANKA_136160	E1-E2 ATPase, putative	1129	0.10215	0.156	0.163	None	FALSE	FALSE	FALSE	0.913814	41.3	Gametocyte	FALSE	-0.0838294	0.482079
PBANKA_010480	conserved Plasmodium protein, unknown function	777	0.08478	0.152	0.139	None	FALSE	FALSE	TRUE	1.49875	106.7	Ring.R	NA	-0.083577	0.482335
PBANKA_121020	PRE-binding protein, putative (PREBP)	919	0.03756	0.035	0.0235	None	FALSE	FALSE	TRUE	2.63923	1456.9	Ring.R	FALSE	-0.0831358	0.482591
PBANKA_120630	conserved Plasmodium protein, unknown function (UIS11)	1650	0.09034	0.294	0.2285	None	TRUE	FALSE	TRUE	1.73806	195.1	Ring.R	FALSE	-0.0830541	0.482847
PBANKA_130400	conserved Plasmodium protein, unknown function	284	0.07185	0.05	0.042	None	TRUE	FALSE	FALSE	1.61791	135	Schizont.R	FALSE	-0.0829753	0.483103
PBANKA_080790	conserved Plasmodium protein, unknown function	8	0.08081	0.129	0.11	None	FALSE	FALSE	TRUE	1.98647	222.3	Schizont.R	NA	-0.0826991	0.483359
PBANKA_123250	eukaryotic translation initiation factor 3 subunit, putative	7	0.01516	0.043	0.009	2	TRUE	TRUE	TRUE	1.94963	415	Ring.R	FALSE	-0.0825765	0.483615
PBANKA_060160	conserved protein, unknown function	1467	0.09524	0.254	0.2035	None	FALSE	FALSE	TRUE	2.00843	172.4	Schizont.R	FALSE	-0.0823187	0.483871
PBANKA_136160	E1-E2 ATPase, putative	345	0.10215	0.285	0.2295	None	FALSE	FALSE	TRUE	0.913814	41.3	Gametocyte	TRUE	-0.0817001	0.484127
PBANKA_094280	syntaxin, putative	140	0.04894	0.064	0.061	None	FALSE	FALSE	FALSE	1.70969	210.6	Ookinete.16h	FALSE	-0.0815866	0.484383
PBANKA_061160	ribonucleoside-diphosphate reductase, large subunit, putative	817	0.01186	0.056	0.055	None	TRUE	FALSE	TRUE	2.64746	1173.7	Gametocyte.R	FALSE	-0.0815865	0.484639
PBANKA_094310	CCR4-NOT transcription complex subunit 1, putative (NOT1)	2141	0.10733	0.239	0.1895	None	FALSE	FALSE	TRUE	1.5849	170.7	Trophozoite.R	FALSE	-0.0815632	0.484895
PBANKA_132920	dynein beta chain, putative	4156	0.05703	0.245	0.18	None	FALSE	FALSE	TRUE	0.752747	12.2	Schizont.R	FALSE	-0.081408	0.485151
PBANKA_061370	RNA-binding protein, putative	179	0.06445	0.13	0.1075	None	FALSE	FALSE	TRUE	1.77743	301.2	Ring.R	FALSE	-0.0811647	0.485407
PBANKA_060740	conserved Plasmodium protein, unknown function	1204	0.03525	0.078	0.0675	None	FALSE	FALSE	TRUE	1.84011	247.4	Schizont.R	NA	-0.0810033	0.485663
PBANKA_131510	transcriptional regulatory protein sir2b (Sir2b)	1106	0.11914	0.118	0.103	None	FALSE	FALSE	FALSE	1.07004	39.8	Trophozoite.R	FALSE	-0.0808993	0.485919
PBANKA_120320	conserved Plasmodium protein, unknown function	37	0.05214	0.108	0.0775	None	FALSE	FALSE	FALSE	0.889302	33.4	Trophozoite	NA	-0.0805533	0.486175
PBANKA_052210	conserved Plasmodium protein, unknown function	1208	0.21891	0.523	0.4125	None	FALSE	FALSE	TRUE	0.92145	21.7	Ookinete.24h	NA	-0.0805445	0.486431
PBANKA_070470	conserved Plasmodium protein, unknown function	31	0.11063	0.206	0.1755	None	FALSE	FALSE	TRUE	1.45864	144.8	Gametocyte	NA	-0.0803764	0.486687
PBANKA_020560	double-strand break repair protein MRE11, putative	156	0.09927	0.333	0.297	None	FALSE	FALSE	TRUE	1.0086	30.2	Trophozoite.R	FALSE	-0.0801339	0.486943
PBANKA_081620	ribonuclease H2 subunit C, putative	3	0.10381	0.069	0.048	None	FALSE	FALSE	TRUE	1.78009	301.5	Ookinete.24h	FALSE	-0.0795602	0.487199
PBANKA_122380	vacuolar proton translocating ATPase subunit A, putative	766	0.01974	0.061	0.047	None	FALSE	FALSE	TRUE	2.26269	682.3	Ookinete.16h.R	TRUE	-0.0792244	0.487455
PBANKA_113160	DNA replication licensing factor MCM6, putative (MCM6)	99	0.01411	0.058	0.0075	None	FALSE	FALSE	TRUE	1.58149	144.4	Schizont.R	TRUE	-0.0790429	0.487711
PBANKA_020700	calcium-transporting ATPase, putative (SERCA)	452	0.02651	0.061	0.0515	None	TRUE	FALSE	FALSE	1.81624	189.9	Trophozoite.R	FALSE	-0.0781852	0.487967
PBANKA_080630	P-type ATPase, putative	1226	0.03789	0.131	0.07	None	TRUE	FALSE	TRUE	1.01379	24.3	Trophozoite	FALSE	-0.077399	0.488223
PBANKA_021060	ubiquitin carboxyl-terminal hydrolase, putative	1808	0.05313	0.156	0.12	None	TRUE	FALSE	TRUE	1.5605	199.4	Trophozoite.R	FALSE	-0.0769544	0.488479
PBANKA_120630	conserved Plasmodium protein, unknown function (UIS11)	1092	0.09034	0.382	0.2825	None	FALSE	FALSE	TRUE	1.73806	195.1	Ring.R	FALSE	-0.0759045	0.488735
PBANKA_031600	replication factor C subunit 1, putative	54	0.04137	0.145	0.122	None	FALSE	FALSE	TRUE	1.8109	184.8	Schizont.R	FALSE	-0.0757239	0.488991
PBANKA_100670	U4/U6 small nuclear ribonucleoprotein PRP31, putative (PRPF31)	511	0.0284	0.058	0.044	5	FALSE	TRUE	FALSE	1.77195	183.2	Ookinete.24h	FALSE	-0.0754543	0.489247
PBANKA_111030	conserved Plasmodium protein, unknown function	302	0.08377	0.182	0.1545	None	FALSE	FALSE	TRUE	0.877947	58.2	Gametocyte	FALSE	-0.074261	0.489503
PBANKA_040380	conserved Plasmodium membrane protein, unknown function	143	0.06219	0.031	0.032	None	TRUE	FALSE	FALSE	2.2759	541.3	Trophozoite.R	NA	-0.0734374	0.489759
PBANKA_145460	conserved Plasmodium protein, unknown function	1001	0.07712	0.225	0.182	None	FALSE	FALSE	TRUE	1.30535	109.7	Schizont.R	NA	-0.0733235	0.490015
PBANKA_061160	ribonucleoside-diphosphate reductase, large subunit, putative	825	0.01186	0.055	0.0525	2	TRUE	TRUE	TRUE	2.64746	1173.7	Gametocyte.R	FALSE	-0.0730496	0.490271
PBANKA_134150	RNA-binding protein, putative	322	0.06171	0.095	0.0865	None	FALSE	FALSE	TRUE	1.76268	167.5	Trophozoite.R	NA	-0.0727603	0.490527
PBANKA_020310	phosphatidylinositol-4-phosphate 5-kinase, putative (PIP5K)	267	0.07186	0.128	0.1205	3	TRUE	TRUE	TRUE	1.76594	79.7	Schizont.R	FALSE	-0.0725578	0.490783
PBANKA_061160	ribonucleoside-diphosphate reductase, large subunit, putative	822	0.01186	0.055	0.052	11	TRUE	TRUE	TRUE	2.64746	1173.7	Gametocyte.R	FALSE	-0.0723665	0.491039
PBANKA_101150	conserved Plasmodium protein, unknown function	3243	0.09241	0.169	0.129	None	FALSE	FALSE	TRUE	1.51322	175.7	Schizont.R	FALSE	-0.0716302	0.491295
PBANKA_113780	conserved Plasmodium protein, unknown function	2293	0.05204	0.092	0.028	None	FALSE	FALSE	TRUE	1.19728	199.4	Schizont.R	NA	-0.0711095	0.491551
PBANKA_070450	E3 ubiquitin-protein ligase, putative	5382	0.08608	0.248	0.188	None	FALSE	FALSE	TRUE	1.25406	183.1	Ring.R	FALSE	-0.0705895	0.491807
PBANKA_071100	conserved Plasmodium protein, unknown function	677	0.16739	0.324	0.293	None	FALSE	FALSE	FALSE	1.25042	86.5	Ookinete.24h	FALSE	-0.0705132	0.492063
PBANKA_061580	exported serine/threonine protein kinase (EST)	780	0.16389	0.598	0.4545	None	FALSE	FALSE	TRUE	0.973128	55.7	Schizont.R	NA	-0.0704029	0.49232
PBANKA_080750	conserved Plasmodium protein, unknown function	309	0.105	0.238	0.193	None	FALSE	FALSE	TRUE	1.43537	98.2	Trophozoite.R	FALSE	-0.0698549	0.492576
PBANKA_140380	conserved Plasmodium protein, unknown function	2664	0.06585	0.224	0.209	1	FALSE	TRUE	TRUE	1.15076	112.1	Ring.R	NA	-0.0696093	0.492832
PBANKA_140350	conserved Plasmodium protein, unknown function	1266	0.06161	0.095	0.028	5	FALSE	TRUE	TRUE	1.11059	106.4	Schizont.R	FALSE	-0.0690047	0.493088
PBANKA_082300	ubiquitin-like protein, putative	709	0.09307	0.092	0.0845	None	FALSE	FALSE	TRUE	1.99468	237	Trophozoite.R	FALSE	-0.0689712	0.493344
PBANKA_103660	ribonucleotide reductase small subunit, putative	347	0.00688	0.028	0.004	None	FALSE	FALSE	FALSE	2.17595	627.6	Schizont.R	FALSE	-0.068806	0.4936
PBANKA_110160	chromosome assembly factor 1, putative	136	0.06399	0.14	0.1365	None	FALSE	FALSE	FALSE	1.54095	139.2	Schizont.R	FALSE	-0.0673596	0.493856
PBANKA_010220	trophozoite exported protein 1, putative (TEX1)	163	0.05272	0.159	0.114	None	TRUE	FALSE	TRUE	1.29885	139.4	Ring.R	FALSE	-0.0671078	0.494112
PBANKA_061530	conserved Plasmodium protein, unknown function	435	0.07595	0.114	0.127	None	FALSE	FALSE	FALSE	1.75435	388.2	Gametocyte.R	NA	-0.0661266	0.494368
PBANKA_080310	DNA replication licensing factor MCM7, putative (MCM7)	150	0.01041	0.047	0.005	None	TRUE	FALSE	TRUE	1.74351	210.2	Schizont.R	TRUE	-0.0661249	0.494624
PBANKA_103820	nuclear formin-like protein (MISFIT)	157	0.13066	0.158	0.15	None	FALSE	FALSE	FALSE	0.673356	11.6	Gametocyte	NA	-0.0650171	0.49488
PBANKA_112530	conserved Plasmodium protein, unknown function	115	0.0363	0.172	0.158	2	FALSE	TRUE	FALSE	0.80618	11.6	Ring.R	NA	-0.0646706	0.495136
PBANKA_082660	conserved Plasmodium protein, unknown function	1263	0.11511	0.334	0.2525	None	FALSE	FALSE	TRUE	1.021	25.4	Ookinete.24h	NA	-0.0641062	0.495392
PBANKA_061230	conserved Plasmodium protein, unknown function	305	0.07214	0.082	0.055	None	FALSE	FALSE	FALSE	1.37425	54.5	Trophozoite.R	NA	-0.0635735	0.495648
PBANKA_133750	conserved Plasmodium protein, unknown function	2536	0.07401	0.067	0.0435	None	FALSE	FALSE	FALSE	1.21748	67.4	Schizont.R	NA	-0.0627302	0.495904
PBANKA_131750	glucose-6-phosphate dehydrogenase-6-phosphogluconolactonase (G6PD-6PGL)	531	0.04423	0.098	0.0935	None	TRUE	FALSE	FALSE	1.7434	108.7	Trophozoite.R	TRUE	-0.0613472	0.49616
PBANKA_111860	cell division cycle protein 48 homologue, putative	38	0.00894	0.056	0.052	None	FALSE	FALSE	FALSE	1.9266	277.3	Trophozoite	TRUE	-0.06035	0.496416
PBANKA_123450	conserved Plasmodium protein, unknown function	143	0.05849	0.024	0.0245	None	TRUE	FALSE	FALSE	2.51456	549.6	Ookinete.24h	TRUE	-0.059678	0.496672
PBANKA_123150	ubiquitin carboxyl-terminal hydrolase 2, putative	704	0.04276	0.097	0.0595	None	FALSE	FALSE	TRUE	1.66652	108.1	Trophozoite.R	TRUE	-0.059672	0.496928
PBANKA_133120	rab GTPase activator, putative	396	0.04752	0.159	0.118	None	FALSE	FALSE	TRUE	1.50106	127	Schizont.R	FALSE	-0.0596457	0.497184
PBANKA_133750	conserved Plasmodium protein, unknown function	3140	0.07401	0.238	0.176	None	FALSE	FALSE	TRUE	1.21748	67.4	Schizont.R	NA	-0.0586419	0.49744
PBANKA_136160	E1-E2 ATPase, putative	349	0.10215	0.261	0.2305	10	FALSE	TRUE	TRUE	0.913814	41.3	Gametocyte	TRUE	-0.0575342	0.497696
PBANKA_133750	conserved Plasmodium protein, unknown function	3137	0.07401	0.207	0.167	6	FALSE	TRUE	TRUE	1.21748	67.4	Schizont.R	NA	-0.0568083	0.497952
PBANKA_091020	protein phosphatase 2C, putative	399	0.03825	0.104	0.0715	None	FALSE	FALSE	TRUE	1.76492	235.7	Trophozoite.R	FALSE	-0.0567092	0.498208
PBANKA_133990	SNARE protein, putative	2	0.02774	0.089	0.074	6	FALSE	TRUE	TRUE	2.0754	203.7	Ring	FALSE	-0.0563097	0.498464
PBANKA_101960	vacuolar protein sorting-associated protein 3, putative (VPS3)	388	0.09	0.112	0.1265	3	FALSE	TRUE	FALSE	1.75397	187.3	Ookinete.24h	FALSE	-0.0562861	0.49872
PBANKA_070770	conserved Plasmodium protein, unknown function	316	0.14659	0.157	0.1765	None	FALSE	FALSE	FALSE	1.58433	399.1	Schizont	NA	-0.0556692	0.498976
PBANKA_093930	conserved Plasmodium protein, unknown function	166	0.06949	0.206	0.17	6	FALSE	TRUE	TRUE	1.1704	28.8	Gametocyte.R	NA	-0.0556284	0.499232
PBANKA_040600	conserved Plasmodium protein, unknown function	78	0.1117	0.071	0.068	None	TRUE	FALSE	FALSE	1.59329	143.3	Schizont.R	NA	-0.0554401	0.499488
PBANKA_132070	signal peptide peptidase, putative (SPP)	396	0.06753	0.132	0.121	None	FALSE	FALSE	TRUE	2.47451	1110.4	Schizont.R	FALSE	-0.0548844	0.499744
PBANKA_070940	conserved Plasmodium protein, unknown function	10	0.06444	0.021	0.017	None	TRUE	FALSE	FALSE	2.79786	2026.2	Schizont	NA	-0.0548053	0.5
PBANKA_143470	clathrin heavy chain, putative	876	0.01966	0.052	0.027	None	FALSE	FALSE	FALSE	1.51786	159.7	Schizont.R	FALSE	-0.0541029	0.500256
PBANKA_100340	lysine decarboxylase, putative (UIS14)	375	0.04611	0.21	0.163	None	FALSE	FALSE	TRUE	1.28453	32.4	Ookinete.16h.R	FALSE	-0.0533959	0.500512
PBANKA_041730	AP-4 complex subunit epsilon, putative	463	0.08084	0.126	0.116	None	TRUE	FALSE	FALSE	1.39707	84.1	Trophozoite.R	FALSE	-0.0532696	0.500768
PBANKA_112960	conserved Plasmodium protein, unknown function	48	0.04049	0.073	0.056	None	FALSE	FALSE	FALSE	1.72754	266.6	Gametocyte.R	FALSE	-0.0531123	0.501024
PBANKA_120630	conserved Plasmodium protein, unknown function (UIS11)	3542	0.09034	0.046	0.023	None	FALSE	FALSE	FALSE	1.73806	195.1	Ring.R	TRUE	-0.0528212	0.50128
PBANKA_100530	conserved Plasmodium protein, unknown function	941	0.0941	0.159	0.114	None	TRUE	FALSE	TRUE	1.32222	127.5	Trophozoite.R	FALSE	-0.0523377	0.501536
PBANKA_081980	gamma-glutamylcysteine synthetase (gammaGCS)	942	0.03844	0.069	0.055	None	TRUE	FALSE	FALSE	1.82199	107.7	Ookinete.24h	FALSE	-0.0514784	0.501792
PBANKA_132920	dynein beta chain, putative	4527	0.05703	0.213	0.141	None	FALSE	FALSE	TRUE	0.752747	12.2	Schizont.R	FALSE	-0.0507128	0.502048
PBANKA_143920	polyadenylate-binding protein, putative (PABP)	297	0.02803	0.06	0.084	None	FALSE	FALSE	FALSE	2.96328	2394	Ring.R	FALSE	-0.0506554	0.502304
PBANKA_051990	conserved Plasmodium protein, unknown function	174	0.08103	0.12	0.1335	None	FALSE	FALSE	FALSE	1.97864	274.5	Ring.R	NA	-0.0504456	0.50256
PBANKA_102240	dynein-associated protein, putative	228	0.0615	0.097	0.057	None	FALSE	FALSE	FALSE	0.845098	91.8	Gametocyte.R	TRUE	-0.049231	0.502816
PBANKA_051270	conserved Plasmodium protein, unknown function	51	0.178	0.228	0.2545	10	TRUE	TRUE	FALSE	2.21431	795.8	Schizont	NA	-0.0491624	0.503072
PBANKA_143920	polyadenylate-binding protein, putative (PABP)	315	0.02803	0.06	0.0775	None	FALSE	FALSE	TRUE	2.96328	2394	Ring.R	FALSE	-0.0487738	0.503328
PBANKA_135930	conserved Plasmodium protein, unknown function	3039	0.0724	0.106	0.0195	None	FALSE	FALSE	TRUE	0.788875	55.4	Trophozoite.R	FALSE	-0.0481647	0.503584
PBANKA_094270	chromatin remodeling protein, putative (SNF2L)	1096	0.03833	0.103	0.0685	None	FALSE	FALSE	TRUE	1.6464	246.3	Schizont.R	FALSE	-0.0479845	0.50384
PBANKA_080120	erythrocyte membrane-associated antigen, putative	250	0.04839	0.186	0.179	None	FALSE	FALSE	FALSE	1.65031	263.1	Ring.R	FALSE	-0.0478902	0.504096
PBANKA_040600	conserved Plasmodium protein, unknown function	77	0.1117	0.071	0.068	None	TRUE	FALSE	FALSE	1.59329	143.3	Schizont.R	NA	-0.047773	0.504352
PBANKA_123780	multidrug resistance protein, putative (MDR1)	522	0.05309	0.104	0.1205	None	TRUE	FALSE	FALSE	2.15381	463.7	Trophozoite.R	TRUE	-0.0475334	0.504608
PBANKA_040620	conserved Plasmodium protein, unknown function	488	0.15672	0.349	0.264	None	FALSE	FALSE	TRUE	0.525045	7.1	Ookinete.16h	NA	-0.0450356	0.504864
PBANKA_134320	conserved Plasmodium protein, unknown function	1254	0.13361	0.073	0.042	None	FALSE	FALSE	TRUE	1.67394	200.7	Ookinete.16h.R	NA	-0.0449181	0.50512
PBANKA_136160	E1-E2 ATPase, putative	1649	0.10215	0.144	0.134	None	FALSE	FALSE	FALSE	0.913814	41.3	Gametocyte	FALSE	-0.0448224	0.505376
PBANKA_041130	conserved Plasmodium protein, unknown function	445	0.13331	0.577	0.46	None	FALSE	FALSE	FALSE	1.30428	86.7	Gametocyte.R	NA	-0.0442765	0.505632
PBANKA_093720.2	asparagine-rich antigen, putative	111	0.06959	0.092	0.061	None	NA	FALSE	TRUE	1.62118	304.4	Trophozoite.R	FALSE	-0.0436226	0.505888
PBANKA_093840	endoplasmic reticulum-resident calcium binding protein, putative	43	0.03463	0.06	0.063	None	FALSE	FALSE	FALSE	2.32807	1415	Trophozoite	FALSE	-0.0425265	0.506144
PBANKA_132640	glyceraldehyde-3-phosphate dehydrogenase, putative (GAPDH)	214	0.07688	0.023	0.021	None	TRUE	FALSE	FALSE	2.54968	3125.3	Trophozoite	TRUE	-0.0420874	0.5064
PBANKA_145420	conserved Plasmodium protein, unknown function	2110	0.05681	0.123	0.0485	None	FALSE	FALSE	TRUE	1.04336	150.3	Schizont.R	NA	-0.0402469	0.506656
PBANKA_094310	CCR4-NOT transcription complex subunit 1, putative (NOT1)	2908	0.10733	0.278	0.2115	None	FALSE	FALSE	TRUE	1.5849	170.7	Trophozoite.R	FALSE	-0.0390543	0.506912
PBANKA_146160	conserved Plasmodium protein, unknown function	226	0.06766	0.221	0.17	None	FALSE	FALSE	TRUE	1.78711	318.6	Schizont.R	NA	-0.0388951	0.507168
PBANKA_102870	26S proteasome regulatory subunit RPN13, putative (RPN13)	139	0.06797	0.126	0.1095	None	FALSE	FALSE	TRUE	2.15412	704.5	Gametocyte.R	TRUE	-0.0386396	0.507424
PBANKA_103570	conserved Plasmodium protein, unknown function	875	0.05893	0.221	0.1715	None	FALSE	FALSE	TRUE	0.873479	13.5	Gametocyte.R	NA	-0.0386352	0.50768
PBANKA_143220	male development gene 1 (MDV1)	165	0.1729	0.253	0.257	7	FALSE	TRUE	FALSE	2.67569	1349.8	Gametocyte	NA	-0.0379272	0.507937
PBANKA_093900	ion channel protein, putative	651	0.05708	0.2	0.1595	9	FALSE	TRUE	TRUE	1.2266	121	Gametocyte	FALSE	-0.0378328	0.508193
PBANKA_103130	rhomboid protease ROM8 (ROM8)	284	0.09377	0.151	0.1695	None	FALSE	FALSE	FALSE	1.78533	160.7	Schizont	FALSE	-0.037127	0.508449
PBANKA_021400	dynein heavy chain, putative	4698	0.03186	0.163	0.069	None	FALSE	FALSE	TRUE	0.662758	17.6	Ookinete.16h.R	TRUE	-0.0370974	0.508705
PBANKA_051390	conserved Plasmodium protein, unknown function	685	0.0687	0.105	0.098	None	FALSE	FALSE	FALSE	1.85582	326.9	Schizont.R	FALSE	-0.0366018	0.508961
PBANKA_123160	transcription factor with AP2 domain(s), putative (ApiAP2)	1143	0.09195	0.21	0.2045	None	FALSE	FALSE	FALSE	1.81546	338	Ring.R	FALSE	-0.0364834	0.509217
PBANKA_121100	GMP synthetase, putative (GMPS)	342	0.02369	0.042	0.011	None	FALSE	FALSE	FALSE	1.58602	151.9	Ring.R	TRUE	-0.0363626	0.509473
PBANKA_083120	diacylglycerol kinase, putative	1160	0.09667	0.192	0.1575	None	TRUE	FALSE	TRUE	1.42732	224.9	Schizont	TRUE	-0.0341732	0.509729
PBANKA_123160	transcription factor with AP2 domain(s), putative (ApiAP2)	463	0.09195	0.317	0.24	None	FALSE	FALSE	TRUE	1.81546	338	Ring.R	FALSE	-0.0339508	0.509985
PBANKA_040560	EB1 homolog, putative	15	0.07862	0.058	0.0325	4	FALSE	TRUE	FALSE	1.45664	95.3	Ookinete.16h	FALSE	-0.0333308	0.510241
PBANKA_145720	double C2-like domain-containing protein, putative (DOC2)	718	0.05124	0.089	0.0275	None	FALSE	FALSE	TRUE	1.1038	134.1	Schizont.R	FALSE	-0.0325334	0.510497
PBANKA_070680	DnaJ protein, putative	18	0.03146	0.118	0.078	None	FALSE	FALSE	TRUE	1.66839	171	Schizont.R	FALSE	-0.032431	0.510753
PBANKA_070980	conserved Plasmodium protein, unknown function	30	0.02359	0.101	0.0605	None	FALSE	FALSE	TRUE	1.63548	291.7	Schizont.R	FALSE	-0.0322291	0.511009
PBANKA_132920	dynein beta chain, putative	4530	0.05703	0.192	0.113	None	FALSE	FALSE	TRUE	0.752747	12.2	Schizont.R	FALSE	-0.0321081	0.511265
PBANKA_070580	conserved Plasmodium protein, unknown function	297	0.09101	0.209	0.18	None	FALSE	FALSE	TRUE	1.77769	120.1	Trophozoite.R	NA	-0.0319289	0.511521
PBANKA_080680	conserved Plasmodium protein, unknown function	553	0.09743	0.094	0.039	None	FALSE	FALSE	TRUE	1.08991	114	Ookinete.24h	NA	-0.0308204	0.511777
[truncated: 1,907 more rows]
