# Supplementary material for: Sub-minute Phosphoregulation of Cell Cycle Systems during Plasmodium Gamete Formation
Source: Cell Rep. 2017 Nov 14;21(7):2017–29. doi: 10.1016/j.celrep.2017.10.071 (PMC5700370; doi:10.1016/j.celrep.2017.10.071)
Supplement: Table S5. CDPK4-KO Phosphopeptide Fold Changes [file mmc6.xlsx]

## Sheet: CDPK4-KO phosphopeptide ratios
phos.pep.id	pep.id	protein	phosphosites	pep.start	pep.end	wt.18s.wt.0s.fc.1.mean	wt.18s.wt.0s.fc.1.se	wt.18s.wt.0s.fc.1.n	cdpk4ko.18s.cdpk4ko.0s.fc.1.mean	cdpk4ko.18s.cdpk4ko.0s.fc.1.se	cdpk4ko.18s.cdpk4ko.0s.fc.1.n	cdpk4ko.0s.wt.0s.fc.1.mean	cdpk4ko.0s.wt.0s.fc.1.se	cdpk4ko.0s.wt.0s.fc.1.n	cdpk4ko.18s.wt.18s.fc.1.mean	cdpk4ko.18s.wt.18s.fc.1.se	cdpk4ko.18s.wt.18s.fc.1.n	wt.18s.wt.0s.fc.2.mean	wt.18s.wt.0s.fc.2.se	wt.18s.wt.0s.fc.2.n	cdpk4ko.18s.cdpk4ko.0s.fc.2.mean	cdpk4ko.18s.cdpk4ko.0s.fc.2.se	cdpk4ko.18s.cdpk4ko.0s.fc.2.n	cdpk4ko.0s.wt.0s.fc.2.mean	cdpk4ko.0s.wt.0s.fc.2.se	cdpk4ko.0s.wt.0s.fc.2.n	cdpk4ko.18s.wt.18s.fc.2.mean	cdpk4ko.18s.wt.18s.fc.2.se	cdpk4ko.18s.wt.18s.fc.2.n	wt.18s.wt.0s.fc.mean	wt.18s.wt.0s.fc.se	wt.18s.wt.0s.fc.n	cdpk4ko.18s.cdpk4ko.0s.fc.mean	cdpk4ko.18s.cdpk4ko.0s.fc.se	cdpk4ko.18s.cdpk4ko.0s.fc.n	cdpk4ko.0s.wt.0s.fc.mean	cdpk4ko.0s.wt.0s.fc.se	cdpk4ko.0s.wt.0s.fc.n	cdpk4ko.18s.wt.18s.fc.mean	cdpk4ko.18s.wt.18s.fc.se	cdpk4ko.18s.wt.18s.fc.n	is.pbanka	ko.wt.resid	ko.wt.resid.p	cdpk4ko.18s.cdpk4ko.0s.fc.1.pval	cdpk4ko.18s.cdpk4ko.0s.fc.2.pval	cdpk4ko.18s.cdpk4ko.0s.fc.pval	wt.18s.wt.0s.fc.1.pval	wt.18s.wt.0s.fc.2.pval
A0A087WNW8.598-611.78155d91ea	A0A087WNW8.598-611	A0A087WNW8	600	598	611	0.282725	NA	1	-0.0736621	NA	1	-0.317927	NA	1	-0.660575	NA	1	0.160958	NA	1	0.040269	NA	1	-0.169668	NA	1	-0.288798	NA	1	0.221842	NA	1	-0.0166966	NA	1	-0.243798	NA	1	-0.474686	NA	1	FALSE	-0.796135	0.425983	0.83578	0.904746	0.93479	0.330488	0.561967
A0A087WQ39.408-417.54d321f52d	A0A087WQ39.408-417	A0A087WQ39	415	408	417	0.000928064	NA	1	-0.0390425	NA	1	-0.530423	NA	1	-0.556654	NA	1	-0.24489	NA	1	-0.163476	NA	1	-0.733381	NA	1	-0.650408	NA	1	-0.121981	NA	1	-0.101259	NA	1	-0.631902	NA	1	-0.603531	NA	1	FALSE	-0.26101	0.794093	0.929327	0.472516	0.61113	0.949812	0.324343
A1L3T7.22-34.2a38de01ba	A1L3T7.22-34	A1L3T7	24	22	34	-0.139563	NA	1	0.0385625	NA	1	-0.227224	NA	1	-0.0353592	NA	1	0.0717721	NA	1	0.587057	NA	1	0.213588	NA	1	0.730432	NA	1	-0.0338952	NA	1	0.31281	NA	1	-0.00681824	NA	1	0.347536	NA	1	FALSE	1.1868	0.235351	0.848071	0.0928645	0.179583	0.67395	0.794811
A1L3T7.395-412.734021fa87	A1L3T7.395-412	A1L3T7	397	395	412	-0.144168	NA	1	0.158377	NA	1	-0.361193	NA	1	-0.0449083	NA	1	-0.399747	NA	1	-0.471415	NA	1	-0.0304631	NA	1	-0.100571	NA	1	-0.271957	NA	1	-0.156519	NA	1	-0.195828	NA	1	-0.0727396	NA	1	FALSE	0.336785	0.73629	0.537385	0.0983271	0.431547	0.663025	0.15227
A1L3T7.477-492.eb7c7f3bae	A1L3T7.477-492	A1L3T7	487	477	492	-0.0870733	NA	1	-0.164428	NA	1	-0.0283114	NA	1	-0.091926	NA	1	-0.206111	NA	1	-0.327412	NA	1	0.252484	NA	1	0.132744	NA	1	-0.146592	NA	1	-0.24592	NA	1	0.112087	NA	1	0.0204088	NA	1	FALSE	-0.115964	0.907685	0.61591	0.215773	0.242404	0.806419	0.392625
A2A841.568-580.8ba983ee78	A2A841.568-580	A2A841	568	568	580	0.0512468	NA	1	-0.112878	NA	1	-0.0858216	NA	1	-0.236207	NA	1	-0.0174736	NA	1	0.0401839	NA	1	-0.308797	NA	1	-0.24958	NA	1	0.0168866	NA	1	-0.0363472	NA	1	-0.197309	NA	1	-0.242893	NA	1	FALSE	-0.188159	0.850758	0.735405	0.904746	0.856948	0.811881	0.908843
A2A841.568-604.6783cb3f4c	A2A841.568-604	A2A841	Ambig	568	604	0.173777	NA	1	0.14801	NA	1	-1.01171	NA	1	-1.02373	NA	1	-0.229266	NA	1	0.100771	NA	1	-0.759169	NA	1	-0.427573	NA	1	-0.0277447	NA	1	0.12439	NA	1	-0.885437	NA	1	-0.725653	NA	1	FALSE	-0.0292748	0.976646	0.563332	0.721065	0.53875	0.508706	0.347559
A2A841.581-604.24e5ae1c50	A2A841.581-604	A2A841	596	581	604	-0.124605	NA	1	-0.080109	NA	1	0.038336	NA	1	0.0965718	NA	1	0.0259751	NA	1	-0.156505	NA	1	-0.405048	NA	1	-0.585969	NA	1	-0.049315	NA	1	-0.118307	NA	1	-0.183356	NA	1	-0.244698	NA	1	FALSE	-0.227393	0.820126	0.822124	0.484124	0.542165	0.71014	0.949812
A2A841.581-604.8043ad1a2d	A2A841.581-604	A2A841	586	581	604	-0.105037	NA	1	0.0433201	NA	1	-0.0745312	NA	1	0.0875661	NA	1	0.545619	NA	1	-0.387797	NA	1	0.430735	NA	1	-0.50112	NA	1	0.220291	NA	1	-0.172238	NA	1	0.178102	NA	1	-0.206777	NA	1	FALSE	-0.98081	0.326723	0.831	0.161147	0.385797	0.748378	0.116081
A2A841.581-605.9eea151ca0	A2A841.581-605	A2A841	593	581	605	-0.355531	0.27344	2	0.0352699	0.0604267	2	-0.0638656	0.00787776	2	0.340675	0.325989	2	0.0824597	0.0819076	2	0.108374	0.0119533	2	-0.580877	0.115	2	-0.553402	0.0450452	2	-0.136536	0.0957662	2	0.0718222	0.03619	2	-0.322371	0.0535609	2	-0.106364	0.185517	2	FALSE	0.53734	0.591051	0.856948	0.699215	0.71014	0.247866	0.77296
A2A841.638-654.e44e347a6a	A2A841.638-654	A2A841	643	638	654	0.0286456	0.0996108	2	-0.0165778	0.014891	2	-0.273252	0.0568275	2	-0.304736	0.141547	2	-0.159707	0.064376	2	-0.125502	0.164789	2	-0.0128903	0.130918	2	0.0228743	0.0982469	2	-0.0655306	0.0819934	2	-0.0710399	0.0749489	2	-0.143071	0.0370452	2	-0.140931	0.119897	2	FALSE	-0.00216824	0.99827	0.990782	0.561967	0.725845	0.873336	0.478662
A2A841.638-654.985eafce85	A2A841.638-654	A2A841	Ambig	638	654	0.19587	NA	1	0.357454	NA	1	-0.206915	NA	1	-0.0315918	NA	1	-0.0705026	NA	1	-0.256353	NA	1	0.176619	NA	1	-0.00767166	NA	1	0.0626839	NA	1	0.0505501	NA	1	-0.0151478	NA	1	-0.0196317	NA	1	FALSE	0.0663007	0.947141	0.248549	0.301809	0.790714	0.469102	0.734722
A2A841.668-684.8b4df66caa	A2A841.668-684	A2A841	679	668	684	0.0403255	NA	1	-0.257288	NA	1	0.0156185	NA	1	-0.268255	NA	1	-0.110654	NA	1	0.121924	NA	1	0.133615	NA	1	0.367753	NA	1	-0.0351643	NA	1	-0.0676819	NA	1	0.0746166	NA	1	0.0497488	NA	1	FALSE	0.0654711	0.947801	0.415159	0.657562	0.73677	0.837829	0.607716
A2AAE1-3.2745-2758.433cf4af80	A2AAE1-3.2745-2758	A2AAE1-3	2755	2745	2758	0.0579904	0.0502476	2	-0.0591148	0.033076	2	-0.259864	0.0222135	2	-0.363229	0.105537	2	0.544599	0.0967911	2	0.162627	0.0482662	2	-0.0585339	0.132821	2	-0.438946	0.0842959	2	0.301295	0.0232718	2	0.0517562	0.0406711	2	-0.159199	0.0775172	2	-0.401088	0.0949165	2	FALSE	-0.7714	0.440498	0.880164	0.559235	0.783202	0.790714	0.116763
A2ACM0.850-867.1b30d6a6ac	A2ACM0.850-867	A2ACM0	863/Ambig	850	867	0.0833404	NA	1	-0.318805	NA	1	0.120744	NA	1	-0.267661	NA	1	0.0352503	NA	1	-0.200181	NA	1	-0.275866	NA	1	-0.509737	NA	1	0.0592954	NA	1	-0.259493	NA	1	-0.0775613	NA	1	-0.388699	NA	1	FALSE	-0.929687	0.352568	0.306589	0.401502	0.222602	0.722431	0.917037
A2ADY9.115-139.0ed5d00fe5	A2ADY9.115-139	A2ADY9	121	115	139	0.48106	NA	1	0.352041	NA	1	-0.408775	NA	1	-0.524054	NA	1	0.443252	NA	1	-0.293781	NA	1	-0.0638263	NA	1	-0.7993	NA	1	0.462156	NA	1	0.0291301	NA	1	-0.2363	NA	1	-0.661677	NA	1	FALSE	-1.39518	0.163008	0.252646	0.25128	0.868556	0.146125	0.174804
A2ADY9.115-139.64edc9be29	A2ADY9.115-139	A2ADY9	120/121	115	139	-0.393554	NA	1	0.0932606	NA	1	-1.05868	NA	1	-0.558126	NA	1	-0.44325	NA	1	-1.09925	NA	1	-0.0817027	NA	1	-0.736143	NA	1	-0.418402	NA	1	-0.502995	NA	1	-0.570191	NA	1	-0.647135	NA	1	FALSE	-0.545211	0.585627	0.695801	0.00341413	0.0368727	0.207579	0.118129
A2AES4.154-187.9da52efd68	A2AES4.154-187	A2AES4	177	154	187	-1.7327	NA	1	-0.50075	NA	1	0.194038	NA	1	1.43973	NA	1	-0.355363	NA	1	0.771479	NA	1	-0.997248	NA	1	0.131155	NA	1	-1.04403	NA	1	0.135365	NA	1	-0.401605	NA	1	0.785441	NA	1	FALSE	3.5018	0.000465245	0.129054	0.0423353	0.49505	0.00136565	0.185729
A2AES4.169-187.9da52efd68	A2AES4.169-187	A2AES4	177	169	187	-0.405539	NA	1	0.115636	NA	1	-0.192318	NA	1	0.342597	NA	1	0.298908	NA	1	0.328091	NA	1	-0.149776	NA	1	-0.119033	NA	1	-0.0533158	NA	1	0.221863	NA	1	-0.171047	NA	1	0.111782	NA	1	FALSE	0.850243	0.395222	0.639809	0.280642	0.301127	0.196654	0.313418
A2AES4.63-80.b1917a8be6	A2AES4.63-80	A2AES4	64	63	80	-0.037273	NA	1	0.248562	NA	1	-0.242934	NA	1	0.0566401	NA	1	0.0440815	NA	1	0.0708394	NA	1	-0.0516436	NA	1	-0.0233259	NA	1	0.00340428	NA	1	0.159701	NA	1	-0.147289	NA	1	0.0166571	NA	1	FALSE	0.497483	0.618865	0.379652	0.796859	0.425401	0.934107	0.892455
A2AFQ0.1902-1915.fc193abf06	A2AFQ0.1902-1915	A2AFQ0	1907	1902	1915	-0.0466467	NA	1	-0.00425039	NA	1	-0.586757	NA	1	-0.530621	NA	1	-0.137266	NA	1	0.0426827	NA	1	-0.561714	NA	1	-0.380205	NA	1	-0.0919564	NA	1	0.0192162	NA	1	-0.574236	NA	1	-0.455413	NA	1	FALSE	0.0601365	0.952049	0.966883	0.895186	0.90816	0.911574	0.527825
A2AFQ0.3808-3839.89831b64a4	A2AFQ0.3808-3839	A2AFQ0	3819	3808	3839	0.683462	NA	1	-0.177999	NA	1	0.0892557	NA	1	-0.758465	NA	1	0.357862	NA	1	-0.273006	NA	1	-0.539367	NA	1	-1.16868	NA	1	0.520662	NA	1	-0.225502	NA	1	-0.225056	NA	1	-0.96357	NA	1	FALSE	-2.3608	0.0182652	0.586548	0.275862	0.270399	0.0757938	0.245818
A2AGQ4.1235-1254.4f50f8d8d0	A2AGQ4.1235-1254	A2AGQ4	1238	1235	1254	0.540687	NA	1	0.260422	NA	1	0.450567	NA	1	0.184043	NA	1	-0.287994	NA	1	0.290482	NA	1	-0.245966	NA	1	0.33407	NA	1	0.126346	NA	1	0.275452	NA	1	0.102301	NA	1	0.259056	NA	1	FALSE	0.648901	0.516425	0.35985	0.325708	0.213042	0.122226	0.255377
A2AGQ4.815-826.9d89be197c	A2AGQ4.815-826	A2AGQ4	819	815	826	0.16294	NA	1	-0.312379	NA	1	0.222409	NA	1	-0.23917	NA	1	-0.0766757	NA	1	0.284422	NA	1	0.15226	NA	1	0.514917	NA	1	0.043132	NA	1	-0.0139786	NA	1	0.187334	NA	1	0.137873	NA	1	FALSE	0.0675461	0.946149	0.320929	0.337316	0.952544	0.527825	0.712871
A2AHC3.1133-1144.f0b44d589e	A2AHC3.1133-1144	A2AHC3	1133	1133	1144	-0.185499	NA	1	-0.40546	NA	1	-0.188031	NA	1	-0.394253	NA	1	-0.466239	NA	1	-0.388197	NA	1	0.0386564	NA	1	0.118259	NA	1	-0.325869	NA	1	-0.396829	NA	1	-0.0746872	NA	1	-0.137997	NA	1	FALSE	-0.15786	0.874572	0.197337	0.161147	0.0798907	0.570843	0.102424
A2AN08-5.175-185.c1ed4a7bba	A2AN08-5.175-185	A2AN08-5	181	175	185	0.0286702	NA	1	0.00555537	NA	1	-0.430682	NA	1	-0.440057	NA	1	-0.166025	NA	1	0.0353381	NA	1	-0.178589	NA	1	0.0243337	NA	1	-0.0686774	NA	1	0.0204467	NA	1	-0.304636	NA	1	-0.207862	NA	1	FALSE	0.179313	0.857698	0.936156	0.917037	0.902697	0.873336	0.468419
A2AN08-5.1757-1765.2ee55ab5b9	A2AN08-5.1757-1765	A2AN08-5	1761	1757	1765	-0.0131545	NA	1	-0.114229	NA	1	-1.07954	NA	1	-1.16688	NA	1	-0.112125	NA	1	-0.0971857	NA	1	-1.1742	NA	1	-1.1577	NA	1	-0.0626397	NA	1	-0.105707	NA	1	-1.12687	NA	1	-1.16229	NA	1	FALSE	-0.804207	0.421307	0.73199	0.643223	0.588597	0.994879	0.603619
A2AN08-5.2738-2746.4f7c8e24b7	A2AN08-5.2738-2746	A2AN08-5	2744	2738	2746	0.792558	NA	1	-0.13324	NA	1	-0.211342	NA	1	-1.1234	NA	1	0.164507	NA	1	-0.31828	NA	1	-0.398061	NA	1	-0.879288	NA	1	0.478533	NA	1	-0.22576	NA	1	-0.304701	NA	1	-1.00134	NA	1	FALSE	-2.28613	0.0222788	0.686241	0.226699	0.270399	0.051212	0.55787
A2AN08-5.606-622.1e25eeac04	A2AN08-5.606-622	A2AN08-5	619	606	622	0.867117	NA	1	-0.139592	NA	1	0.420531	NA	1	-0.572438	NA	1	-0.1973	NA	1	0.0561742	NA	1	-0.302583	NA	1	-0.0475482	NA	1	0.334908	NA	1	-0.0417091	NA	1	0.0589742	NA	1	-0.309993	NA	1	FALSE	-1.01429	0.310481	0.67395	0.848754	0.829635	0.0430181	0.406965
A2AQ07.430-449.9b15b12267	A2AQ07.430-449	A2AQ07	435	430	449	0.187163	NA	1	-0.628208	NA	1	0.607215	NA	1	-0.194416	NA	1	0.098633	NA	1	0.245557	NA	1	-0.105689	NA	1	0.0427953	NA	1	0.142898	NA	1	-0.191326	NA	1	0.250763	NA	1	-0.0758106	NA	1	FALSE	-0.749102	0.453823	0.0723797	0.388529	0.339365	0.480027	0.725162
A2AQ07.430-451.9b15b12267	A2AQ07.430-451	A2AQ07	435	430	451	-0.0614193	NA	1	0.0083605	NA	1	0.350909	NA	1	0.434429	NA	1	-0.0824808	NA	1	0.0104696	NA	1	0.218091	NA	1	0.312601	NA	1	-0.07195	NA	1	0.00941504	NA	1	0.2845	NA	1	0.373515	NA	1	FALSE	0.565342	0.571861	0.928645	0.998293	0.947764	0.878115	0.691704
A2AQN4.256-271.487b95a484	A2AQN4.256-271	A2AQN4	263	256	271	-0.282039	NA	1	-0.341241	NA	1	-0.82593	NA	1	-0.871392	NA	1	-0.0810684	NA	1	0.287637	NA	1	-1.01927	NA	1	-0.649	NA	1	-0.181554	NA	1	-0.0268019	NA	1	-0.922597	NA	1	-0.760196	NA	1	FALSE	-0.0470216	0.962497	0.270399	0.330488	0.8986	0.366678	0.698532
A2ARP8.2413-2423.6574f325ee	A2ARP8.2413-2423	A2ARP8	2420	2413	2423	0.599041	NA	1	-0.224227	NA	1	0.883572	NA	1	0.0740439	NA	1	0.114366	NA	1	-0.166536	NA	1	0.284554	NA	1	0.00521217	NA	1	0.356704	NA	1	-0.195381	NA	1	0.584063	NA	1	0.039628	NA	1	FALSE	-1.19413	0.232471	0.490953	0.468419	0.330488	0.101058	0.682827
A2AU91.262-279.4eff1dc9e1	A2AU91.262-279	A2AU91	262	262	279	0.251147	NA	1	-0.0213411	NA	1	0.233123	NA	1	-0.0256252	NA	1	0.132317	NA	1	0.021306	NA	1	0.378388	NA	1	0.268937	NA	1	0.191732	NA	1	-1.75385e-05	NA	1	0.305755	NA	1	0.121656	NA	1	FALSE	-0.268241	0.788522	0.980539	0.960055	0.984636	0.375555	0.630932
A2AUD5.1-15.2224cdf26a	A2AUD5.1-15	A2AUD5	3	1	15	-0.0270754	NA	1	-0.167759	NA	1	0.0977537	NA	1	-0.0291906	NA	1	-0.3879	NA	1	-0.103399	NA	1	-0.238985	NA	1	0.0470751	NA	1	-0.207487	NA	1	-0.135579	NA	1	-0.0706156	NA	1	0.00894227	NA	1	FALSE	0.28873	0.772797	0.607033	0.62069	0.482759	0.967566	0.161147
A2AUD5.1-15.16816d75d3	A2AUD5.1-15	A2AUD5	Ambig	1	15	0.0751451	NA	1	-0.071129	NA	1	-0.0340173	NA	1	-0.166552	NA	1	-0.0973383	NA	1	-0.11978	NA	1	-0.350452	NA	1	-0.371333	NA	1	-0.0110966	NA	1	-0.0954544	NA	1	-0.192235	NA	1	-0.268943	NA	1	FALSE	-0.281301	0.778489	0.848754	0.576306	0.632298	0.742233	0.643223
A2AUD5.129-139.b1863a9a02	A2AUD5.129-139	A2AUD5	134	129	139	0.3497	NA	1	0.2878	NA	1	0.424647	NA	1	0.376487	NA	1	-0.370689	NA	1	-0.614786	NA	1	-0.15418	NA	1	-0.396718	NA	1	-0.0104943	NA	1	-0.163493	NA	1	0.135234	NA	1	-0.0101153	NA	1	FALSE	-0.266562	0.789815	0.32366	0.0484807	0.409696	0.253329	0.175487
A2AUD5.140-153.4f9e8ec111	A2AUD5.140-153	A2AUD5	149	140	153	-0.18304	NA	1	-0.630677	NA	1	-0.5852	NA	1	-1.0191	NA	1	-0.021933	NA	1	-0.366636	NA	1	-0.383715	NA	1	-0.726858	NA	1	-0.102487	NA	1	-0.498656	NA	1	-0.484457	NA	1	-0.872977	NA	1	FALSE	-1.4536	0.146105	0.0723797	0.176852	0.0389211	0.574257	0.895869
A2AUD5.183-193.d25533ef99	A2AUD5.183-193	A2AUD5	189	183	193	0.0353219	NA	1	0.0778508	NA	1	-0.19803	NA	1	-0.141761	NA	1	-0.0681098	NA	1	0.102637	NA	1	-0.386611	NA	1	-0.214304	NA	1	-0.016394	NA	1	0.0902438	NA	1	-0.29232	NA	1	-0.178033	NA	1	FALSE	0.242285	0.808567	0.734722	0.716285	0.6521	0.856948	0.742916
A2AVJ7.621-630.580ac1330e	A2AVJ7.621-630	A2AVJ7	625	621	630	0.110496	NA	1	0.0377255	NA	1	-0.0865163	NA	1	-0.145547	NA	1	0.0671167	NA	1	-0.0893616	NA	1	-0.227695	NA	1	-0.382613	NA	1	0.0888061	NA	1	-0.025818	NA	1	-0.157106	NA	1	-0.26408	NA	1	FALSE	-0.350858	0.725706	0.850119	0.668488	0.901332	0.6521	0.809833
A2CEK3.126-148.3e6e97d576	A2CEK3.126-148	A2CEK3	133	126	148	0.0658952	NA	1	-0.0494982	NA	1	0.26684	NA	1	0.165186	NA	1	-0.0420633	NA	1	-0.271134	NA	1	0.426052	NA	1	0.198541	NA	1	0.011916	NA	1	-0.160316	NA	1	0.346446	NA	1	0.181864	NA	1	FALSE	-0.179291	0.857715	0.904746	0.277228	0.419256	0.766132	0.830318
A2CG35.58-77.2947dc5db4	A2CG35.58-77	A2CG35	68	58	77	-0.114662	NA	1	0.226878	NA	1	0.241901	NA	1	0.597181	NA	1	-0.0276755	NA	1	-0.0181974	NA	1	0.364518	NA	1	0.375556	NA	1	-0.0711688	NA	1	0.10434	NA	1	0.30321	NA	1	0.486369	NA	1	FALSE	0.870844	0.383871	0.410379	0.906111	0.596108	0.731308	0.874018
A2RSJ4.986-999.1fe2dc5d14	A2RSJ4.986-999	A2RSJ4	988	986	999	0.989239	NA	1	-0.00101022	NA	1	0.0917817	NA	1	-0.884728	NA	1	0.500276	NA	1	0.38244	NA	1	-0.481512	NA	1	-0.597787	NA	1	0.744757	NA	1	0.190715	NA	1	-0.194865	NA	1	-0.741258	NA	1	FALSE	-1.74242	0.0814831	0.958006	0.222602	0.355753	0.0279959	0.143394
A6H8H2-2.1261-1275.57d55303b8	A6H8H2-2.1261-1275	A6H8H2-2	1270	1261	1275	-0.294273	NA	1	-0.250833	NA	1	-0.370166	NA	1	-0.312987	NA	1	-0.287214	NA	1	-0.190339	NA	1	-0.174037	NA	1	-0.075603	NA	1	-0.290743	NA	1	-0.220586	NA	1	-0.272102	NA	1	-0.194295	NA	1	FALSE	0.143044	0.88626	0.430181	0.419256	0.278593	0.340731	0.25606
A6H8H2-2.1377-1394.f5f1a1853c	A6H8H2-2.1377-1394	A6H8H2-2	1391	1377	1394	-0.0874197	NA	1	0.457094	NA	1	0.196281	NA	1	0.754534	NA	1	-0.11465	NA	1	0.12735	NA	1	0.284754	NA	1	0.528314	NA	1	-0.101035	NA	1	0.292222	NA	1	0.240518	NA	1	0.641424	NA	1	FALSE	1.50376	0.132692	0.158416	0.644589	0.19802	0.806419	0.598156
A6X919.22-42.4cf000fe9f	A6X919.22-42	A6X919	22	22	42	0.842857	NA	1	-0.293496	NA	1	1.68338	NA	1	0.560764	NA	1	0.340768	NA	1	-0.383285	NA	1	0.150737	NA	1	-0.571756	NA	1	0.591812	NA	1	-0.338391	NA	1	0.917057	NA	1	-0.00549581	NA	1	FALSE	-2.13831	0.0325291	0.35029	0.16661	0.118129	0.0443837	0.263571
A6ZI44.397-418.dc4286e09d	A6ZI44.397-418	A6ZI44	403	397	418	-0.118326	NA	1	-0.105382	NA	1	0.380036	NA	1	0.406721	NA	1	-1.74279	NA	1	-0.0850827	NA	1	0.0471225	NA	1	1.70639	NA	1	-0.930559	NA	1	-0.0952322	NA	1	0.213579	NA	1	1.05656	NA	1	FALSE	2.85969	0.00425418	0.748378	0.681461	0.632298	0.723797	0.000682827
A6ZI44.83-96.817aca695c	A6ZI44.83-96	A6ZI44	90	83	96	0.150337	NA	1	-0.042943	NA	1	-0.174334	NA	1	-0.353874	NA	1	-0.0525367	NA	1	0.159526	NA	1	-0.134797	NA	1	0.0788252	NA	1	0.0489001	NA	1	0.0582915	NA	1	-0.154566	NA	1	-0.137525	NA	1	FALSE	0.0361129	0.971193	0.919768	0.566064	0.762718	0.556504	0.797542
B1AQY2.366-379.d65ce91355	B1AQY2.366-379	B1AQY2	366/377	366	379	0.787522	NA	1	0.370916	NA	1	0.0259394	NA	1	-0.376927	NA	1	-0.281078	NA	1	-1.24059	NA	1	0.335681	NA	1	-0.622275	NA	1	0.253222	NA	1	-0.434839	NA	1	0.18081	NA	1	-0.499601	NA	1	FALSE	-1.89734	0.0578269	0.228064	0.00204848	0.0607716	0.0532605	0.263571
B1AQY2.511-526.8e6ab8c0b8	B1AQY2.511-526	B1AQY2	520	511	526	0.355921	NA	1	-0.162059	NA	1	0.436123	NA	1	-0.0681176	NA	1	0.347957	NA	1	-0.192493	NA	1	0.202749	NA	1	-0.336141	NA	1	0.351939	NA	1	-0.177276	NA	1	0.319436	NA	1	-0.202129	NA	1	FALSE	-1.30716	0.191206	0.626152	0.418573	0.368044	0.249915	0.255377
B1ATD2.318-345.b742884fad	B1ATD2.318-345	B1ATD2	341	318	345	0.455825	NA	1	-0.28676	NA	1	0.332814	NA	1	-0.396032	NA	1	0.338159	NA	1	-0.0281327	NA	1	-0.0349355	NA	1	-0.399667	NA	1	0.396992	NA	1	-0.157446	NA	1	0.148939	NA	1	-0.397849	NA	1	FALSE	-1.5042	0.132578	0.359167	0.867873	0.430181	0.160464	0.26562
B1AUY3.943-962.cdacac521e	B1AUY3.943-962	B1AUY3	949	943	962	0.128135	NA	1	0.00799106	NA	1	0.241911	NA	1	0.135506	NA	1	-0.3457	NA	1	-0.280265	NA	1	-0.0747993	NA	1	-0.0078045	NA	1	-0.108783	NA	1	-0.136137	NA	1	0.0835557	NA	1	0.063851	NA	1	FALSE	0.0877303	0.930094	0.93001	0.264937	0.48071	0.602253	0.197337
B1AZP2.597-623.5b431b4d21	B1AZP2.597-623	B1AZP2	622	597	623	0.374007	NA	1	-0.162921	NA	1	0.257287	NA	1	-0.265901	NA	1	0.260447	NA	1	0.182627	NA	1	0.510125	NA	1	0.433865	NA	1	0.317227	NA	1	0.00985262	NA	1	0.383706	NA	1	0.0839818	NA	1	FALSE	-0.573174	0.566547	0.624104	0.517583	0.946398	0.22465	0.370775
B1AZP2.971-991.7bd220eb40	B1AZP2.971-991	B1AZP2	980	971	991	0.437715	NA	1	-0.370434	NA	1	0.0214352	NA	1	-0.772974	NA	1	0.174726	NA	1	-0.299073	NA	1	0.136883	NA	1	-0.335356	NA	1	0.30622	NA	1	-0.334754	NA	1	0.0791591	NA	1	-0.554165	NA	1	FALSE	-1.82174	0.06854	0.234892	0.242404	0.119495	0.174804	0.532605
B1B1A8.1802-1816.ded02c576e	B1B1A8.1802-1816	B1B1A8	1810	1802	1816	0.0498539	NA	1	0.00701941	NA	1	0.124195	NA	1	0.0951	NA	1	-0.0193282	NA	1	0.0668711	NA	1	0.0208643	NA	1	0.108624	NA	1	0.0152628	NA	1	0.0369453	NA	1	0.0725295	NA	1	0.101862	NA	1	FALSE	0.232368	0.816259	0.932742	0.811198	0.841926	0.814612	0.90338
B1B1A8.1802-1816.54e3693a95	B1B1A8.1802-1816	B1B1A8	1810/Ambig	1802	1816	-0.0839979	NA	1	-0.296095	NA	1	0.138552	NA	1	-0.0598047	NA	1	0.103257	NA	1	-0.0870841	NA	1	0.187893	NA	1	-0.000887793	NA	1	0.00962958	NA	1	-0.191589	NA	1	0.163223	NA	1	-0.0303463	NA	1	FALSE	-0.396862	0.691482	0.340731	0.676681	0.337316	0.815295	0.714237
B1B1A8.1803-1816.ded02c576e	B1B1A8.1803-1816	B1B1A8	1810	1803	1816	0.237398	NA	1	-0.205547	NA	1	0.306234	NA	1	-0.122972	NA	1	-0.060238	NA	1	0.0569973	NA	1	0.330239	NA	1	0.449035	NA	1	0.0885801	NA	1	-0.0742749	NA	1	0.318237	NA	1	0.163031	NA	1	FALSE	-0.169799	0.865174	0.528508	0.846705	0.712871	0.394674	0.765449
B1B1A8.357-369.871206a48e	B1B1A8.357-369	B1B1A8	364	357	369	-0.0722074	NA	1	0.32792	NA	1	-0.682336	NA	1	-0.268469	NA	1	-0.464402	NA	1	0.181497	NA	1	-0.40921	NA	1	0.238249	NA	1	-0.268305	NA	1	0.254709	NA	1	-0.545773	NA	1	-0.0151099	NA	1	FALSE	1.35952	0.174029	0.275179	0.52168	0.239672	0.843291	0.105155
B2RQ80.546-554.b1fa0e26bf	B2RQ80.546-554	B2RQ80	548	546	554	-0.0370487	NA	1	-0.0928181	NA	1	-0.219184	NA	1	-0.261213	NA	1	0.272505	NA	1	0.000948481	NA	1	0.0844057	NA	1	-0.18559	NA	1	0.117728	NA	1	-0.0459348	NA	1	-0.0673891	NA	1	-0.223402	NA	1	FALSE	-0.440725	0.659427	0.785251	0.970297	0.818027	0.935473	0.355753
B2RQ80.638-652.a2c6b60b5f	B2RQ80.638-652	B2RQ80	640	638	652	-0.0951588	NA	1	0.0780069	NA	1	0.113599	NA	1	0.300505	NA	1	0.104074	NA	1	0.409619	NA	1	0.0141153	NA	1	0.321221	NA	1	0.00445749	NA	1	0.243813	NA	1	0.0638574	NA	1	0.310863	NA	1	FALSE	0.902495	0.366828	0.734722	0.197337	0.263571	0.777057	0.711506
B2RQ80.699-712.7b06b2587d	B2RQ80.699-712	B2RQ80	707	699	712	0.283472	NA	1	0.169297	NA	1	0.34996	NA	1	0.249524	NA	1	0.0116485	NA	1	0.230669	NA	1	-0.311791	NA	1	-0.0912107	NA	1	0.14756	NA	1	0.199983	NA	1	0.0190844	NA	1	0.0791569	NA	1	FALSE	0.290647	0.771331	0.516217	0.417207	0.338682	0.330488	0.994196
B2RQ80.762-778.0b00a51910	B2RQ80.762-778	B2RQ80	769/Ambig	762	778	0.251812	NA	1	0.000393443	NA	1	0.153708	NA	1	-0.0839709	NA	1	0.196551	NA	1	0.111634	NA	1	0.174295	NA	1	0.090938	NA	1	0.224181	NA	1	0.0560139	NA	1	0.164001	NA	1	0.00348358	NA	1	FALSE	-0.293655	0.769031	0.951861	0.68829	0.770229	0.373506	0.48549
B2RQ80.766-778.9585843209	B2RQ80.766-778	B2RQ80	769	766	778	0.190755	NA	1	-0.0668066	NA	1	-0.0247322	NA	1	-0.268554	NA	1	-0.0578079	NA	1	-0.00324189	NA	1	-0.0521179	NA	1	0.00400801	NA	1	0.0664736	NA	1	-0.0350242	NA	1	-0.038425	NA	1	-0.132273	NA	1	FALSE	-0.227472	0.820064	0.861728	0.95664	0.861045	0.473882	0.780471
B2RQC6.1858-1869.1e673121e8	B2RQC6.1858-1869	B2RQC6	1859	1858	1869	0.176071	NA	1	-0.375508	NA	1	-0.522205	NA	1	-1.06004	NA	1	-0.365549	NA	1	0.212176	NA	1	-0.778779	NA	1	-0.199495	NA	1	-0.0947388	NA	1	-0.0816662	NA	1	-0.650492	NA	1	-0.629769	NA	1	FALSE	-0.29772	0.765927	0.22943	0.45408	0.680096	0.502561	0.177535
B2RR03.194-210.7e81e90f30	B2RR03.194-210	B2RR03	194	194	210	0.166936	NA	1	0.310585	NA	1	-0.486273	NA	1	-0.328885	NA	1	0.103763	NA	1	-0.193908	NA	1	0.49548	NA	1	0.199368	NA	1	0.13535	NA	1	0.0583385	NA	1	0.00460321	NA	1	-0.0647582	NA	1	FALSE	-0.121464	0.903328	0.297713	0.416524	0.762718	0.522363	0.712871
B2RRE7.994-1008.77a0f256f9	B2RRE7.994-1008	B2RRE7	1000	994	1008	0.110641	NA	1	0.405974	NA	1	-0.496849	NA	1	-0.187776	NA	1	-0.129766	NA	1	-0.034421	NA	1	-0.444147	NA	1	-0.347242	NA	1	-0.00956282	NA	1	0.185777	NA	1	-0.470498	NA	1	-0.267509	NA	1	FALSE	0.393806	0.693737	0.195971	0.853534	0.365995	0.651417	0.553773
B2RUP2.143-153.169780fdc8	B2RUP2.143-153	B2RUP2	149	143	153	0.103127	NA	1	0.0325407	NA	1	0.133512	NA	1	0.076665	NA	1	0.172412	NA	1	0.0849222	NA	1	0.222978	NA	1	0.137048	NA	1	0.13777	NA	1	0.0587315	NA	1	0.178245	NA	1	0.106857	NA	1	FALSE	-0.00689123	0.994502	0.863776	0.766815	0.760669	0.669853	0.539433
B2RUR8.460-483.74352b0d61	B2RUR8.460-483	B2RUR8	464	460	483	-0.0508414	NA	1	0.152179	NA	1	0.118294	NA	1	0.335054	NA	1	0.244379	NA	1	-0.361259	NA	1	0.472606	NA	1	-0.131472	NA	1	0.0967688	NA	1	-0.10454	NA	1	0.29545	NA	1	0.101791	NA	1	FALSE	-0.305108	0.760293	0.553773	0.181632	0.592694	0.904063	0.389211
B2RXC2.152-173.bdde7666c7	B2RXC2.152-173	B2RXC2	171	152	173	0.447319	NA	1	0.0127067	NA	1	0.296001	NA	1	-0.124872	NA	1	0.0678406	NA	1	0.191299	NA	1	-0.76691	NA	1	-0.641891	NA	1	0.25758	NA	1	0.102003	NA	1	-0.235454	NA	1	-0.383381	NA	1	FALSE	-0.532612	0.59432	0.918402	0.499146	0.609082	0.16661	0.806419
B2RXC2.251-261.15110b8690	B2RXC2.251-261	B2RXC2	259	251	261	0.0753003	NA	1	0.32525	NA	1	-0.145651	NA	1	0.118038	NA	1	-0.0706456	NA	1	0.225315	NA	1	-0.257226	NA	1	0.0402941	NA	1	0.0023273	NA	1	0.275282	NA	1	-0.201439	NA	1	0.0791659	NA	1	FALSE	0.822178	0.411006	0.278593	0.428132	0.213042	0.74155	0.734039
B2RXC2.437-456.11796012ef	B2RXC2.437-456	B2RXC2	439	437	456	-0.10219	NA	1	-0.216344	NA	1	-0.196811	NA	1	-0.297226	NA	1	0.493607	NA	1	0.416915	NA	1	-0.0997238	NA	1	-0.174856	NA	1	0.195708	NA	1	0.100285	NA	1	-0.148268	NA	1	-0.236041	NA	1	FALSE	-0.285064	0.775604	0.502561	0.195288	0.61591	0.757255	0.144759
B2RXM6.269-291.089c273b1e	B2RXM6.269-291	B2RXM6	284	269	291	1.35387	0.901645	2	0.724366	0.161816	2	1.3837	0.868432	2	0.76794	0.195029	2	0.352693	0.241671	2	0.1792	0.0423894	2	0.879702	0.0493529	2	0.707769	0.149929	2	0.85328	0.329987	2	0.451783	0.102103	2	1.1317	0.409539	2	0.737855	0.0225504	2	FALSE	-0.345069	0.730054	0.0703312	0.524411	0.090816	0.0116081	0.250597
B2RXQ2.1215-1229.e70dbc1ae7	B2RXQ2.1215-1229	B2RXQ2	1223	1215	1229	0.177336	NA	1	0.153967	NA	1	0.149884	NA	1	0.140254	NA	1	0.91181	NA	1	-0.131693	NA	1	0.4156	NA	1	-0.626342	NA	1	0.544573	NA	1	0.0111372	NA	1	0.282742	NA	1	-0.243044	NA	1	FALSE	-1.34581	0.178412	0.548993	0.54831	0.941618	0.501195	0.0225333
B2RXQ2.1230-1242.ab7e0b2fe7	B2RXQ2.1230-1242	B2RXQ2	1235	1230	1242	0.218721	NA	1	-0.399329	NA	1	0.337909	NA	1	-0.266402	NA	1	0.319506	NA	1	0.261452	NA	1	0.03132	NA	1	-0.0251744	NA	1	0.269114	NA	1	-0.0689387	NA	1	0.184614	NA	1	-0.145788	NA	1	FALSE	-0.807034	0.419677	0.204165	0.368727	0.734039	0.42745	0.288153
B2RXQ2.237-250.87364fa815	B2RXQ2.237-250	B2RXQ2	242/244	237	250	0.211481	NA	1	-0.137105	NA	1	-0.0353238	NA	1	-0.37017	NA	1	-0.149979	NA	1	0.202002	NA	1	-0.255099	NA	1	0.0984421	NA	1	0.0307506	NA	1	0.0324483	NA	1	-0.145211	NA	1	-0.135864	NA	1	FALSE	0.0187273	0.985059	0.679413	0.469785	0.859679	0.439741	0.502561
B2RXQ2.688-698.24c8ce0d51	B2RXQ2.688-698	B2RXQ2	692	688	698	0.292483	NA	1	0.0683255	NA	1	-0.0175712	NA	1	-0.227989	NA	1	0.0559265	NA	1	0.166357	NA	1	0.0584157	NA	1	0.170406	NA	1	0.174205	NA	1	0.117341	NA	1	0.0204222	NA	1	-0.0287915	NA	1	FALSE	-0.0478727	0.961819	0.760669	0.553773	0.561284	0.316149	0.849437
B2RY56.667-680.f9c490aff6	B2RY56.667-680	B2RY56	672	667	680	-0.0552352	NA	1	0.0613608	NA	1	0.194584	NA	1	0.32492	NA	1	0.294575	NA	1	0.188224	NA	1	-0.255969	NA	1	-0.36076	NA	1	0.11967	NA	1	0.124792	NA	1	-0.0306925	NA	1	-0.0179199	NA	1	FALSE	0.10908	0.913143	0.779105	0.505292	0.537385	0.891089	0.321611
B7ZCJ1.480-497.624976cc04	B7ZCJ1.480-497	B7ZCJ1	482	480	497	-0.13596	NA	1	0.0300367	NA	1	-0.292248	NA	1	-0.112512	NA	1	-0.00643657	NA	1	0.263861	NA	1	0.142061	NA	1	0.413919	NA	1	-0.0711982	NA	1	0.146949	NA	1	-0.0750934	NA	1	0.150704	NA	1	FALSE	0.739867	0.459408	0.869921	0.366678	0.462957	0.681461	0.947764
B7ZDF5.506-533.d2aaa147ce	B7ZDF5.506-533	B7ZDF5	508	506	533	-0.431447	NA	1	-0.506835	NA	1	0.514544	NA	1	0.452896	NA	1	0.44592	NA	1	0.00793287	NA	1	0.377673	NA	1	-0.0587545	NA	1	0.00723658	NA	1	-0.249451	NA	1	0.446109	NA	1	0.197071	NA	1	FALSE	-0.372282	0.709695	0.124957	0.995562	0.238307	0.178901	0.174804
B8JK43.477-486.ffc7813146	B8JK43.477-486	B8JK43	484	477	486	-0.0576144	NA	1	0.0223523	NA	1	-0.0139485	NA	1	0.0797579	NA	1	-0.0575921	NA	1	-0.0510809	NA	1	0.012765	NA	1	0.0208361	NA	1	-0.0576032	NA	1	-0.0143643	NA	1	-0.000591725	NA	1	0.050297	NA	1	FALSE	0.248424	0.803814	0.890406	0.80437	0.947764	0.882895	0.780471
B9EJ86.1-20.d59dfc87a6	B9EJ86.1-20	B9EJ86	Ambig	1	20	-0.697705	NA	1	0.318598	NA	1	-1.18437	NA	1	-0.154332	NA	1	0.54094	NA	1	0.0685554	NA	1	-0.0807736	NA	1	-0.551599	NA	1	-0.0783824	NA	1	0.193577	NA	1	-0.632574	NA	1	-0.352965	NA	1	FALSE	0.51904	0.60375	0.288836	0.803687	0.352339	0.0573575	0.120178
B9EJ86.300-318.d20ca716ff	B9EJ86.300-318	B9EJ86	314	300	318	0.134108	NA	1	0.415003	NA	1	-0.594635	NA	1	-0.3	NA	1	-0.23158	NA	1	-0.105802	NA	1	-0.256578	NA	1	-0.12924	NA	1	-0.0487362	NA	1	0.154601	NA	1	-0.425607	NA	1	-0.21462	NA	1	FALSE	0.449893	0.652802	0.187095	0.616593	0.442472	0.58928	0.344828
B9EJ86.58-76.ef3cfcfdc1	B9EJ86.58-76	B9EJ86	68	58	76	0.644166	NA	1	0.0660043	NA	1	0.220225	NA	1	-0.344197	NA	1	0.0526606	NA	1	0.299398	NA	1	-0.32651	NA	1	-0.0782125	NA	1	0.348413	NA	1	0.182701	NA	1	-0.0531426	NA	1	-0.211205	NA	1	FALSE	-0.437174	0.662	0.766132	0.312052	0.372823	0.0846705	0.863776
D3YTT6.300-316.76ab2d34e1	D3YTT6.300-316	D3YTT6	303	300	316	-0.269841	NA	1	-0.0413865	NA	1	0.102547	NA	1	0.344741	NA	1	-0.0219764	NA	1	-0.0546765	NA	1	0.167221	NA	1	0.136081	NA	1	-0.145909	NA	1	-0.0480315	NA	1	0.134884	NA	1	0.240411	NA	1	FALSE	0.512453	0.608351	0.921816	0.790714	0.811198	0.389211	0.895869
D3YVX3.2-12.c67f6e57a3	D3YVX3.2-12	D3YVX3	8	2	12	-0.185655	NA	1	-0.0425771	NA	1	0.224949	NA	1	0.381767	NA	1	0.119584	NA	1	-0.264805	NA	1	-0.103008	NA	1	-0.485838	NA	1	-0.0330356	NA	1	-0.153691	NA	1	0.0609703	NA	1	-0.0520355	NA	1	FALSE	-0.217791	0.827599	0.921133	0.28747	0.439058	0.570843	0.664391
D3YZP9.228-239.41f8754f94	D3YZP9.228-239	D3YZP9	233/237	228	239	-0.0269219	NA	1	-0.142145	NA	1	-0.528377	NA	1	-0.62986	NA	1	0.0241795	NA	1	0.0431739	NA	1	-0.687508	NA	1	-0.666954	NA	1	-0.00137117	NA	1	-0.0494853	NA	1	-0.607943	NA	1	-0.648407	NA	1	FALSE	-0.458176	0.646841	0.665756	0.894503	0.80437	0.968249	0.955958
D3YZP9.314-328.f0de4e66c9	D3YZP9.314-328	D3YZP9	316	314	328	0.219731	0.21368	2	-0.26706	0.0262023	2	-0.0497707	0.0669915	2	-0.522821	0.17289	2	-0.0772676	0.0293799	2	-0.185265	0.0328903	2	-0.0719805	0.0219689	2	-0.178418	0.0403014	2	0.0712316	0.12153	2	-0.226162	0.0295463	2	-0.0608756	0.0444802	2	-0.35062	0.106596	2	FALSE	-0.851607	0.394464	0.393308	0.430864	0.269717	0.425401	0.712188
D3Z0Y1.494-501.f870d55c8c	D3Z0Y1.494-501	D3Z0Y1	500	494	501	0.450394	NA	1	0.103133	NA	1	0.0166241	NA	1	-0.316897	NA	1	-0.325007	NA	1	-0.301905	NA	1	0.24151	NA	1	0.266172	NA	1	0.0626933	NA	1	-0.099386	NA	1	0.129067	NA	1	-0.0253623	NA	1	FALSE	-0.29906	0.764904	0.669853	0.239672	0.615227	0.163196	0.218505
D3Z183.7-18.90d4ca2642	D3Z183.7-18	D3Z183	11	7	18	0.300117	NA	1	-0.223379	NA	1	0.34812	NA	1	-0.161636	NA	1	0.128812	NA	1	-0.155103	NA	1	0.13612	NA	1	-0.146235	NA	1	0.214464	NA	1	-0.189241	NA	1	0.24212	NA	1	-0.153936	NA	1	FALSE	-0.970979	0.331595	0.492318	0.490953	0.343462	0.307272	0.639809
D3Z1N9.135-145.7cfaab5cad	D3Z1N9.135-145	D3Z1N9	138	135	145	-0.0999924	NA	1	-0.365522	NA	1	-0.967462	NA	1	-1.21925	NA	1	-0.313197	NA	1	-0.0621665	NA	1	-1.06442	NA	1	-0.811832	NA	1	-0.206595	NA	1	-0.213844	NA	1	-1.01594	NA	1	-1.01554	NA	1	FALSE	-0.615509	0.53824	0.238989	0.755207	0.291567	0.765449	0.230795
D3Z4V2.491-505.25cdf1770d	D3Z4V2.491-505	D3Z4V2	493	491	505	-0.0858675	NA	1	-0.101139	NA	1	-0.184154	NA	1	-0.185686	NA	1	-0.313997	NA	1	0.234746	NA	1	-0.154195	NA	1	0.396108	NA	1	-0.199932	NA	1	0.0668033	NA	1	-0.169175	NA	1	0.105211	NA	1	FALSE	0.825315	0.409223	0.760669	0.409696	0.729942	0.810516	0.230795
D3Z534.102-124.15b5d729c2	D3Z534.102-124	D3Z534	102	102	124	0.165636	NA	1	0.330893	NA	1	0.0825467	NA	1	0.261543	NA	1	-0.546232	NA	1	0.479083	NA	1	-0.54127	NA	1	0.485604	NA	1	-0.190298	NA	1	0.404988	NA	1	-0.229362	NA	1	0.373574	NA	1	FALSE	1.80435	0.0712234	0.273814	0.15705	0.115398	0.525094	0.071014
D3Z534.42-64.ea13b3bce7	D3Z534.42-64	D3Z534	50	42	64	-0.476018	NA	1	0.28855	NA	1	0.00887625	NA	1	0.787183	NA	1	0.189058	NA	1	0.0166647	NA	1	0.00230922	NA	1	-0.168524	NA	1	-0.14348	NA	1	0.152607	NA	1	0.00559273	NA	1	0.30933	NA	1	FALSE	1.03817	0.299228	0.322977	0.97576	0.44452	0.147491	0.503926
D3Z534.658-670.d5be73a663	D3Z534.658-670	D3Z534	668	658	670	-0.14883	NA	1	-0.00953177	NA	1	-0.0648114	NA	1	0.0882267	NA	1	0.160143	NA	1	-0.382222	NA	1	0.355445	NA	1	-0.18536	NA	1	0.00565657	NA	1	-0.195877	NA	1	0.145317	NA	1	-0.0485669	NA	1	FALSE	-0.410302	0.681598	0.981222	0.168658	0.32844	0.650734	0.564015
D3Z534.658-674.d5be73a663	D3Z534.658-674	D3Z534	668	658	674	-0.523321	NA	1	-0.0580088	NA	1	0.154513	NA	1	0.633564	NA	1	0.0981268	NA	1	-0.304602	NA	1	0.213285	NA	1	-0.187884	NA	1	-0.212597	NA	1	-0.181305	NA	1	0.183899	NA	1	0.22284	NA	1	FALSE	0.339747	0.734058	0.880847	0.239672	0.35985	0.114032	0.726528
D3Z5I1.535-547.92685fd3e6	D3Z5I1.535-547	D3Z5I1	538	535	547	-0.0598789	NA	1	-0.0126956	NA	1	-0.0717483	NA	1	-0.0108253	NA	1	0.0892851	NA	1	0.0463072	NA	1	0.0291382	NA	1	-0.0122797	NA	1	0.0147031	NA	1	0.0168058	NA	1	-0.0213051	NA	1	-0.0115525	NA	1	FALSE	0.106234	0.9154	0.992147	0.882895	0.917719	0.880164	0.755207
D3Z5M4.1861-1883.40f0e017b1	D3Z5M4.1861-1883	D3Z5M4	1864	1861	1883	-0.195084	NA	1	-0.00376675	NA	1	-0.0736811	NA	1	0.131376	NA	1	0.130639	NA	1	-0.385305	NA	1	0.0844206	NA	1	-0.429963	NA	1	-0.0322224	NA	1	-0.194536	NA	1	0.00536976	NA	1	-0.149294	NA	1	FALSE	-0.385886	0.699593	0.965517	0.163196	0.330488	0.549676	0.635029
D3Z780.117-132.bce830900d	D3Z780.117-132	D3Z780	123	117	132	0.00361931	NA	1	-0.0417404	NA	1	-0.663937	NA	1	-0.695557	NA	1	-0.0366115	NA	1	-0.118205	NA	1	-0.48986	NA	1	-0.569894	NA	1	-0.0164961	NA	1	-0.0799726	NA	1	-0.576899	NA	1	-0.632725	NA	1	FALSE	-0.48428	0.628204	0.921816	0.581769	0.688972	0.940935	0.848754
D7PDD4.200-222.ef780fe325	D7PDD4.200-222	D7PDD4	212	200	222	0.280403	NA	1	0.277159	NA	1	-0.054836	NA	1	-0.0443403	NA	1	0.162282	NA	1	-0.0679047	NA	1	0.0031568	NA	1	-0.22547	NA	1	0.221343	NA	1	0.104627	NA	1	-0.0258396	NA	1	-0.134905	NA	1	FALSE	-0.265978	0.790264	0.336634	0.742916	0.595425	0.331171	0.559235
E9PU87.549-566.549c4891bb	E9PU87.549-566	E9PU87	551	549	566	0.618671	NA	1	-0.197828	NA	1	0.470208	NA	1	-0.332551	NA	1	-0.535239	NA	1	-0.0166831	NA	1	-0.243999	NA	1	0.276117	NA	1	0.0417162	NA	1	-0.107255	NA	1	0.113105	NA	1	-0.0282172	NA	1	FALSE	-0.269456	0.787588	0.544213	0.912257	0.583817	0.090816	0.0744281
E9PV24.396-406.d8101bed75	E9PV24.396-406	E9PV24	398	396	406	-0.114672	NA	1	0.589954	NA	1	0.287076	NA	1	1.00544	NA	1	-0.026402	NA	1	-0.179028	NA	1	0.201757	NA	1	0.0506912	NA	1	-0.0705369	NA	1	0.205463	NA	1	0.244416	NA	1	0.528066	NA	1	FALSE	1.14211	0.253452	0.106521	0.44452	0.329805	0.731308	0.890406
E9PV45.1127-1145.f12b84fa6c	E9PV45.1127-1145	E9PV45	1137	1127	1145	-0.129167	NA	1	-0.071003	NA	1	-0.282819	NA	1	-0.210915	NA	1	-0.207738	NA	1	0.188661	NA	1	-0.446512	NA	1	-0.0485529	NA	1	-0.168453	NA	1	0.0588288	NA	1	-0.364665	NA	1	-0.129734	NA	1	FALSE	0.566689	0.570945	0.850119	0.505292	0.760669	0.698532	0.389211
E9PV45.2040-2050.4159c3ad38	E9PV45.2040-2050	E9PV45	2045	2040	2050	-0.00612484	NA	1	0.10808	NA	1	-0.42801	NA	1	-0.300065	NA	1	-0.0959814	NA	1	0.0706632	NA	1	-0.506921	NA	1	-0.338716	NA	1	-0.0510531	NA	1	0.0893718	NA	1	-0.467466	NA	1	-0.319391	NA	1	FALSE	0.22533	0.82173	0.661659	0.797542	0.656879	0.971663	0.645954
E9PV45.83-106.0f84883eb2	E9PV45.83-106	E9PV45	85	83	106	0.0878481	NA	1	-0.108619	NA	1	0.0287798	NA	1	-0.153948	NA	1	-0.467318	NA	1	0.0992872	NA	1	-0.580701	NA	1	-0.0125353	NA	1	-0.189735	NA	1	-0.00466587	NA	1	-0.27596	NA	1	-0.0832414	NA	1	FALSE	0.497299	0.618995	0.743598	0.723797	0.996927	0.712188	0.101058
E9PVU7.336-347.da54d95e5d	E9PVU7.336-347	E9PVU7	343	336	347	0.77546	NA	1	0.131419	NA	1	-0.0978336	NA	1	-0.728135	NA	1	-0.154174	NA	1	-0.0439963	NA	1	-0.478354	NA	1	-0.366617	NA	1	0.310643	NA	1	0.0437114	NA	1	-0.288094	NA	1	-0.547376	NA	1	FALSE	-0.915192	0.360125	0.592694	0.825538	0.81393	0.0566746	0.493684
E9PVY8.5540-5564.beffd650d1	E9PVY8.5540-5564	E9PVY8	5552	5540	5564	-0.723214	NA	1	-0.196984	NA	1	-0.143412	NA	1	0.396557	NA	1	0.614529	NA	1	-0.289482	NA	1	0.541545	NA	1	-0.360906	NA	1	-0.0543421	NA	1	-0.243233	NA	1	0.199066	NA	1	0.0178252	NA	1	FALSE	-0.333621	0.738677	0.547627	0.254694	0.245135	0.0525777	0.0798907
E9PWB2.305-325.fd0a069b54	E9PWB2.305-325	E9PWB2	311	305	325	0.337092	NA	1	-0.0484508	NA	1	-0.32191	NA	1	-0.693712	NA	1	-0.0921084	NA	1	-0.128549	NA	1	-0.374062	NA	1	-0.408943	NA	1	0.122492	NA	1	-0.0885	NA	1	-0.347986	NA	1	-0.551327	NA	1	FALSE	-0.783118	0.433587	0.906794	0.553773	0.656879	0.268351	0.659611
E9PWB2.305-325.cb97da4efd	E9PWB2.305-325	E9PWB2	323	305	325	-0.167729	NA	1	-0.488908	NA	1	-0.585558	NA	1	-0.892998	NA	1	-0.123697	NA	1	0.502194	NA	1	-0.946164	NA	1	-0.318712	NA	1	-0.145713	NA	1	0.00664286	NA	1	-0.765861	NA	1	-0.605855	NA	1	FALSE	0.0546746	0.956399	0.134517	0.142028	0.958006	0.607033	0.566064
E9PX30.333-341.9a2c5218fb	E9PX30.333-341	E9PX30	335	333	341	-0.192352	NA	1	-0.00140389	NA	1	-1.2067	NA	1	-1.00201	NA	1	0.108111	NA	1	-0.0561488	NA	1	-1.02143	NA	1	-1.18413	NA	1	-0.0421206	NA	1	-0.0287764	NA	1	-1.11406	NA	1	-1.09307	NA	1	FALSE	-0.619918	0.535333	0.958689	0.785251	0.888358	0.557187	0.699898
E9PX52.693-708.b948a91fdc	E9PX52.693-708	E9PX52	701	693	708	0.083195	NA	1	-0.202607	NA	1	0.135648	NA	1	-0.136415	NA	1	0.123124	NA	1	0.0889078	NA	1	0.44181	NA	1	0.409153	NA	1	0.10316	NA	1	-0.0568497	NA	1	0.288729	NA	1	0.136369	NA	1	FALSE	-0.181499	0.855982	0.535336	0.757255	0.776374	0.722431	0.654148
E9PX52.693-715.b948a91fdc	E9PX52.693-715	E9PX52	701	693	715	0.688807	NA	1	0.824606	NA	1	0.265072	NA	1	0.41461	NA	1	0.002099	NA	1	-0.419803	NA	1	0.481248	NA	1	0.0609054	NA	1	0.345453	NA	1	0.202401	NA	1	0.37316	NA	1	0.237758	NA	1	FALSE	-0.0700517	0.944155	0.0457494	0.135883	0.335951	0.0757938	0.97576
E9PYD5.101-115.8095e27cbb	E9PYD5.101-115	E9PYD5	111	101	115	-0.00688215	NA	1	0.0996558	NA	1	-0.916385	NA	1	-0.796108	NA	1	-0.18839	NA	1	0.099139	NA	1	-1.14743	NA	1	-0.858342	NA	1	-0.0976362	NA	1	0.0993974	NA	1	-1.03191	NA	1	-0.827225	NA	1	FALSE	0.00824405	0.993423	0.680778	0.723797	0.618641	0.975077	0.425401
E9PYD5.102-115.8095e27cbb	E9PYD5.102-115	E9PYD5	111	102	115	0.755337	NA	1	0.0526247	NA	1	-0.586366	NA	1	-1.27534	NA	1	0.000233914	NA	1	-0.0770796	NA	1	-0.63434	NA	1	-0.710094	NA	1	0.377785	NA	1	-0.0122275	NA	1	-0.610353	NA	1	-0.992716	NA	1	FALSE	-1.52226	0.127992	0.80437	0.712188	0.962786	0.0628201	0.968249
E9PYD5.103-115.8095e27cbb	E9PYD5.103-115	E9PYD5	111	103	115	0.311646	NA	1	0.230508	NA	1	-0.181042	NA	1	-0.24844	NA	1	0.0759904	NA	1	-0.391987	NA	1	-0.118761	NA	1	-0.585179	NA	1	0.193818	NA	1	-0.0807397	NA	1	-0.149902	NA	1	-0.41681	NA	1	FALSE	-0.842649	0.399456	0.407648	0.157733	0.685558	0.297713	0.786617
E9PZP8.1510-1531.8c71d703ef	E9PZP8.1510-1531	E9PZP8	1510	1510	1531	0.680961	0.214793	2	-0.182264	0.0951197	2	0.251877	0.223102	2	-0.597608	0.342775	2	0.247074	0.261001	2	-0.0512554	0.175423	2	-0.0955659	0.472691	2	-0.392336	0.0362666	2	0.464018	0.237897	2	-0.116759	0.0401518	2	0.0781557	0.124795	2	-0.494972	0.153254	2	FALSE	-1.63534	0.102027	0.578354	0.803004	0.546262	0.0764766	0.385797
E9PZP8.1510-1531.570a4c29ae	E9PZP8.1510-1531	E9PZP8	1510/1521	1510	1531	0.604905	NA	1	0.304783	NA	1	-0.568581	NA	1	-0.854963	NA	1	0.263371	NA	1	0.629451	NA	1	-0.132074	NA	1	0.235567	NA	1	0.434138	NA	1	0.467117	NA	1	-0.350327	NA	1	-0.309698	NA	1	FALSE	-0.0268888	0.978549	0.303858	0.0757938	0.0846705	0.0976442	0.368044
E9Q070.298-317.8ccc425a7e	E9Q070.298-317	E9Q070	304	298	317	-0.532884	NA	1	-0.0281075	NA	1	-0.799914	NA	1	-0.281398	NA	1	-0.448894	NA	1	0.494979	NA	1	-1.14499	NA	1	-0.19956	NA	1	-0.490889	NA	1	0.233436	NA	1	-0.972454	NA	1	-0.240479	NA	1	FALSE	1.68862	0.0913409	0.9662	0.144759	0.281325	0.105838	0.116081
E9Q0N0.313-328.886d5c0f28	E9Q0N0.313-328	E9Q0N0	315	313	328	0.0857298	NA	1	-0.172969	NA	1	0.0172341	NA	1	-0.227725	NA	1	-0.254104	NA	1	0.00932485	NA	1	-0.224135	NA	1	0.040853	NA	1	-0.0841869	NA	1	-0.0818222	NA	1	-0.103451	NA	1	-0.0934362	NA	1	FALSE	0.0498677	0.960229	0.599522	0.999659	0.679413	0.718334	0.307955
E9Q0N0.313-328.b5098d4410	E9Q0N0.313-328	E9Q0N0	313	313	328	1.18482	NA	1	0.22943	NA	1	0.946389	NA	1	0.00473915	NA	1	0.543104	NA	1	0.152413	NA	1	0.075693	NA	1	-0.313438	NA	1	0.863962	NA	1	0.190922	NA	1	0.511041	NA	1	-0.154349	NA	1	FALSE	-1.62087	0.105095	0.409013	0.580403	0.355753	0.0170707	0.117446
E9Q0S6.1338-1351.b8acfb9cbf	E9Q0S6.1338-1351	E9Q0S6	1346	1338	1351	-0.105358	NA	1	0.378807	NA	1	-0.657823	NA	1	-0.159918	NA	1	-0.226306	NA	1	-0.0813542	NA	1	-0.159833	NA	1	-0.0133215	NA	1	-0.165832	NA	1	0.148727	NA	1	-0.408828	NA	1	-0.0866196	NA	1	FALSE	0.807089	0.419645	0.220553	0.697849	0.458177	0.748378	0.353022
E9Q0S6.1457-1473.596fbb47fb	E9Q0S6.1457-1473	E9Q0S6	1470	1457	1473	0.333481	NA	1	-0.238284	NA	1	-0.137795	NA	1	-0.695821	NA	1	-0.267607	NA	1	0.0652741	NA	1	-0.71249	NA	1	-0.378049	NA	1	0.0329372	NA	1	-0.0865051	NA	1	-0.425142	NA	1	-0.536935	NA	1	FALSE	-0.552449	0.58066	0.460908	0.816661	0.661659	0.271082	0.284739
E9Q1G8.417-429.e05aa7ef10	E9Q1G8.417-429	E9Q1G8	426	417	429	-0.218656	NA	1	-0.311781	NA	1	0.321891	NA	1	0.242506	NA	1	0.203631	NA	1	0.204354	NA	1	-0.0579699	NA	1	-0.0556871	NA	1	-0.00751246	NA	1	-0.0537134	NA	1	0.131961	NA	1	0.0934095	NA	1	FALSE	0.0628864	0.949859	0.321611	0.466371	0.787982	0.495732	0.467054
E9Q1Q1.143-158.35fc751912	E9Q1Q1.143-158	E9Q1Q1	152	143	158	0.496143	NA	1	-0.15029	NA	1	0.423437	NA	1	-0.209257	NA	1	0.439609	NA	1	0.259177	NA	1	-0.00754211	NA	1	-0.186414	NA	1	0.467876	NA	1	0.0544433	NA	1	0.207947	NA	1	-0.197835	NA	1	FALSE	-1.02498	0.30541	0.64732	0.370775	0.773643	0.1352	0.179583
E9Q236.633-650.fffec23dbc	E9Q236.633-650	E9Q236	641/642	633	650	0.191639	NA	1	0.0777656	NA	1	-0.0541231	NA	1	-0.154256	NA	1	-0.0346626	NA	1	0.287426	NA	1	-0.197966	NA	1	0.125683	NA	1	0.078488	NA	1	0.182596	NA	1	-0.126045	NA	1	-0.0142867	NA	1	FALSE	0.350164	0.726227	0.734722	0.330488	0.373506	0.473199	0.852168
E9Q236.634-650.6c27a7f347	E9Q236.634-650	E9Q236	646	634	650	0.0211453	NA	1	-0.35158	NA	1	0.0584204	NA	1	-0.300565	NA	1	-0.230034	NA	1	-0.134164	NA	1	-0.0691293	NA	1	0.0283014	NA	1	-0.104445	NA	1	-0.242872	NA	1	-0.00535446	NA	1	-0.136132	NA	1	FALSE	-0.319158	0.749617	0.251963	0.53875	0.245135	0.89382	0.347559
E9Q2E4.2500-2512.9aeca10b86	E9Q2E4.2500-2512	E9Q2E4	2503	2500	2512	-0.0303872	NA	1	0.0194424	NA	1	-0.566871	NA	1	-0.503302	NA	1	0.00797301	NA	1	0.0608461	NA	1	-0.57291	NA	1	-0.518477	NA	1	-0.0112071	NA	1	0.0401442	NA	1	-0.569891	NA	1	-0.510889	NA	1	FALSE	-0.122675	0.902368	0.897917	0.831683	0.825538	0.960737	0.995562
E9Q2S0.982-994.f1e020f75c	E9Q2S0.982-994	E9Q2S0	989	982	994	0.280329	NA	1	-0.0964598	NA	1	0.304785	NA	1	-0.0582637	NA	1	-0.92663	NA	1	0.00976841	NA	1	-0.283057	NA	1	0.654902	NA	1	-0.323151	NA	1	-0.0433457	NA	1	0.0108641	NA	1	0.298319	NA	1	FALSE	0.991258	0.321597	0.775691	0.998976	0.824172	0.331171	0.00887675
E9Q397.1294-1306.a2e5afcb09	E9Q397.1294-1306	E9Q397	1297	1294	1306	-0.206607	NA	1	-0.114158	NA	1	-0.62392	NA	1	-0.517732	NA	1	0.130003	NA	1	0.176974	NA	1	-0.435412	NA	1	-0.386881	NA	1	-0.0383017	NA	1	0.0314083	NA	1	-0.529666	NA	1	-0.452306	NA	1	FALSE	-0.0376387	0.969977	0.73199	0.529191	0.861045	0.527142	0.635712
E9Q397.2036-2046.2c7db9bf2a	E9Q397.2036-2046	E9Q397	2043	2036	2046	0.0709138	NA	1	0.0567599	NA	1	-0.157451	NA	1	-0.157865	NA	1	0.0962398	NA	1	0.00974787	NA	1	-0.210428	NA	1	-0.29536	NA	1	0.0835768	NA	1	0.0332539	NA	1	-0.18394	NA	1	-0.226613	NA	1	FALSE	-0.169811	0.865164	0.792762	0.998976	0.855582	0.753158	0.73199
E9Q397.2078-2112.b4128b893c	E9Q397.2078-2112	E9Q397	2081	2078	2112	-0.235463	0.243869	2	-0.0752381	0.0419088	2	-0.69815	0.286316	2	-0.524185	0.0843559	2	-0.137562	0.270809	2	-0.449469	0.188411	2	-0.0689689	0.367854	2	-0.379317	0.0913652	2	-0.186513	0.257339	2	-0.262354	0.073251	2	-0.383559	0.327085	2	-0.451751	0.0035046	2	FALSE	-0.388049	0.697993	0.833049	0.116081	0.218505	0.469785	0.527142
E9Q397.23-38.a3829a71c4	E9Q397.23-38	E9Q397	36	23	38	-0.140711	NA	1	-0.0462435	NA	1	-0.166156	NA	1	-0.0579496	NA	1	0.0809225	NA	1	0.168988	NA	1	-0.0927263	NA	1	-0.00310108	NA	1	-0.0298941	NA	1	0.0613721	NA	1	-0.129441	NA	1	-0.0305253	NA	1	FALSE	0.307911	0.75816	0.912257	0.545579	0.752475	0.670536	0.775691
E9Q397.23-38.cbef2ee26b	E9Q397.23-38	E9Q397	35	23	38	-0.38523	NA	1	-0.903027	NA	1	-0.585608	NA	1	-1.08966	NA	1	0.0571124	NA	1	0.369696	NA	1	-0.588997	NA	1	-0.274854	NA	1	-0.164059	NA	1	-0.266666	NA	1	-0.587303	NA	1	-0.682259	NA	1	FALSE	-0.613095	0.539835	0.0211676	0.233527	0.208945	0.21987	0.84534
E9Q3C1.643-662.f0af003caf	E9Q3C1.643-662	E9Q3C1	649	643	662	0.0908827	NA	1	0.295426	NA	1	-0.0810056	NA	1	0.137277	NA	1	-0.53418	NA	1	-0.269827	NA	1	-0.467494	NA	1	-0.201581	NA	1	-0.221649	NA	1	0.0127993	NA	1	-0.27425	NA	1	-0.0321521	NA	1	FALSE	0.651878	0.514503	0.312735	0.280642	0.936839	0.703995	0.0744281
E9Q447.1023-1045.98a8d15139	E9Q447.1023-1045	E9Q447	1029	1023	1045	0.0926312	NA	1	-0.0172952	NA	1	0.146966	NA	1	0.0507794	NA	1	0.00410692	NA	1	-0.00239582	NA	1	0.0812726	NA	1	0.0763298	NA	1	0.0483691	NA	1	-0.0098455	NA	1	0.114119	NA	1	0.0635546	NA	1	FALSE	0.0131518	0.989507	0.990099	0.958689	0.97576	0.699215	0.984636
E9Q447.1033-1045.bed8c586b0	E9Q447.1033-1045	E9Q447	1041	1033	1045	0.186099	NA	1	0.160393	NA	1	0.210916	NA	1	0.198949	NA	1	0.917124	NA	1	0.0876347	NA	1	1.23603	NA	1	0.408096	NA	1	0.551611	NA	1	0.124014	NA	1	0.72347	NA	1	0.303523	NA	1	FALSE	-0.71029	0.47755	0.531922	0.760669	0.540116	0.48071	0.0218505
E9Q474.1625-1640.e44a717d16	E9Q474.1625-1640	E9Q474	1631	1625	1640	-0.0270509	NA	1	0.243134	NA	1	-0.521704	NA	1	-0.23778	NA	1	-0.041174	NA	1	0.0396826	NA	1	-0.274704	NA	1	-0.192287	NA	1	-0.0341124	NA	1	0.141408	NA	1	-0.398204	NA	1	-0.215033	NA	1	FALSE	0.382557	0.702061	0.387846	0.905428	0.475248	0.967566	0.833732
E9Q474.1906-1916.f5dc9d140e	E9Q474.1906-1916	E9Q474	1910	1906	1916	0.0187051	NA	1	0.446813	NA	1	-0.687626	NA	1	-0.245778	NA	1	0.0954087	NA	1	0.11148	NA	1	-0.531775	NA	1	-0.514144	NA	1	0.0570569	NA	1	0.279146	NA	1	-0.6097	NA	1	-0.379961	NA	1	FALSE	0.380026	0.703938	0.167293	0.68829	0.210994	0.900649	0.736087
E9Q4K7.1407-1420.f4f18b13e0	E9Q4K7.1407-1420	E9Q4K7	1409	1407	1420	-0.827802	NA	1	0.103913	NA	1	-0.418143	NA	1	0.527313	NA	1	0.814197	NA	1	0.38553	NA	1	0.492059	NA	1	0.064953	NA	1	-0.00680279	NA	1	0.244722	NA	1	0.0369584	NA	1	0.296133	NA	1	FALSE	0.921569	0.356788	0.668488	0.219187	0.260157	0.0307272	0.035507
E9Q4K7.1808-1827.84177de235	E9Q4K7.1808-1827	E9Q4K7	1814	1808	1827	0.145149	NA	1	0.049638	NA	1	-0.728758	NA	1	-0.810529	NA	1	0.419144	NA	1	-0.257431	NA	1	0.134724	NA	1	-0.540292	NA	1	0.282147	NA	1	-0.103897	NA	1	-0.297017	NA	1	-0.67541	NA	1	FALSE	-1.29149	0.19658	0.814612	0.299761	0.596791	0.569478	0.195288
E9Q5L4.1068-1084.1e12a6818a	E9Q5L4.1068-1084	E9Q5L4	1078	1068	1084	0.300678	NA	1	0.132747	NA	1	0.074672	NA	1	-0.0795199	NA	1	0.0630675	NA	1	0.348865	NA	1	-0.0728346	NA	1	0.214523	NA	1	0.181873	NA	1	0.240806	NA	1	0.000918675	NA	1	0.0675016	NA	1	FALSE	0.298223	0.765542	0.592011	0.254012	0.266985	0.307272	0.821441
E9Q5L4.799-817.357c345e43	E9Q5L4.799-817	E9Q5L4	810	799	817	-0.0617969	NA	1	-0.315222	NA	1	-0.148385	NA	1	-0.38807	NA	1	0.580185	NA	1	-0.124918	NA	1	0.100406	NA	1	-0.603137	NA	1	0.259194	NA	1	-0.22007	NA	1	-0.0239894	NA	1	-0.495603	NA	1	FALSE	-1.39099	0.164277	0.315466	0.561967	0.280642	0.87675	0.0955958
E9Q5W5.1462-1487.812971f8ff	E9Q5W5.1462-1487	E9Q5W5	1464	1462	1487	0.487731	NA	1	-0.481	NA	1	0.212582	NA	1	-0.74241	NA	1	-0.15036	NA	1	0.0221422	NA	1	-0.364698	NA	1	-0.190635	NA	1	0.168685	NA	1	-0.229429	NA	1	-0.0760581	NA	1	-0.466522	NA	1	FALSE	-1.17509	0.24	0.141345	0.958006	0.26084	0.144076	0.501878
E9Q616.110-124.f553198048	E9Q616.110-124	E9Q616	116	110	124	-0.224806	NA	1	-0.558989	NA	1	0.128147	NA	1	-0.192296	NA	1	-0.0263044	NA	1	-0.520642	NA	1	0.0229465	NA	1	-0.469831	NA	1	-0.125555	NA	1	-0.539816	NA	1	0.0755469	NA	1	-0.331064	NA	1	FALSE	-1.11971	0.262879	0.0921816	0.0771594	0.0307272	0.489587	0.890406
E9Q616.5499-5513.5739939c1a	E9Q616.5499-5513	E9Q616	5504	5499	5513	1.5011	NA	1	-0.358168	NA	1	0.577771	NA	1	-1.26776	NA	1	0.352925	NA	1	0.450472	NA	1	0.0882542	NA	1	0.187362	NA	1	0.927012	NA	1	0.0461521	NA	1	0.333013	NA	1	-0.540197	NA	1	FALSE	-2.39092	0.0168348	0.243769	0.172072	0.802322	0.0075111	0.250597
E9Q652.840-854.c92fe39d34	E9Q652.840-854	E9Q652	850	840	854	0.0798078	NA	1	0.127702	NA	1	-0.156494	NA	1	-0.0948598	NA	1	-0.10767	NA	1	0.0626932	NA	1	-0.205496	NA	1	-0.0335724	NA	1	-0.0139313	NA	1	0.0951975	NA	1	-0.180995	NA	1	-0.0642161	NA	1	FALSE	0.327511	0.743292	0.602936	0.823489	0.637078	0.733356	0.611813
E9Q6H8.439-448.0f8b095b00	E9Q6H8.439-448	E9Q6H8	445	439	448	1.07867	NA	1	0.0453103	NA	1	0.971299	NA	1	-0.0483232	NA	1	-0.362603	NA	1	0.403311	NA	1	-0.307521	NA	1	0.459953	NA	1	0.358035	NA	1	0.224311	NA	1	0.331889	NA	1	0.205815	NA	1	FALSE	-0.0698052	0.944351	0.823489	0.201434	0.295664	0.0218505	0.180949
E9Q7G0.1726-1744.0b708e2a75	E9Q7G0.1726-1744	E9Q7G0	1739	1726	1744	0.071163	NA	1	0.390156	NA	1	-0.147511	NA	1	0.185221	NA	1	-0.3565	NA	1	-0.160219	NA	1	0.133853	NA	1	0.331693	NA	1	-0.142668	NA	1	0.114968	NA	1	-0.00682906	NA	1	0.258457	NA	1	FALSE	0.910068	0.362821	0.206214	0.478662	0.565381	0.753158	0.185729
E9Q8V6.1048-1060.1eb94dffb0	E9Q8V6.1048-1060	E9Q8V6	1052	1048	1060	-0.287662	NA	1	0.258179	NA	1	-0.744926	NA	1	-0.185345	NA	1	-0.0274154	NA	1	0.286225	NA	1	-1.09125	NA	1	-0.77605	NA	1	-0.157539	NA	1	0.272202	NA	1	-0.918088	NA	1	-0.480697	NA	1	FALSE	0.81066	0.417591	0.363947	0.332537	0.217139	0.358484	0.877433
E9Q8Z8.250-264.1fa9a9eee3	E9Q8Z8.250-264	E9Q8Z8	252	250	264	0.456926	NA	1	-0.108947	NA	1	0.104393	NA	1	-0.44774	NA	1	0.404468	NA	1	-0.28662	NA	1	0.204019	NA	1	-0.485509	NA	1	0.430697	NA	1	-0.197784	NA	1	0.154206	NA	1	-0.466625	NA	1	FALSE	-1.73066	0.0835604	0.742916	0.25606	0.327074	0.158416	0.201434
E9Q9L6.1854-1875.2b91745370	E9Q9L6.1854-1875	E9Q9L6	1862	1854	1875	0.21253	NA	1	0.0455163	NA	1	0.608425	NA	1	0.455151	NA	1	-0.374926	NA	1	0.0804863	NA	1	-0.213579	NA	1	0.243393	NA	1	-0.0811978	NA	1	0.0630013	NA	1	0.197423	NA	1	0.349272	NA	1	FALSE	0.699895	0.484018	0.823489	0.775691	0.74633	0.437692	0.172072
E9Q9L6.2733-2750.295dc701d5	E9Q9L6.2733-2750	E9Q9L6	2735	2733	2750	-0.281444	NA	1	0.230878	NA	1	0.172623	NA	1	0.698685	NA	1	0.259216	NA	1	0.104921	NA	1	0.362438	NA	1	0.209703	NA	1	-0.0111139	NA	1	0.1679	NA	1	0.267531	NA	1	0.454194	NA	1	FALSE	0.856878	0.391544	0.406965	0.708091	0.41311	0.367361	0.370775
E9QA15.120-135.2a74123114	E9QA15.120-135	E9QA15	129	120	135	-0.212951	NA	1	-0.232945	NA	1	-0.0817428	NA	1	-0.0879976	NA	1	-0.373824	NA	1	-0.291993	NA	1	-0.122908	NA	1	-0.0395172	NA	1	-0.293387	NA	1	-0.262469	NA	1	-0.102325	NA	1	-0.0637574	NA	1	FALSE	0.139339	0.889186	0.474565	0.25128	0.217822	0.508706	0.173438
E9QA15.640-649.18ac22758b	E9QA15.640-649	E9QA15	641	640	649	0.0949807	NA	1	-0.419408	NA	1	-0.260359	NA	1	-0.761007	NA	1	-0.0785957	NA	1	-0.127507	NA	1	0.0926846	NA	1	0.0453334	NA	1	0.00819251	NA	1	-0.273457	NA	1	-0.083837	NA	1	-0.357837	NA	1	FALSE	-0.818683	0.412998	0.185046	0.557187	0.192557	0.691021	0.707409
E9QAQ5.397-418.26ee656b74	E9QAQ5.397-418	E9QAQ5	402	397	418	0.836409	NA	1	0.241198	NA	1	0.51128	NA	1	-0.0701918	NA	1	0.0610093	NA	1	0.108931	NA	1	0.202147	NA	1	0.251628	NA	1	0.448709	NA	1	0.175064	NA	1	0.356713	NA	1	0.0907181	NA	1	FALSE	-0.487177	0.62615	0.39126	0.699215	0.388529	0.0450666	0.831683
E9QAS8.325-344.b7e6f700ec	E9QAS8.325-344	E9QAS8	336	325	344	-0.0634988	NA	1	-0.165754	NA	1	-0.582561	NA	1	-0.671077	NA	1	0.0577214	NA	1	-0.049405	NA	1	-0.0941202	NA	1	-0.199687	NA	1	-0.00288868	NA	1	-0.10758	NA	1	-0.338341	NA	1	-0.435382	NA	1	FALSE	-0.446181	0.655482	0.614544	0.806419	0.582451	0.869921	0.843974
E9QAX2.2064-2077.63f627ec36	E9QAX2.2064-2077	E9QAX2	2068	2064	2077	-0.426555	NA	1	-0.100467	NA	1	-0.422483	NA	1	-0.0826558	NA	1	0.00410692	NA	1	-0.0181474	NA	1	-0.230343	NA	1	-0.251037	NA	1	-0.211224	NA	1	-0.0593071	NA	1	-0.326413	NA	1	-0.166847	NA	1	FALSE	0.359203	0.719455	0.7634	0.906794	0.764766	0.181632	0.984636
E9QLA5.1190-1213.177c44f6db	E9QLA5.1190-1213	E9QLA5	1201	1190	1213	0.0621196	NA	1	0.110512	NA	1	-0.0624027	NA	1	-0.000270505	NA	1	0.387378	NA	1	-0.0979565	NA	1	0.362446	NA	1	-0.121328	NA	1	0.224749	NA	1	0.00627781	NA	1	0.150022	NA	1	-0.0607994	NA	1	FALSE	-0.459639	0.645791	0.651417	0.640492	0.96142	0.778423	0.217139
E9QLA5.1214-1231.545f1e054d	E9QLA5.1214-1231	E9QLA5	1214	1214	1231	0.0686323	NA	1	-0.0792829	NA	1	0.088707	NA	1	-0.0454685	NA	1	0.0327763	NA	1	-0.0970901	NA	1	0.316365	NA	1	0.188059	NA	1	0.0507043	NA	1	-0.0881865	NA	1	0.202536	NA	1	0.0712951	NA	1	FALSE	-0.175894	0.860382	0.823489	0.643906	0.656879	0.760669	0.923865
E9QM77.708-716.9f0597d154	E9QM77.708-716	E9QM77	710	708	716	-0.00253864	NA	1	0.187505	NA	1	-0.809739	NA	1	-0.605956	NA	1	0.0562966	NA	1	-0.131517	NA	1	-0.55741	NA	1	-0.743663	NA	1	0.026879	NA	1	0.027994	NA	1	-0.683574	NA	1	-0.67481	NA	1	FALSE	-0.357911	0.720422	0.480027	0.548993	0.871287	0.962786	0.848071
E9QM77.830-846.f808c47e5d	E9QM77.830-846	E9QM77	832/834	830	846	0.0923042	NA	1	0.388464	NA	1	-0.386787	NA	1	-0.0768879	NA	1	0.116165	NA	1	0.198103	NA	1	-0.137972	NA	1	-0.0544745	NA	1	0.104235	NA	1	0.293283	NA	1	-0.26238	NA	1	-0.0656812	NA	1	FALSE	0.519113	0.6037	0.209628	0.48071	0.197337	0.699215	0.677364
E9QM90.165-177.dd0ba05482	E9QM90.165-177	E9QM90	170	165	177	0.216469	NA	1	0.156373	NA	1	0.513985	NA	1	0.467628	NA	1	0.234305	NA	1	-0.579552	NA	1	0.570491	NA	1	-0.241806	NA	1	0.225387	NA	1	-0.211589	NA	1	0.542238	NA	1	0.112911	NA	1	FALSE	-0.865525	0.386783	0.541482	0.0594059	0.299761	0.431547	0.409696
E9QM90.178-191.f0ad704a94	E9QM90.178-191	E9QM90	180	178	191	0.269865	NA	1	0.0575824	NA	1	-0.672629	NA	1	-0.871172	NA	1	0.307298	NA	1	-0.446221	NA	1	-0.106289	NA	1	-0.858249	NA	1	0.288582	NA	1	-0.194319	NA	1	-0.389459	NA	1	-0.864711	NA	1	FALSE	-1.65693	0.0975816	0.791396	0.116081	0.330488	0.346193	0.299078
E9QMP6.407-424.318556fa61	E9QMP6.407-424	E9QMP6	409	407	424	-0.137061	NA	1	0.0503531	NA	1	-0.193027	NA	1	0.00812715	NA	1	0.247221	NA	1	0.0487252	NA	1	-0.0308194	NA	1	-0.227755	NA	1	0.0550798	NA	1	0.0495392	NA	1	-0.111923	NA	1	-0.109814	NA	1	FALSE	0.0194161	0.98451	0.814612	0.873336	0.792079	0.679413	0.385114
E9QMP6.408-424.3386838070	E9QMP6.408-424	E9QMP6	408	408	424	-0.365554	NA	1	0.0412772	NA	1	-0.112488	NA	1	0.308084	NA	1	-0.0262667	NA	1	-0.253833	NA	1	0.265195	NA	1	0.0391891	NA	1	-0.195911	NA	1	-0.106278	NA	1	0.0763538	NA	1	0.173636	NA	1	FALSE	0.446095	0.655544	0.834414	0.308638	0.585865	0.238989	0.890406
E9QMP6.463-479.81c47ac52c	E9QMP6.463-479	E9QMP6	468	463	479	-0.114264	NA	1	0.0504439	NA	1	-0.113844	NA	1	0.0646036	NA	1	0.435426	NA	1	-0.132073	NA	1	0.0376764	NA	1	-0.528263	NA	1	0.160581	NA	1	-0.0408147	NA	1	-0.0380838	NA	1	-0.23183	NA	1	FALSE	-0.537532	0.590918	0.814612	0.546944	0.833732	0.73199	0.180949
E9QMP6.489-500.fa8a269b9a	E9QMP6.489-500	E9QMP6	490	489	500	-0.387367	NA	1	-0.278255	NA	1	-0.3618	NA	1	-0.238949	NA	1	0.243861	NA	1	0.0569912	NA	1	0.232235	NA	1	0.0469255	NA	1	-0.071753	NA	1	-0.110632	NA	1	-0.0647827	NA	1	-0.0960119	NA	1	FALSE	-0.051321	0.959071	0.373506	0.846705	0.566064	0.216456	0.390577
E9QMP6.562-581.219db45f0c	E9QMP6.562-581	E9QMP6	566	562	581	0.0287843	NA	1	-0.140101	NA	1	0.0149479	NA	1	-0.140198	NA	1	-0.135499	NA	1	-0.0542924	NA	1	0.112089	NA	1	0.194856	NA	1	-0.0533574	NA	1	-0.0971967	NA	1	0.0635185	NA	1	0.0273291	NA	1	FALSE	0.0225799	0.981986	0.673267	0.792079	0.626152	0.873336	0.534653
E9QN39.167-183.ddcaa67536	E9QN39.167-183	E9QN39	170	167	183	-0.387271	NA	1	-0.0195575	NA	1	0.672192	NA	1	1.05365	NA	1	0.267141	NA	1	0.155836	NA	1	-0.363536	NA	1	-0.473281	NA	1	-0.0600648	NA	1	0.0681395	NA	1	0.154328	NA	1	0.290182	NA	1	FALSE	0.620199	0.535149	0.986002	0.571526	0.725162	0.216456	0.362581
E9QN39.168-183.ddcaa67536	E9QN39.168-183	E9QN39	170	168	183	0.0456523	0.0868919	2	-0.176325	0.118828	2	0.0453583	0.100844	2	-0.162879	0.104876	2	0.0924792	0.00716018	2	-0.021337	0.0788472	2	0.196161	0.0853419	2	0.0839043	0.157029	2	0.0690658	0.047026	2	-0.098831	0.0199904	2	0.120759	0.0930929	2	-0.0394875	0.0260765	2	FALSE	-0.322912	0.746772	0.590645	0.897917	0.616593	0.823489	0.747695
E9QN39.169-183.ddcaa67536	E9QN39.169-183	E9QN39	170	169	183	0.0743233	NA	1	-0.208216	NA	1	0.130696	NA	1	-0.138103	NA	1	-0.187309	NA	1	-0.0690256	NA	1	0.12515	NA	1	0.244993	NA	1	-0.0564931	NA	1	-0.138621	NA	1	0.127923	NA	1	0.0534449	NA	1	FALSE	-0.0515162	0.958916	0.522363	0.739502	0.47593	0.743598	0.426084
E9QN52.109-128.49befcdc53	E9QN52.109-128	E9QN52	111	109	128	-0.0667671	NA	1	0.0703215	NA	1	-0.100729	NA	1	0.0500994	NA	1	0.391711	NA	1	0.00131103	NA	1	-0.0729824	NA	1	-0.461823	NA	1	0.162472	NA	1	0.0358163	NA	1	-0.0868557	NA	1	-0.205862	NA	1	FALSE	-0.339327	0.734375	0.753841	0.973711	0.84534	0.861728	0.213725
E9QN52.110-128.49befcdc53	E9QN52.110-128	E9QN52	111	110	128	-0.830962	NA	1	0.0961133	NA	1	0.067207	NA	1	1.00802	NA	1	0.127489	NA	1	0.406996	NA	1	-0.430754	NA	1	-0.149687	NA	1	-0.351736	NA	1	0.251555	NA	1	-0.181773	NA	1	0.429167	NA	1	FALSE	1.86237	0.0625966	0.68829	0.200068	0.247866	0.0293616	0.643906
E9QN52.94-108.ace822873e	E9QN52.94-108	E9QN52	103	94	108	-0.0908236	0.00123498	2	0.0827026	0.00944574	2	0.0822791	0.0996999	2	0.269545	0.0914892	2	0.236573	0.136826	2	-0.0413297	0.324499	2	0.173228	0.0768506	2	-0.103114	0.110823	2	0.0728745	0.0690303	2	0.0206864	0.166973	2	0.127754	0.0882752	2	0.0832154	0.00966704	2	FALSE	0.0413613	0.967009	0.723797	0.833732	0.901332	0.789348	0.404916
E9QN52.94-108.0222c764e9	E9QN52.94-108	E9QN52	107/Ambig	94	108	-0.0129111	NA	1	-0.0223939	NA	1	-0.111015	NA	1	-0.106758	NA	1	0.0403705	NA	1	0.110583	NA	1	-0.264277	NA	1	-0.192505	NA	1	0.0137297	NA	1	0.0440945	NA	1	-0.187646	NA	1	-0.149631	NA	1	FALSE	0.0782317	0.937646	0.976442	0.691704	0.813247	0.994196	0.904746
E9QN63.1020-1028.29ba4ba155	E9QN63.1020-1028	E9QN63	1020	1020	1028	0.451949	NA	1	0.235124	NA	1	-0.51682	NA	1	-0.719905	NA	1	-0.187433	NA	1	-0.073042	NA	1	-0.415119	NA	1	-0.299168	NA	1	0.132258	NA	1	0.0810411	NA	1	-0.465969	NA	1	-0.509537	NA	1	FALSE	-0.368941	0.712184	0.399454	0.727211	0.678047	0.163196	0.425401
E9QN63.1039-1051.ec8da683d3	E9QN63.1039-1051	E9QN63	1045	1039	1051	0.0377215	NA	1	-0.0958868	NA	1	-0.186144	NA	1	-0.306012	NA	1	0.12905	NA	1	0.0537785	NA	1	0.0258476	NA	1	-0.0478639	NA	1	0.0833857	NA	1	-0.0210542	NA	1	-0.080148	NA	1	-0.176938	NA	1	FALSE	-0.265653	0.790515	0.776374	0.854899	0.915671	0.850119	0.63776
E9QN63.726-744.2e63dd2ae4	E9QN63.726-744	E9QN63	732	726	744	0.163137	NA	1	0.0436448	NA	1	-0.829201	NA	1	-0.934953	NA	1	-0.0901567	NA	1	0.0518246	NA	1	0.0041698	NA	1	0.147711	NA	1	0.0364899	NA	1	0.0477347	NA	1	-0.412516	NA	1	-0.393621	NA	1	FALSE	-0.137694	0.890487	0.830318	0.865825	0.797542	0.527825	0.665073
E9QN63.852-867.4a7d835190	E9QN63.852-867	E9QN63	858	852	867	-0.268048	NA	1	0.207813	NA	1	-0.457004	NA	1	0.0325969	NA	1	-0.00818448	NA	1	-0.149755	NA	1	-0.101307	NA	1	-0.241317	NA	1	-0.138116	NA	1	0.0290289	NA	1	-0.279155	NA	1	-0.10436	NA	1	FALSE	0.439399	0.660387	0.447252	0.502561	0.868556	0.390577	0.941618
E9QN92.51-64.0b4ffc448b	E9QN92.51-64	E9QN92	58	51	64	-0.294083	NA	1	0.0383171	NA	1	-0.532742	NA	1	-0.186603	NA	1	0.40586	NA	1	-0.147397	NA	1	-0.515607	NA	1	-1.0673	NA	1	0.0558888	NA	1	-0.0545398	NA	1	-0.524175	NA	1	-0.626954	NA	1	FALSE	-0.593422	0.55292	0.848071	0.505292	0.786617	0.342096	0.200068
E9QN92.52-64.cc5bd56337	E9QN92.52-64	E9QN92	55	52	64	0.357187	NA	1	-0.0425846	NA	1	-0.405805	NA	1	-0.791837	NA	1	0.144997	NA	1	-0.0722294	NA	1	-0.542845	NA	1	-0.758511	NA	1	0.251092	NA	1	-0.057407	NA	1	-0.474325	NA	1	-0.775174	NA	1	FALSE	-1.17409	0.240402	0.921133	0.729942	0.771594	0.249232	0.602936
E9QNN1.122-144.d62bb64751	E9QNN1.122-144	E9QNN1	137	122	144	-0.414608	NA	1	-0.0734626	NA	1	0.298138	NA	1	0.653023	NA	1	0.111941	NA	1	-0.0837899	NA	1	-0.0944597	NA	1	-0.288631	NA	1	-0.151333	NA	1	-0.0786263	NA	1	0.101839	NA	1	0.182196	NA	1	FALSE	0.411263	0.680894	0.83578	0.686924	0.695801	0.190509	0.686924
E9QP99.359-382.83264cded4	E9QP99.359-382	E9QP99	381	359	382	-0.37072	NA	1	0.313401	NA	1	-0.535232	NA	1	0.162629	NA	1	0.111716	NA	1	-0.0535996	NA	1	0.208001	NA	1	0.044245	NA	1	-0.129502	NA	1	0.129901	NA	1	-0.163616	NA	1	0.103437	NA	1	FALSE	0.806406	0.420039	0.294981	0.794128	0.515534	0.234892	0.68829
F6ZFU0.334-354.a293da1a8b	F6ZFU0.334-354	F6ZFU0	335	334	354	0.229499	NA	1	-0.0869811	NA	1	-0.127791	NA	1	-0.430531	NA	1	-0.203077	NA	1	-0.495426	NA	1	-0.191671	NA	1	-0.48246	NA	1	0.0132109	NA	1	-0.291204	NA	1	-0.159731	NA	1	-0.456496	NA	1	FALSE	-0.942247	0.346101	0.807101	0.0901332	0.17139	0.409013	0.397405
F7A6H4.4503-4523.20eb292f22	F7A6H4.4503-4523	F7A6H4	4511	4503	4523	0.217914	NA	1	0.117766	NA	1	-0.367327	NA	1	-0.453735	NA	1	0.281557	NA	1	0.17589	NA	1	0.208347	NA	1	0.10424	NA	1	0.249736	NA	1	0.146828	NA	1	-0.0794897	NA	1	-0.174748	NA	1	FALSE	-0.260435	0.794536	0.634346	0.531239	0.462957	0.428815	0.340731
F7DCH5.316-328.3c46af0cf1	F7DCH5.316-328	F7DCH5	316	316	328	-0.0313539	NA	1	-0.0699433	NA	1	-1.16616	NA	1	-1.19101	NA	1	0.0760221	NA	1	0.010158	NA	1	-1.09356	NA	1	-1.15786	NA	1	0.0223341	NA	1	-0.0298927	NA	1	-1.12986	NA	1	-1.17444	NA	1	FALSE	-0.834765	0.403881	0.851485	0.998976	0.886309	0.957323	0.786617
F7DCH5.374-387.5a57a910fa	F7DCH5.374-387	F7DCH5	376	374	387	-0.112345	NA	1	0.108086	NA	1	-0.744937	NA	1	-0.510766	NA	1	0.143026	NA	1	0.123248	NA	1	-0.334302	NA	1	-0.352519	NA	1	0.0153404	NA	1	0.115667	NA	1	-0.539619	NA	1	-0.431643	NA	1	FALSE	0.0505422	0.959692	0.661659	0.653465	0.564698	0.735405	0.607716
F7DCH5.588-596.aaf3f975e4	F7DCH5.588-596	F7DCH5	591	588	596	0.280633	NA	1	-0.0279826	NA	1	-0.0554536	NA	1	-0.35033	NA	1	-0.255587	NA	1	-0.0975942	NA	1	-0.298867	NA	1	-0.139314	NA	1	0.012523	NA	1	-0.0627884	NA	1	-0.17716	NA	1	-0.244822	NA	1	FALSE	-0.242708	0.808239	0.966883	0.641174	0.757255	0.331171	0.303858
F8VPM7.11-23.29d98b642a	F8VPM7.11-23	F8VPM7	21	11	23	-0.316833	NA	1	-0.128911	NA	1	-0.0501228	NA	1	0.151539	NA	1	-0.333559	NA	1	0.396329	NA	1	-0.507223	NA	1	0.224225	NA	1	-0.325196	NA	1	0.133709	NA	1	-0.278673	NA	1	0.187882	NA	1	FALSE	1.34616	0.178298	0.699898	0.208945	0.500512	0.310686	0.210311
F8VPM7.35-52.919e93cddd	F8VPM7.35-52	F8VPM7	37	35	52	-0.110764	NA	1	0.378788	NA	1	-0.211215	NA	1	0.292077	NA	1	-0.0502838	NA	1	-0.117896	NA	1	0.132981	NA	1	0.0669287	NA	1	-0.0805238	NA	1	0.130446	NA	1	-0.0391172	NA	1	0.179503	NA	1	FALSE	0.742617	0.45774	0.220553	0.583134	0.514169	0.738819	0.805736
F8VPZ3.1420-1431.2c5374e7b4	F8VPZ3.1420-1431	F8VPZ3	1423	1420	1431	0.153922	NA	1	0.0322884	NA	1	-0.846356	NA	1	-0.95425	NA	1	-0.233491	NA	1	0.0269817	NA	1	-0.983086	NA	1	-0.721053	NA	1	-0.0397845	NA	1	0.0296351	NA	1	-0.914721	NA	1	-0.837651	NA	1	FALSE	-0.306698	0.759083	0.865142	0.945715	0.865825	0.548993	0.340731
F8VQ05.1957-1967.09a8ab1522	F8VQ05.1957-1967	F8VQ05	1960	1957	1967	-0.524174	NA	1	-0.310081	NA	1	0.00714776	NA	1	0.23498	NA	1	0.118987	NA	1	0.445219	NA	1	-0.131793	NA	1	0.195999	NA	1	-0.202593	NA	1	0.0675689	NA	1	-0.0623228	NA	1	0.215489	NA	1	FALSE	0.910345	0.362675	0.32366	0.174804	0.726528	0.112666	0.667122
F8VQ05.1958-1967.09a8ab1522	F8VQ05.1958-1967	F8VQ05	1960	1958	1967	0.0176712	NA	1	-0.0304105	NA	1	0.175641	NA	1	0.141299	NA	1	-0.012749	NA	1	0.0894056	NA	1	-0.0202241	NA	1	0.0834903	NA	1	0.0024611	NA	1	0.0294975	NA	1	0.0777083	NA	1	0.112395	NA	1	FALSE	0.252604	0.800583	0.960055	0.754524	0.865825	0.905428	0.924548
F8VQ28.318-347.c0027e8684	F8VQ28.318-347	F8VQ28	318	318	347	0.452004	NA	1	-0.215759	NA	1	0.120607	NA	1	-0.533416	NA	1	-0.156098	NA	1	0.116636	NA	1	-0.308662	NA	1	-0.0343681	NA	1	0.147953	NA	1	-0.0495615	NA	1	-0.0940274	NA	1	-0.283892	NA	1	FALSE	-0.564419	0.572488	0.502561	0.675316	0.80437	0.163196	0.484807
F8VQ52.48-61.74306a9ce7	F8VQ52.48-61	F8VQ52	53	48	61	-0.16269	NA	1	0.0693095	NA	1	0.170587	NA	1	0.416327	NA	1	-0.0684553	NA	1	-0.174536	NA	1	0.280633	NA	1	0.176112	NA	1	-0.115573	NA	1	-0.0526132	NA	1	0.22561	NA	1	0.29622	NA	1	FALSE	0.467159	0.640402	0.756572	0.450666	0.790714	0.624787	0.742916
F8VQ87.1325-1336.d06a94da1a	F8VQ87.1325-1336	F8VQ87	1328	1325	1336	0.0815202	NA	1	0.191619	NA	1	-0.406735	NA	1	-0.282897	NA	1	0.139699	NA	1	-0.128671	NA	1	-0.546905	NA	1	-0.813715	NA	1	0.110609	NA	1	0.0314741	NA	1	-0.47682	NA	1	-0.548306	NA	1	FALSE	-0.463225	0.643219	0.473199	0.553773	0.861045	0.727211	0.618641
F8VQ95.387-409.a4ebb9e455	F8VQ95.387-409	F8VQ95	396	387	409	-0.346389	NA	1	-0.0829842	NA	1	-0.0584507	NA	1	0.218694	NA	1	-0.358463	NA	1	-0.180527	NA	1	0.0485789	NA	1	0.228075	NA	1	-0.352426	NA	1	-0.131755	NA	1	-0.00493589	NA	1	0.223385	NA	1	FALSE	0.79655	0.425742	0.816661	0.442472	0.498464	0.260157	0.184363
F8VQ95.387-409.9adf96560e	F8VQ95.387-409	F8VQ95	403	387	409	0.202587	NA	1	-0.11506	NA	1	0.450278	NA	1	0.146371	NA	1	-0.0469673	NA	1	0.0432478	NA	1	0.46277	NA	1	0.554545	NA	1	0.0778097	NA	1	-0.0359063	NA	1	0.456524	NA	1	0.350458	NA	1	FALSE	0.0791137	0.936945	0.731308	0.894503	0.859679	0.459543	0.815978
F8VQC9.255-272.cafda74207	F8VQC9.255-272	F8VQC9	271	255	272	-0.162087	NA	1	0.106355	NA	1	-0.341316	NA	1	-0.0591343	NA	1	0.69147	NA	1	0.301866	NA	1	0.690948	NA	1	0.302904	NA	1	0.264692	NA	1	0.204111	NA	1	0.174816	NA	1	0.121885	NA	1	FALSE	0.0480519	0.961676	0.665756	0.307955	0.333902	0.626152	0.0594059
F8WGL3.2-13.f1ea2e6e4e	F8WGL3.2-13	F8WGL3	Ambig	2	13	0.0299383	NA	1	0.115999	NA	1	-0.161087	NA	1	-0.0612864	NA	1	0.00410692	NA	1	0.0608201	NA	1	-0.15551	NA	1	-0.0972371	NA	1	0.0170226	NA	1	0.0884096	NA	1	-0.158299	NA	1	-0.0792618	NA	1	FALSE	0.226078	0.821148	0.638443	0.831683	0.660294	0.869921	0.984636
F8WGL3.2-13.372c1fe681	F8WGL3.2-13	F8WGL3	3	2	13	0.427976	NA	1	0.279827	NA	1	0.235224	NA	1	0.100815	NA	1	0.280802	NA	1	0.132056	NA	1	0.0370979	NA	1	-0.110088	NA	1	0.354389	NA	1	0.205942	NA	1	0.136161	NA	1	-0.00463653	NA	1	FALSE	-0.251779	0.80122	0.331854	0.631615	0.329123	0.179583	0.343462
F8WGR0.631-658.afb760043a	F8WGR0.631-658	F8WGR0	641/645	631	658	0.275478	NA	1	0.499539	NA	1	-1.23768	NA	1	-0.999877	NA	1	0.121057	NA	1	0.311345	NA	1	-0.60682	NA	1	-0.414972	NA	1	0.198268	NA	1	0.405442	NA	1	-0.922249	NA	1	-0.707424	NA	1	FALSE	0.11612	0.907561	0.134517	0.295664	0.115398	0.337999	0.660976
F8WHT3.413-425.9ca751332a	F8WHT3.413-425	F8WHT3	415	413	425	-0.158563	NA	1	-0.168993	NA	1	-0.161991	NA	1	-0.158682	NA	1	-0.0654985	NA	1	-0.0902146	NA	1	-1.03552	NA	1	-1.05868	NA	1	-0.112031	NA	1	-0.129604	NA	1	-0.598758	NA	1	-0.608681	NA	1	FALSE	-0.356897	0.72118	0.604302	0.664391	0.503243	0.631615	0.747013
F8WHT3.618-628.63082fc7ef	F8WHT3.618-628	F8WHT3	621	618	628	0.241783	NA	1	-0.322319	NA	1	-0.270743	NA	1	-0.821106	NA	1	-0.0845678	NA	1	0.424331	NA	1	-0.891397	NA	1	-0.380939	NA	1	0.0786074	NA	1	0.0510057	NA	1	-0.58107	NA	1	-0.601022	NA	1	FALSE	-0.375734	0.707127	0.299761	0.189826	0.785251	0.389894	0.684193
F8WHU5.1357-1374.0eb9848d17	F8WHU5.1357-1374	F8WHU5	1359	1357	1374	-0.0848842	NA	1	-0.158934	NA	1	-0.070425	NA	1	-0.130736	NA	1	-0.365004	NA	1	0.137893	NA	1	-0.153809	NA	1	0.350648	NA	1	-0.224944	NA	1	-0.0105206	NA	1	-0.112117	NA	1	0.109956	NA	1	FALSE	0.702527	0.482376	0.631615	0.622055	0.972346	0.814612	0.178901
F8WHW6.552-572.22d1665005	F8WHW6.552-572	F8WHW6	Ambig	552	572	0.130593	NA	1	-0.0494812	NA	1	-0.0556498	NA	1	-0.221984	NA	1	-0.317461	NA	1	-0.0538148	NA	1	-0.0670629	NA	1	0.198143	NA	1	-0.093434	NA	1	-0.051648	NA	1	-0.0613564	NA	1	-0.0119206	NA	1	FALSE	0.201613	0.840225	0.904746	0.792762	0.795493	0.596791	0.228747
F8WHW6.552-572.7f470a521c	F8WHW6.552-572	F8WHW6	554	552	572	-0.266979	NA	1	0.0549318	NA	1	-0.28208	NA	1	0.0535697	NA	1	-0.271234	NA	1	0.0951672	NA	1	-0.173343	NA	1	0.194619	NA	1	-0.269106	NA	1	0.0750495	NA	1	-0.227711	NA	1	0.124094	NA	1	FALSE	1.02509	0.305358	0.798225	0.737453	0.698532	0.393308	0.277228
F8WI88.117-140.6b89fe771a	F8WI88.117-140	F8WI88	130	117	140	0.0322004	NA	1	-0.257928	NA	1	-0.231409	NA	1	-0.507798	NA	1	-0.0590031	NA	1	0.0471816	NA	1	-0.414263	NA	1	-0.306518	NA	1	-0.0134013	NA	1	-0.105373	NA	1	-0.322836	NA	1	-0.407158	NA	1	FALSE	-0.395877	0.692209	0.414476	0.880164	0.589962	0.865142	0.769546
F8WI88.149-161.568e77c28e	F8WI88.149-161	F8WI88	158	149	161	-0.240117	NA	1	0.000442457	NA	1	-0.345352	NA	1	-0.0910533	NA	1	-0.103103	NA	1	0.0585016	NA	1	-0.41083	NA	1	-0.247666	NA	1	-0.17161	NA	1	0.029472	NA	1	-0.378091	NA	1	-0.16936	NA	1	FALSE	0.475957	0.634121	0.951861	0.841926	0.866507	0.455446	0.621372
F8WJ93.143-158.d9145fe098	F8WJ93.143-158	F8WJ93	146	143	158	0.0226776	NA	1	0.0176384	NA	1	0.210167	NA	1	0.218868	NA	1	0.315381	NA	1	-0.243291	NA	1	0.147125	NA	1	-0.409987	NA	1	0.169029	NA	1	-0.112826	NA	1	0.178646	NA	1	-0.0955594	NA	1	FALSE	-0.63661	0.524401	0.905428	0.326391	0.555138	0.886309	0.290884
F8WJC4.228-245.c0c7242bb5	F8WJC4.228-245	F8WJC4	237	228	245	-0.060959	NA	1	-0.0659626	NA	1	-0.514793	NA	1	-0.506057	NA	1	0.0464177	NA	1	-0.615343	NA	1	-0.255979	NA	1	-0.91618	NA	1	-0.00727064	NA	1	-0.340653	NA	1	-0.385386	NA	1	-0.711119	NA	1	FALSE	-1.18943	0.234314	0.864459	0.0484807	0.114715	0.878798	0.882895
G3UXW9.3-19.a92e34ee53	G3UXW9.3-19	G3UXW9	8	3	19	0.186716	NA	1	0.190558	NA	1	0.13266	NA	1	0.150242	NA	1	0.689505	NA	1	0.248189	NA	1	0.342303	NA	1	-0.0974535	NA	1	0.438111	NA	1	0.219373	NA	1	0.237482	NA	1	0.0263941	NA	1	FALSE	-0.399594	0.689469	0.473882	0.383066	0.303858	0.480027	0.0594059
G3UXW9.503-521.efa61a43f3	G3UXW9.503-521	G3UXW9	503	503	521	-0.372957	NA	1	0.137977	NA	1	-0.400703	NA	1	0.123971	NA	1	0.186533	NA	1	0.0675025	NA	1	-0.857063	NA	1	-0.974534	NA	1	-0.0932122	NA	1	0.10274	NA	1	-0.628883	NA	1	-0.425281	NA	1	FALSE	0.285474	0.77529	0.582451	0.807784	0.603619	0.233527	0.508023
G3X8X3.308-334.e23293b6cc	G3X8X3.308-334	G3X8X3	310/Ambig	308	334	-0.043758	NA	1	-0.106745	NA	1	0.299858	NA	1	0.250611	NA	1	0.177321	NA	1	0.0900695	NA	1	0.189274	NA	1	0.103582	NA	1	0.0667814	NA	1	-0.00833771	NA	1	0.244566	NA	1	0.177097	NA	1	FALSE	0.0514488	0.958969	0.744964	0.753841	0.980539	0.918402	0.528508
G3X8X3.308-334.09dc7c8c3c	G3X8X3.308-334	G3X8X3	310	308	334	-0.256223	NA	1	0.0956738	NA	1	-0.179657	NA	1	0.18598	NA	1	0.380741	NA	1	0.201108	NA	1	-0.168987	NA	1	-0.34706	NA	1	0.0622589	NA	1	0.148391	NA	1	-0.174322	NA	1	-0.0805401	NA	1	FALSE	0.260724	0.794314	0.688972	0.472516	0.45886	0.41789	0.223967
G3X9H7.253-273.e44305afa3	G3X9H7.253-273	G3X9H7	262/266	253	273	-0.223209	NA	1	-0.35427	NA	1	0.113715	NA	1	-0.00360557	NA	1	0.0581088	NA	1	-0.235938	NA	1	0.368292	NA	1	0.0758057	NA	1	-0.0825503	NA	1	-0.295104	NA	1	0.241004	NA	1	0.0361001	NA	1	FALSE	-0.377934	0.705492	0.249232	0.337999	0.163196	0.492318	0.842608
G3X9H7.253-273.9cfb140e21	G3X9H7.253-273	G3X9H7	262/Ambig	253	273	0.326478	NA	1	0.0279429	NA	1	0.0743019	NA	1	-0.210494	NA	1	-0.116556	NA	1	-0.0533594	NA	1	0.0659224	NA	1	0.130679	NA	1	0.104961	NA	1	-0.0127082	NA	1	0.0701122	NA	1	-0.0399076	NA	1	FALSE	-0.202153	0.839803	0.876067	0.794128	0.962103	0.275179	0.588597
G3X9H7.253-273.f029b6a805	G3X9H7.253-273	G3X9H7	262/265	253	273	-0.0812961	NA	1	-0.145629	NA	1	0.192341	NA	1	0.141748	NA	1	-0.182112	NA	1	0.348249	NA	1	0.262945	NA	1	0.794865	NA	1	-0.131704	NA	1	0.10131	NA	1	0.227643	NA	1	0.468307	NA	1	FALSE	0.996862	0.318869	0.658245	0.254694	0.61113	0.818709	0.438375
G3X9K4.661-674.294e58a99f	G3X9K4.661-674	G3X9K4	670	661	674	-0.294157	NA	1	0.195288	NA	1	-0.76982	NA	1	-0.266635	NA	1	0.148089	NA	1	-0.0694379	NA	1	-0.350443	NA	1	-0.566409	NA	1	-0.0730342	NA	1	0.0629251	NA	1	-0.560131	NA	1	-0.416522	NA	1	FALSE	0.146955	0.883172	0.471151	0.738819	0.74633	0.340731	0.592694
G3X9Q3.21-35.7281572008	G3X9Q3.21-35	G3X9Q3	23	21	35	0.0418712	NA	1	0.0427407	NA	1	0.144363	NA	1	0.158972	NA	1	0.0765863	NA	1	-0.195515	NA	1	0.331362	NA	1	0.0608213	NA	1	0.0592288	NA	1	-0.076387	NA	1	0.237863	NA	1	0.109897	NA	1	FALSE	-0.141132	0.88777	0.832366	0.409696	0.703312	0.833732	0.786617
G3X9Q3.575-605.07b8d5d012	G3X9Q3.575-605	G3X9Q3	591	575	605	0.0153357	NA	1	0.435655	NA	1	-0.385177	NA	1	0.0488824	NA	1	0.00049868	NA	1	-0.450379	NA	1	-0.237372	NA	1	-0.686689	NA	1	0.00791718	NA	1	-0.00736182	NA	1	-0.311274	NA	1	-0.318903	NA	1	FALSE	-0.149601	0.881084	0.175487	0.116081	0.985319	0.909525	0.969614
G3X9Q3.575-605.a947d05fbc	G3X9Q3.575-605	G3X9Q3	577	575	605	0.318069	NA	1	-0.229671	NA	1	0.417197	NA	1	-0.116803	NA	1	0.342247	NA	1	0.0154815	NA	1	0.500235	NA	1	0.175029	NA	1	0.330158	NA	1	-0.107095	NA	1	0.458716	NA	1	0.029113	NA	1	FALSE	-0.924494	0.355264	0.484807	0.979857	0.583817	0.290201	0.261523
G3X9Q3.576-605.07b8d5d012	G3X9Q3.576-605	G3X9Q3	591	576	605	0.482303	NA	1	0.351381	NA	1	0.0991357	NA	1	-0.0180471	NA	1	0.349152	NA	1	0.666859	NA	1	-0.0870735	NA	1	0.232194	NA	1	0.415728	NA	1	0.50912	NA	1	0.0060311	NA	1	0.107073	NA	1	FALSE	0.408817	0.682687	0.252646	0.0621372	0.0689655	0.146125	0.253329
G3XA17.505-519.6393f1cfc3	G3XA17.505-519	G3XA17	507	505	519	0.0378825	NA	1	-0.0244478	NA	1	-0.581822	NA	1	-0.630413	NA	1	0.0370037	NA	1	0.0894751	NA	1	-0.868951	NA	1	-0.81492	NA	1	0.0374431	NA	1	0.0325136	NA	1	-0.725387	NA	1	-0.722666	NA	1	FALSE	-0.405816	0.684892	0.973028	0.754524	0.859679	0.849437	0.914988
G5E852.514-528.59c225cbb4	G5E852.514-528	G5E852	523	514	528	0.0989744	0.00523312	2	0.00602759	0.0389707	2	0.0185723	0.248298	2	-0.0606348	0.204094	2	-0.0145402	0.00198768	2	0.0750906	0.209973	2	-0.264308	0.453867	2	-0.173117	0.241906	2	0.0422171	0.0036104	2	0.0405591	0.124472	2	-0.122868	0.351083	2	-0.116876	0.223	2	FALSE	0.0238575	0.980967	0.934107	0.787982	0.825538	0.681461	0.922499
G5E896.662-682.e9daf13b22	G5E896.662-682	G5E896	680	662	682	0.197223	NA	1	0.280499	NA	1	-0.116942	NA	1	-0.0199267	NA	1	0.462081	NA	1	-0.595537	NA	1	0.0381852	NA	1	-1.01787	NA	1	0.329652	NA	1	-0.157519	NA	1	-0.0393787	NA	1	-0.5189	NA	1	FALSE	-1.42627	0.153837	0.331171	0.0546262	0.429498	0.466371	0.167293
G5E896.790-809.ffb9ba67a2	G5E896.790-809	G5E896	796	790	809	-0.438982	NA	1	0.338157	NA	1	-0.116891	NA	1	0.673988	NA	1	-0.194568	NA	1	0.0874846	NA	1	-0.370291	NA	1	-0.0866779	NA	1	-0.316775	NA	1	0.212821	NA	1	-0.243591	NA	1	0.293655	NA	1	FALSE	1.59026	0.111824	0.268351	0.760669	0.316832	0.169341	0.413793
G5E8A0.183-197.1f459699bc	G5E8A0.183-197	G5E8A0	192	183	197	1.17676	NA	1	-8.99655e-06	NA	1	0.932127	NA	1	-0.230906	NA	1	-0.0692776	NA	1	-0.347469	NA	1	-0.0972115	NA	1	-0.373843	NA	1	0.553743	NA	1	-0.173739	NA	1	0.417458	NA	1	-0.302375	NA	1	FALSE	-1.85521	0.0636119	0.952544	0.194606	0.378969	0.0170707	0.739502
G5E8R4.609-626.3e38cd5422	G5E8R4.609-626	G5E8R4	617	609	626	0.151888	NA	1	-0.0991292	NA	1	-0.390302	NA	1	-0.62758	NA	1	-0.0170577	NA	1	-0.171694	NA	1	-0.00512263	NA	1	-0.158199	NA	1	0.0674154	NA	1	-0.135412	NA	1	-0.197712	NA	1	-0.39289	NA	1	FALSE	-0.653109	0.513709	0.767497	0.460225	0.483441	0.553773	0.910208
G5E8U9.112-124.809cc184a1	G5E8U9.112-124	G5E8U9	114	112	124	0.198708	NA	1	0.0593555	NA	1	-0.0264274	NA	1	-0.15204	NA	1	0.0742279	NA	1	0.198389	NA	1	-0.28193	NA	1	-0.156209	NA	1	0.136468	NA	1	0.128872	NA	1	-0.154179	NA	1	-0.154125	NA	1	FALSE	-0.0163805	0.986931	0.785251	0.48071	0.520997	0.466371	0.790031
G5E8V5.301-325.6d11942e29	G5E8V5.301-325	G5E8V5	321	301	325	-0.559718	NA	1	-0.19757	NA	1	-0.161095	NA	1	0.214792	NA	1	-1.06184	NA	1	-0.15653	NA	1	-0.359761	NA	1	0.547105	NA	1	-0.810777	NA	1	-0.17705	NA	1	-0.260428	NA	1	0.380949	NA	1	FALSE	1.90221	0.0571875	0.544896	0.484124	0.368044	0.0921816	0.00477979
G5E8V5.326-342.d5706e151e	G5E8V5.326-342	G5E8V5	330	326	342	0.986312	NA	1	0.352459	NA	1	0.752914	NA	1	0.132801	NA	1	0.450778	NA	1	0.412063	NA	1	-0.236365	NA	1	-0.27352	NA	1	0.718545	NA	1	0.382261	NA	1	0.258274	NA	1	-0.0703597	NA	1	FALSE	-0.750275	0.453116	0.252646	0.195971	0.136565	0.0293616	0.172072
G5E8V5.703-711.498ccc3ae4	G5E8V5.703-711	G5E8V5	705	703	711	-0.0137772	NA	1	-0.136911	NA	1	-0.0625439	NA	1	-0.171938	NA	1	-0.448595	NA	1	-0.344655	NA	1	-0.0472941	NA	1	0.0582056	NA	1	-0.231186	NA	1	-0.240783	NA	1	-0.054919	NA	1	-0.0568662	NA	1	FALSE	0.0464959	0.962916	0.680096	0.19802	0.249232	0.996927	0.116081
H3BIV5.165-189.0c3fcaba66	H3BIV5.165-189	H3BIV5	178	165	189	0.130258	NA	1	0.109074	NA	1	0.262102	NA	1	0.254658	NA	1	0.332227	NA	1	-0.677698	NA	1	0.976063	NA	1	-0.0323011	NA	1	0.231242	NA	1	-0.284312	NA	1	0.619083	NA	1	0.111179	NA	1	FALSE	-1.05624	0.290898	0.660976	0.03141	0.182315	0.598156	0.275179
H3BIV5.220-232.55aa704676	H3BIV5.220-232	H3BIV5	227	220	232	0.0271705	0.00894331	2	0.0652125	0.164942	2	-0.250034	0.26796	2	-0.198252	0.423959	2	-0.227253	0.267802	2	0.221278	0.327318	2	-0.0802675	0.137988	2	0.369823	0.457132	2	-0.100041	0.138372	2	0.143245	0.0811878	2	-0.165151	0.202974	2	0.0857855	0.0165862	2	FALSE	0.755271	0.450114	0.767497	0.434961	0.471151	0.877433	0.352339
H3BJS0.579-591.46142baca8	H3BJS0.579-591	H3BJS0	587	579	591	0.0971189	NA	1	-0.111648	NA	1	-0.0126413	NA	1	-0.207669	NA	1	0.0340507	NA	1	0.311947	NA	1	-0.233459	NA	1	0.0459976	NA	1	0.0655848	NA	1	0.100149	NA	1	-0.12305	NA	1	-0.0808357	NA	1	FALSE	0.13624	0.891636	0.73677	0.294298	0.61591	0.687607	0.921816
H7BX08.1007-1018.8e7d91c7c0	H7BX08.1007-1018	H7BX08	1009	1007	1018	0.0789165	NA	1	0.239417	NA	1	-0.361025	NA	1	-0.186785	NA	1	0.185119	NA	1	0.055981	NA	1	-0.295043	NA	1	-0.422621	NA	1	0.132018	NA	1	0.147699	NA	1	-0.328034	NA	1	-0.304703	NA	1	FALSE	-0.0651002	0.948096	0.392625	0.848754	0.461591	0.734039	0.510755
H7BX08.586-598.37ac55f330	H7BX08.586-598	H7BX08	589	586	598	0.11093	NA	1	-0.0546197	NA	1	-0.529615	NA	1	-0.681425	NA	1	-0.163559	NA	1	-0.160297	NA	1	-0.242054	NA	1	-0.237233	NA	1	-0.0263142	NA	1	-0.107459	NA	1	-0.385834	NA	1	-0.459329	NA	1	FALSE	-0.406107	0.684678	0.893138	0.478662	0.582451	0.650051	0.471833
H7BX95.194-204.4762cf39a2	H7BX95.194-204	H7BX95	199	194	204	-0.237587	NA	1	-0.0751533	NA	1	-0.27218	NA	1	-0.0960065	NA	1	-0.176465	NA	1	-0.188322	NA	1	-0.378401	NA	1	-0.388698	NA	1	-0.207026	NA	1	-0.131738	NA	1	-0.325291	NA	1	-0.242352	NA	1	FALSE	0.12196	0.902934	0.833049	0.425401	0.498464	0.462957	0.447934
H9KV00.1713-1725.1b65f4cf33	H9KV00.1713-1725	H9KV00	1723	1713	1725	-0.442405	NA	1	0.0967177	NA	1	-0.442742	NA	1	0.110121	NA	1	0.35091	NA	1	0.350563	NA	1	-0.370378	NA	1	-0.369165	NA	1	-0.0457478	NA	1	0.22364	NA	1	-0.40656	NA	1	-0.129522	NA	1	FALSE	0.668338	0.503942	0.687607	0.25128	0.295664	0.16661	0.25128
J3QM82.1239-1253.79ff5758fe	J3QM82.1239-1253	J3QM82	1242	1239	1253	-0.256915	NA	1	0.139674	NA	1	-0.368385	NA	1	0.0419434	NA	1	-0.27403	NA	1	0.222378	NA	1	-0.997058	NA	1	-0.49909	NA	1	-0.265472	NA	1	0.181026	NA	1	-0.682721	NA	1	-0.228573	NA	1	FALSE	1.02647	0.304709	0.580403	0.430864	0.374872	0.415842	0.273814
J3QNK8.174-189.7c68e42e0e	J3QNK8.174-189	J3QNK8	183	174	189	-0.0532335	NA	1	-0.102136	NA	1	0.0492844	NA	1	0.0141217	NA	1	-0.0820912	NA	1	0.268928	NA	1	-0.262233	NA	1	0.090346	NA	1	-0.0676624	NA	1	0.0833961	NA	1	-0.106474	NA	1	0.0522338	NA	1	FALSE	0.509623	0.610333	0.757255	0.360533	0.672584	0.899283	0.692386
J3QNK8.294-307.255f74ea79	J3QNK8.294-307	J3QNK8	296	294	307	-0.0093063	NA	1	0.291711	NA	1	-0.38569	NA	1	-0.0709327	NA	1	0.10426	NA	1	-0.267316	NA	1	0.586651	NA	1	0.216635	NA	1	0.0474767	NA	1	0.0121973	NA	1	0.100481	NA	1	0.0728509	NA	1	FALSE	0.0748965	0.940299	0.316832	0.284739	0.938887	0.980539	0.71014
J3QNU6.402-419.2828996028	J3QNU6.402-419	J3QNU6	413	402	419	0.291741	NA	1	-0.227437	NA	1	-0.141203	NA	1	-0.646641	NA	1	-0.152804	NA	1	0.115994	NA	1	-0.454428	NA	1	-0.18407	NA	1	0.0694682	NA	1	-0.0557215	NA	1	-0.297816	NA	1	-0.415355	NA	1	FALSE	-0.48164	0.630078	0.486856	0.677364	0.779788	0.316832	0.495732
O08539.296-312.981767c4c8	O08539.296-312	O08539	298	296	312	-0.340936	NA	1	-0.479787	NA	1	-0.132286	NA	1	-0.257396	NA	1	-0.273674	NA	1	0.225691	NA	1	-0.00482772	NA	1	0.496097	NA	1	-0.307305	NA	1	-0.127048	NA	1	-0.0685568	NA	1	0.11935	NA	1	FALSE	0.626718	0.530866	0.142711	0.42745	0.510072	0.271765	0.273814
O08547.134-147.06b0e1dbd7	O08547.134-147	O08547	137	134	147	0.306709	NA	1	-0.610232	NA	1	0.200919	NA	1	-0.702282	NA	1	1.1483	NA	1	0.135528	NA	1	0.0207715	NA	1	-0.990437	NA	1	0.727503	NA	1	-0.237352	NA	1	0.110845	NA	1	-0.84636	NA	1	FALSE	-2.80694	0.0050164	0.0764766	0.626152	0.253329	0.302492	0.0116081
O08553.533-552.b828b83c32	O08553.533-552	O08553	537	533	552	1.13432	NA	1	-0.471722	NA	1	1.49506	NA	1	-0.097245	NA	1	-0.489592	NA	1	0.84983	NA	1	-1.13219	NA	1	0.208796	NA	1	0.322365	NA	1	0.189054	NA	1	0.181437	NA	1	0.0557755	NA	1	FALSE	-0.17325	0.86246	0.149539	0.03141	0.357118	0.0184363	0.0949129
O08582.6-30.347016d28a	O08582.6-30	O08582	6	6	30	-0.0235578	NA	1	0.111914	NA	1	-0.199517	NA	1	-0.0503053	NA	1	-0.237018	NA	1	-0.109326	NA	1	-0.110039	NA	1	0.0192127	NA	1	-0.130288	NA	1	0.00129415	NA	1	-0.154778	NA	1	-0.0155463	NA	1	FALSE	0.415502	0.677788	0.64732	0.609764	0.977808	0.973711	0.337316
O08796.433-446.3b993034b6	O08796.433-446	O08796	444	433	446	0.00706203	NA	1	-0.306717	NA	1	-0.555848	NA	1	-0.855888	NA	1	-0.252649	NA	1	-0.464299	NA	1	-0.679073	NA	1	-0.889163	NA	1	-0.122794	NA	1	-0.385508	NA	1	-0.617461	NA	1	-0.872525	NA	1	FALSE	-1.13159	0.257848	0.331171	0.105155	0.0860362	0.932059	0.311369
O09110.1-16.fa9d9e9232	O09110.1-16	O09110	3	1	16	0.152129	NA	1	0.224933	NA	1	-0.621289	NA	1	-0.534745	NA	1	-0.0268332	NA	1	-0.0384267	NA	1	-0.606559	NA	1	-0.616592	NA	1	0.0626479	NA	1	0.0932534	NA	1	-0.613924	NA	1	-0.575668	NA	1	FALSE	-0.217784	0.827604	0.414476	0.842608	0.644589	0.553773	0.885626
O35226-2.238-257.abce404ada	O35226-2.238-257	O35226-2	253	238	257	-0.138405	NA	1	-0.14475	NA	1	-0.408435	NA	1	-0.401039	NA	1	-0.368816	NA	1	-0.368622	NA	1	-0.244856	NA	1	-0.243103	NA	1	-0.253611	NA	1	-0.256686	NA	1	-0.326645	NA	1	-0.322071	NA	1	FALSE	-0.122396	0.902589	0.661659	0.176169	0.228064	0.677364	0.176169
O35344.50-67.997b078a03	O35344.50-67	O35344	56	50	67	0.278094	NA	1	0.248725	NA	1	-0.289	NA	1	-0.304629	NA	1	-0.0705089	NA	1	0.456363	NA	1	-0.647804	NA	1	-0.119372	NA	1	0.103792	NA	1	0.352544	NA	1	-0.468402	NA	1	-0.212001	NA	1	FALSE	0.561191	0.574687	0.379652	0.168658	0.154319	0.335951	0.734722
O35551-6.405-420.74c06cba53	O35551-6.405-420	O35551-6	407	405	420	0.00971534	NA	1	-0.0365583	NA	1	-0.381543	NA	1	-0.414077	NA	1	-0.231406	NA	1	0.233803	NA	1	-0.569683	NA	1	-0.102913	NA	1	-0.110846	NA	1	0.0986225	NA	1	-0.475613	NA	1	-0.258495	NA	1	FALSE	0.434137	0.664203	0.937521	0.411062	0.622055	0.927279	0.346876
O35601.194-214.da6279b0bd	O35601.194-214	O35601	195	194	214	0.106779	NA	1	0.37165	NA	1	0.518859	NA	1	0.79747	NA	1	0.0201668	NA	1	-0.0169652	NA	1	0.487705	NA	1	0.452133	NA	1	0.0634729	NA	1	0.177343	NA	1	0.503282	NA	1	0.624802	NA	1	FALSE	0.81873	0.41297	0.226699	0.910891	0.384432	0.665073	0.964152
O35601.23-35.59b34be1cd	O35601.23-35	O35601	27	23	35	0.151447	NA	1	-0.0497209	NA	1	0.0858257	NA	1	-0.101603	NA	1	0.0369118	NA	1	0.0354765	NA	1	-0.220599	NA	1	-0.220475	NA	1	0.0941796	NA	1	-0.00712218	NA	1	-0.0673867	NA	1	-0.161039	NA	1	FALSE	-0.247023	0.804899	0.904063	0.917037	0.986002	0.553773	0.914988
O35601.36-56.84af597f3b	O35601.36-56	O35601	46	36	56	0.298643	NA	1	0.320894	NA	1	0.226745	NA	1	0.262736	NA	1	0.269892	NA	1	0.28241	NA	1	0.148971	NA	1	0.163049	NA	1	0.284267	NA	1	0.301652	NA	1	0.187858	NA	1	0.212892	NA	1	FALSE	0.299305	0.764717	0.286787	0.340048	0.190509	0.310003	0.359167
O35601.37-56.84af597f3b	O35601.37-56	O35601	46	37	56	0.490756	NA	1	0.272336	NA	1	0.285518	NA	1	0.0808369	NA	1	-0.162672	NA	1	0.773898	NA	1	-0.426179	NA	1	0.51195	NA	1	0.164042	NA	1	0.523117	NA	1	-0.0703307	NA	1	0.296393	NA	1	FALSE	1.181	0.237645	0.342096	0.0423353	0.0628201	0.142711	0.472516
O35601.420-457.2393f76cc9	O35601.420-457	O35601	Ambig	420	457	0.170776	NA	1	-0.0144895	NA	1	0.976966	NA	1	0.80544	NA	1	-0.228657	NA	1	0.541438	NA	1	-0.15198	NA	1	0.619675	NA	1	-0.0289404	NA	1	0.263474	NA	1	0.412493	NA	1	0.712557	NA	1	FALSE	1.31025	0.190157	0.999659	0.119495	0.22943	0.513486	0.348242
O35601.552-563.927037ce6c	O35601.552-563	O35601	561	552	563	0.181052	NA	1	0.217583	NA	1	0.0362267	NA	1	0.0864977	NA	1	0.0225281	NA	1	0.00343247	NA	1	0.294644	NA	1	0.277108	NA	1	0.10179	NA	1	0.110508	NA	1	0.165435	NA	1	0.181803	NA	1	FALSE	0.256775	0.797361	0.430864	0.979857	0.579037	0.493001	0.957323
O35601.552-564.927037ce6c	O35601.552-564	O35601	561	552	564	-0.0321966	NA	1	0.087001	NA	1	0.0774657	NA	1	0.210403	NA	1	0.0826403	NA	1	0.0472795	NA	1	0.238425	NA	1	0.204624	NA	1	0.0252219	NA	1	0.0671403	NA	1	0.157945	NA	1	0.207514	NA	1	FALSE	0.354688	0.722835	0.713554	0.879481	0.727211	0.955275	0.772277
O35601.662-678.43b764100c	O35601.662-678	O35601	672	662	678	-0.144822	NA	1	0.0347421	NA	1	-0.0249745	NA	1	0.168329	NA	1	-0.287156	NA	1	-0.196681	NA	1	-0.0491939	NA	1	0.0428412	NA	1	-0.215989	NA	1	-0.0809696	NA	1	-0.0370842	NA	1	0.105585	NA	1	FALSE	0.508105	0.611397	0.858996	0.407648	0.685558	0.660976	0.25606
O35930.709-717.20079cc530	O35930.709-717	O35930	711/714	709	717	-0.0755027	NA	1	0.0186818	NA	1	0.0791242	NA	1	0.187049	NA	1	0.125224	NA	1	-0.0361828	NA	1	0.0570753	NA	1	-0.102771	NA	1	0.0248604	NA	1	-0.00875049	NA	1	0.0680998	NA	1	0.0421387	NA	1	FALSE	0.0575387	0.954118	0.900649	0.849437	0.979857	0.832366	0.648686
O35930.709-717.6ba59b4547	O35930.709-717	O35930	714	709	717	-0.462499	NA	1	0.303885	NA	1	-0.176504	NA	1	0.603619	NA	1	-0.0602435	NA	1	0.471422	NA	1	-0.0352122	NA	1	0.498013	NA	1	-0.261371	NA	1	0.387653	NA	1	-0.105858	NA	1	0.550816	NA	1	FALSE	2.05742	0.0396859	0.304541	0.159781	0.131786	0.153636	0.765449
O35954.620-631.f18bf77d8e	O35954.620-631	O35954	621	620	631	-0.0957281	NA	1	-0.480513	NA	1	0.272979	NA	1	-0.0980666	NA	1	-0.13831	NA	1	0.197862	NA	1	0.0174747	NA	1	0.355207	NA	1	-0.117019	NA	1	-0.141326	NA	1	0.145227	NA	1	0.12857	NA	1	FALSE	0.140128	0.888563	0.141345	0.482076	0.462957	0.777057	0.525094
O54692.431-444.c4d20d522f	O54692.431-444	O54692	438	431	444	-0.0827346	NA	1	0.141335	NA	1	-0.632834	NA	1	-0.395025	NA	1	0.500649	NA	1	-0.0607062	NA	1	-0.425195	NA	1	-0.98499	NA	1	0.208957	NA	1	0.0403144	NA	1	-0.529015	NA	1	-0.690008	NA	1	FALSE	-0.777653	0.436802	0.578354	0.764083	0.825538	0.817344	0.143394
O54774.753-769.5744a0d519	O54774.753-769	O54774	760	753	769	0.189929	NA	1	0.0989503	NA	1	-0.0554888	NA	1	-0.132727	NA	1	0.0744262	NA	1	0.0780606	NA	1	-0.132196	NA	1	-0.127002	NA	1	0.132177	NA	1	0.0885054	NA	1	-0.0938426	NA	1	-0.129865	NA	1	FALSE	-0.0864361	0.931122	0.681461	0.783202	0.660294	0.476613	0.790031
O54774.770-796.ff4630a87e	O54774.770-796	O54774	784	770	796	0.629991	NA	1	0.470408	NA	1	0.15655	NA	1	0.010707	NA	1	0.344801	NA	1	0.122275	NA	1	-0.173553	NA	1	-0.39452	NA	1	0.487396	NA	1	0.296341	NA	1	-0.00850152	NA	1	-0.191906	NA	1	FALSE	-0.484818	0.627822	0.151588	0.655514	0.194606	0.0860362	0.256743
O54834.634-654.06d1df1d45	O54834.634-654	O54834	639	634	654	0.18448	NA	1	-0.0129505	NA	1	-0.10425	NA	1	-0.287941	NA	1	-0.21692	NA	1	0.154819	NA	1	-0.0408227	NA	1	0.332476	NA	1	-0.0162199	NA	1	0.0709342	NA	1	-0.0725363	NA	1	0.0222677	NA	1	FALSE	0.334749	0.737825	0.994196	0.573575	0.715603	0.486856	0.365995
O54834.701-715.352acdc184	O54834.701-715	O54834	713	701	715	0.251302	NA	1	0.145217	NA	1	-0.161156	NA	1	-0.253502	NA	1	0.0670885	NA	1	0.534915	NA	1	-0.217695	NA	1	0.251691	NA	1	0.159195	NA	1	0.340066	NA	1	-0.189426	NA	1	-0.000905285	NA	1	FALSE	0.544487	0.586125	0.569478	0.123592	0.16183	0.375555	0.810516
O54890.774-787.70658420ae	O54890.774-787	O54890	787	774	787	1.06341	NA	1	0.221306	NA	1	0.854197	NA	1	0.025834	NA	1	0.271211	NA	1	0.216748	NA	1	0.173148	NA	1	0.120245	NA	1	0.667309	NA	1	0.219027	NA	1	0.513672	NA	1	0.0730394	NA	1	FALSE	-0.92053	0.35733	0.421987	0.445886	0.303858	0.0225333	0.358484
O54957.194-207.f767054b70	O54957.194-207	O54957	199	194	207	-0.196681	NA	1	0.385782	NA	1	-0.110844	NA	1	0.485358	NA	1	0.391589	NA	1	0.233222	NA	1	0.348684	NA	1	0.191877	NA	1	0.097454	NA	1	0.309502	NA	1	0.11892	NA	1	0.338618	NA	1	FALSE	0.856003	0.392028	0.214408	0.412427	0.184363	0.547627	0.21509
O54957.32-48.a44bb5e6c0	O54957.32-48	O54957	44/Ambig	32	48	0.446867	NA	1	0.128915	NA	1	0.336649	NA	1	0.0324366	NA	1	0.45647	NA	1	-0.0814402	NA	1	0.401765	NA	1	-0.134585	NA	1	0.451668	NA	1	0.0237374	NA	1	0.369207	NA	1	-0.0510742	NA	1	FALSE	-0.95781	0.338194	0.600205	0.697849	0.889041	0.167293	0.168658
O54957.78-96.26bf6b27dd	O54957.78-96	O54957	87	78	96	-0.163669	NA	1	0.126051	NA	1	0.354697	NA	1	0.658157	NA	1	-0.0327173	NA	1	0.111009	NA	1	-0.373468	NA	1	-0.228183	NA	1	-0.0981933	NA	1	0.11853	NA	1	-0.0093857	NA	1	0.214987	NA	1	FALSE	0.781188	0.43472	0.608399	0.689655	0.55787	0.62069	0.856265
O55098.428-442.74512ff44d	O55098.428-442	O55098	437	428	442	-0.035964	NA	1	0.120266	NA	1	0.0318668	NA	1	0.201836	NA	1	0.0171336	NA	1	-0.0380423	NA	1	0.260529	NA	1	0.206913	NA	1	-0.00941521	NA	1	0.0411118	NA	1	0.146198	NA	1	0.204375	NA	1	FALSE	0.373249	0.708975	0.627518	0.844657	0.824855	0.940253	0.974394
O55143.656-666.a40f173e7e	O55143.656-666	O55143	663	656	666	0.0699834	NA	1	0.0508753	NA	1	0.00609461	NA	1	0.000726281	NA	1	0.110915	NA	1	-0.0147592	NA	1	-0.00838029	NA	1	-0.132495	NA	1	0.0904492	NA	1	0.018058	NA	1	-0.00114284	NA	1	-0.0658842	NA	1	FALSE	-0.111113	0.91153	0.813247	0.921816	0.91294	0.753841	0.690338
O70293-2.476-487.4f2f7520f0	O70293-2.476-487	O70293-2	484	476	487	0.095563	NA	1	-0.229133	NA	1	-0.0693356	NA	1	-0.380292	NA	1	-0.0185293	NA	1	0.35931	NA	1	-0.407403	NA	1	-0.0280042	NA	1	0.0385169	NA	1	0.0650881	NA	1	-0.238369	NA	1	-0.204148	NA	1	FALSE	0.0311412	0.975158	0.484807	0.245135	0.737453	0.689655	0.905428
O70310.44-55.4386f77586	O70310.44-55	O70310	47	44	55	0.0594909	0.0918355	2	-0.102623	0.0496736	2	-0.43068	0.181549	2	-0.579055	0.0400403	2	-0.0280498	0.166513	2	-0.00182322	0.120634	2	-0.606499	0.157211	2	-0.578712	0.129936	2	0.0157205	0.129174	2	-0.0522231	0.0851539	2	-0.51859	0.16938	2	-0.578884	0.0449477	2	FALSE	-0.457547	0.647294	0.754524	0.960737	0.792762	0.785251	0.868556
O70400.245-254.8b78f0c43c	O70400.245-254	O70400	248	245	254	-0.200317	0.139376	2	-0.0129368	0.187527	2	-0.0167786	0.187735	2	0.184341	0.139168	2	-0.347688	0.148008	2	-0.351242	0.182762	2	-0.153738	0.0934408	2	-0.155733	0.128195	2	-0.274002	0.143692	2	-0.18209	0.00238265	2	-0.0852582	0.140588	2	0.0143043	0.00548634	2	FALSE	0.340674	0.73336	0.994196	0.190509	0.359167	0.53875	0.194606
O70404.46-59.afc9bbc412	O70404.46-59	O70404	55	46	59	-0.26393	NA	1	-0.206137	NA	1	0.0736702	NA	1	0.145203	NA	1	0.434872	NA	1	0.0972226	NA	1	-0.32874	NA	1	-0.664829	NA	1	0.0854708	NA	1	-0.054457	NA	1	-0.127535	NA	1	-0.259813	NA	1	FALSE	-0.40887	0.682649	0.527825	0.729259	0.787982	0.400819	0.180949
O70404.48-59.afc9bbc412	O70404.48-59	O70404	55	48	59	0.342751	NA	1	-0.195654	NA	1	0.265091	NA	1	-0.259574	NA	1	-0.210176	NA	1	0.0939583	NA	1	-0.0907644	NA	1	0.21493	NA	1	0.0662874	NA	1	-0.050848	NA	1	0.0871635	NA	1	-0.0223221	NA	1	FALSE	-0.188625	0.850393	0.549676	0.740867	0.800273	0.261523	0.380335
O70435.242-255.ca4bbdf018	O70435.242-255	O70435	250	242	255	0.152997	NA	1	0.105792	NA	1	-0.771363	NA	1	-0.804829	NA	1	-0.119255	NA	1	-0.205162	NA	1	-0.831974	NA	1	-0.916321	NA	1	0.0168709	NA	1	-0.0496853	NA	1	-0.801669	NA	1	-0.860575	NA	1	FALSE	-0.650451	0.515424	0.665756	0.39604	0.80437	0.549676	0.577672
O88342.371-389.7187e4cb59	O88342.371-389	O88342	Ambig	371	389	0.35177	NA	1	-0.0381955	NA	1	0.742882	NA	1	0.366656	NA	1	0.0136297	NA	1	-0.00772214	NA	1	0.0966175	NA	1	0.0768256	NA	1	0.1827	NA	1	-0.0229588	NA	1	0.41975	NA	1	0.221741	NA	1	FALSE	-0.232105	0.816464	0.932059	0.943667	0.910891	0.252646	0.986002
O88342.397-405.b2a477bc14	O88342.397-405	O88342	398	397	405	0.00957704	NA	1	0.555393	NA	1	-0.118704	NA	1	0.440852	NA	1	0.292119	NA	1	0.29605	NA	1	-0.0828302	NA	1	-0.0773393	NA	1	0.150848	NA	1	0.425721	NA	1	-0.100767	NA	1	0.181756	NA	1	FALSE	0.898216	0.369104	0.116081	0.316832	0.103107	0.927279	0.32366
O88587.253-265.018d51e9dc	O88587.253-265	O88587	261	253	265	0.16613	NA	1	-0.0625591	NA	1	-0.128887	NA	1	-0.343837	NA	1	-0.103638	NA	1	0.104927	NA	1	-0.509601	NA	1	-0.299475	NA	1	0.0312461	NA	1	0.021184	NA	1	-0.319244	NA	1	-0.321656	NA	1	FALSE	-0.138945	0.889498	0.87197	0.708091	0.899283	0.523728	0.620007
O88622.276-291.55cdbdfe0d	O88622.276-291	O88622	286	276	291	0.0162571	NA	1	-0.0911642	NA	1	-0.555076	NA	1	-0.648758	NA	1	0.0457325	NA	1	-0.205981	NA	1	-0.444817	NA	1	-0.69497	NA	1	0.0309948	NA	1	-0.148573	NA	1	-0.499946	NA	1	-0.671864	NA	1	FALSE	-0.791342	0.428773	0.788665	0.393308	0.448617	0.907477	0.886309
O88738.2967-2982.2b1cae193e	O88738.2967-2982	O88738	2978	2967	2982	-0.274853	NA	1	-0.155273	NA	1	-0.605874	NA	1	-0.472555	NA	1	0.162899	NA	1	-0.425914	NA	1	-0.0484609	NA	1	-0.635714	NA	1	-0.0559768	NA	1	-0.290594	NA	1	-0.327168	NA	1	-0.554135	NA	1	FALSE	-0.842014	0.399811	0.638443	0.13042	0.172755	0.378969	0.559235
O88738.472-490.4891808033	O88738.472-490	O88738	483	472	490	-0.0225602	NA	1	0.540802	NA	1	-0.561764	NA	1	0.0153382	NA	1	0.035013	NA	1	0.0984682	NA	1	-0.152652	NA	1	-0.0876366	NA	1	0.00622638	NA	1	0.319635	NA	1	-0.357208	NA	1	-0.0361492	NA	1	FALSE	0.839439	0.401254	0.122226	0.725162	0.176169	0.97576	0.917719
O88783.1229-1246.0a3c186fe0	O88783.1229-1246	O88783	1240	1229	1246	-0.499432	NA	1	-0.149947	NA	1	-0.343194	NA	1	0.020031	NA	1	-0.0994493	NA	1	-0.357335	NA	1	0.335716	NA	1	0.0793902	NA	1	-0.299441	NA	1	-0.253641	NA	1	-0.00373885	NA	1	0.0497106	NA	1	FALSE	0.254187	0.799359	0.64732	0.185046	0.235575	0.129054	0.635029
O88792.279-293.b84109ff3c	O88792.279-293	O88792	282/288	279	293	0.761284	NA	1	0.733187	NA	1	0.415803	NA	1	0.401446	NA	1	0.968392	NA	1	1.29256	NA	1	0.275137	NA	1	0.600863	NA	1	0.864838	NA	1	1.01287	NA	1	0.34547	NA	1	0.501155	NA	1	FALSE	0.814926	0.415145	0.0696483	0.0102424	0.0075111	0.0614544	0.0184363
O88855.304-316.7d2ef5afd9	O88855.304-316	O88855	308	304	316	0.0121962	NA	1	-0.571714	NA	1	0.131969	NA	1	-0.438202	NA	1	-0.152365	NA	1	-0.0270831	NA	1	-0.0598447	NA	1	0.0669975	NA	1	-0.0700846	NA	1	-0.299399	NA	1	0.0360622	NA	1	-0.185602	NA	1	FALSE	-0.572642	0.566907	0.0887675	0.882212	0.158416	0.919085	0.496415
O89053.415-432.9afbe5b04b	O89053.415-432	O89053	418	415	432	-0.591691	NA	1	0.588021	NA	1	0.568253	NA	1	1.7617	NA	1	0.529468	NA	1	0.342248	NA	1	-0.253353	NA	1	-0.439013	NA	1	-0.0311116	NA	1	0.465134	NA	1	0.15745	NA	1	0.661346	NA	1	FALSE	1.76596	0.0774495	0.106521	0.261523	0.0860362	0.0833049	0.128371
O89053.416-432.9afbe5b04b	O89053.416-432	O89053	418	416	432	0.0104384	NA	1	-0.45273	NA	1	-0.515696	NA	1	-0.965125	NA	1	0.0301903	NA	1	0.450558	NA	1	-0.46052	NA	1	-0.038592	NA	1	0.0203143	NA	1	-0.00108622	NA	1	-0.488108	NA	1	-0.501859	NA	1	FALSE	-0.291733	0.7705	0.15705	0.172072	0.990099	0.92523	0.934107
P01897.341-358.920fc17e17	P01897.341-358	P01897	356	341	358	-1.61513	NA	1	-0.683696	NA	1	0.0373986	NA	1	0.982571	NA	1	0.418387	NA	1	-0.43236	NA	1	0.106974	NA	1	-0.742214	NA	1	-0.598371	NA	1	-0.558028	NA	1	0.0721861	NA	1	0.120178	NA	1	FALSE	0.290089	0.771757	0.0621372	0.126323	0.0279959	0.00136565	0.195288
P01897.341-358.775dacd0d6	P01897.341-358	P01897	352	341	358	-0.022581	NA	1	0.154493	NA	1	-0.0323855	NA	1	0.158428	NA	1	0.0278555	NA	1	-0.0975109	NA	1	0.0280348	NA	1	-0.0957717	NA	1	0.00263728	NA	1	0.0284909	NA	1	-0.00217535	NA	1	0.0313281	NA	1	FALSE	0.193321	0.846713	0.546944	0.64254	0.869921	0.97576	0.942984
P01897.341-358.e4dc7cd4a2	P01897.341-358	P01897	353/Ambig	341	358	0.590777	NA	1	-0.0385803	NA	1	0.0494652	NA	1	-0.566152	NA	1	0.771305	NA	1	-0.658516	NA	1	0.820662	NA	1	-0.607599	NA	1	0.681041	NA	1	-0.348548	NA	1	0.435063	NA	1	-0.586875	NA	1	FALSE	-2.78263	0.0054077	0.931376	0.0368727	0.109252	0.106521	0.0423353
P02088.19-31.992637df10	P02088.19-31	P02088	21	19	31	0.0819987	NA	1	0.0628443	NA	1	0.524951	NA	1	0.519536	NA	1	0.0966419	NA	1	0.0761624	NA	1	0.588333	NA	1	0.569414	NA	1	0.0893203	NA	1	0.0695033	NA	1	0.556642	NA	1	0.544475	NA	1	FALSE	0.440548	0.659555	0.776374	0.786617	0.721065	0.726528	0.729942
P04627.153-166.27a159a47a	P04627.153-166	P04627	157	153	166	0.0759965	NA	1	-0.00595188	NA	1	-0.529985	NA	1	-0.598194	NA	1	0.388642	NA	1	0.236203	NA	1	0.237084	NA	1	0.0862047	NA	1	0.232319	NA	1	0.115125	NA	1	-0.146451	NA	1	-0.255995	NA	1	FALSE	-0.351422	0.725283	0.971663	0.40833	0.565381	0.740867	0.215773
P04627.578-586.cb28e31813	P04627.578-586	P04627	580	578	586	-0.450007	NA	1	0.0101865	NA	1	-0.65341	NA	1	-0.179478	NA	1	0.55537	NA	1	0.0828796	NA	1	-0.269243	NA	1	-0.740174	NA	1	0.0526816	NA	1	0.046533	NA	1	-0.461327	NA	1	-0.459826	NA	1	FALSE	-0.225707	0.821436	0.925913	0.770912	0.802322	0.159781	0.108569
P04919.360-381.e4e7033e5f	P04919.360-381	P04919	374	360	381	-0.165546	NA	1	0.237029	NA	1	-0.731207	NA	1	-0.314893	NA	1	-0.120126	NA	1	-0.169688	NA	1	-0.534841	NA	1	-0.582843	NA	1	-0.142836	NA	1	0.0336706	NA	1	-0.633024	NA	1	-0.448868	NA	1	FALSE	0.222179	0.824181	0.39604	0.463639	0.853534	0.615227	0.57494
P04919.360-381.622dcc8a6d	P04919.360-381	P04919	363	360	381	-0.0122436	NA	1	0.0614995	NA	1	-0.171477	NA	1	-0.083994	NA	1	0.122224	NA	1	0.0235724	NA	1	-0.330489	NA	1	-0.427581	NA	1	0.0549902	NA	1	0.0425359	NA	1	-0.250983	NA	1	-0.255788	NA	1	FALSE	-0.0988567	0.921255	0.779105	0.955958	0.818027	0.990782	0.655514
P04919.6-32.430d1cb65c	P04919.6-32	P04919	18	6	32	1.02937	NA	1	-0.432944	NA	1	1.09293	NA	1	-0.355647	NA	1	0.470011	NA	1	0.207988	NA	1	-0.185601	NA	1	-0.446064	NA	1	0.749691	NA	1	-0.112478	NA	1	0.453664	NA	1	-0.400855	NA	1	FALSE	-2.24883	0.0245567	0.177535	0.461591	0.557187	0.0252646	0.163196
P04919.762-775.9bb2f22919	P04919.762-775	P04919	763	762	775	0.0383981	NA	1	0.271244	NA	1	-0.269546	NA	1	-0.0229602	NA	1	0.468629	NA	1	0.0595856	NA	1	-0.0828302	NA	1	-0.490314	NA	1	0.253514	NA	1	0.165415	NA	1	-0.176188	NA	1	-0.256637	NA	1	FALSE	-0.28175	0.778144	0.344828	0.836463	0.416524	0.848071	0.163196
P05132.319-343.53319846c1	P05132.319-343	P05132	339	319	343	-0.441168	NA	1	-0.36563	NA	1	0.278127	NA	1	0.367405	NA	1	0.270643	NA	1	0.28018	NA	1	0.017056	NA	1	0.0281531	NA	1	-0.0852626	NA	1	-0.042725	NA	1	0.147592	NA	1	0.197779	NA	1	FALSE	0.349403	0.726799	0.238989	0.343462	0.825538	0.167293	0.359167
P05132.321-343.53319846c1	P05132.321-343	P05132	339	321	343	0.356465	0.0938365	2	0.251762	0.0152438	2	-0.384858	0.158518	2	-0.475821	0.079925	2	-0.195253	0.0473564	2	0.0183606	0.0769089	2	0.0663968	0.0393094	2	0.28157	0.00975686	2	0.0806062	0.0705964	2	0.135061	0.0460763	2	-0.159231	0.0596042	2	-0.0971257	0.0350841	2	FALSE	0.172837	0.862785	0.373506	0.968931	0.495732	0.249232	0.411745
P05214.41-60.19b9f6400f	P05214.41-60	P05214	56	41	60	0.0226776	NA	1	0.0255379	NA	1	-0.280283	NA	1	-0.263683	NA	1	-0.107936	NA	1	-0.0717656	NA	1	-0.340021	NA	1	-0.30229	NA	1	-0.0426293	NA	1	-0.0231138	NA	1	-0.310152	NA	1	-0.282987	NA	1	FALSE	-0.0407427	0.967502	0.882212	0.73199	0.910891	0.886309	0.61113
P05480.17-47.0609f0d696	P05480.17-47	P05480	17	17	47	0.570256	NA	1	0.185341	NA	1	-0.13795	NA	1	-0.509126	NA	1	0.131439	NA	1	0.253717	NA	1	0.380076	NA	1	0.503914	NA	1	0.350848	NA	1	0.219529	NA	1	0.121063	NA	1	-0.00260572	NA	1	FALSE	-0.209084	0.834389	0.482759	0.374189	0.303175	0.112666	0.632981
P07901.251-270.4fb819132b	P07901.251-270	P07901	263	251	270	0.844646	NA	1	-0.576881	NA	1	-0.424285	NA	1	-1.83207	NA	1	-0.312479	NA	1	0.22162	NA	1	-0.542559	NA	1	-0.00690023	NA	1	0.266083	NA	1	-0.177631	NA	1	-0.483422	NA	1	-0.919487	NA	1	FALSE	-1.60065	0.109503	0.0874018	0.432912	0.368044	0.0437009	0.230795
P07901.251-271.4fb819132b	P07901.251-271	P07901	263	251	271	0.390498	NA	1	-0.0420141	NA	1	-1.27138	NA	1	-1.69016	NA	1	-0.20454	NA	1	0.278708	NA	1	-0.357321	NA	1	0.127487	NA	1	0.0929791	NA	1	0.118347	NA	1	-0.814352	NA	1	-0.781334	NA	1	FALSE	-0.373656	0.708673	0.921133	0.346876	0.55787	0.206214	0.396722
P07901.251-275.4fb819132b	P07901.251-275	P07901	263	251	275	0.333998	NA	1	-0.462603	NA	1	-0.779531	NA	1	-1.56239	NA	1	-0.44496	NA	1	0.0334765	NA	1	-0.790962	NA	1	-0.310965	NA	1	-0.0554814	NA	1	-0.214563	NA	1	-0.785247	NA	1	-0.936679	NA	1	FALSE	-0.926525	0.354208	0.153636	0.921816	0.290884	0.271082	0.117446
P08032.1-15.94f94d6dc6	P08032.1-15	P08032	Ambig	1	15	0.0293107	NA	1	-0.0158455	NA	1	-0.338318	NA	1	-0.369734	NA	1	0.00150278	NA	1	-0.105656	NA	1	-0.0985261	NA	1	-0.204125	NA	1	0.0154068	NA	1	-0.0607509	NA	1	-0.218422	NA	1	-0.28693	NA	1	FALSE	-0.274061	0.784047	0.994879	0.616593	0.7634	0.871287	0.975077
P08032.1966-1980.b75b66ae74	P08032.1966-1980	P08032	1972	1966	1980	-0.0848842	NA	1	0.247161	NA	1	-0.532615	NA	1	-0.18683	NA	1	0.474922	NA	1	-0.536539	NA	1	0.393733	NA	1	-0.616169	NA	1	0.195019	NA	1	-0.144689	NA	1	-0.0694413	NA	1	-0.401499	NA	1	FALSE	-0.989025	0.322688	0.381017	0.0744281	0.457494	0.814612	0.159781
P08032.2260-2270.b3f1e2fa81	P08032.2260-2270	P08032	2265	2260	2270	-0.132663	NA	1	-0.142381	NA	1	-0.0196325	NA	1	-0.0156108	NA	1	-0.066697	NA	1	0.0953055	NA	1	-0.041958	NA	1	0.121605	NA	1	-0.0996798	NA	1	-0.0235375	NA	1	-0.0307952	NA	1	0.0529969	NA	1	FALSE	0.3296	0.741713	0.665756	0.736087	0.90816	0.686924	0.745647
P08032.255-266.81764c0444	P08032.255-266	P08032	257	255	266	0.259578	NA	1	-0.28964	NA	1	0.276125	NA	1	-0.259353	NA	1	0.0526326	NA	1	-0.132401	NA	1	0.457018	NA	1	0.273545	NA	1	0.156105	NA	1	-0.21102	NA	1	0.366572	NA	1	0.0070959	NA	1	FALSE	-0.770728	0.440897	0.355753	0.545579	0.301127	0.361898	0.863776
P08032.493-515.6e4063686c	P08032.493-515	P08032	508	493	515	0.148209	NA	1	-0.109568	NA	1	0.0974029	NA	1	-0.146634	NA	1	0.0278602	NA	1	-0.326494	NA	1	-0.506638	NA	1	-0.859432	NA	1	0.0880344	NA	1	-0.218031	NA	1	-0.204618	NA	1	-0.503033	NA	1	FALSE	-0.978633	0.327798	0.740867	0.216456	0.283373	0.563332	0.942984
P08228.93-103.8bd60860f8	P08228.93-103	P08228	99	93	103	-0.233143	NA	1	0.117273	NA	1	-0.540594	NA	1	-0.176439	NA	1	-0.0458006	NA	1	0.0856211	NA	1	-0.547775	NA	1	-0.414794	NA	1	-0.139472	NA	1	0.101447	NA	1	-0.544185	NA	1	-0.295616	NA	1	FALSE	0.484118	0.628318	0.634346	0.766132	0.610447	0.474565	0.819392
P08680.101-112.f0980e00a2	P08680.101-112	P08680	109	101	112	-0.552596	NA	1	-0.248104	NA	1	-0.972893	NA	1	-0.654661	NA	1	-0.40115	NA	1	-0.297656	NA	1	-0.695807	NA	1	-0.590754	NA	1	-0.476873	NA	1	-0.27288	NA	1	-0.83435	NA	1	-0.622707	NA	1	FALSE	0.16743	0.867037	0.439741	0.245818	0.19324	0.0942301	0.150905
P10518.210-221.1d29487742	P10518.210-221	P10518	215	210	221	0.0748919	NA	1	-0.101284	NA	1	-0.74241	NA	1	-0.904846	NA	1	-0.0232436	NA	1	-0.0700676	NA	1	-0.798876	NA	1	-0.84414	NA	1	0.0258241	NA	1	-0.0856757	NA	1	-0.770643	NA	1	-0.874493	NA	1	FALSE	-0.768483	0.442228	0.760669	0.736087	0.664391	0.742916	0.894503
P11276.274-290.77bb8c319e	P11276.274-290	P11276	285	274	290	-0.148745	NA	1	-0.120623	NA	1	-0.10305	NA	1	-0.0611885	NA	1	-0.138008	NA	1	0.0186189	NA	1	-0.294334	NA	1	-0.136147	NA	1	-0.143377	NA	1	-0.0510022	NA	1	-0.198692	NA	1	-0.0986678	NA	1	FALSE	0.263151	0.792443	0.720382	0.967566	0.79959	0.650734	0.525777
P11499.250-263.ca8573a74b	P11499.250-263	P11499	255	250	263	0.275724	NA	1	-0.19311	NA	1	-0.0768576	NA	1	-0.531952	NA	1	-0.00806779	NA	1	-0.0409921	NA	1	-0.25883	NA	1	-0.290194	NA	1	0.133828	NA	1	-0.117051	NA	1	-0.167844	NA	1	-0.411073	NA	1	FALSE	-0.781583	0.434488	0.555138	0.835097	0.545579	0.337999	0.941618
P11499.250-265.ca8573a74b	P11499.250-265	P11499	255	250	265	0.0691413	NA	1	0.0168436	NA	1	-0.608083	NA	1	-0.646641	NA	1	-0.058214	NA	1	-0.0228064	NA	1	-0.420717	NA	1	-0.38375	NA	1	0.00546368	NA	1	-0.00298139	NA	1	-0.5144	NA	1	-0.515195	NA	1	FALSE	-0.269795	0.787327	0.906111	0.894503	0.996927	0.758621	0.775009
P11499.250-266.ca8573a74b	P11499.250-266	P11499	255	250	266	-0.169806	NA	1	0.254063	NA	1	-0.663225	NA	1	-0.225617	NA	1	-0.00992264	NA	1	-0.00957383	NA	1	-0.777754	NA	1	-0.775845	NA	1	-0.0898641	NA	1	0.122245	NA	1	-0.720489	NA	1	-0.500731	NA	1	FALSE	0.271907	0.785702	0.371458	0.934107	0.545579	0.601571	0.932742
P13020-2.347-368.a2ad10824c	P13020-2.347-368	P13020-2	360	347	368	0.0118167	NA	1	-0.147193	NA	1	0.0949918	NA	1	-0.0502787	NA	1	0.197421	NA	1	0.495811	NA	1	0.0368932	NA	1	0.336844	NA	1	0.104619	NA	1	0.174309	NA	1	0.0659425	NA	1	0.143282	NA	1	FALSE	0.376901	0.706259	0.654148	0.144759	0.392625	0.919768	0.484807
P13405.235-245.c81a3a6801	P13405.235-245	P13405	243	235	245	0.27077	NA	1	-0.0237301	NA	1	-0.098744	NA	1	-0.379504	NA	1	0.0208738	NA	1	0.111865	NA	1	-0.453087	NA	1	-0.360536	NA	1	0.145822	NA	1	0.0440674	NA	1	-0.275915	NA	1	-0.37002	NA	1	FALSE	-0.393595	0.693893	0.973711	0.687607	0.813247	0.344828	0.96142
P14220.137-168.349e6bac0f	P14220.137-168	P14220	166	137	168	-0.364397	0.147416	2	0.000761148	0.450169	2	-0.608781	0.0213693	2	-0.229884	0.576215	2	0.261049	0.123043	2	0.172515	0.0391155	2	-0.497587	0.257669	2	-0.58456	0.0955103	2	-0.0516741	0.0121865	2	0.0866381	0.205527	2	-0.553184	0.11815	2	-0.407222	0.335863	2	FALSE	0.159101	0.873594	0.949812	0.538068	0.662342	0.240355	0.370775
P14220.138-168.349e6bac0f	P14220.138-168	P14220	166	138	168	0.227836	NA	1	-0.340688	NA	1	-0.433949	NA	1	-0.988733	NA	1	-0.156032	NA	1	0.0160481	NA	1	-0.766273	NA	1	-0.592633	NA	1	0.0359021	NA	1	-0.16232	NA	1	-0.600111	NA	1	-0.790683	NA	1	FALSE	-0.919097	0.358079	0.271765	0.977808	0.415159	0.410379	0.484807
P15864.2-17.4efe357325	P15864.2-17	P15864	2	2	17	0.461039	NA	1	-0.666155	NA	1	0.570955	NA	1	-0.5425	NA	1	-0.387084	NA	1	-0.121656	NA	1	0.121415	NA	1	0.388402	NA	1	0.0369774	NA	1	-0.393906	NA	1	0.346185	NA	1	-0.0770487	NA	1	FALSE	-0.983003	0.325643	0.0662342	0.57016	0.0812564	0.156367	0.16183
P15920.693-713.fb2ba9678f	P15920.693-713	P15920	695	693	713	0.548806	0.138561	2	0.201635	0.377914	2	0.0408534	0.230632	2	-0.292578	0.285843	2	0.0768703	0.0324798	2	-0.451025	0.038249	2	0.108035	0.198685	2	-0.418301	0.192916	2	0.312838	0.0855203	2	-0.124695	0.169833	2	0.0744443	0.0159734	2	-0.355439	0.23938	2	FALSE	-1.19279	0.232996	0.461591	0.114715	0.519631	0.117446	0.785934
P16254.43-55.23a93aa60a	P16254.43-55	P16254	44	43	55	-0.0905766	NA	1	-0.156428	NA	1	-0.617337	NA	1	-0.669449	NA	1	-0.0289333	NA	1	-0.101427	NA	1	-0.704737	NA	1	-0.775671	NA	1	-0.0597549	NA	1	-0.128928	NA	1	-0.661037	NA	1	-0.72256	NA	1	FALSE	-0.560587	0.575098	0.635712	0.627518	0.505292	0.789348	0.863776
P17742.92-118.bbbead9896	P17742.92-118	P17742	99	92	118	0.19168	NA	1	0.253862	NA	1	-0.471392	NA	1	-0.39547	NA	1	-0.590761	NA	1	-0.354728	NA	1	0.104871	NA	1	0.342463	NA	1	-0.19954	NA	1	-0.0504331	NA	1	-0.183261	NA	1	-0.0265036	NA	1	FALSE	0.450113	0.652644	0.371458	0.187095	0.803004	0.473199	0.0566746
P18052.173-182.06906a3aa3	P18052.173-182	P18052	180	173	182	-0.0577021	NA	1	0.166403	NA	1	-0.173131	NA	1	0.0647137	NA	1	-0.0155985	NA	1	0.0235708	NA	1	-0.0689179	NA	1	-0.0281887	NA	1	-0.0366503	NA	1	0.0949868	NA	1	-0.121024	NA	1	0.0182625	NA	1	FALSE	0.439168	0.660554	0.523728	0.955958	0.639809	0.882212	0.918402
P19426.49-66.7d407d4a23	P19426.49-66	P19426	49	49	66	-0.412582	NA	1	-0.4241	NA	1	0.0776434	NA	1	0.0798653	NA	1	-0.138678	NA	1	0.212568	NA	1	-0.231754	NA	1	0.121052	NA	1	-0.27563	NA	1	-0.105766	NA	1	-0.0770553	NA	1	0.100458	NA	1	FALSE	0.588516	0.556206	0.181632	0.453397	0.588597	0.192557	0.525094
P19973.241-255.3de229dea5	P19973.241-255	P19973	243	241	255	0.932589	0.655539	2	0.112822	0.244668	2	1.0454	0.433353	2	0.239376	0.466854	2	0.239865	0.168508	2	-0.250741	0.203938	2	0.180313	0.205927	2	-0.308733	0.166518	2	0.586227	0.412023	2	-0.0689598	0.224303	2	0.612858	0.31964	2	-0.0346785	0.316686	2	FALSE	-1.49455	0.13508	0.645954	0.3141	0.734039	0.0361898	0.398088
P20491.72-80.1ee4bb416a	P20491.72-80	P20491	72	72	80	-0.0302837	NA	1	-0.287756	NA	1	0.0588941	NA	1	-0.184839	NA	1	0.238943	NA	1	0.0507365	NA	1	0.0663529	NA	1	-0.120294	NA	1	0.10433	NA	1	-0.11851	NA	1	0.0626235	NA	1	-0.152566	NA	1	FALSE	-0.534041	0.593331	0.358484	0.867873	0.542165	0.960737	0.401502
P21995.309-321.2ee7309663	P21995.309-321	P21995	312	309	321	0.394526	NA	1	0.0801984	NA	1	-0.630627	NA	1	-0.931214	NA	1	0.0431161	NA	1	0.191511	NA	1	-0.794043	NA	1	-0.644088	NA	1	0.218821	NA	1	0.135855	NA	1	-0.712335	NA	1	-0.787651	NA	1	FALSE	-0.639185	0.522725	0.73199	0.498464	0.492318	0.203482	0.894503
P23198.93-103.b4e3932a22	P23198.93-103	P23198	95	93	103	0.145052	NA	1	-0.0126647	NA	1	-0.0830471	NA	1	-0.227024	NA	1	0.105472	NA	1	0.110422	NA	1	-0.100712	NA	1	-0.0942022	NA	1	0.125262	NA	1	0.0488787	NA	1	-0.0918794	NA	1	-0.160613	NA	1	FALSE	-0.186673	0.851923	0.991465	0.692386	0.794128	0.57016	0.706043
P24270.507-522.bbc8d397f6	P24270.507-522	P24270	517	507	522	-0.780516	NA	1	-0.226053	NA	1	-0.974915	NA	1	-0.406712	NA	1	-0.330499	NA	1	-0.155355	NA	1	-0.519878	NA	1	-0.343173	NA	1	-0.555508	NA	1	-0.190704	NA	1	-0.747396	NA	1	-0.374943	NA	1	FALSE	0.727617	0.466875	0.488904	0.488904	0.339365	0.0402868	0.213725
P24270.507-522.b0f7c02952	P24270.507-522	P24270	511	507	522	-0.429494	NA	1	-0.31413	NA	1	-0.524255	NA	1	-0.395151	NA	1	-0.0608197	NA	1	-0.113175	NA	1	-0.456861	NA	1	-0.507657	NA	1	-0.245157	NA	1	-0.213653	NA	1	-0.490558	NA	1	-0.451404	NA	1	FALSE	-0.129095	0.897287	0.317515	0.602253	0.29225	0.180266	0.7634
P26039.1006-1025.951329ddeb	P26039.1006-1025	P26039	Ambig	1006	1025	-0.184844	NA	1	0.197102	NA	1	0.0791437	NA	1	0.474829	NA	1	0.109019	NA	1	-0.0911852	NA	1	0.176076	NA	1	-0.0225676	NA	1	-0.0379128	NA	1	0.0529584	NA	1	0.12761	NA	1	0.226131	NA	1	FALSE	0.485626	0.627248	0.466371	0.660294	0.777057	0.571526	0.698532
P26039.1341-1361.bf3ea9666d	P26039.1341-1361	P26039	1354	1341	1361	0.0178174	NA	1	-0.028497	NA	1	0.171147	NA	1	0.138573	NA	1	0.241827	NA	1	0.0950599	NA	1	0.518518	NA	1	0.373311	NA	1	0.129822	NA	1	0.0332814	NA	1	0.344833	NA	1	0.255942	NA	1	FALSE	0.0547082	0.956373	0.965517	0.737453	0.855582	0.904063	0.394674
P26039.182-194.5d05d09698	P26039.182-194	P26039	190	182	194	1.49026	NA	1	-0.0232067	NA	1	1.23727	NA	1	-0.262452	NA	1	-0.0048912	NA	1	0.37486	NA	1	-0.650702	NA	1	-0.26939	NA	1	0.742684	NA	1	0.175827	NA	1	0.293286	NA	1	-0.265921	NA	1	FALSE	-1.44233	0.149257	0.974394	0.228064	0.38648	0.0075111	0.952544
P26039.2032-2043.616d6de941	P26039.2032-2043	P26039	2040	2032	2043	-0.100118	NA	1	-0.0170812	NA	1	-0.231819	NA	1	-0.135043	NA	1	-0.295453	NA	1	0.165634	NA	1	-0.514108	NA	1	-0.0514607	NA	1	-0.197786	NA	1	0.0742766	NA	1	-0.372964	NA	1	-0.0932517	NA	1	FALSE	0.700026	0.483936	0.990099	0.555138	0.701263	0.764083	0.248549
P26039.2477-2491.957cd52fbf	P26039.2477-2491	P26039	2487	2477	2491	-0.168198	NA	1	-0.0437668	NA	1	0.456889	NA	1	0.59506	NA	1	-0.269997	NA	1	-0.211713	NA	1	0.337939	NA	1	0.397783	NA	1	-0.219098	NA	1	-0.12774	NA	1	0.397414	NA	1	0.496422	NA	1	FALSE	0.675028	0.499682	0.918402	0.37692	0.508706	0.605667	0.279959
P26039.407-427.75c0e7379f	P26039.407-427	P26039	425	407	427	0.0286147	NA	1	-0.0908777	NA	1	-0.182993	NA	1	-0.288746	NA	1	-0.0501002	NA	1	-0.186223	NA	1	0.0853551	NA	1	-0.0492078	NA	1	-0.0107427	NA	1	-0.13855	NA	1	-0.0488189	NA	1	-0.168977	NA	1	FALSE	-0.316427	0.751688	0.789348	0.428132	0.47593	0.873336	0.805736
P26039.428-438.71ec94c529	P26039.428-438	P26039	429	428	438	-0.427773	NA	1	-0.294509	NA	1	-0.0627731	NA	1	0.084231	NA	1	-0.462791	NA	1	-0.420773	NA	1	0.0232522	NA	1	0.0668299	NA	1	-0.445282	NA	1	-0.357641	NA	1	-0.0197604	NA	1	0.0755304	NA	1	FALSE	0.372999	0.709162	0.340731	0.134517	0.105155	0.180266	0.106521
P26039.442-454.786b244e19	P26039.442-454	P26039	446	442	454	-0.0934365	NA	1	0.250996	NA	1	-0.391723	NA	1	-0.0335506	NA	1	0.246894	NA	1	0.0942672	NA	1	-0.303846	NA	1	-0.454913	NA	1	0.0767286	NA	1	0.172631	NA	1	-0.347784	NA	1	-0.244232	NA	1	FALSE	0.170335	0.864752	0.376238	0.739502	0.397405	0.783202	0.385797
P26039.455-482.d1de4955e1	P26039.455-482	P26039	467	455	482	0.277558	NA	1	-0.518042	NA	1	0.412143	NA	1	-0.369717	NA	1	-0.505024	NA	1	-0.509903	NA	1	0.125756	NA	1	0.122437	NA	1	-0.113733	NA	1	-0.513973	NA	1	0.26895	NA	1	-0.12364	NA	1	FALSE	-0.94154	0.346463	0.118129	0.0826221	0.0348242	0.336634	0.0846705
P26350.2-15.05129947e7	P26350.2-15	P26350	Ambig	2	15	0.0187087	NA	1	0.207357	NA	1	-0.433582	NA	1	-0.231194	NA	1	0.155622	NA	1	0.069229	NA	1	-0.681886	NA	1	-0.766719	NA	1	0.0871654	NA	1	0.138293	NA	1	-0.557734	NA	1	-0.498957	NA	1	FALSE	-0.114905	0.908524	0.447252	0.802322	0.486173	0.900649	0.571526
P26369.71-81.e792497f09	P26369.71-81	P26369	79	71	81	0.0687951	NA	1	-0.0765766	NA	1	0.107155	NA	1	-0.0244769	NA	1	-0.18352	NA	1	0.0454349	NA	1	-0.0263697	NA	1	0.204145	NA	1	-0.0573625	NA	1	-0.0155709	NA	1	0.0403927	NA	1	0.0898341	NA	1	FALSE	0.272458	0.785278	0.831683	0.886992	0.942301	0.759304	0.434961
P28867-2.302-316.31ba7cec01	P28867-2.302-316	P28867-2	311	302	316	0.387612	NA	1	-0.31258	NA	1	-0.375291	NA	1	-1.06174	NA	1	-0.533349	NA	1	-0.133831	NA	1	-0.0673339	NA	1	0.333744	NA	1	-0.0728685	NA	1	-0.223205	NA	1	-0.221313	NA	1	-0.364	NA	1	FALSE	-0.506489	0.612531	0.320246	0.53875	0.273814	0.210994	0.0744281
P28867-2.674-693.5ff5c0917c	P28867-2.674-693	P28867-2	688	674	693	-0.0112597	0.101862	2	0.0295245	0.0279799	2	0.0814794	0.184073	2	0.136003	0.0542316	2	0.182891	0.273074	2	-0.40985	0.169198	2	0.158556	0.316894	2	-0.432625	0.213017	2	0.0858156	0.187468	2	-0.190163	0.0706089	2	0.120018	0.250484	2	-0.148311	0.133624	2	FALSE	-0.65916	0.509817	0.871287	0.143394	0.340048	0.987368	0.5169
P29341.626-636.350e6ed055	P29341.626-636	P29341	629	626	636	0.0991297	NA	1	0.240928	NA	1	-0.329855	NA	1	-0.174317	NA	1	0.130963	NA	1	0.0917613	NA	1	-0.537298	NA	1	-0.57494	NA	1	0.115046	NA	1	0.166345	NA	1	-0.433576	NA	1	-0.374628	NA	1	FALSE	-0.0279381	0.977712	0.39126	0.749061	0.415842	0.681461	0.635029
P30987.320-330.ad83f88ac9	P30987.320-330	P30987	328	320	330	0.460006	NA	1	0.548799	NA	1	-0.0514139	NA	1	0.0511186	NA	1	0.354279	NA	1	0.432345	NA	1	-0.00221177	NA	1	0.0774141	NA	1	0.407143	NA	1	0.490572	NA	1	-0.0268128	NA	1	0.0642663	NA	1	FALSE	0.355007	0.722596	0.117446	0.184363	0.075111	0.156367	0.249232
P31324.110-130.3baf7fbe1f	P31324.110-130	P31324	112	110	130	0.654011	NA	1	-0.155258	NA	1	-0.29083	NA	1	-1.08636	NA	1	-0.2481	NA	1	0.147225	NA	1	-0.14187	NA	1	0.255015	NA	1	0.202956	NA	1	-0.0040165	NA	1	-0.21635	NA	1	-0.415672	NA	1	FALSE	-0.678963	0.497186	0.638443	0.594059	0.998293	0.0812564	0.316832
P31324.73-106.8474457b5a	P31324.73-106	P31324	85	73	106	-0.0922705	NA	1	-0.0540273	NA	1	-0.44775	NA	1	-0.395767	NA	1	-0.875314	NA	1	-0.775176	NA	1	-0.138465	NA	1	-0.0367669	NA	1	-0.483792	NA	1	-0.414602	NA	1	-0.293107	NA	1	-0.216267	NA	1	FALSE	0.125421	0.900194	0.896552	0.0184363	0.0730625	0.786617	0.0109252
P32037.464-473.dfd8802c82	P32037.464-473	P32037	471	464	473	-0.480583	NA	1	0.0754763	NA	1	-0.186891	NA	1	0.382908	NA	1	-0.238202	NA	1	-0.335536	NA	1	0.309147	NA	1	0.213372	NA	1	-0.359392	NA	1	-0.13003	NA	1	0.0611279	NA	1	0.29814	NA	1	FALSE	0.869549	0.384579	0.74155	0.208945	0.500512	0.141345	0.335951
P35235.583-594.5a5a998c32	P35235.583-594	P35235	584	583	594	0.0146018	0.0683666	2	0.255926	0.206564	2	-0.21857	0.375867	2	0.0364942	0.100936	2	0.124499	0.073405	2	-0.161087	0.156829	2	0.28787	0.0304432	2	0.00384331	0.199791	2	0.0695503	0.00251918	2	0.0474194	0.0248675	2	0.0346498	0.172712	2	0.0201688	0.150364	2	FALSE	0.0699123	0.944266	0.368044	0.476613	0.798225	0.91294	0.650734
P35235.583-597.b0992c4738	P35235.583-597	P35235	584/595	583	597	0.640496	NA	1	0.320316	NA	1	-0.268372	NA	1	-0.574813	NA	1	0.184276	NA	1	0.163417	NA	1	-0.00284513	NA	1	-0.0221439	NA	1	0.412386	NA	1	0.241867	NA	1	-0.135609	NA	1	-0.298478	NA	1	FALSE	-0.509514	0.61041	0.288153	0.559235	0.26562	0.0846705	0.514851
P35564.551-572.6653a376d3	P35564.551-572	P35564	553/561	551	572	-0.0598645	NA	1	-0.0249894	NA	1	-0.00825989	NA	1	0.040355	NA	1	0.00979243	NA	1	0.121206	NA	1	-0.0119663	NA	1	0.101008	NA	1	-0.025036	NA	1	0.0481085	NA	1	-0.0101131	NA	1	0.0706813	NA	1	FALSE	0.334686	0.737873	0.973028	0.658928	0.796176	0.880164	0.998976
P35564.551-572.13f36dc6dc	P35564.551-572	P35564	553/563	551	572	-0.122568	NA	1	-0.0444218	NA	1	-0.00857272	NA	1	0.0833133	NA	1	-0.110802	NA	1	-0.0514373	NA	1	0.038718	NA	1	0.0996428	NA	1	-0.116685	NA	1	-0.0479295	NA	1	0.0150726	NA	1	0.0914781	NA	1	FALSE	0.338586	0.734933	0.917037	0.800956	0.811198	0.717651	0.60635
P35564.551-572.de3b415df5	P35564.551-572	P35564	563	551	572	-0.364446	NA	1	0.333431	NA	1	-0.101869	NA	1	0.609748	NA	1	0.0911871	NA	1	-0.0935516	NA	1	-0.374507	NA	1	-0.557685	NA	1	-0.136629	NA	1	0.11994	NA	1	-0.238188	NA	1	0.0260313	NA	1	FALSE	0.745697	0.455878	0.271082	0.654148	0.554455	0.240355	0.749744
P35564.553-572.de3b415df5	P35564.553-572	P35564	563	553	572	0.170508	0.0676965	2	0.133067	0.0416288	2	-0.273994	0.00730006	2	-0.297695	0.0187677	2	-0.165925	0.131981	2	-0.000936575	0.049377	2	-0.100605	0.331543	2	0.0659432	0.150186	2	0.00229155	0.0998385	2	0.0660655	0.00387412	2	-0.187299	0.169422	2	-0.115876	0.065709	2	FALSE	0.182244	0.855397	0.592011	0.962786	0.734039	0.514169	0.468419
P35564.573-584.7b3fe40898	P35564.573-584	P35564	582	573	584	0.0901612	NA	1	0.0493619	NA	1	-0.280315	NA	1	-0.307375	NA	1	-0.0288779	NA	1	0.0927926	NA	1	-0.353188	NA	1	-0.229958	NA	1	0.0306417	NA	1	0.0710773	NA	1	-0.316752	NA	1	-0.268666	NA	1	FALSE	0.0196446	0.984328	0.815295	0.747013	0.715603	0.707409	0.864459
P35821.352-370.f06cb8af80	P35821.352-370	P35821	359	352	370	0.122104	NA	1	-0.232708	NA	1	0.381783	NA	1	0.0407108	NA	1	0.0719932	NA	1	-0.165802	NA	1	0.486603	NA	1	0.250368	NA	1	0.0970488	NA	1	-0.199255	NA	1	0.434193	NA	1	0.145539	NA	1	FALSE	-0.503646	0.614527	0.474565	0.468419	0.324343	0.620007	0.794811
P35831.309-338.915cd14d79	P35831.309-338	P35831	331	309	338	-0.996152	NA	1	-0.43026	NA	1	-0.461809	NA	1	0.117822	NA	1	-0.60105	NA	1	-0.612104	NA	1	-0.0398309	NA	1	-0.049325	NA	1	-0.798601	NA	1	-0.521182	NA	1	-0.25082	NA	1	0.0342487	NA	1	FALSE	0.801675	0.42277	0.179583	0.0498464	0.0341413	0.0129737	0.0518948
P35831.565-592.e528a97e9f	P35831.565-592	P35831	588	565	592	-0.141709	NA	1	0.186741	NA	1	-0.482774	NA	1	-0.140584	NA	1	-0.132272	NA	1	0.0415262	NA	1	-0.297212	NA	1	-0.121854	NA	1	-0.136991	NA	1	0.114134	NA	1	-0.389993	NA	1	-0.131219	NA	1	FALSE	0.62313	0.533221	0.480027	0.900649	0.569478	0.668488	0.546944
P35831.666-680.bc43130854	P35831.666-680	P35831	673	666	680	-0.0689944	NA	1	0.0858062	NA	1	-0.515438	NA	1	-0.346897	NA	1	-0.148809	NA	1	-0.0679381	NA	1	-0.0516869	NA	1	0.0307439	NA	1	-0.108902	NA	1	0.00893406	NA	1	-0.283562	NA	1	-0.158077	NA	1	FALSE	0.283164	0.77706	0.718334	0.742916	0.949812	0.855582	0.503926
P35831.721-741.05e559829b	P35831.721-741	P35831	728	721	741	0.122213	NA	1	0.0479981	NA	1	-0.6676	NA	1	-0.728075	NA	1	-0.280732	NA	1	0.109521	NA	1	-0.732333	NA	1	-0.34052	NA	1	-0.0792593	NA	1	0.0787596	NA	1	-0.699966	NA	1	-0.534298	NA	1	FALSE	0.118144	0.905957	0.818027	0.696483	0.68829	0.618641	0.263571
P35991.219-236.bb6e9e84d8	P35991.219-236	P35991	223	219	236	1.7342	NA	1	0.0423072	NA	1	0.981812	NA	1	-0.696342	NA	1	0.200639	NA	1	0.791046	NA	1	-0.570334	NA	1	0.021633	NA	1	0.96742	NA	1	0.416677	NA	1	0.205739	NA	1	-0.337355	NA	1	FALSE	-1.45318	0.146222	0.832366	0.0389211	0.107887	0.00341413	0.476613
P36552.99-114.266d154a61	P36552.99-114	P36552	101	99	114	-0.468372	NA	1	0.433373	NA	1	-0.638655	NA	1	0.276829	NA	1	-0.278045	NA	1	0.130156	NA	1	-1.54083	NA	1	-1.13107	NA	1	-0.373209	NA	1	0.281764	NA	1	-1.08974	NA	1	-0.427121	NA	1	FALSE	1.39144	0.16414	0.176169	0.635712	0.208262	0.150905	0.269034
P39688.14-29.0ce86666d8	P39688.14-29	P39688	21	14	29	-0.0976771	NA	1	0.193308	NA	1	-0.0898744	NA	1	0.21485	NA	1	0.0535242	NA	1	-0.0759014	NA	1	-0.41163	NA	1	-0.539496	NA	1	-0.0220764	NA	1	0.0587032	NA	1	-0.250752	NA	1	-0.162323	NA	1	FALSE	0.190899	0.84861	0.471833	0.716968	0.760669	0.770912	0.856265
P42208.210-229.4579018218	P42208.210-229	P42208	218	210	229	-0.11166	NA	1	0.14397	NA	1	-0.0850158	NA	1	0.184354	NA	1	-0.105415	NA	1	0.0697935	NA	1	-0.28818	NA	1	-0.111412	NA	1	-0.108538	NA	1	0.106882	NA	1	-0.186598	NA	1	0.0364714	NA	1	FALSE	0.653776	0.51328	0.571526	0.798225	0.589962	0.73677	0.616593
P42232.122-140.75180b98a3	P42232.122-140	P42232	128	122	140	0.19407	NA	1	0.21801	NA	1	-0.191169	NA	1	-0.153489	NA	1	0.109497	NA	1	0.134289	NA	1	-0.363033	NA	1	-0.336682	NA	1	0.151784	NA	1	0.176149	NA	1	-0.277101	NA	1	-0.245085	NA	1	FALSE	-0.00267025	0.99787	0.428815	0.628201	0.38648	0.471833	0.696483
P43274.2-17.1889afc1d7	P43274.2-17	P43274	Ambig	2	17	-0.176854	NA	1	-0.25054	NA	1	0.17524	NA	1	0.115294	NA	1	0.0298413	NA	1	-0.1489	NA	1	0.243958	NA	1	0.066777	NA	1	-0.0735063	NA	1	-0.19972	NA	1	0.209599	NA	1	0.0910356	NA	1	FALSE	-0.1316	0.895305	0.430864	0.503926	0.322977	0.588597	0.936156
P43275.2-22.94d9412398	P43275.2-22	P43275	Ambig	2	22	-0.174523	NA	1	-0.306944	NA	1	0.546257	NA	1	0.427576	NA	1	0.035034	NA	1	-0.329711	NA	1	0.172891	NA	1	-0.190293	NA	1	-0.0697443	NA	1	-0.318327	NA	1	0.359574	NA	1	0.118641	NA	1	FALSE	-0.40733	0.683779	0.329805	0.214408	0.135883	0.595425	0.917719
P43276.2-17.df9ee02d00	P43276.2-17	P43276	Ambig	2	17	0.165599	NA	1	0.112047	NA	1	0.093538	NA	1	0.0537257	NA	1	0.563087	NA	1	0.0524889	NA	1	0.153513	NA	1	-0.355525	NA	1	0.364343	NA	1	0.0822681	NA	1	0.123525	NA	1	-0.1509	NA	1	FALSE	-0.675657	0.499283	0.64732	0.863776	0.675316	0.525094	0.105155
P43277.2-17.d4c14b05cb	P43277.2-17	P43277	Ambig	2	17	0.315092	NA	1	-0.335743	NA	1	0.717024	NA	1	0.0799291	NA	1	0.0304305	NA	1	0.207555	NA	1	0.362038	NA	1	0.540722	NA	1	0.172761	NA	1	-0.0640942	NA	1	0.539531	NA	1	0.310326	NA	1	FALSE	-0.245647	0.805964	0.28269	0.462274	0.753841	0.29225	0.933424
P46414.6-15.765d5eacc0	P46414.6-15	P46414	10	6	15	0.115334	NA	1	0.0744917	NA	1	-0.671052	NA	1	-0.698154	NA	1	-0.124841	NA	1	-0.0403416	NA	1	-0.701022	NA	1	-0.614963	NA	1	-0.00475353	NA	1	0.017075	NA	1	-0.686037	NA	1	-0.656559	NA	1	FALSE	-0.295272	0.767795	0.743598	0.838511	0.915671	0.639809	0.562649
P46467.89-113.7eedc1c868	P46467.89-113	P46467	102	89	113	0.0593361	NA	1	0.0659584	NA	1	-0.677679	NA	1	-0.657317	NA	1	0.403741	NA	1	-0.262904	NA	1	0.179928	NA	1	-0.485157	NA	1	0.231539	NA	1	-0.0984726	NA	1	-0.248876	NA	1	-0.571237	NA	1	FALSE	-1.08385	0.27847	0.766132	0.290201	0.62069	0.785251	0.201434
P46467.99-113.7eedc1c868	P46467.99-113	P46467	102	99	113	0.408045	NA	1	-0.119629	NA	1	-0.21297	NA	1	-0.726905	NA	1	-0.155314	NA	1	0.0992872	NA	1	-0.0857926	NA	1	0.170368	NA	1	0.126366	NA	1	-0.0101709	NA	1	-0.149381	NA	1	-0.278268	NA	1	FALSE	-0.413545	0.679221	0.722431	0.723797	0.973711	0.192557	0.488904
P46935.279-300.9f3f4ba1af	P46935.279-300	P46935	287	279	300	0.122054	NA	1	0.213965	NA	1	0.212976	NA	1	0.318627	NA	1	0.784298	NA	1	-0.206655	NA	1	0.411434	NA	1	-0.577959	NA	1	0.453176	NA	1	0.00365504	NA	1	0.312205	NA	1	-0.129666	NA	1	FALSE	-1.06456	0.287117	0.434961	0.390577	0.971663	0.620007	0.0389211
P47713.428-445.ad8996c9de	P47713.428-445	P47713	437	428	445	0.319509	NA	1	-0.263883	NA	1	0.107662	NA	1	-0.46199	NA	1	0.0653802	NA	1	-0.300787	NA	1	0.0174177	NA	1	-0.347189	NA	1	0.192445	NA	1	-0.282335	NA	1	0.0625399	NA	1	-0.40459	NA	1	FALSE	-1.31681	0.18795	0.400819	0.241038	0.182998	0.288153	0.815978
P47911.19-29.4bbe7d1ff9	P47911.19-29	P47911	21	19	29	-0.193488	NA	1	0.0717993	NA	1	-1.5992	NA	1	-1.32017	NA	1	-0.260848	NA	1	0.0544089	NA	1	-1.19937	NA	1	-0.882557	NA	1	-0.227168	NA	1	0.0631041	NA	1	-1.39929	NA	1	-1.10137	NA	1	FALSE	0.0421629	0.96637	0.750427	0.854216	0.74633	0.555138	0.295664
P47936.335-345.d5819d4060	P47936.335-345	P47936	336	335	345	-0.0886182	NA	1	0.171638	NA	1	-0.450768	NA	1	-0.176772	NA	1	-0.37065	NA	1	0.086999	NA	1	-0.018821	NA	1	0.440388	NA	1	-0.229634	NA	1	0.129318	NA	1	-0.234794	NA	1	0.131808	NA	1	FALSE	1.06613	0.286404	0.51212	0.7634	0.518266	0.800956	0.176169
P47941.105-129.efc2f9be60	P47941.105-129	P47941	107	105	129	1.08441	NA	1	-0.369102	NA	1	0.713688	NA	1	-0.726081	NA	1	0.527196	NA	1	-0.342085	NA	1	0.107484	NA	1	-0.760238	NA	1	0.805801	NA	1	-0.355594	NA	1	0.410586	NA	1	-0.74316	NA	1	FALSE	-3.20997	0.00133398	0.235575	0.2028	0.105838	0.0218505	0.129054
P47963.104-116.856edaaf35	P47963.104-116	P47963	106	104	116	0.145474	NA	1	-0.0840002	NA	1	-0.67009	NA	1	-0.885824	NA	1	-0.02692	NA	1	-0.224103	NA	1	-0.73519	NA	1	-0.930813	NA	1	0.0592768	NA	1	-0.154052	NA	1	-0.70264	NA	1	-0.908318	NA	1	FALSE	-1.03751	0.299539	0.815295	0.355753	0.437009	0.569478	0.884944
P47963.146-158.9b858c39ed	P47963.146-158	P47963	151	146	158	-0.564999	NA	1	-0.179941	NA	1	-1.41558	NA	1	-1.01678	NA	1	-0.270664	NA	1	0.0694317	NA	1	-1.50506	NA	1	-1.16341	NA	1	-0.417832	NA	1	-0.0552546	NA	1	-1.46032	NA	1	-1.0901	NA	1	FALSE	0.224476	0.822394	0.5845	0.79959	0.780471	0.090816	0.278593
P48024.2-18.8e515b6bb3	P48024.2-18	P48024	9	2	18	-0.630405	NA	1	-1.17764	NA	1	-1.28021	NA	1	-1.81371	NA	1	-1.08836	NA	1	-1.3462	NA	1	-1.25845	NA	1	-1.51473	NA	1	-0.859382	NA	1	-1.26192	NA	1	-1.26933	NA	1	-1.66422	NA	1	FALSE	-2.0217	0.0432485	0.00887675	0.00136565	0.000682827	0.0723797	0.00341413
P49769.359-377.61aa204061	P49769.359-377	P49769	371	359	377	0.0976102	NA	1	0.298237	NA	1	-0.488254	NA	1	-0.273888	NA	1	0.970464	NA	1	0.252054	NA	1	0.771972	NA	1	0.0551218	NA	1	0.534037	NA	1	0.275146	NA	1	0.141859	NA	1	-0.109383	NA	1	FALSE	-0.59088	0.554622	0.311369	0.378969	0.214408	0.684875	0.0184363
P50580.2-20.e63cfd013d	P50580.2-20	P50580	2	2	20	0.0754083	NA	1	0.0401096	NA	1	-1.15425	NA	1	-1.17581	NA	1	-0.233148	NA	1	-0.164635	NA	1	-1.1499	NA	1	-1.07982	NA	1	-0.07887	NA	1	-0.0622627	NA	1	-1.15207	NA	1	-1.12782	NA	1	FALSE	-0.636285	0.524613	0.837829	0.471151	0.757938	0.74155	0.341413
P51125.472-487.1c403496ad	P51125.472-487	P51125	479	472	487	0.23946	NA	1	-0.0192078	NA	1	-0.703231	NA	1	-0.948158	NA	1	-0.00475079	NA	1	-0.0225191	NA	1	-0.812822	NA	1	-0.82903	NA	1	0.117354	NA	1	-0.0208634	NA	1	-0.758026	NA	1	-0.888594	NA	1	FALSE	-0.842713	0.39942	0.986002	0.894503	0.916354	0.392625	0.952544
P51125.473-487.1c403496ad	P51125.473-487	P51125	479	473	487	0.191372	NA	1	-0.221854	NA	1	0.152914	NA	1	-0.246573	NA	1	0.252744	NA	1	0.322573	NA	1	-0.178639	NA	1	-0.10725	NA	1	0.222058	NA	1	0.0503594	NA	1	-0.0128623	NA	1	-0.176911	NA	1	FALSE	-0.42773	0.668862	0.493001	0.283373	0.792079	0.473882	0.378286
P51660.302-311.e64bc19e55	P51660.302-311	P51660	308	302	311	-0.161051	NA	1	0.0427121	NA	1	-0.263619	NA	1	-0.046116	NA	1	0.0157416	NA	1	-0.00871912	NA	1	-0.160833	NA	1	-0.183734	NA	1	-0.0726549	NA	1	0.0169965	NA	1	-0.212226	NA	1	-0.114925	NA	1	FALSE	0.245273	0.806253	0.832366	0.938204	0.916354	0.626835	0.979174
P51830.1291-1302.fe0e76bf32	P51830.1291-1302	P51830	1295	1291	1302	0.275012	NA	1	-0.0293472	NA	1	-0.184974	NA	1	-0.475593	NA	1	0.464276	NA	1	0.212019	NA	1	-0.174966	NA	1	-0.425663	NA	1	0.369644	NA	1	0.0913359	NA	1	-0.17997	NA	1	-0.450628	NA	1	FALSE	-0.875237	0.381478	0.964152	0.45408	0.648003	0.338682	0.16661
P51830.605-622.c911f3e187	P51830.605-622	P51830	613	605	622	0.0580107	NA	1	0.0746103	NA	1	0.0218937	NA	1	0.052233	NA	1	-0.0664201	NA	1	0.0802918	NA	1	-0.0883472	NA	1	0.0599245	NA	1	-0.00420468	NA	1	0.0774511	NA	1	-0.0332268	NA	1	0.0560788	NA	1	FALSE	0.345033	0.730081	0.743598	0.776374	0.691021	0.790714	0.74633
P51859.158-167.680a7adfc9	P51859.158-167	P51859	165	158	167	0.37415	NA	1	-0.386618	NA	1	0.413327	NA	1	-0.333701	NA	1	0.344367	NA	1	-0.170335	NA	1	0.441854	NA	1	-0.0712872	NA	1	0.359258	NA	1	-0.278476	NA	1	0.427591	NA	1	-0.202494	NA	1	FALSE	-1.56917	0.116657	0.216456	0.461591	0.185729	0.22465	0.258109
P51906.445-463.2c7d6890f2	P51906.445-463	P51906	447/458	445	463	0.858907	NA	1	-0.619412	NA	1	-0.0471755	NA	1	-1.51175	NA	1	0.0343215	NA	1	-0.536898	NA	1	0.126417	NA	1	-0.443243	NA	1	0.446614	NA	1	-0.578155	NA	1	0.0396207	NA	1	-0.977498	NA	1	FALSE	-3.04305	0.0023513	0.0730625	0.0744281	0.0238989	0.0437009	0.921133
P52480.142-151.d5395454e6	P52480.142-151	P52480	148	142	151	0.133709	NA	1	0.416075	NA	1	-0.109867	NA	1	0.186239	NA	1	0.433588	NA	1	0.21781	NA	1	0.382679	NA	1	0.168461	NA	1	0.283649	NA	1	0.316943	NA	1	0.136406	NA	1	0.17735	NA	1	FALSE	0.312903	0.754364	0.187095	0.440423	0.177535	0.590645	0.182315
P53986.210-219.2a52bd835a	P53986.210-219	P53986	213	210	219	-0.133219	NA	1	0.0350791	NA	1	0.0265114	NA	1	0.20855	NA	1	-0.0166516	NA	1	0.0213998	NA	1	0.0471592	NA	1	0.0867706	NA	1	-0.0749355	NA	1	0.0282394	NA	1	0.0368353	NA	1	0.14766	NA	1	FALSE	0.460648	0.645067	0.858313	0.960055	0.869921	0.686241	0.912257
P53986.220-232.576d9115ff	P53986.220-232	P53986	230	220	232	0.070749	NA	1	0.0842504	NA	1	-0.455615	NA	1	-0.428374	NA	1	-0.0293484	NA	1	0.178888	NA	1	-0.373409	NA	1	-0.163613	NA	1	0.0207003	NA	1	0.131569	NA	1	-0.414512	NA	1	-0.295993	NA	1	FALSE	0.170377	0.864719	0.721748	0.525094	0.510072	0.753841	0.863776
P53986.454-469.91e2919f9c	P53986.454-469	P53986	461	454	469	-0.289311	NA	1	-0.0642747	NA	1	-0.0850613	NA	1	0.153714	NA	1	0.121808	NA	1	-0.00278583	NA	1	-0.0247635	NA	1	-0.147798	NA	1	-0.0837512	NA	1	-0.0335303	NA	1	-0.0549124	NA	1	0.00295833	NA	1	FALSE	0.232298	0.816314	0.865825	0.957323	0.870604	0.357118	0.657562
P53986.474-493.a733bb4467	P53986.474-493	P53986	477	474	493	0.0183604	NA	1	-0.0215265	NA	1	0.0205506	NA	1	-0.00559657	NA	1	0.12271	NA	1	-0.0780288	NA	1	0.103346	NA	1	-0.0958334	NA	1	0.0705353	NA	1	-0.0497777	NA	1	0.0619482	NA	1	-0.050715	NA	1	FALSE	-0.216046	0.828959	0.979857	0.709457	0.80437	0.902697	0.654148
P54116.5-14.a6060b7914	P54116.5-14	P54116	7	5	14	-0.126409	NA	1	-0.00806636	NA	1	-0.454166	NA	1	-0.322084	NA	1	-0.249939	NA	1	-0.16125	NA	1	-0.429388	NA	1	-0.339139	NA	1	-0.188174	NA	1	-0.0846582	NA	1	-0.441777	NA	1	-0.330612	NA	1	FALSE	0.128557	0.897712	0.977125	0.47593	0.667122	0.703995	0.316832
P54227.15-27.e87e3ca036	P54227.15-27	P54227	25	15	27	0.706586	NA	1	0.136388	NA	1	-1.28914	NA	1	-1.8456	NA	1	-0.21812	NA	1	-0.197624	NA	1	-0.67928	NA	1	-0.657224	NA	1	0.244233	NA	1	-0.0306179	NA	1	-0.98421	NA	1	-1.25141	NA	1	FALSE	-1.4252	0.154148	0.583817	0.405599	0.884261	0.0730625	0.365312
P54227.30-41.88535b97ef	P54227.30-41	P54227	38	30	41	-0.00253137	NA	1	0.00203298	NA	1	-1.68865	NA	1	-1.67034	NA	1	-0.295384	NA	1	0.0118428	NA	1	-1.58682	NA	1	-1.27804	NA	1	-0.148958	NA	1	0.0069379	NA	1	-1.63774	NA	1	-1.47419	NA	1	FALSE	-0.542046	0.587805	0.945715	0.992147	0.958006	0.962786	0.248549
P55258.177-190.9fd64edb24	P55258.177-190	P55258	181/185	177	190	0.171887	NA	1	-0.00415359	NA	1	0.0311215	NA	1	-0.131179	NA	1	-0.0908762	NA	1	0.300304	NA	1	-0.575681	NA	1	-0.182941	NA	1	0.0405052	NA	1	0.148075	NA	1	-0.27228	NA	1	-0.15706	NA	1	FALSE	0.25913	0.795543	0.966883	0.310686	0.460225	0.51212	0.661659
P59017.285-294.f0ea6c91e7	P59017.285-294	P59017	288	285	294	-0.345731	NA	1	0.0953862	NA	1	-0.429728	NA	1	0.0251285	NA	1	-0.167659	NA	1	0.068083	NA	1	-0.318162	NA	1	-0.0808593	NA	1	-0.256695	NA	1	0.0817346	NA	1	-0.373945	NA	1	-0.0278654	NA	1	FALSE	0.905526	0.36522	0.689655	0.806419	0.678047	0.260157	0.465005
P59017.387-396.9277aebf4e	P59017.387-396	P59017	387	387	396	0.315459	NA	1	-0.203012	NA	1	-0.740621	NA	1	-1.24535	NA	1	0.0240753	NA	1	0.077525	NA	1	-0.39755	NA	1	-0.342541	NA	1	0.169767	NA	1	-0.0627432	NA	1	-0.569086	NA	1	-0.793947	NA	1	FALSE	-1.00402	0.315408	0.533971	0.783202	0.757255	0.291567	0.955958
P59325.223-232.25499da2e5	P59325.223-232	P59325	227	223	232	0.090459	NA	1	-0.196059	NA	1	-0.400703	NA	1	-0.673481	NA	1	-0.0365678	NA	1	-0.190785	NA	1	-0.794053	NA	1	-0.94671	NA	1	0.0269456	NA	1	-0.193422	NA	1	-0.597378	NA	1	-0.810096	NA	1	FALSE	-0.986003	0.324169	0.54831	0.418573	0.332537	0.706726	0.849437
P60843.119-141.dcfec979d4	P60843.119-141	P60843	138	119	141	-0.0610307	0.427518	2	0.0948349	0.135135	2	-0.138557	0.316045	2	0.031048	0.246607	2	0.400792	0.0631223	2	-0.0682677	0.0689313	2	0.246212	0.427223	2	-0.221288	0.295169	2	0.169881	0.24532	2	0.0132836	0.102033	2	0.0538273	0.371634	2	-0.0951199	0.0242812	2	FALSE	-0.334401	0.738087	0.691021	0.742916	0.933424	0.878798	0.203482
P62141.304-319.6f7606725c	P62141.304-319	P62141	316	304	319	-0.426134	NA	1	0.035528	NA	1	-0.978794	NA	1	-0.503392	NA	1	0.0651364	NA	1	-0.25137	NA	1	-0.639682	NA	1	-0.954628	NA	1	-0.180499	NA	1	-0.107921	NA	1	-0.809238	NA	1	-0.72901	NA	1	FALSE	-0.223404	0.823228	0.856948	0.312052	0.57972	0.181632	0.816661
P62264.129-141.2a4dd11337	P62264.129-141	P62264	140	129	141	-0.514979	NA	1	0.251349	NA	1	-0.97487	NA	1	-0.194803	NA	1	-0.398619	NA	1	0.243946	NA	1	-1.13653	NA	1	-0.492402	NA	1	-0.456799	NA	1	0.247647	NA	1	-1.0557	NA	1	-0.343602	NA	1	FALSE	1.56894	0.11671	0.375555	0.389894	0.254694	0.12086	0.152953
P62301.10-19.5e79b7da17	P62301.10-19	P62301	14	10	19	0.580972	NA	1	0.681264	NA	1	-1.07258	NA	1	-0.958552	NA	1	1.14286	NA	1	-0.211749	NA	1	-0.477065	NA	1	-1.83012	NA	1	0.861918	NA	1	0.234757	NA	1	-0.774825	NA	1	-1.39434	NA	1	FALSE	-2.37455	0.0175994	0.0764766	0.37692	0.279959	0.108569	0.0116081
P62908.215-227.08d8241d13	P62908.215-227	P62908	220	215	227	-0.0319576	NA	1	-0.043776	NA	1	-0.641717	NA	1	-0.639796	NA	1	-0.00306473	NA	1	0.0532474	NA	1	-0.790292	NA	1	-0.73242	NA	1	-0.0175112	NA	1	0.00473569	NA	1	-0.716005	NA	1	-0.686108	NA	1	FALSE	-0.314845	0.752889	0.918402	0.858313	0.9662	0.955275	0.95664
P62960.155-168.b4e74e252d	P62960.155-168	P62960	163	155	168	-0.253383	NA	1	-0.260128	NA	1	-0.48991	NA	1	-0.482914	NA	1	0.0973769	NA	1	-0.171867	NA	1	-0.237262	NA	1	-0.504946	NA	1	-0.0780033	NA	1	-0.215998	NA	1	-0.363586	NA	1	-0.49393	NA	1	FALSE	-0.567213	0.570589	0.409013	0.459543	0.28747	0.423353	0.728576
P62960.155-183.1f1a9afad0	P62960.155-183	P62960	165	155	183	-0.687899	NA	1	0.260041	NA	1	-0.813664	NA	1	0.148016	NA	1	0.531203	NA	1	-0.0208498	NA	1	-0.423374	NA	1	-0.973867	NA	1	-0.0783481	NA	1	0.119596	NA	1	-0.618519	NA	1	-0.412926	NA	1	FALSE	0.298875	0.765045	0.35985	0.901332	0.556504	0.0600888	0.12564
P62960.155-183.b4e74e252d	P62960.155-183	P62960	163	155	183	0.628104	NA	1	-0.581613	NA	1	0.255647	NA	1	-0.940331	NA	1	0.192179	NA	1	-0.325465	NA	1	-0.900111	NA	1	-1.4162	NA	1	0.410142	NA	1	-0.453539	NA	1	-0.322232	NA	1	-1.17826	NA	1	FALSE	-2.7942	0.00521822	0.0860362	0.217822	0.0505292	0.0874018	0.498464
P63166.2-16.2147b3b33b	P63166.2-16	P63166	2	2	16	0.230903	NA	1	-0.117417	NA	1	-0.101896	NA	1	-0.436475	NA	1	0.0084898	NA	1	-0.049351	NA	1	-0.0424321	NA	1	-0.098713	NA	1	0.119696	NA	1	-0.0833837	NA	1	-0.0721639	NA	1	-0.267594	NA	1	FALSE	-0.566488	0.571082	0.725845	0.806419	0.673267	0.406965	0.996244
P63168.10-31.a11a822da0	P63168.10-31	P63168	21	10	31	0.0689323	0.147129	2	-0.0659461	0.0621967	2	0.257868	0.322645	2	0.136729	0.407578	2	-0.10498	0.274242	2	-0.00531734	0.298062	2	-0.100063	0.253839	2	0.00115913	0.277659	2	-0.0180236	0.0635565	2	-0.0356317	0.117933	2	0.0789023	0.288242	2	0.068944	0.342618	2	FALSE	0.114764	0.908636	0.864459	0.951861	0.859679	0.758621	0.617276
P63168.10-31.864d22e427	P63168.10-31	P63168	14	10	31	-0.779096	NA	1	0.193957	NA	1	-0.70439	NA	1	0.282403	NA	1	-0.0397959	NA	1	0.357502	NA	1	-0.422557	NA	1	-0.0236996	NA	1	-0.409446	NA	1	0.275729	NA	1	-0.563474	NA	1	0.129352	NA	1	FALSE	1.85127	0.0641769	0.471833	0.245818	0.212359	0.0402868	0.839194
P63254.69-77.7d06e2a9bc	P63254.69-77	P63254	73	69	77	-1.23556	NA	1	-1.27593	NA	1	0.761102	NA	1	0.734477	NA	1	-0.811335	NA	1	-1.03948	NA	1	0.504725	NA	1	0.278141	NA	1	-1.02345	NA	1	-1.1577	NA	1	0.632914	NA	1	0.506309	NA	1	FALSE	0.138127	0.890144	0.00614544	0.00477979	0.00136565	0.00819392	0.0150222
P63325.139-153.4dbf074889	P63325.139-153	P63325	146	139	153	0.0862131	0.0149818	2	-0.142501	0.219615	2	-0.696621	0.0961807	2	-0.911595	0.108452	2	-0.123914	0.0494442	2	-0.0503276	0.0284426	2	-1.02751	0.0993865	2	-0.952369	0.120388	2	-0.0188505	0.032213	2	-0.0964144	0.124029	2	-0.862068	0.0977836	2	-0.931982	0.00596789	2	FALSE	-0.726757	0.467401	0.665756	0.805053	0.628884	0.716968	0.565381
P63325.140-153.4dbf074889	P63325.140-153	P63325	146	140	153	0.0900406	NA	1	0.050511	NA	1	-0.901671	NA	1	-0.927461	NA	1	-0.121097	NA	1	-0.0472411	NA	1	-0.639294	NA	1	-0.563878	NA	1	-0.0155282	NA	1	0.00163497	NA	1	-0.770482	NA	1	-0.745669	NA	1	FALSE	-0.368587	0.712447	0.814612	0.815978	0.97576	0.707409	0.573575
P68181-4.369-391.87be8d9b55	P68181-4.369-391	P68181-4	387	369	391	-0.0655854	0.243969	2	0.0118532	0.0877969	2	-0.12554	0.159445	2	-0.0343618	0.172321	2	0.096256	0.0336052	2	-0.167727	0.017301	2	-0.0109212	0.0102292	2	-0.273345	0.0611354	2	0.0153353	0.138787	2	-0.0779371	0.0525489	2	-0.0682306	0.0746078	2	-0.153853	0.116728	2	FALSE	-0.22267	0.823799	0.919085	0.465005	0.697849	0.864459	0.731308
P68433.29-37.d08cd4dc90	P68433.29-37	P68433	29	29	37	0.0777708	NA	1	0.04591	NA	1	0.360628	NA	1	0.342507	NA	1	-0.0977313	NA	1	-0.305787	NA	1	0.274267	NA	1	0.0677715	NA	1	-0.00998028	NA	1	-0.129938	NA	1	0.317448	NA	1	0.205139	NA	1	FALSE	-0.0370971	0.970409	0.823489	0.239672	0.501195	0.734722	0.640492
P70218.403-425.a7d77e5f7d	P70218.403-425	P70218	419	403	425	-0.011921	NA	1	-0.0313912	NA	1	0.240141	NA	1	0.234411	NA	1	0.0295098	NA	1	0.129481	NA	1	-0.0768127	NA	1	0.024718	NA	1	0.00879438	NA	1	0.0490447	NA	1	0.0816642	NA	1	0.129564	NA	1	FALSE	0.296401	0.766933	0.95664	0.637078	0.794128	0.990099	0.936839
P70268-2.909-929.2ac2852f13	P70268-2.909-929	P70268-2	926	909	929	-0.24484	NA	1	0.691706	NA	1	0.14022	NA	1	1.09051	NA	1	0.453001	NA	1	0.38038	NA	1	0.0972813	NA	1	0.0262202	NA	1	0.10408	NA	1	0.536043	NA	1	0.118751	NA	1	0.558363	NA	1	FALSE	1.53919	0.123806	0.0744281	0.223967	0.0614544	0.445886	0.172072
P70290.108-135.e1943b812f	P70290.108-135	P70290	110	108	135	-0.365295	0.254263	3	-0.510719	0.291563	3	-0.286205	0.220805	3	-0.41789	0.340773	3	-0.284085	0.276324	3	0.233715	0.435417	3	-0.618533	0.294405	3	-0.0991734	0.11388	3	-0.32469	0.0151307	3	-0.138502	0.311437	3	-0.452369	0.185296	3	-0.258532	0.159501	3	FALSE	0.377995	0.705447	0.124274	0.411745	0.47593	0.238989	0.260157
P70302.503-514.58c258b441	P70302.503-514	P70302	512	503	514	-0.0656089	NA	1	-0.348538	NA	1	0.154925	NA	1	-0.114264	NA	1	-0.0743114	NA	1	-0.452748	NA	1	0.176708	NA	1	-0.200169	NA	1	-0.0699601	NA	1	-0.400643	NA	1	0.165817	NA	1	-0.157216	NA	1	FALSE	-0.797222	0.425352	0.25606	0.112666	0.0778423	0.864459	0.724479
P70302.652-671.da2ae58d53	P70302.652-671	P70302	660	652	671	-0.166084	NA	1	-0.355516	NA	1	0.0222725	NA	1	-0.15342	NA	1	-0.556774	NA	1	0.375833	NA	1	-0.737906	NA	1	0.19626	NA	1	-0.361429	NA	1	0.0101585	NA	1	-0.357817	NA	1	0.0214203	NA	1	FALSE	1.01977	0.307877	0.247866	0.227381	0.946398	0.613179	0.066917
P70398.2536-2552.ec99cc739f	P70398.2536-2552	P70398	2547	2536	2552	-0.552082	NA	1	-0.437625	NA	1	-0.760082	NA	1	-0.631886	NA	1	0.294854	NA	1	-0.669144	NA	1	-0.0174542	NA	1	-0.979892	NA	1	-0.128614	NA	1	-0.553385	NA	1	-0.388768	NA	1	-0.805889	NA	1	FALSE	-1.47578	0.140052	0.170707	0.0334585	0.0300444	0.0955958	0.320929
P70441.266-282.f48344d8ec	P70441.266-282	P70441	275	266	282	0.050578	NA	1	-0.350745	NA	1	0.0724191	NA	1	-0.315164	NA	1	0.300623	NA	1	0.515127	NA	1	-0.21462	NA	1	0.00144406	NA	1	0.1756	NA	1	0.082191	NA	1	-0.0711005	NA	1	-0.15686	NA	1	FALSE	-0.225093	0.821914	0.252646	0.133834	0.675999	0.81393	0.310686
P70441.283-299.6b592c25d3	P70441.283-299	P70441	283	283	299	0.0725088	NA	1	0.195265	NA	1	-0.106386	NA	1	0.0301101	NA	1	-0.10987	NA	1	0.0682983	NA	1	0.0654149	NA	1	0.245143	NA	1	-0.0186805	NA	1	0.131782	NA	1	-0.0204856	NA	1	0.137627	NA	1	FALSE	0.567629	0.570306	0.471151	0.805053	0.510072	0.749061	0.608399
P70451.388-407.5a5989689a	P70451.388-407	P70451	402	388	407	-0.496051	NA	1	-0.453705	NA	1	-0.279788	NA	1	-0.223702	NA	1	-0.336437	NA	1	-0.395713	NA	1	0.118482	NA	1	0.0607652	NA	1	-0.416244	NA	1	-0.424709	NA	1	-0.0806528	NA	1	-0.0814682	NA	1	FALSE	0.0320988	0.974394	0.155685	0.155685	0.0682827	0.129737	0.208945
P70451.709-721.f6dfcec3c8	P70451.709-721	P70451	715	709	721	-0.210163	NA	1	-0.0704008	NA	1	-0.441419	NA	1	-0.287917	NA	1	-0.122538	NA	1	-0.0979079	NA	1	-0.369075	NA	1	-0.342885	NA	1	-0.166351	NA	1	-0.0841544	NA	1	-0.405247	NA	1	-0.315401	NA	1	FALSE	0.0877605	0.93007	0.851485	0.640492	0.670536	0.517583	0.569478
P70452.10-22.5ae7fdfc04	P70452.10-22	P70452	15	10	22	0.199799	NA	1	-0.0231166	NA	1	0.133995	NA	1	-0.0751807	NA	1	-0.107272	NA	1	0.151252	NA	1	-0.0871823	NA	1	0.172902	NA	1	0.0462635	NA	1	0.0640678	NA	1	0.0234064	NA	1	0.0488606	NA	1	FALSE	0.186127	0.852351	0.974394	0.585865	0.74155	0.465005	0.613861
P70452.103-121.7526fc688a	P70452.103-121	P70452	117	103	121	-0.108882	NA	1	0.0640643	NA	1	0.201169	NA	1	0.387855	NA	1	0.137738	NA	1	0.00711023	NA	1	0.378855	NA	1	0.249787	NA	1	0.0144281	NA	1	0.0355872	NA	1	0.290012	NA	1	0.318821	NA	1	FALSE	0.382155	0.702359	0.773643	0.992147	0.846023	0.742916	0.622738
P70670.2117-2151.76f8f0e3c1	P70670.2117-2151	P70670	2138	2117	2151	0.377388	NA	1	0.0560566	NA	1	-1.22826	NA	1	-1.53585	NA	1	-0.406681	NA	1	-0.943185	NA	1	-0.609224	NA	1	-1.14417	NA	1	-0.0146467	NA	1	-0.443564	NA	1	-0.918741	NA	1	-1.34001	NA	1	FALSE	-1.85853	0.0631398	0.796859	0.0075111	0.0573575	0.220553	0.144759
P70670.2117-2151.09c2aded4e	P70670.2117-2151	P70670	Ambig	2117	2151	-0.167365	NA	1	-0.20612	NA	1	-1.19281	NA	1	-1.21783	NA	1	-0.305549	NA	1	-0.202238	NA	1	-1.20234	NA	1	-1.09747	NA	1	-0.236457	NA	1	-0.204179	NA	1	-1.19757	NA	1	-1.15765	NA	1	FALSE	-0.619308	0.535735	0.527825	0.398771	0.312735	0.607716	0.239672
P70671.130-141.44565838c1	P70671.130-141	P70671	135	130	141	0.135721	NA	1	-0.0933355	NA	1	-0.458962	NA	1	-0.674279	NA	1	-0.0564876	NA	1	0.103522	NA	1	-0.773567	NA	1	-0.611997	NA	1	0.0396168	NA	1	0.00509337	NA	1	-0.616265	NA	1	-0.643138	NA	1	FALSE	-0.42175	0.673221	0.783885	0.714237	0.964152	0.5845	0.783202
P80314.406-427.78956ca328	P80314.406-427	P80314	413	406	427	-0.370986	NA	1	0.368651	NA	1	0.120996	NA	1	0.874373	NA	1	-0.129966	NA	1	-0.0406794	NA	1	0.0484143	NA	1	0.13926	NA	1	-0.250476	NA	1	0.163986	NA	1	0.0847053	NA	1	0.506817	NA	1	FALSE	1.46109	0.144041	0.230795	0.837146	0.416524	0.234892	0.552407
P81122.1087-1095.c27f16f356	P81122.1087-1095	P81122	1089	1087	1095	0.300441	NA	1	-0.248372	NA	1	0.113838	NA	1	-0.421236	NA	1	0.0783272	NA	1	0.200993	NA	1	-0.0990322	NA	1	0.0251939	NA	1	0.189384	NA	1	-0.0236892	NA	1	0.00740267	NA	1	-0.198021	NA	1	FALSE	-0.542143	0.587739	0.439741	0.473199	0.90816	0.307272	0.781154
P81122.582-598.5406016529	P81122.582-598	P81122	590	582	598	-0.437832	NA	1	-0.178892	NA	1	-0.385192	NA	1	-0.112512	NA	1	0.177954	NA	1	0.1084	NA	1	-0.0479118	NA	1	-0.115905	NA	1	-0.129939	NA	1	-0.0352456	NA	1	-0.216552	NA	1	-0.114208	NA	1	FALSE	0.257924	0.796474	0.585183	0.699215	0.861045	0.170707	0.52646
P81122.599-607.832139fc56	P81122.599-607	P81122	605	599	607	0.485021	NA	1	0.18513	NA	1	0.547798	NA	1	0.261646	NA	1	-0.0178714	NA	1	-0.0329455	NA	1	0.0805016	NA	1	0.0669874	NA	1	0.233575	NA	1	0.0760922	NA	1	0.31415	NA	1	0.164317	NA	1	FALSE	-0.155955	0.876073	0.484124	0.855582	0.695801	0.144759	0.907477
P83741-3.161-173.1017155b87	P83741-3.161-173	P83741-3	165	161	173	-0.00190038	NA	1	-0.572431	NA	1	-0.528708	NA	1	-1.0855	NA	1	-0.130938	NA	1	-0.234989	NA	1	-0.417708	NA	1	-0.5202	NA	1	-0.066419	NA	1	-0.40371	NA	1	-0.473208	NA	1	-0.802849	NA	1	FALSE	-1.26278	0.206713	0.0880847	0.338682	0.0757938	0.958689	0.551724
P83741-3.2623-2633.fcb9a69681	P83741-3.2623-2633	P83741-3	2625	2623	2633	-0.29011	NA	1	-0.0397358	NA	1	-1.0618	NA	1	-0.797688	NA	1	0.0403167	NA	1	-0.112272	NA	1	-0.49072	NA	1	-0.64175	NA	1	-0.124897	NA	1	-0.0760041	NA	1	-0.776261	NA	1	-0.719719	NA	1	FALSE	-0.274028	0.784072	0.927962	0.603619	0.703995	0.355753	0.904746
P83741-3.37-48.de28bb0cbd	P83741-3.37-48	P83741-3	44	37	48	-0.130608	NA	1	-0.202845	NA	1	-0.528445	NA	1	-0.586942	NA	1	-0.295884	NA	1	-0.125893	NA	1	-0.52917	NA	1	-0.35762	NA	1	-0.213246	NA	1	-0.164369	NA	1	-0.528808	NA	1	-0.472281	NA	1	FALSE	-0.101758	0.918952	0.535336	0.559918	0.405599	0.693069	0.247866
P84091.146-162.31d2a4ce2a	P84091.146-162	P84091	156	146	162	0.777363	NA	1	-0.800106	NA	1	0.714612	NA	1	-0.849118	NA	1	-0.372714	NA	1	-0.18391	NA	1	-0.699727	NA	1	-0.509363	NA	1	0.202325	NA	1	-0.492008	NA	1	0.00744228	NA	1	-0.679241	NA	1	FALSE	-2.03757	0.0416335	0.0341413	0.433595	0.0402868	0.0566746	0.174121
P97310.134-149.c79f3f29c7	P97310.134-149	P97310	139	134	149	0.0141829	NA	1	-0.164042	NA	1	-0.283867	NA	1	-0.448351	NA	1	0.0411443	NA	1	0.209273	NA	1	0.0889883	NA	1	0.258677	NA	1	0.0276636	NA	1	0.0226156	NA	1	-0.0974392	NA	1	-0.0948373	NA	1	FALSE	0.0310282	0.975248	0.617276	0.459543	0.894503	0.915671	0.902697
P97351.253-264.f613e03871	P97351.253-264	P97351	263	253	264	0.273942	NA	1	0.016864	NA	1	0.197023	NA	1	-0.046315	NA	1	-0.322681	NA	1	-0.21698	NA	1	0.00501311	NA	1	0.112275	NA	1	-0.0243698	NA	1	-0.100058	NA	1	0.101018	NA	1	0.0329798	NA	1	FALSE	-0.0502423	0.959931	0.906111	0.365995	0.613861	0.339365	0.21987
P97412.212-225.f7cddc9420	P97412.212-225	P97412	216	212	225	0.328657	NA	1	-0.565925	NA	1	0.202351	NA	1	-0.678491	NA	1	-0.22687	NA	1	-0.0537954	NA	1	-0.0748286	NA	1	0.0998058	NA	1	0.0508934	NA	1	-0.30986	NA	1	0.0637612	NA	1	-0.289343	NA	1	FALSE	-0.961677	0.336248	0.090816	0.792762	0.145442	0.274496	0.352339
P97465.267-277.f83213274f	P97465.267-277	P97465	267	267	277	0.178232	NA	1	-0.18399	NA	1	0.188057	NA	1	-0.160426	NA	1	0.0656322	NA	1	0.158827	NA	1	-0.0270528	NA	1	0.0677022	NA	1	0.121932	NA	1	-0.0125812	NA	1	0.0805019	NA	1	-0.0463618	NA	1	FALSE	-0.24724	0.80473	0.572892	0.566746	0.962786	0.499146	0.815978
P97465.442-455.29db331267	P97465.442-455	P97465	450	442	455	0.0395694	NA	1	-0.186052	NA	1	-0.184888	NA	1	-0.396769	NA	1	0.0617546	NA	1	0.0426024	NA	1	-0.038541	NA	1	-0.0561332	NA	1	0.050662	NA	1	-0.0717248	NA	1	-0.111714	NA	1	-0.226451	NA	1	FALSE	-0.343371	0.73133	0.570843	0.895186	0.723797	0.84056	0.827586
P97825.70-84.007f32eada	P97825.70-84	P97825	70	70	84	0.162764	NA	1	-0.491809	NA	1	-0.181969	NA	1	-0.822801	NA	1	-0.0211191	NA	1	-0.324603	NA	1	-0.973581	NA	1	-1.27551	NA	1	0.0708223	NA	1	-0.408206	NA	1	-0.577775	NA	1	-1.04915	NA	1	FALSE	-1.77624	0.0757399	0.131786	0.218505	0.075111	0.527825	0.899966
P97825.85-99.49395e8c91	P97825.85-99	P97825	87	85	99	0.250008	NA	1	-0.365676	NA	1	-0.644789	NA	1	-1.24673	NA	1	-0.367933	NA	1	0.279191	NA	1	-0.874059	NA	1	-0.225375	NA	1	-0.0589623	NA	1	-0.0432421	NA	1	-0.759424	NA	1	-0.736054	NA	1	FALSE	-0.365367	0.714849	0.238989	0.344828	0.824172	0.378286	0.176169
P97855.229-245.2dc2b28434	P97855.229-245	P97855	231	229	245	0.131202	NA	1	0.168202	NA	1	-0.490416	NA	1	-0.439677	NA	1	-0.0158516	NA	1	0.00349433	NA	1	-0.492686	NA	1	-0.47178	NA	1	0.0576752	NA	1	0.085848	NA	1	-0.491551	NA	1	-0.455728	NA	1	FALSE	-0.140135	0.888558	0.517583	0.980539	0.665756	0.593377	0.917037
P99027.62-94.62f0087634	P99027.62-94	P99027	86	62	94	-0.082657	NA	1	-0.0622549	NA	1	-0.607061	NA	1	-0.572919	NA	1	-0.0313419	NA	1	0.0791517	NA	1	-0.852456	NA	1	-0.740403	NA	1	-0.0569995	NA	1	0.0084484	NA	1	-0.729759	NA	1	-0.656661	NA	1	FALSE	-0.190203	0.849156	0.874701	0.777057	0.953226	0.817344	0.859679
PBANKA_000020.64-73.8bd58f1ab6	PBANKA_000020.64-73	PBANKA_000020	67	64	73	-0.327452	NA	1	-0.0542434	NA	1	-1.06151	NA	1	-0.774557	NA	1	-0.100124	NA	1	-0.244661	NA	1	-1.04007	NA	1	-1.18305	NA	1	-0.213788	NA	1	-0.149452	NA	1	-1.05079	NA	1	-0.978804	NA	1	TRUE	-0.417317	0.67646	0.894503	0.324343	0.446569	0.292933	0.632981
PBANKA_010080.1113-1130.3ca078842a	PBANKA_010080.1113-1130	PBANKA_010080	1113	1113	1130	0.231625	NA	1	-0.504531	NA	1	0.182203	NA	1	-0.540213	NA	1	-0.340295	NA	1	0.209431	NA	1	-0.101043	NA	1	0.450243	NA	1	-0.0543352	NA	1	-0.14755	NA	1	0.0405801	NA	1	-0.044985	NA	1	TRUE	-0.146751	0.883333	0.12564	0.459543	0.451349	0.405599	0.203482
PBANKA_010080.359-378.187e53ed2f	PBANKA_010080.359-378	PBANKA_010080	374	359	378	1.64331	NA	1	0.105945	NA	1	-0.447679	NA	1	-1.9713	NA	1	1.03722	NA	1	-0.607176	NA	1	-0.520372	NA	1	-2.16321	NA	1	1.34026	NA	1	-0.250615	NA	1	-0.484025	NA	1	-2.06726	NA	1	TRUE	-5.17497	2.34822e-07	0.665756	0.0505292	0.236941	0.00341413	0.0136565
PBANKA_010080.359-378.3b2d6b499f	PBANKA_010080.359-378	PBANKA_010080	377	359	378	0.00722695	NA	1	-0.46275	NA	1	-0.0902051	NA	1	-0.546442	NA	1	0.353459	NA	1	0.12442	NA	1	-0.819796	NA	1	-1.04727	NA	1	0.180343	NA	1	-0.169165	NA	1	-0.455	NA	1	-0.796858	NA	1	TRUE	-1.28805	0.197773	0.153636	0.650734	0.39126	0.931376	0.250597
PBANKA_010080.634-651.5becfa08ed	PBANKA_010080.634-651	PBANKA_010080	650	634	651	-0.243735	NA	1	-0.519206	NA	1	-0.245108	NA	1	-0.506839	NA	1	-0.156817	NA	1	-0.00703576	NA	1	0.22379	NA	1	0.375131	NA	1	-0.200276	NA	1	-0.263121	NA	1	-0.0106592	NA	1	-0.0658541	NA	1	TRUE	-0.0880853	0.929812	0.117446	0.945715	0.215773	0.446569	0.484124
PBANKA_010080.665-689.c9d93afe94	PBANKA_010080.665-689	PBANKA_010080	680	665	689	-0.0482162	NA	1	0.0623805	NA	1	-0.0430681	NA	1	0.0812682	NA	1	-0.63696	NA	1	-0.696681	NA	1	-0.217503	NA	1	-0.275665	NA	1	-0.342588	NA	1	-0.31715	NA	1	-0.130286	NA	1	-0.0971982	NA	1	TRUE	0.102855	0.918081	0.77774	0.0300444	0.137931	0.907477	0.0430181
PBANKA_010080.799-815.84c26bb7f8	PBANKA_010080.799-815	PBANKA_010080	801	799	815	0.196068	NA	1	-0.177409	NA	1	0.098603	NA	1	-0.261134	NA	1	-0.148379	NA	1	0.0443541	NA	1	0.0629371	NA	1	0.25723	NA	1	0.0238448	NA	1	-0.0665274	NA	1	0.0807701	NA	1	-0.00195231	NA	1	TRUE	-0.109946	0.912455	0.586548	0.889723	0.742916	0.469102	0.504609
PBANKA_010080.799-820.ceb73eb349	PBANKA_010080.799-820	PBANKA_010080	806	799	820	-0.370686	NA	1	-0.155055	NA	1	0.348949	NA	1	0.578319	NA	1	0.214123	NA	1	0.264992	NA	1	-0.106826	NA	1	-0.0543968	NA	1	-0.0782813	NA	1	0.0549683	NA	1	0.121062	NA	1	0.261961	NA	1	TRUE	0.612708	0.540091	0.638443	0.36463	0.771594	0.234892	0.450666
PBANKA_010090.751-763.2c15aeccc8	PBANKA_010090.751-763	PBANKA_010090	761	751	763	-0.0907237	NA	1	0.184522	NA	1	-0.141556	NA	1	0.147429	NA	1	0.312558	NA	1	-0.305344	NA	1	-0.0615825	NA	1	-0.677925	NA	1	0.110917	NA	1	-0.0604114	NA	1	-0.101569	NA	1	-0.265248	NA	1	TRUE	-0.488331	0.625332	0.486856	0.239672	0.7634	0.789348	0.294298
PBANKA_010170.183-201.65a811c2ff	PBANKA_010170.183-201	PBANKA_010170	186	183	201	0.731303	NA	1	0.0983355	NA	1	0.47369	NA	1	-0.145538	NA	1	0.0434914	NA	1	0.4107	NA	1	-0.321058	NA	1	0.0477106	NA	1	0.387397	NA	1	0.254518	NA	1	0.0763159	NA	1	-0.0489137	NA	1	TRUE	-0.245078	0.806404	0.682827	0.195971	0.239672	0.0703312	0.894503
PBANKA_010220.824-843.ffe3102fb8	PBANKA_010220.824-843	PBANKA_010220	826	824	843	-0.0188058	NA	1	0.340807	NA	1	-0.072933	NA	1	0.30042	NA	1	0.00410692	NA	1	-0.191857	NA	1	0.249279	NA	1	0.0548746	NA	1	-0.00734944	NA	1	0.0744752	NA	1	0.0881729	NA	1	0.177647	NA	1	TRUE	0.430069	0.66716	0.263571	0.418573	0.699898	0.986002	0.984636
PBANKA_010230.14-22.402eafa734	PBANKA_010230.14-22	PBANKA_010230	15/17	14	22	-0.233029	NA	1	-0.0717563	NA	1	-0.189602	NA	1	-0.0145901	NA	1	-0.346682	NA	1	-0.0901325	NA	1	-0.131458	NA	1	0.126651	NA	1	-0.289855	NA	1	-0.0809444	NA	1	-0.16053	NA	1	0.0560305	NA	1	TRUE	0.651703	0.514616	0.844657	0.665073	0.685558	0.474565	0.195288
PBANKA_010230.23-33.d7112e66cf	PBANKA_010230.23-33	PBANKA_010230	32	23	33	-0.217411	NA	1	-0.139449	NA	1	0.0953468	NA	1	0.187049	NA	1	0.0606905	NA	1	0.112426	NA	1	-0.057715	NA	1	-0.00441987	NA	1	-0.0783602	NA	1	-0.0135116	NA	1	0.0188159	NA	1	0.0913143	NA	1	TRUE	0.329056	0.742124	0.67395	0.685558	0.95664	0.497781	0.831683
PBANKA_010240.931-941.92a64db84a	PBANKA_010240.931-941	PBANKA_010240	931	931	941	0.46087	NA	1	-0.214384	NA	1	-0.422385	NA	1	-1.0839	NA	1	0.404818	NA	1	0.171504	NA	1	-0.946883	NA	1	-1.17864	NA	1	0.432844	NA	1	-0.0214398	NA	1	-0.684634	NA	1	-1.13127	NA	1	TRUE	-1.77389	0.0761279	0.505292	0.540116	0.914305	0.156367	0.200751
PBANKA_010270.25-46.b35a30b93b	PBANKA_010270.25-46	PBANKA_010270	29	25	46	0.300258	NA	1	0.21221	NA	1	0.204935	NA	1	0.130627	NA	1	-0.0615266	NA	1	0.391136	NA	1	0.00394621	NA	1	0.458169	NA	1	0.119366	NA	1	0.301673	NA	1	0.104441	NA	1	0.294398	NA	1	TRUE	0.753529	0.451159	0.438375	0.21509	0.190509	0.307272	0.758621
PBANKA_010270.9-24.88ee27c36a	PBANKA_010270.9-24	PBANKA_010270	15	9	24	-0.444637	NA	1	0.0617269	NA	1	0.162775	NA	1	0.682879	NA	1	-0.076352	NA	1	-0.134068	NA	1	-0.0790486	NA	1	-0.135205	NA	1	-0.260495	NA	1	-0.0361705	NA	1	0.0418633	NA	1	0.273837	NA	1	TRUE	0.840483	0.400669	0.778423	0.53875	0.857631	0.165244	0.713554
PBANKA_010330.1567-1580.4ab4635153	PBANKA_010330.1567-1580	PBANKA_010330	1570	1567	1580	1.92234	NA	1	-0.281008	NA	1	1.32718	NA	1	-0.862424	NA	1	-0.0585184	NA	1	-0.121173	NA	1	-0.353504	NA	1	-0.414599	NA	1	0.931909	NA	1	-0.201091	NA	1	0.486839	NA	1	-0.638511	NA	1	TRUE	-3.06849	0.00216034	0.369409	0.572209	0.318197	0.00136565	0.771594
PBANKA_010330.276-293.0dc5a0404e	PBANKA_010330.276-293	PBANKA_010330	282	276	293	0.330012	NA	1	-0.315172	NA	1	0.523438	NA	1	-0.108006	NA	1	0.0573271	NA	1	-0.0982631	NA	1	0.164304	NA	1	0.0102742	NA	1	0.19367	NA	1	-0.206717	NA	1	0.343871	NA	1	-0.0488658	NA	1	TRUE	-0.889862	0.373573	0.315466	0.639126	0.307272	0.273814	0.844657
PBANKA_010390.538-555.8fccdbfa0d	PBANKA_010390.538-555	PBANKA_010390	545	538	555	-0.266381	NA	1	0.166499	NA	1	0.0405277	NA	1	0.487147	NA	1	-0.868172	NA	1	-0.55985	NA	1	-0.0282326	NA	1	0.281649	NA	1	-0.567277	NA	1	-0.196676	NA	1	0.00614754	NA	1	0.384398	NA	1	TRUE	1.27007	0.204104	0.523728	0.066917	0.327074	0.394674	0.0122909
PBANKA_010390.7-30.fd5e9e1433	PBANKA_010390.7-30	PBANKA_010390	23	7	30	-0.0564373	0.0539833	3	0.121286	0.0321148	3	0.1929	0.0927063	3	0.384362	0.0679453	3	0.109734	0.151404	3	-0.0724889	0.0903581	3	0.360416	0.0489525	3	0.179753	0.160087	3	0.0266482	0.0488662	3	0.0243984	0.06105	3	0.276658	0.03128	3	0.282058	0.0481911	3	TRUE	0.300141	0.76408	0.623421	0.729259	0.886309	0.886309	0.696483
PBANKA_010410.1-10.6b03fd358d	PBANKA_010410.1-10	PBANKA_010410	4	1	10	-0.495171	NA	1	0.196187	NA	1	-0.395757	NA	1	0.309341	NA	1	-0.0509178	NA	1	-0.0530455	NA	1	0.117107	NA	1	0.11654	NA	1	-0.273044	NA	1	0.0715708	NA	1	-0.139325	NA	1	0.21294	NA	1	TRUE	1.08804	0.276616	0.468419	0.795493	0.712871	0.13042	0.805053
PBANKA_010440.1099-1111.1952523b28	PBANKA_010440.1099-1111	PBANKA_010440	1102	1099	1111	-0.60888	NA	1	-0.086608	NA	1	-2.78483	NA	1	-2.24882	NA	1	-0.690909	NA	1	-0.606963	NA	1	-2.16673	NA	1	-2.08123	NA	1	-0.649895	NA	1	-0.346786	NA	1	-2.47578	NA	1	-2.16502	NA	1	TRUE	-0.669654	0.503102	0.807784	0.0505292	0.109935	0.0764766	0.0300444
PBANKA_010480.162-178.bddcb152ba	PBANKA_010480.162-178	PBANKA_010480	175	162	178	-0.455739	NA	1	0.195437	NA	1	-1.06135	NA	1	-0.39643	NA	1	0.281707	NA	1	-0.0382749	NA	1	0.0236096	NA	1	-0.294813	NA	1	-0.0870157	NA	1	0.0785808	NA	1	-0.518868	NA	1	-0.345621	NA	1	TRUE	0.267746	0.788904	0.471151	0.843974	0.689655	0.155685	0.340731
PBANKA_010480.396-414.973ba4714b	PBANKA_010480.396-414	PBANKA_010480	401	396	414	-0.603348	NA	1	-0.00798796	NA	1	-0.426436	NA	1	0.182664	NA	1	0.284491	NA	1	0.213186	NA	1	-0.0457965	NA	1	-0.115541	NA	1	-0.159428	NA	1	0.102599	NA	1	-0.236116	NA	1	0.0335611	NA	1	TRUE	0.764095	0.444839	0.977125	0.453397	0.604985	0.0778423	0.337316
PBANKA_010480.589-603.e895366a19	PBANKA_010480.589-603	PBANKA_010480	591	589	603	0.0980551	0.0367561	2	0.171813	0.268539	2	-0.550097	0.419242	2	-0.462599	0.187459	2	0.179621	0.0139427	2	-0.141122	0.0424883	2	-0.387512	0.217959	2	-0.706695	0.189413	2	0.138838	0.0253494	2	0.0153459	0.155514	2	-0.468804	0.3186	2	-0.584647	0.188436	2	TRUE	-0.59544	0.55157	0.51212	0.515534	0.924548	0.68351	0.523728
PBANKA_010480.639-657.0c414afc95	PBANKA_010480.639-657	PBANKA_010480	648	639	657	-0.0229811	NA	1	0.0747632	NA	1	0.199137	NA	1	0.310621	NA	1	0.0684322	NA	1	0.00510543	NA	1	0.190137	NA	1	0.12837	NA	1	0.0227256	NA	1	0.0399343	NA	1	0.194637	NA	1	0.219495	NA	1	TRUE	0.303479	0.761535	0.743598	0.984636	0.826903	0.974394	0.803687
PBANKA_010480.767-779.8db658e539	PBANKA_010480.767-779	PBANKA_010480	775	767	779	0.295339	NA	1	0.0675772	NA	1	0.040259	NA	1	-0.173763	NA	1	0.0668867	NA	1	0.0733623	NA	1	0.266571	NA	1	0.274606	NA	1	0.181113	NA	1	0.0704698	NA	1	0.153415	NA	1	0.0504215	NA	1	TRUE	-0.122345	0.90263	0.761352	0.791396	0.717651	0.312735	0.811198
PBANKA_010530.1479-1494.245f2fc08b	PBANKA_010530.1479-1494	PBANKA_010530	1488	1479	1494	-0.375931	NA	1	-0.14681	NA	1	0.114494	NA	1	0.357356	NA	1	0.101565	NA	1	-0.055639	NA	1	0.148221	NA	1	-0.0074237	NA	1	-0.137183	NA	1	-0.101224	NA	1	0.131358	NA	1	0.174966	NA	1	TRUE	0.317665	0.750749	0.654148	0.787982	0.61113	0.22943	0.718334
PBANKA_010530.179-191.bfeddd8fc5	PBANKA_010530.179-191	PBANKA_010530	186	179	191	0.766201	NA	1	0.0234927	NA	1	0.560423	NA	1	-0.168546	NA	1	-0.377908	NA	1	-0.267158	NA	1	-0.1884	NA	1	-0.0760901	NA	1	0.194146	NA	1	-0.121833	NA	1	0.186011	NA	1	-0.122318	NA	1	TRUE	-0.737489	0.460852	0.886309	0.285422	0.531239	0.0600888	0.17139
PBANKA_010530.179-198.bfeddd8fc5	PBANKA_010530.179-198	PBANKA_010530	186	179	198	0.138649	NA	1	0.207021	NA	1	-0.623558	NA	1	-0.541446	NA	1	0.140909	NA	1	-0.0497777	NA	1	-0.167018	NA	1	-0.356145	NA	1	0.139779	NA	1	0.0786216	NA	1	-0.395288	NA	1	-0.448795	NA	1	TRUE	-0.350603	0.725898	0.447934	0.806419	0.689655	0.581769	0.613861
PBANKA_010530.693-707.274ef8124d	PBANKA_010530.693-707	PBANKA_010530	696	693	707	0.0377451	NA	1	0.285696	NA	1	0.205755	NA	1	0.467446	NA	1	0.306854	NA	1	-0.124681	NA	1	0.297774	NA	1	-0.132201	NA	1	0.172299	NA	1	0.0805078	NA	1	0.251764	NA	1	0.167623	NA	1	TRUE	0.00467161	0.996273	0.325708	0.562649	0.679413	0.850119	0.299078
PBANKA_010530.694-707.274ef8124d	PBANKA_010530.694-707	PBANKA_010530	696	694	707	0.155944	NA	1	-0.0671832	NA	1	-0.0622983	NA	1	-0.271686	NA	1	0.0571577	NA	1	-0.269484	NA	1	-0.21845	NA	1	-0.543531	NA	1	0.106551	NA	1	-0.168333	NA	1	-0.140374	NA	1	-0.407609	NA	1	TRUE	-0.83703	0.402607	0.861045	0.282008	0.393308	0.542847	0.84534
PBANKA_010530.835-848.dac5ad766e	PBANKA_010530.835-848	PBANKA_010530	845	835	848	0.20651	NA	1	0.061128	NA	1	0.287312	NA	1	0.15567	NA	1	0.300523	NA	1	0.298157	NA	1	-0.0860759	NA	1	-0.0868822	NA	1	0.253517	NA	1	0.179642	NA	1	0.100618	NA	1	0.0343938	NA	1	TRUE	-0.0448864	0.964199	0.780471	0.3141	0.377603	0.4493	0.310686
PBANKA_010530.911-923.bbad383861	PBANKA_010530.911-923	PBANKA_010530	915	911	923	0.142027	NA	1	-0.216188	NA	1	0.142233	NA	1	-0.202242	NA	1	0.00267069	NA	1	-0.0292899	NA	1	0.258207	NA	1	0.227806	NA	1	0.0723486	NA	1	-0.122739	NA	1	0.20022	NA	1	0.012782	NA	1	TRUE	-0.352066	0.7248	0.502561	0.863776	0.527142	0.576989	0.977808
PBANKA_010720.142-151.39823990fd	PBANKA_010720.142-151	PBANKA_010720	144	142	151	1.52991	NA	1	0.134515	NA	1	-1.22662	NA	1	-2.60828	NA	1	1.51828	NA	1	-0.0848268	NA	1	-1.27502	NA	1	-2.87656	NA	1	1.5241	NA	1	0.0248439	NA	1	-1.25082	NA	1	-2.74242	NA	1	TRUE	-5.42974	5.8489e-08	0.587914	0.682144	0.884944	0.00614544	0.00273131
PBANKA_010720.98-113.794c09636a	PBANKA_010720.98-113	PBANKA_010720	103	98	113	1.18836	NA	1	-0.313724	NA	1	-0.998928	NA	1	-2.48727	NA	1	0.0418677	NA	1	-0.0868528	NA	1	-0.288055	NA	1	-0.415216	NA	1	0.615114	NA	1	-0.200288	NA	1	-0.643491	NA	1	-1.45124	NA	1	TRUE	-2.86847	0.00413804	0.31888	0.676681	0.320246	0.0170707	0.897917
PBANKA_010760.3403-3418.995399e2c3	PBANKA_010760.3403-3418	PBANKA_010760	3409	3403	3418	-0.602011	NA	1	-0.00190517	NA	1	-0.196124	NA	1	0.417721	NA	1	-0.288675	NA	1	-0.188185	NA	1	0.040245	NA	1	0.142295	NA	1	-0.445343	NA	1	-0.0950449	NA	1	-0.0779397	NA	1	0.280008	NA	1	TRUE	1.14844	0.25083	0.958689	0.425401	0.632981	0.0778423	0.255377
PBANKA_010760.4225-4247.c6ef4f42f3	PBANKA_010760.4225-4247	PBANKA_010760	4241	4225	4247	-0.0332136	NA	1	-0.475347	NA	1	0.348503	NA	1	-0.0798903	NA	1	0.553776	NA	1	0.0448714	NA	1	0.367391	NA	1	-0.139954	NA	1	0.260281	NA	1	-0.215238	NA	1	0.357947	NA	1	-0.109922	NA	1	TRUE	-1.11351	0.265532	0.148173	0.886992	0.289519	0.950495	0.108569
PBANKA_010760.4529-4543.756320fd01	PBANKA_010760.4529-4543	PBANKA_010760	4538	4529	4543	0.223739	NA	1	0.000791673	NA	1	0.252704	NA	1	0.0434972	NA	1	0.160306	NA	1	-0.0397004	NA	1	0.0178463	NA	1	-0.1806	NA	1	0.192022	NA	1	-0.0194544	NA	1	0.135275	NA	1	-0.0685515	NA	1	TRUE	-0.448177	0.654041	0.949812	0.839877	0.923182	0.415842	0.564015
PBANKA_010820.368-381.d74d94518b	PBANKA_010820.368-381	PBANKA_010820	374	368	381	-0.121835	NA	1	0.141133	NA	1	-0.614621	NA	1	-0.337913	NA	1	0.0127458	NA	1	0.12115	NA	1	-0.0192651	NA	1	0.0906986	NA	1	-0.0545445	NA	1	0.131141	NA	1	-0.316943	NA	1	-0.123607	NA	1	TRUE	0.470691	0.637877	0.578354	0.659611	0.51212	0.718334	0.987368
PBANKA_010820.913-925.a46bf5b550	PBANKA_010820.913-925	PBANKA_010820	923	913	925	0.0172995	NA	1	-0.191711	NA	1	-0.0118782	NA	1	-0.207149	NA	1	0.0272646	NA	1	0.159857	NA	1	-0.00261782	NA	1	0.131534	NA	1	0.0222821	NA	1	-0.0159269	NA	1	-0.007248	NA	1	-0.0378071	NA	1	TRUE	-0.00919117	0.992667	0.55787	0.564698	0.936839	0.905428	0.94435
PBANKA_010820.947-958.f42df805b3	PBANKA_010820.947-958	PBANKA_010820	948	947	958	0.419306	NA	1	0.280966	NA	1	-0.871877	NA	1	-0.996477	NA	1	0.686277	NA	1	-0.279753	NA	1	0.197881	NA	1	-0.766589	NA	1	0.552792	NA	1	0.000606714	NA	1	-0.336998	NA	1	-0.881533	NA	1	TRUE	-1.83572	0.0664454	0.330488	0.266985	0.981905	0.185046	0.0607716
PBANKA_010870.386-397.31b69c026d	PBANKA_010870.386-397	PBANKA_010870	390	386	397	-0.178058	NA	1	0.22174	NA	1	-0.269916	NA	1	0.143622	NA	1	-0.255893	NA	1	0.154524	NA	1	-0.373462	NA	1	0.038515	NA	1	-0.216976	NA	1	0.188132	NA	1	-0.321689	NA	1	0.0910686	NA	1	TRUE	1.14906	0.250574	0.421304	0.573575	0.357118	0.586548	0.301809
PBANKA_010870.423-438.bb24d7dd3e	PBANKA_010870.423-438	PBANKA_010870	427	423	438	0.046835	NA	1	-0.135459	NA	1	-0.196384	NA	1	-0.364938	NA	1	-0.172273	NA	1	0.0826453	NA	1	0.159058	NA	1	0.415537	NA	1	-0.0627191	NA	1	-0.0264068	NA	1	-0.0186628	NA	1	0.0252993	NA	1	TRUE	0.21433	0.830296	0.681461	0.772277	0.8986	0.821441	0.458177
PBANKA_010870.499-521.de0103bc8b	PBANKA_010870.499-521	PBANKA_010870	Ambig	499	521	-0.360387	NA	1	0.195159	NA	1	-0.0463453	NA	1	0.522941	NA	1	-0.19947	NA	1	-0.472916	NA	1	0.196177	NA	1	-0.0757083	NA	1	-0.279929	NA	1	-0.138878	NA	1	0.074916	NA	1	0.223616	NA	1	TRUE	0.604811	0.545326	0.471833	0.0983271	0.472516	0.242404	0.402185
PBANKA_010880.28-37.f8652d31ec	PBANKA_010880.28-37	PBANKA_010880	29	28	37	-0.0746743	NA	1	-0.165557	NA	1	-0.575708	NA	1	-0.652851	NA	1	-0.121734	NA	1	-0.275077	NA	1	-0.591407	NA	1	-0.74319	NA	1	-0.0982042	NA	1	-0.220317	NA	1	-0.583557	NA	1	-0.69802	NA	1	TRUE	-0.671089	0.502188	0.615227	0.273131	0.279959	0.835097	0.569478
PBANKA_010880.28-37.77d2056f84	PBANKA_010880.28-37	PBANKA_010880	Ambig	28	37	-0.0123063	NA	1	0.0847369	NA	1	-0.366581	NA	1	-0.255798	NA	1	-0.0383283	NA	1	-0.217182	NA	1	-0.25619	NA	1	-0.433483	NA	1	-0.0253173	NA	1	-0.0662224	NA	1	-0.311385	NA	1	-0.34464	NA	1	TRUE	-0.229278	0.81866	0.7197	0.365995	0.744964	0.990782	0.843291
PBANKA_010880.29-37.ef91db6d4d	PBANKA_010880.29-37	PBANKA_010880	33	29	37	-0.0716214	NA	1	-0.147979	NA	1	-0.676908	NA	1	-0.739525	NA	1	-0.00384183	NA	1	-0.241471	NA	1	-0.547793	NA	1	-0.783862	NA	1	-0.0377316	NA	1	-0.194725	NA	1	-0.61235	NA	1	-0.761694	NA	1	TRUE	-0.799522	0.424017	0.652783	0.329123	0.330488	0.846023	0.954592
PBANKA_010920.1-21.3c731d95c3	PBANKA_010920.1-21	PBANKA_010920	5	1	21	0.0622447	NA	1	-0.16386	NA	1	-0.054475	NA	1	-0.26684	NA	1	-0.0585571	NA	1	0.00947414	NA	1	0.40651	NA	1	0.476102	NA	1	0.00184381	NA	1	-0.0771929	NA	1	0.176018	NA	1	0.104631	NA	1	TRUE	-0.00843714	0.993268	0.618641	0.999659	0.699898	0.77774	0.771594
PBANKA_010920.1024-1050.7c8583fadc	PBANKA_010920.1024-1050	PBANKA_010920	1040	1024	1050	-0.221281	NA	1	0.214251	NA	1	-0.252015	NA	1	0.197257	NA	1	-0.42516	NA	1	0.199114	NA	1	0.0987597	NA	1	0.724593	NA	1	-0.32322	NA	1	0.206683	NA	1	-0.0766277	NA	1	0.460925	NA	1	TRUE	1.70748	0.0877811	0.434278	0.480027	0.329123	0.494367	0.13042
PBANKA_010970.172-186.362174cce3	PBANKA_010970.172-186	PBANKA_010970	181	172	186	0.385077	0.0500854	2	-0.0154568	0.145688	2	0.063552	0.0598341	2	-0.323242	0.135939	2	-0.0245054	0.0174574	2	0.174087	0.424145	2	-0.0408231	0.286204	2	0.159329	0.155399	2	0.180286	0.0337714	2	0.0793149	0.284917	2	0.0113645	0.173019	2	-0.0819565	0.145669	2	TRUE	-0.191177	0.848393	0.996927	0.534653	0.686241	0.21509	0.891772
PBANKA_010970.417-433.a8d4b612d4	PBANKA_010970.417-433	PBANKA_010970	423	417	433	0.0979391	NA	1	-0.0761936	NA	1	0.122256	NA	1	-0.0381371	NA	1	-0.0572315	NA	1	0.183609	NA	1	-0.0885609	NA	1	0.15384	NA	1	0.0203538	NA	1	0.0537079	NA	1	0.0168475	NA	1	0.0578514	NA	1	TRUE	0.22986	0.818207	0.831683	0.516217	0.775009	0.684193	0.781837
PBANKA_011180.949-967.88b5e1dcb9	PBANKA_011180.949-967	PBANKA_011180	959	949	967	-0.0781656	0.241924	2	0.265142	0.0240779	2	-0.17829	0.134033	2	0.178757	0.131969	2	-0.402105	0.382512	2	0.497948	0.0433395	2	-0.311382	0.0719706	2	0.590231	0.267202	2	-0.240135	0.0702939	2	0.381545	0.0337087	2	-0.244836	0.0310311	2	0.384494	0.0676163	2	TRUE	1.87562	0.0607522	0.353022	0.144076	0.136565	0.827586	0.150222
PBANKA_011220.Ambig-Ambig.908a3ccd86	PBANKA_011220.Ambig-Ambig	PBANKA_011220	Ambig	Ambig	Ambig	0.0831541	NA	1	-0.0212897	NA	1	-0.658563	NA	1	-0.749267	NA	1	-0.0280831	NA	1	0.422672	NA	1	-0.813021	NA	1	-0.360706	NA	1	0.0275355	NA	1	0.200691	NA	1	-0.735792	NA	1	-0.554987	NA	1	TRUE	0.140231	0.888482	0.980539	0.190509	0.338682	0.722431	0.867873
PBANKA_011220.1588-1609.b79f449380	PBANKA_011220.1588-1609	PBANKA_011220	1597	1588	1609	0.0662499	NA	1	0.117325	NA	1	-0.403184	NA	1	-0.33837	NA	1	0.122639	NA	1	0.105402	NA	1	-0.39909	NA	1	-0.414767	NA	1	0.0944446	NA	1	0.111363	NA	1	-0.401137	NA	1	-0.376568	NA	1	TRUE	-0.112148	0.91071	0.634346	0.706043	0.576989	0.766132	0.654831
PBANKA_011240.178-193.758336d503	PBANKA_011240.178-193	PBANKA_011240	186	178	193	-0.146208	NA	1	0.0934673	NA	1	-0.0761373	NA	1	0.177278	NA	1	0.0358823	NA	1	0.200087	NA	1	-0.115321	NA	1	0.0504438	NA	1	-0.055163	NA	1	0.146777	NA	1	-0.0957293	NA	1	0.113861	NA	1	TRUE	0.675157	0.4996	0.694435	0.477296	0.463639	0.656197	0.916354
PBANKA_020150.206-228.2cf969d0a6	PBANKA_020150.206-228	PBANKA_020150	217	206	228	-0.315961	NA	1	-0.0260577	NA	1	-0.341104	NA	1	-0.0374611	NA	1	0.249359	NA	1	0.29855	NA	1	-0.564081	NA	1	-0.513331	NA	1	-0.033301	NA	1	0.136246	NA	1	-0.452593	NA	1	-0.275396	NA	1	TRUE	0.326147	0.744324	0.969614	0.313418	0.490953	0.312735	0.3817
PBANKA_020160.132-151.a55d2b960b	PBANKA_020160.132-151	PBANKA_020160	146	132	151	-0.118061	NA	1	0.244163	NA	1	-0.347737	NA	1	0.0282265	NA	1	0.0788263	NA	1	-0.231834	NA	1	-0.200106	NA	1	-0.509207	NA	1	-0.0196172	NA	1	0.00616422	NA	1	-0.273921	NA	1	-0.24049	NA	1	TRUE	0.00394046	0.996856	0.384432	0.343462	0.96142	0.724479	0.779788
PBANKA_020250.168-183.df879084ec	PBANKA_020250.168-183	PBANKA_020250	Ambig	168	183	0.274535	NA	1	0.20821	NA	1	0.253427	NA	1	0.200842	NA	1	0.507148	NA	1	-0.390386	NA	1	-0.0155072	NA	1	-0.911481	NA	1	0.390841	NA	1	-0.0910884	NA	1	0.11896	NA	1	-0.35532	NA	1	TRUE	-1.29975	0.193734	0.445886	0.158416	0.643906	0.338682	0.138614
PBANKA_020250.791-799.8babac91ed	PBANKA_020250.791-799	PBANKA_020250	791	791	799	0.00859189	NA	1	0.148297	NA	1	-0.460314	NA	1	-0.306869	NA	1	0.214325	NA	1	-0.374175	NA	1	-0.0124409	NA	1	-0.599381	NA	1	0.111458	NA	1	-0.112939	NA	1	-0.236377	NA	1	-0.453125	NA	1	TRUE	-0.747038	0.455068	0.563332	0.172755	0.554455	0.927962	0.448617
PBANKA_020270.37-48.40a3412f7f	PBANKA_020270.37-48	PBANKA_020270	38/42	37	48	1.55227	NA	1	-0.528906	NA	1	-0.6833	NA	1	-2.75073	NA	1	1.2713	NA	1	-0.108565	NA	1	-1.01284	NA	1	-2.39115	NA	1	1.41179	NA	1	-0.318736	NA	1	-0.848069	NA	1	-2.57094	NA	1	TRUE	-5.86859	4.61285e-09	0.109935	0.609764	0.1352	0.00614544	0.0116081
PBANKA_020270.377-395.72cff57860	PBANKA_020270.377-395	PBANKA_020270	380	377	395	1.06664	NA	1	-0.468963	NA	1	-1.04869	NA	1	-2.57055	NA	1	0.913555	NA	1	-0.332837	NA	1	-0.90743	NA	1	-2.15226	NA	1	0.990095	NA	1	-0.4009	NA	1	-0.978059	NA	1	-2.3614	NA	1	TRUE	-4.89827	9.90376e-07	0.150222	0.210994	0.0778423	0.0225333	0.0225333
PBANKA_020270.396-406.c6054b041a	PBANKA_020270.396-406	PBANKA_020270	402	396	406	0.51498	NA	1	0.0603892	NA	1	0.0537529	NA	1	-0.387098	NA	1	0.402656	NA	1	0.154139	NA	1	0.185659	NA	1	-0.061299	NA	1	0.458818	NA	1	0.107264	NA	1	0.119706	NA	1	-0.224199	NA	1	TRUE	-0.894156	0.371272	0.783202	0.57494	0.58928	0.129737	0.202117
PBANKA_020270.424-433.d4bfd4ae69	PBANKA_020270.424-433	PBANKA_020270	431	424	433	-0.003501	NA	1	-0.143115	NA	1	0.308329	NA	1	0.182455	NA	1	0.0913179	NA	1	0.0126391	NA	1	0.241664	NA	1	0.164545	NA	1	0.0439085	NA	1	-0.0652379	NA	1	0.274997	NA	1	0.1735	NA	1	TRUE	-0.0330639	0.973625	0.665073	0.987368	0.749744	0.964834	0.749744
PBANKA_020270.487-503.a105090037	PBANKA_020270.487-503	PBANKA_020270	499	487	503	0.13451	NA	1	-0.0841843	NA	1	-0.2892	NA	1	-0.494155	NA	1	0.153485	NA	1	0.0508625	NA	1	-0.183928	NA	1	-0.28499	NA	1	0.143997	NA	1	-0.0166609	NA	1	-0.236564	NA	1	-0.389573	NA	1	TRUE	-0.549169	0.582909	0.815295	0.86719	0.93479	0.587914	0.576989
PBANKA_020270.510-523.64ef302995	PBANKA_020270.510-523	PBANKA_020270	512	510	523	0.242643	NA	1	-0.274127	NA	1	0.290983	NA	1	-0.212047	NA	1	-0.0814534	NA	1	0.167932	NA	1	-0.00730746	NA	1	0.243638	NA	1	0.080595	NA	1	-0.0530974	NA	1	0.141838	NA	1	0.0157952	NA	1	TRUE	-0.201997	0.839926	0.379652	0.548993	0.790714	0.388529	0.697849
PBANKA_020270.599-608.8ed57ffdb3	PBANKA_020270.599-608	PBANKA_020270	601	599	608	1.65829	NA	1	-0.0908714	NA	1	-0.626234	NA	1	-2.36165	NA	1	1.78466	NA	1	-0.184448	NA	1	-0.72972	NA	1	-2.69727	NA	1	1.72147	NA	1	-0.13766	NA	1	-0.677977	NA	1	-2.52946	NA	1	TRUE	-6.15125	8.14673e-10	0.789348	0.433595	0.478662	0.00341413	0.00136565
PBANKA_020270.622-631.505da7a900	PBANKA_020270.622-631	PBANKA_020270	627	622	631	-0.0882351	NA	1	-0.730321	NA	1	0.450321	NA	1	-0.178026	NA	1	-0.185351	NA	1	-0.404634	NA	1	-0.0453555	NA	1	-0.263078	NA	1	-0.136793	NA	1	-0.567477	NA	1	0.202483	NA	1	-0.220552	NA	1	TRUE	-1.08239	0.279121	0.0491635	0.147491	0.0252646	0.803004	0.430864
PBANKA_020270.648-666.73ed681013	PBANKA_020270.648-666	PBANKA_020270	650	648	666	-0.23754	NA	1	0.196052	NA	1	0.553756	NA	1	1.00109	NA	1	-0.0664354	NA	1	0.114896	NA	1	0.417599	NA	1	0.60049	NA	1	-0.151988	NA	1	0.155474	NA	1	0.485677	NA	1	0.800789	NA	1	TRUE	1.40805	0.159165	0.469102	0.680096	0.439741	0.462957	0.74633
PBANKA_020270.9-21.b70e2e3c01	PBANKA_020270.9-21	PBANKA_020270	11	9	21	0.87867	0.0928879	2	-0.0249039	0.164235	2	-1.34509	0.522307	2	-2.23492	0.265184	2	1.07311	0.0629798	2	-0.232329	0.252511	2	-1.54125	0.39805	2	-2.84513	0.587581	2	0.97589	0.0779339	2	-0.128617	0.0441377	2	-1.44317	0.460179	2	-2.54003	0.426382	2	TRUE	-4.33182	1.50116e-05	0.973028	0.342779	0.505292	0.0423353	0.0129737
PBANKA_020300.182-193.bbd82e7c77	PBANKA_020300.182-193	PBANKA_020300	188	182	193	-0.0985409	NA	1	-0.0153374	NA	1	0.0154605	NA	1	0.112404	NA	1	-0.072214	NA	1	-0.39989	NA	1	0.356438	NA	1	0.0303212	NA	1	-0.0853775	NA	1	-0.207614	NA	1	0.185949	NA	1	0.0713624	NA	1	TRUE	-0.135709	0.892056	0.996927	0.15227	0.305906	0.769546	0.729942
PBANKA_020310.250-258.003694a458	PBANKA_020310.250-258	PBANKA_020310	252	250	258	0.147546	NA	1	0.480298	NA	1	-0.124585	NA	1	0.221907	NA	1	0.218863	NA	1	0.485971	NA	1	0.0215839	NA	1	0.290251	NA	1	0.183205	NA	1	0.483134	NA	1	-0.0515005	NA	1	0.256079	NA	1	TRUE	1.01036	0.312362	0.146808	0.149539	0.0785251	0.563332	0.439058
PBANKA_020310.285-294.b89f5b8f06	PBANKA_020310.285-294	PBANKA_020310	290	285	294	0.463994	NA	1	0.07097	NA	1	0.111584	NA	1	-0.267701	NA	1	0.205522	NA	1	0.381818	NA	1	0.0861636	NA	1	0.264019	NA	1	0.334758	NA	1	0.226394	NA	1	0.0988735	NA	1	-0.00184111	NA	1	TRUE	-0.153231	0.878221	0.753158	0.223967	0.293616	0.156367	0.466371
PBANKA_020310.353-362.bb42200e72	PBANKA_020310.353-362	PBANKA_020310	355	353	362	-0.382913	NA	1	0.446982	NA	1	-1.20582	NA	1	-0.36218	NA	1	0.37869	NA	1	0.404655	NA	1	-0.606598	NA	1	-0.579073	NA	1	-0.00211128	NA	1	0.425819	NA	1	-0.906207	NA	1	-0.470627	NA	1	TRUE	0.813298	0.416077	0.167293	0.200751	0.103107	0.223284	0.225333
PBANKA_020320.71-88.71ad7b17a2	PBANKA_020320.71-88	PBANKA_020320	83	71	88	-0.25097	NA	1	0.671959	NA	1	-0.537045	NA	1	0.399624	NA	1	0.158593	NA	1	0.0488888	NA	1	0.0534021	NA	1	-0.0547417	NA	1	-0.0461889	NA	1	0.360424	NA	1	-0.241821	NA	1	0.172441	NA	1	TRUE	1.20932	0.226583	0.0764766	0.872653	0.151588	0.430181	0.566746
PBANKA_020420.39-64.6e5886073e	PBANKA_020420.39-64	PBANKA_020420	48	39	64	-0.495741	NA	1	0.0884667	NA	1	1.12809	NA	1	1.72604	NA	1	0.583131	NA	1	-0.421801	NA	1	-0.614105	NA	1	-1.61748	NA	1	0.0436952	NA	1	-0.166667	NA	1	0.256995	NA	1	0.0542823	NA	1	TRUE	-0.359997	0.718861	0.71014	0.133151	0.398771	0.13042	0.0942301
PBANKA_020420.44-64.6e5886073e	PBANKA_020420.44-64	PBANKA_020420	48	44	64	0.183434	0.0821525	4	0.0729356	0.0774149	4	0.204128	0.0835297	4	0.107369	0.100384	4	-0.0655764	0.0840149	4	0.0471364	0.0616591	4	0.23301	0.0999157	4	0.347283	0.0692757	4	0.0589287	0.0727242	4	0.060036	0.0670371	4	0.218569	0.0759896	4	0.227326	0.0756541	4	TRUE	0.270126	0.787072	0.749061	0.880164	0.756572	0.488221	0.747013
PBANKA_020480.686-697.5337399520	PBANKA_020480.686-697	PBANKA_020480	689	686	697	-0.293506	NA	1	-0.035307	NA	1	-0.166159	NA	1	0.10578	NA	1	-0.0833559	NA	1	-0.189647	NA	1	0.323933	NA	1	0.219202	NA	1	-0.188431	NA	1	-0.112477	NA	1	0.0788869	NA	1	0.162491	NA	1	TRUE	0.405371	0.685219	0.943667	0.423353	0.557187	0.35029	0.688972
PBANKA_020480.702-719.fa29b2f3ab	PBANKA_020480.702-719	PBANKA_020480	712	702	719	0.00189916	NA	1	0.00147072	NA	1	-0.0995538	NA	1	-0.0862425	NA	1	-0.473436	NA	1	-0.301602	NA	1	0.255381	NA	1	0.428775	NA	1	-0.235769	NA	1	-0.150066	NA	1	0.0779134	NA	1	0.171266	NA	1	TRUE	0.434973	0.663596	0.947764	0.239672	0.44452	0.946398	0.0976442
PBANKA_020500.24-38.c2efbab33a	PBANKA_020500.24-38	PBANKA_020500	30	24	38	-0.181752	NA	1	1.15685	NA	1	-0.784656	NA	1	0.567689	NA	1	-0.536026	NA	1	0.298171	NA	1	-0.475672	NA	1	0.360085	NA	1	-0.358889	NA	1	0.727512	NA	1	-0.630164	NA	1	0.463887	NA	1	TRUE	3.05309	0.00227421	0.0170707	0.3141	0.0245818	0.578354	0.0744281
PBANKA_020500.39-53.27fac41f1f	PBANKA_020500.39-53	PBANKA_020500	44	39	53	0.114232	NA	1	0.340434	NA	1	0.0449682	NA	1	0.28491	NA	1	0.304401	NA	1	0.161513	NA	1	0.191345	NA	1	0.0500168	NA	1	0.209316	NA	1	0.250974	NA	1	0.118156	NA	1	0.167464	NA	1	TRUE	0.326176	0.744302	0.263571	0.560601	0.248549	0.644589	0.302492
PBANKA_020500.67-83.5fb4130d0d	PBANKA_020500.67-83	PBANKA_020500	80	67	83	0.10395	0.0606957	2	-0.0127916	0.00735259	2	0.257636	0.129057	2	0.154634	0.0610092	2	-0.0357716	0.014518	2	0.0377682	0.0157709	2	-0.327289	0.150697	2	-0.252189	0.120409	2	0.0340891	0.0230889	2	0.0124883	0.00420915	2	-0.0348267	0.01082	2	-0.0487777	0.0296997	2	TRUE	0.0231976	0.981493	0.992147	0.910891	0.938204	0.668488	0.850119
PBANKA_020520.1101-1116.f03594ea3f	PBANKA_020520.1101-1116	PBANKA_020520	1111	1101	1116	-0.21833	NA	1	0.0810841	NA	1	-0.00389371	NA	1	0.309261	NA	1	0.23726	NA	1	-0.167717	NA	1	-0.17522	NA	1	-0.578637	NA	1	0.00946479	NA	1	-0.0433164	NA	1	-0.0895567	NA	1	-0.134688	NA	1	TRUE	-0.111747	0.911028	0.727893	0.465005	0.824172	0.496415	0.404234
PBANKA_020520.1126-1136.3d331077bc	PBANKA_020520.1126-1136	PBANKA_020520	1127	1126	1136	0.513473	NA	1	-0.0175135	NA	1	-0.0999995	NA	1	-0.617247	NA	1	-0.56992	NA	1	-0.261888	NA	1	0.053247	NA	1	0.362839	NA	1	-0.0282233	NA	1	-0.139701	NA	1	-0.0233763	NA	1	-0.127204	NA	1	TRUE	-0.247993	0.804147	0.989416	0.292933	0.471833	0.13042	0.0621372
PBANKA_020520.1230-1249.2d15ed9e7f	PBANKA_020520.1230-1249	PBANKA_020520	1233	1230	1249	-0.0116523	NA	1	0.237493	NA	1	0.44987	NA	1	0.712755	NA	1	-0.16974	NA	1	-0.0520393	NA	1	-0.0728953	NA	1	0.0463653	NA	1	-0.0906961	NA	1	0.0927269	NA	1	0.188488	NA	1	0.37956	NA	1	TRUE	0.815524	0.414803	0.393991	0.79959	0.646637	0.987368	0.463639
PBANKA_020520.1231-1249.2d15ed9e7f	PBANKA_020520.1231-1249	PBANKA_020520	1233	1231	1249	0.455691	0.0264187	2	0.233644	0.263075	2	-0.137904	0.219881	2	-0.346212	0.0696126	2	0.00298198	0.0770313	2	0.00199506	0.134478	2	-0.0338174	0.12863	2	-0.0332444	0.0828793	2	0.229336	0.0253063	2	0.117819	0.0642985	2	-0.0858609	0.0456255	2	-0.189728	0.00663334	2	TRUE	-0.291611	0.770593	0.402185	0.97576	0.559918	0.160464	0.979857
PBANKA_020520.1231-1249.b0d65a84f1	PBANKA_020520.1231-1249	PBANKA_020520	1234	1231	1249	-0.00871755	NA	1	0.0580138	NA	1	-0.0359391	NA	1	0.0445319	NA	1	-0.0777486	NA	1	-0.103573	NA	1	0.17553	NA	1	0.151265	NA	1	-0.0432331	NA	1	-0.0227798	NA	1	0.0697955	NA	1	0.0978986	NA	1	TRUE	0.226647	0.820705	0.790714	0.620007	0.911574	0.977808	0.71014
PBANKA_020520.1253-1271.ffc15d25f5	PBANKA_020520.1253-1271	PBANKA_020520	1259	1253	1271	-0.0758862	NA	1	0.00646416	NA	1	0.195465	NA	1	0.291555	NA	1	-0.0266792	NA	1	0.0413638	NA	1	-0.0567609	NA	1	0.0128421	NA	1	-0.0512827	NA	1	0.023914	NA	1	0.0693518	NA	1	0.152198	NA	1	TRUE	0.396379	0.691839	0.932742	0.902697	0.886992	0.831683	0.886992
PBANKA_020520.1662-1674.f6be74f086	PBANKA_020520.1662-1674	PBANKA_020520	1663	1662	1674	0.334777	NA	1	-0.164957	NA	1	-0.304589	NA	1	-0.790584	NA	1	0.219794	NA	1	0.0426983	NA	1	-0.154051	NA	1	-0.329586	NA	1	0.277285	NA	1	-0.0611295	NA	1	-0.22932	NA	1	-0.560085	NA	1	TRUE	-1.09634	0.272969	0.615227	0.895186	0.762035	0.270399	0.437692
PBANKA_020520.1678-1687.7622f64f2f	PBANKA_020520.1678-1687	PBANKA_020520	1684	1678	1687	0.390424	0.246337	2	-0.0885924	0.0476965	2	-0.515318	0.00919125	2	-0.980595	0.207832	2	0.144857	0.575895	2	-0.134711	0.266831	2	-0.434156	0.229276	2	-0.712164	0.613451	2	0.26764	0.411116	2	-0.111652	0.109567	2	-0.474737	0.110042	2	-0.846379	0.410641	2	TRUE	-1.39437	0.163254	0.800956	0.538068	0.560601	0.206214	0.602936
PBANKA_020520.276-299.c0a4d2c5e0	PBANKA_020520.276-299	PBANKA_020520	279	276	299	-0.190638	0.371647	2	0.245575	0.0241889	2	-0.0525072	0.158796	2	0.397446	0.188661	2	0.0702491	0.221117	2	0.130081	0.248525	2	-0.0456049	0.0224586	2	0.0157866	0.0498664	2	-0.0601946	0.0752649	2	0.187828	0.112168	2	-0.049056	0.0681689	2	0.206616	0.119264	2	TRUE	0.850802	0.394911	0.383066	0.635712	0.357801	0.55787	0.797542
PBANKA_020520.404-417.1af4166a13	PBANKA_020520.404-417	PBANKA_020520	410	404	417	0.0379463	0.0122121	2	-0.035172	0.00771834	2	0.243871	0.0395394	2	0.184492	0.0440331	2	-0.0351714	0.0667867	2	0.0246014	0.00359972	2	0.139011	0.064872	2	0.200344	0.00551438	2	0.00138742	0.0394994	2	-0.00528532	0.00205931	2	0.191441	0.0126663	2	0.192418	0.0247737	2	TRUE	0.227073	0.820374	0.943667	0.952544	0.995562	0.849437	0.850802
PBANKA_020520.495-508.7cf9546f29	PBANKA_020520.495-508	PBANKA_020520	501	495	508	-0.224724	NA	1	-0.610614	NA	1	0.147074	NA	1	-0.225077	NA	1	-0.00462084	NA	1	-0.115335	NA	1	0.00166083	NA	1	-0.107494	NA	1	-0.114672	NA	1	-0.362975	NA	1	0.0743674	NA	1	-0.166285	NA	1	TRUE	-0.604962	0.545225	0.0764766	0.596108	0.101058	0.489587	0.953226
PBANKA_020520.905-915.a9e4b8d147	PBANKA_020520.905-915	PBANKA_020520	913	905	915	0.137629	NA	1	-0.399652	NA	1	0.349766	NA	1	-0.173775	NA	1	-0.0588073	NA	1	-0.0482257	NA	1	-0.0148646	NA	1	-0.00272317	NA	1	0.0394108	NA	1	-0.223939	NA	1	0.167451	NA	1	-0.0882491	NA	1	TRUE	-0.586916	0.557281	0.2028	0.810516	0.273131	0.582451	0.769546
PBANKA_020580.2313-2322.0603560f15	PBANKA_020580.2313-2322	PBANKA_020580	2321	2313	2322	0.0759005	NA	1	-0.0507152	NA	1	-0.127486	NA	1	-0.240362	NA	1	-0.0213223	NA	1	0.025717	NA	1	-0.0666117	NA	1	-0.0180125	NA	1	0.0272891	NA	1	-0.0124991	NA	1	-0.0970487	NA	1	-0.129187	NA	1	TRUE	-0.0766048	0.93894	0.904063	0.949812	0.962786	0.740867	0.897917
PBANKA_020590.825-837.e3e8fa2484	PBANKA_020590.825-837	PBANKA_020590	Ambig	825	837	-0.101555	NA	1	0.0483917	NA	1	-0.0273608	NA	1	0.136326	NA	1	0.0963406	NA	1	-0.295386	NA	1	0.0315691	NA	1	-0.358597	NA	1	-0.00260731	NA	1	-0.123497	NA	1	0.00210418	NA	1	-0.111136	NA	1	TRUE	-0.259493	0.795263	0.815978	0.248549	0.525777	0.758621	0.731308
PBANKA_020650.14-24.069335a95d	PBANKA_020650.14-24	PBANKA_020650	20	14	24	0.00898417	NA	1	0.408195	NA	1	-0.239355	NA	1	0.173596	NA	1	-0.154397	NA	1	-0.622565	NA	1	0.229616	NA	1	-0.236992	NA	1	-0.0727064	NA	1	-0.107185	NA	1	-0.00486946	NA	1	-0.0316983	NA	1	TRUE	0.00405103	0.996768	0.192557	0.0450666	0.583817	0.927962	0.493001
PBANKA_020700.431-451.4e874abdd9	PBANKA_020700.431-451	PBANKA_020700	440	431	451	0.233962	NA	1	0.0462457	NA	1	0.0147162	NA	1	-0.15926	NA	1	0.511267	NA	1	0.320442	NA	1	-0.126774	NA	1	-0.316039	NA	1	0.372614	NA	1	0.183344	NA	1	-0.0560287	NA	1	-0.237649	NA	1	TRUE	-0.51236	0.608416	0.823489	0.286787	0.372141	0.401502	0.1352
PBANKA_020700.452-460.5da9e2c800	PBANKA_020700.452-460	PBANKA_020700	459	452	460	0.115282	NA	1	-0.0847381	NA	1	-0.859577	NA	1	-1.04586	NA	1	-0.0651784	NA	1	-0.0469665	NA	1	-0.765604	NA	1	-0.745832	NA	1	0.0250517	NA	1	-0.0658523	NA	1	-0.81259	NA	1	-0.895844	NA	1	TRUE	-0.733722	0.463145	0.814612	0.815978	0.74633	0.639809	0.747695
PBANKA_020700.452-463.85bb7e77d5	PBANKA_020700.452-463	PBANKA_020700	462	452	463	-1.05714	NA	1	1.07561	NA	1	0.219415	NA	1	2.3659	NA	1	0.58201	NA	1	-0.141726	NA	1	-1.00356	NA	1	-1.72573	NA	1	-0.237566	NA	1	0.466941	NA	1	-0.392071	NA	1	0.320086	NA	1	TRUE	2.03063	0.0423333	0.0218505	0.514169	0.0846705	0.0102424	0.0942301
PBANKA_020700.545-559.d059a82a1c	PBANKA_020700.545-559	PBANKA_020700	547	545	559	0.417494	NA	1	0.0150702	NA	1	-0.292436	NA	1	-0.68112	NA	1	0.471369	NA	1	-0.150685	NA	1	-0.0294491	NA	1	-0.649943	NA	1	0.444431	NA	1	-0.0678075	NA	1	-0.160942	NA	1	-0.665532	NA	1	TRUE	-1.58885	0.112143	0.910208	0.501878	0.73677	0.186412	0.159781
PBANKA_020750.358-368.8222d76ae5	PBANKA_020750.358-368	PBANKA_020750	361	358	368	0.119338	NA	1	-0.335271	NA	1	0.463661	NA	1	0.022792	NA	1	0.411876	NA	1	0.00843636	NA	1	0.40725	NA	1	0.00536947	NA	1	0.265607	NA	1	-0.163417	NA	1	0.435455	NA	1	0.0140807	NA	1	TRUE	-0.915111	0.360167	0.28269	0.995562	0.409696	0.629566	0.195971
PBANKA_020760.1270-1284.0b2dee568e	PBANKA_020760.1270-1284	PBANKA_020760	1281	1270	1284	0.811081	NA	1	0.0662897	NA	1	-0.00875157	NA	1	-0.739803	NA	1	0.275926	NA	1	-0.974862	NA	1	0.0626193	NA	1	-1.18661	NA	1	0.543503	NA	1	-0.454286	NA	1	0.0269338	NA	1	-0.963206	NA	1	TRUE	-2.96792	0.00300917	0.766132	0.00682827	0.0505292	0.0498464	0.348925
PBANKA_020760.1354-1371.15d5d5c93e	PBANKA_020760.1354-1371	PBANKA_020760	1356	1354	1371	0.432112	NA	1	-0.368325	NA	1	0.537384	NA	1	-0.249314	NA	1	0.297525	NA	1	-0.0607748	NA	1	0.0733271	NA	1	-0.283413	NA	1	0.364819	NA	1	-0.21455	NA	1	0.305356	NA	1	-0.266363	NA	1	TRUE	-1.47282	0.140849	0.236258	0.7634	0.290884	0.176852	0.314783
PBANKA_020760.1674-1688.40522abcf5	PBANKA_020760.1674-1688	PBANKA_020760	1682	1674	1688	-0.0342247	NA	1	-0.0237316	NA	1	0.401879	NA	1	0.426112	NA	1	0.415908	NA	1	-0.385305	NA	1	0.411279	NA	1	-0.388374	NA	1	0.190842	NA	1	-0.204518	NA	1	0.406579	NA	1	0.0188691	NA	1	TRUE	-0.830608	0.406226	0.973711	0.163196	0.312735	0.946398	0.195288
PBANKA_020760.38-47.c981da95c3	PBANKA_020760.38-47	PBANKA_020760	43	38	47	-0.0863651	NA	1	-0.0341747	NA	1	0.221238	NA	1	0.287168	NA	1	-0.0783552	NA	1	-0.119553	NA	1	0.195057	NA	1	0.155419	NA	1	-0.0823602	NA	1	-0.0768639	NA	1	0.208147	NA	1	0.221294	NA	1	TRUE	0.276503	0.78217	0.947081	0.576989	0.70058	0.809833	0.707409
PBANKA_020760.891-904.f3253bb33c	PBANKA_020760.891-904	PBANKA_020760	893	891	904	0.139445	NA	1	-0.306514	NA	1	-0.286687	NA	1	-0.718906	NA	1	1.07818	NA	1	0.0243347	NA	1	0.145511	NA	1	-0.906776	NA	1	0.608813	NA	1	-0.141089	NA	1	-0.0705878	NA	1	-0.812841	NA	1	TRUE	-2.26473	0.0235623	0.331171	0.953909	0.464322	0.581086	0.0129737
PBANKA_020760.891-904.855cb0922c	PBANKA_020760.891-904	PBANKA_020760	903	891	904	0.217181	NA	1	-0.0859515	NA	1	0.137352	NA	1	-0.15204	NA	1	0.185763	NA	1	-0.234486	NA	1	0.223341	NA	1	-0.195349	NA	1	0.201472	NA	1	-0.160219	NA	1	0.180347	NA	1	-0.173694	NA	1	TRUE	-0.88344	0.377031	0.810516	0.339365	0.419939	0.430864	0.508706
PBANKA_020880.1869-1877.e92f5f7052	PBANKA_020880.1869-1877	PBANKA_020880	1870	1869	1877	0.0600776	NA	1	0.163723	NA	1	0.00179713	NA	1	0.119182	NA	1	0.124401	NA	1	0.062508	NA	1	0.0456845	NA	1	-0.0146487	NA	1	0.0922394	NA	1	0.113115	NA	1	0.0237408	NA	1	0.0522666	NA	1	TRUE	0.195901	0.844694	0.527825	0.824172	0.571526	0.783202	0.650734
PBANKA_020880.1942-1950.0509427aa9	PBANKA_020880.1942-1950	PBANKA_020880	1946	1942	1950	0.414849	NA	1	-0.193778	NA	1	0.137113	NA	1	-0.457774	NA	1	-0.445897	NA	1	-0.278811	NA	1	0.197374	NA	1	0.36602	NA	1	-0.015524	NA	1	-0.236294	NA	1	0.167244	NA	1	-0.0458768	NA	1	TRUE	-0.454794	0.649272	0.553773	0.268351	0.254012	0.187095	0.116763
PBANKA_020880.2080-2089.4ceddd4c9d	PBANKA_020880.2080-2089	PBANKA_020880	2087	2080	2089	-0.0604499	NA	1	0.206532	NA	1	0.176244	NA	1	0.456965	NA	1	-0.0265757	NA	1	0.10577	NA	1	-0.114862	NA	1	0.0190442	NA	1	-0.0435128	NA	1	0.156151	NA	1	0.0306912	NA	1	0.238005	NA	1	TRUE	0.756097	0.449619	0.4493	0.706043	0.437692	0.878798	0.886992
PBANKA_020880.2399-2408.63dfaf87e1	PBANKA_020880.2399-2408	PBANKA_020880	2401	2399	2408	0.386095	NA	1	0.116951	NA	1	-0.191836	NA	1	-0.44724	NA	1	0.417977	NA	1	0.145065	NA	1	-0.277478	NA	1	-0.548829	NA	1	0.402036	NA	1	0.131008	NA	1	-0.234657	NA	1	-0.498035	NA	1	TRUE	-0.890701	0.373122	0.635712	0.602936	0.512803	0.213042	0.195288
PBANKA_021050.2203-2212.5bf58e263b	PBANKA_021050.2203-2212	PBANKA_021050	2208	2203	2212	-0.0431147	NA	1	-0.241129	NA	1	0.130228	NA	1	-0.0540465	NA	1	-0.101789	NA	1	0.107011	NA	1	-0.0775359	NA	1	0.132824	NA	1	-0.0724517	NA	1	-0.067059	NA	1	0.0263463	NA	1	0.0393887	NA	1	TRUE	0.149622	0.881067	0.453397	0.704677	0.74155	0.919085	0.626152
PBANKA_021060.419-441.fe0796255a	PBANKA_021060.419-441	PBANKA_021060	425	419	441	0.135855	NA	1	-0.0795193	NA	1	0.297522	NA	1	0.0958874	NA	1	0.0608617	NA	1	0.142028	NA	1	-0.000615471	NA	1	0.0821111	NA	1	0.0983584	NA	1	0.0312545	NA	1	0.148453	NA	1	0.0889992	NA	1	TRUE	0.0094402	0.992468	0.822806	0.610447	0.861045	0.5845	0.831683
PBANKA_021060.425-441.d29699768e	PBANKA_021060.425-441	PBANKA_021060	434	425	441	-0.0347958	NA	1	0.386814	NA	1	0.0921014	NA	1	0.527451	NA	1	-0.673318	NA	1	-0.0041591	NA	1	-0.368266	NA	1	0.302452	NA	1	-0.354057	NA	1	0.191327	NA	1	-0.138082	NA	1	0.414952	NA	1	TRUE	1.7128	0.0867978	0.212359	0.954592	0.35507	0.945032	0.0327757
PBANKA_021060.461-479.a0f979d10a	PBANKA_021060.461-479	PBANKA_021060	472	461	479	-0.118814	0.159924	2	-0.130479	0.30223	2	-0.545424	0.358558	2	-0.54335	0.103596	2	-0.332467	0.194725	2	0.24434	0.24877	2	-0.704007	0.356654	2	-0.125641	0.0868409	2	-0.22564	0.177325	2	0.0569303	0.2755	2	-0.624715	0.357606	2	-0.334495	0.0952184	2	TRUE	0.557477	0.577221	0.693752	0.389211	0.766132	0.723797	0.210994
PBANKA_021060.480-496.bcda4e9a7d	PBANKA_021060.480-496	PBANKA_021060	489	480	496	-0.0724796	NA	1	0.141778	NA	1	0.125809	NA	1	0.353806	NA	1	0.0175399	NA	1	-0.195086	NA	1	0.11369	NA	1	-0.0973765	NA	1	-0.0274698	NA	1	-0.0266543	NA	1	0.11975	NA	1	0.128215	NA	1	TRUE	0.200425	0.841155	0.577672	0.41311	0.8986	0.839877	0.97098
PBANKA_021070.300-310.e32374c57a	PBANKA_021070.300-310	PBANKA_021070	304	300	310	0.143359	NA	1	-0.088795	NA	1	-0.000327631	NA	1	-0.218742	NA	1	0.261387	NA	1	-0.046097	NA	1	0.183197	NA	1	-0.122727	NA	1	0.202373	NA	1	-0.067446	NA	1	0.0914348	NA	1	-0.170734	NA	1	TRUE	-0.659921	0.509328	0.800273	0.818027	0.739502	0.572892	0.369409
PBANKA_021150.11-20.6f52d54da3	PBANKA_021150.11-20	PBANKA_021150	16	11	20	-0.26048	NA	1	-0.226148	NA	1	-0.342046	NA	1	-0.293974	NA	1	-0.021529	NA	1	0.148762	NA	1	-0.29374	NA	1	-0.121889	NA	1	-0.141004	NA	1	-0.0386929	NA	1	-0.317893	NA	1	-0.207932	NA	1	TRUE	0.211048	0.832857	0.488904	0.592011	0.843974	0.409013	0.896552
PBANKA_021190.836-847.e484a76d5e	PBANKA_021190.836-847	PBANKA_021190	842	836	847	-0.085413	NA	1	0.189819	NA	1	-0.0117342	NA	1	0.277238	NA	1	-0.0622992	NA	1	0.0328344	NA	1	-0.0297352	NA	1	0.0669584	NA	1	-0.0738561	NA	1	0.111327	NA	1	-0.0207347	NA	1	0.172098	NA	1	TRUE	0.67531	0.499503	0.476613	0.923182	0.576989	0.811881	0.755207
PBANKA_021220.1832-1845.9a1ed2d5e3	PBANKA_021220.1832-1845	PBANKA_021220	1838	1832	1845	0.010727	NA	1	0.311113	NA	1	-0.0497682	NA	1	0.264358	NA	1	-0.459257	NA	1	-0.189232	NA	1	-0.136999	NA	1	0.134586	NA	1	-0.224265	NA	1	0.0609407	NA	1	-0.0933837	NA	1	0.199472	NA	1	TRUE	0.935455	0.349589	0.297713	0.423353	0.753841	0.923865	0.108569
PBANKA_021220.2342-2367.95e7f0c238	PBANKA_021220.2342-2367	PBANKA_021220	2355	2342	2367	-0.206426	NA	1	-0.145764	NA	1	-0.308946	NA	1	-0.234544	NA	1	0.669688	NA	1	0.0938239	NA	1	0.134721	NA	1	-0.439583	NA	1	0.231631	NA	1	-0.0259701	NA	1	-0.0871124	NA	1	-0.337063	NA	1	TRUE	-0.746256	0.45554	0.657562	0.74155	0.900649	0.527825	0.0621372
PBANKA_021320.509-528.bb4c26c598	PBANKA_021320.509-528	PBANKA_021320	512	509	528	0.387943	NA	1	0.549404	NA	1	-0.361655	NA	1	-0.186454	NA	1	-0.0272393	NA	1	0.549726	NA	1	-0.403127	NA	1	0.175398	NA	1	0.180352	NA	1	0.549565	NA	1	-0.382391	NA	1	-0.00552808	NA	1	TRUE	0.995289	0.319633	0.117446	0.109252	0.0546262	0.210994	0.878115
PBANKA_021320.991-1000.ea29176784	PBANKA_021320.991-1000	PBANKA_021320	993	991	1000	0.0654062	NA	1	-0.143953	NA	1	0.134121	NA	1	-0.0614986	NA	1	-0.052363	NA	1	0.275928	NA	1	0.00663589	NA	1	0.336487	NA	1	0.00652159	NA	1	0.0659875	NA	1	0.0703785	NA	1	0.137494	NA	1	TRUE	0.348231	0.727678	0.663025	0.348925	0.734722	0.766815	0.797542
PBANKA_021360.398-412.422de1a48e	PBANKA_021360.398-412	PBANKA_021360	403	398	412	-0.142891	NA	1	-0.0411181	NA	1	-0.601615	NA	1	-0.486102	NA	1	-0.0276718	NA	1	-0.178673	NA	1	-0.308632	NA	1	-0.458074	NA	1	-0.0852814	NA	1	-0.109896	NA	1	-0.455123	NA	1	-0.472088	NA	1	TRUE	-0.278749	0.780446	0.922499	0.445886	0.57016	0.665073	0.874018
PBANKA_021400.2539-2561.39501027d7	PBANKA_021400.2539-2561	PBANKA_021400	Ambig	2539	2561	-0.368422	NA	1	0.0210026	NA	1	0.0210066	NA	1	0.424171	NA	1	0.0284454	NA	1	-0.184691	NA	1	-0.151244	NA	1	-0.36282	NA	1	-0.169988	NA	1	-0.0818443	NA	1	-0.0651185	NA	1	0.0306751	NA	1	TRUE	0.342987	0.73162	0.895186	0.433595	0.679413	0.236258	0.940935
PBANKA_021400.2611-2619.040fbaa9b8	PBANKA_021400.2611-2619	PBANKA_021400	2613	2611	2619	-0.111564	NA	1	-0.456179	NA	1	-0.97903	NA	1	-1.3099	NA	1	-0.337755	NA	1	-0.512011	NA	1	-0.774327	NA	1	-0.947024	NA	1	-0.22466	NA	1	-0.484095	NA	1	-0.876679	NA	1	-1.12846	NA	1	TRUE	-1.30221	0.192892	0.155685	0.0819392	0.0416524	0.73677	0.206897
PBANKA_021400.2750-2768.1299b98a79	PBANKA_021400.2750-2768	PBANKA_021400	2765	2750	2768	0.172586	NA	1	-0.0515484	NA	1	0.416719	NA	1	0.206325	NA	1	-0.335909	NA	1	-0.0688048	NA	1	-0.254082	NA	1	0.0145821	NA	1	-0.0816616	NA	1	-0.0601766	NA	1	0.0813188	NA	1	0.110454	NA	1	TRUE	0.237873	0.811987	0.90338	0.740867	0.7634	0.511437	0.208945
PBANKA_021400.2751-2768.1299b98a79	PBANKA_021400.2751-2768	PBANKA_021400	2765	2751	2768	-0.108764	NA	1	0.544939	NA	1	-0.514151	NA	1	0.153292	NA	1	0.300475	NA	1	0.46567	NA	1	-0.169853	NA	1	-0.0030986	NA	1	0.0958553	NA	1	0.505304	NA	1	-0.342002	NA	1	0.0750969	NA	1	TRUE	1.14841	0.250841	0.118812	0.165244	0.0716968	0.743598	0.310686
PBANKA_021400.4685-4708.44f664c38f	PBANKA_021400.4685-4708	PBANKA_021400	4698	4685	4708	0.49991	NA	1	-0.353586	NA	1	0.61986	NA	1	-0.219895	NA	1	-0.154826	NA	1	0.249699	NA	1	-0.115022	NA	1	0.291063	NA	1	0.172542	NA	1	-0.0519434	NA	1	0.252419	NA	1	0.0355841	NA	1	TRUE	-0.407052	0.683983	0.249232	0.381017	0.794811	0.134517	0.490953
PBANKA_021460.Ambig-Ambig.6bacd8f341	PBANKA_021460.Ambig-Ambig	PBANKA_021460	Ambig	Ambig	Ambig	0.0941128	NA	1	0.269828	NA	1	0.110455	NA	1	0.29991	NA	1	0.130977	NA	1	0.0629979	NA	1	0.185886	NA	1	0.119467	NA	1	0.112545	NA	1	0.166413	NA	1	0.14817	NA	1	0.209688	NA	1	TRUE	0.385001	0.700249	0.346193	0.822806	0.415842	0.692386	0.635029
PBANKA_021460.608-618.3cdf883341	PBANKA_021460.608-618	PBANKA_021460	610	608	618	-0.359193	NA	1	-0.61465	NA	1	-0.233364	NA	1	-0.475082	NA	1	0.147545	NA	1	-0.599594	NA	1	0.405708	NA	1	-0.339871	NA	1	-0.105824	NA	1	-0.607122	NA	1	0.086172	NA	1	-0.407476	NA	1	TRUE	-1.38276	0.166787	0.0744281	0.0532605	0.019802	0.243769	0.593377
PBANKA_021560.170-187.12dc3c9f13	PBANKA_021560.170-187	PBANKA_021560	Ambig	170	187	-0.49876	NA	1	-0.00813584	NA	1	0.0528492	NA	1	0.557213	NA	1	-0.107651	NA	1	0.278873	NA	1	-0.325617	NA	1	0.0624663	NA	1	-0.303205	NA	1	0.135368	NA	1	-0.136384	NA	1	0.30984	NA	1	TRUE	1.38204	0.167008	0.977125	0.346876	0.49505	0.129737	0.611813
PBANKA_030100.905-915.b2f1fd47a3	PBANKA_030100.905-915	PBANKA_030100	910	905	915	-0.0681616	NA	1	-0.0875343	NA	1	-0.0799117	NA	1	-0.0855447	NA	1	-0.0289875	NA	1	-0.039488	NA	1	0.253361	NA	1	0.24442	NA	1	-0.0485745	NA	1	-0.0635112	NA	1	0.0867244	NA	1	0.0794376	NA	1	TRUE	0.128507	0.897752	0.805053	0.841243	0.755889	0.861045	0.863776
PBANKA_030130.1-10.d10188721e	PBANKA_030130.1-10	PBANKA_030130	4	1	10	-0.309853	NA	1	-0.349772	NA	1	0.0582025	NA	1	0.0320229	NA	1	-0.28664	NA	1	-0.000635883	NA	1	-0.275954	NA	1	0.0116104	NA	1	-0.298246	NA	1	-0.175204	NA	1	-0.108876	NA	1	0.0218167	NA	1	TRUE	0.420928	0.673822	0.254012	0.963469	0.374189	0.32366	0.25606
PBANKA_030130.44-64.1df070e1ef	PBANKA_030130.44-64	PBANKA_030130	49	44	64	-0.00126805	NA	1	-0.480423	NA	1	0.159395	NA	1	-0.306019	NA	1	-0.36519	NA	1	-0.407342	NA	1	-0.1511	NA	1	-0.191692	NA	1	-0.183229	NA	1	-0.443882	NA	1	0.00414789	NA	1	-0.248856	NA	1	TRUE	-0.692207	0.488832	0.141345	0.144759	0.0573575	0.958689	0.177535
PBANKA_030130.45-64.1df070e1ef	PBANKA_030130.45-64	PBANKA_030130	49	45	64	-0.462299	0.0560423	2	-0.470765	0.0280766	2	-0.361582	0.115142	2	-0.356309	0.0871762	2	-0.117172	0.208377	2	-0.0911247	0.0397694	2	0.0731206	0.102691	2	0.100727	0.0659166	2	-0.289735	0.0761673	2	-0.280945	0.00584639	2	-0.144231	0.00622547	2	-0.127791	0.0765464	2	TRUE	0.0414399	0.966946	0.149539	0.660976	0.18368	0.153636	0.586548
PBANKA_030130.45-65.bd41adf679	PBANKA_030130.45-65	PBANKA_030130	61	45	65	-0.43464	NA	1	-0.187658	NA	1	0.0879847	NA	1	0.348706	NA	1	-0.127467	NA	1	-0.0644099	NA	1	-0.265246	NA	1	-0.20063	NA	1	-0.281053	NA	1	-0.126034	NA	1	-0.0886307	NA	1	0.0740385	NA	1	TRUE	0.534347	0.59312	0.566064	0.749744	0.513486	0.176169	0.557187
PBANKA_030180.729-746.d2e57ea870	PBANKA_030180.729-746	PBANKA_030180	740	729	746	0.404991	NA	1	1.06672	NA	1	-1.48684	NA	1	-0.81137	NA	1	0.702198	NA	1	0.220062	NA	1	-0.958995	NA	1	-1.43957	NA	1	0.553594	NA	1	0.643389	NA	1	-1.22292	NA	1	-1.12547	NA	1	TRUE	-0.458177	0.64684	0.0225333	0.437692	0.0341413	0.196654	0.0566746
PBANKA_030280.361-375.a66f2d5527	PBANKA_030280.361-375	PBANKA_030280	363	361	375	0.497173	NA	1	0.500519	NA	1	-0.771549	NA	1	-0.754464	NA	1	1.03281	NA	1	0.281037	NA	1	-0.86773	NA	1	-1.61795	NA	1	0.764994	NA	1	0.390778	NA	1	-0.81964	NA	1	-1.18621	NA	1	TRUE	-1.61921	0.10545	0.134517	0.342779	0.129737	0.134517	0.0136565
PBANKA_030330.178-190.ff44122c65	PBANKA_030330.178-190	PBANKA_030330	181	178	190	0.0181903	NA	1	0.0899222	NA	1	0.190977	NA	1	0.276449	NA	1	0.0969354	NA	1	0.162494	NA	1	0.191892	NA	1	0.25901	NA	1	0.0575628	NA	1	0.126208	NA	1	0.191435	NA	1	0.26773	NA	1	TRUE	0.461024	0.644797	0.707409	0.559235	0.529874	0.904063	0.729259
PBANKA_030330.178-191.ff44122c65	PBANKA_030330.178-191	PBANKA_030330	181	178	191	-0.432566	NA	1	0.361946	NA	1	0.251483	NA	1	1.05973	NA	1	0.116336	NA	1	-0.109909	NA	1	-0.159349	NA	1	-0.384034	NA	1	-0.158115	NA	1	0.126018	NA	1	0.0460667	NA	1	0.33785	NA	1	TRUE	1.02922	0.303415	0.238307	0.608399	0.531922	0.177535	0.675999
PBANKA_030370.679-690.b681605314	PBANKA_030370.679-690	PBANKA_030370	686	679	690	0.0555814	NA	1	0.0106663	NA	1	-0.0998419	NA	1	-0.131017	NA	1	-0.100837	NA	1	-0.0480083	NA	1	0.00614017	NA	1	0.0605289	NA	1	-0.0226279	NA	1	-0.018671	NA	1	-0.0468508	NA	1	-0.0352442	NA	1	TRUE	0.094211	0.924944	0.923865	0.811881	0.926596	0.798225	0.629566
PBANKA_030370.739-752.76dd72b461	PBANKA_030370.739-752	PBANKA_030370	748	739	752	0.529003	NA	1	0.0785991	NA	1	-0.0156789	NA	1	-0.452343	NA	1	0.0824812	NA	1	0.0825989	NA	1	-0.383369	NA	1	-0.381692	NA	1	0.305742	NA	1	0.080599	NA	1	-0.199524	NA	1	-0.417017	NA	1	TRUE	-0.723693	0.46928	0.734039	0.772277	0.679413	0.124274	0.77296
PBANKA_030450.875-888.a3aa123b85	PBANKA_030450.875-888	PBANKA_030450	880	875	888	0.298312	NA	1	-0.0877651	NA	1	0.0393138	NA	1	-0.333024	NA	1	-0.347281	NA	1	-0.102479	NA	1	-0.0109799	NA	1	0.235382	NA	1	-0.0244843	NA	1	-0.0951219	NA	1	0.0141669	NA	1	-0.0488209	NA	1	TRUE	-0.0950098	0.92431	0.805053	0.622738	0.632981	0.311369	0.194606
PBANKA_030490.103-118.ade6238d04	PBANKA_030490.103-118	PBANKA_030490	116	103	118	0.017102	NA	1	-0.0215418	NA	1	-0.197857	NA	1	-0.222761	NA	1	-0.181108	NA	1	-0.1864	NA	1	-0.24981	NA	1	-0.253542	NA	1	-0.082003	NA	1	-0.103971	NA	1	-0.223833	NA	1	-0.238152	NA	1	TRUE	-0.109509	0.912803	0.979174	0.428132	0.596108	0.906111	0.441106
PBANKA_030490.70-102.a075973486	PBANKA_030490.70-102	PBANKA_030490	Ambig	70	102	0.442235	NA	1	-0.193667	NA	1	0.568605	NA	1	-0.0535579	NA	1	0.539168	NA	1	0.145461	NA	1	0.0120751	NA	1	-0.380072	NA	1	0.490702	NA	1	-0.0241033	NA	1	0.29034	NA	1	-0.216815	NA	1	TRUE	-1.28263	0.199669	0.554455	0.600888	0.906111	0.17139	0.12086
PBANKA_030490.867-882.8a506bd31b	PBANKA_030490.867-882	PBANKA_030490	875	867	882	0.0347281	NA	1	0.395422	NA	1	-0.747848	NA	1	-0.373414	NA	1	0.185585	NA	1	-0.37027	NA	1	0.0880452	NA	1	-0.46625	NA	1	0.110156	NA	1	0.0125761	NA	1	-0.329902	NA	1	-0.419832	NA	1	TRUE	-0.418217	0.675802	0.203482	0.176169	0.938204	0.858996	0.509389
PBANKA_030500.189-217.5a634de0d3	PBANKA_030500.189-217	PBANKA_030500	200	189	217	-0.396086	NA	1	-0.0410865	NA	1	-0.577238	NA	1	-0.208498	NA	1	0.0166413	NA	1	-0.00528722	NA	1	-0.763422	NA	1	-0.783791	NA	1	-0.189722	NA	1	-0.0231869	NA	1	-0.67033	NA	1	-0.496145	NA	1	TRUE	0.165235	0.868764	0.922499	0.951861	0.910208	0.207579	0.97576
PBANKA_030500.189-217.ad73d23c68	PBANKA_030500.189-217	PBANKA_030500	Ambig	189	217	-0.259693	NA	1	0.492969	NA	1	-1.41815	NA	1	-0.651754	NA	1	-0.477645	NA	1	0.383812	NA	1	-1.15225	NA	1	-0.289235	NA	1	-0.368669	NA	1	0.43839	NA	1	-1.2852	NA	1	-0.470494	NA	1	TRUE	1.72862	0.0839244	0.138614	0.222602	0.0983271	0.410379	0.0969614
PBANKA_030510.1257-1275.f19fc96ce5	PBANKA_030510.1257-1275	PBANKA_030510	1273	1257	1275	-0.109062	NA	1	0.0905457	NA	1	-0.908925	NA	1	-0.695577	NA	1	0.00528994	NA	1	-0.338577	NA	1	-0.758773	NA	1	-1.10108	NA	1	-0.051886	NA	1	-0.124015	NA	1	-0.833849	NA	1	-0.898329	NA	1	TRUE	-0.690198	0.490094	0.706726	0.204848	0.523728	0.742233	0.984636
PBANKA_030510.74-95.4179246ea6	PBANKA_030510.74-95	PBANKA_030510	Ambig	74	95	0.452477	NA	1	0.0120747	NA	1	-0.47301	NA	1	-0.899673	NA	1	0.393974	NA	1	0.233719	NA	1	-0.537732	NA	1	-0.696427	NA	1	0.423226	NA	1	0.122897	NA	1	-0.505371	NA	1	-0.79805	NA	1	TRUE	-1.17034	0.241907	0.919085	0.411745	0.542847	0.163196	0.213042
PBANKA_030510.96-116.f5ba720677	PBANKA_030510.96-116	PBANKA_030510	115	96	116	-0.307607	NA	1	-0.51741	NA	1	-0.267095	NA	1	-0.463159	NA	1	-0.364121	NA	1	-0.402673	NA	1	-0.770154	NA	1	-0.807146	NA	1	-0.335864	NA	1	-0.460042	NA	1	-0.518625	NA	1	-0.635153	NA	1	TRUE	-0.63227	0.527233	0.118812	0.150222	0.0484807	0.327074	0.178901
PBANKA_030510.96-116.319d86bce7	PBANKA_030510.96-116	PBANKA_030510	112	96	116	0.278237	NA	1	-0.290084	NA	1	-0.247288	NA	1	-0.801869	NA	1	-0.315751	NA	1	-0.146602	NA	1	-1.19142	NA	1	-1.02071	NA	1	-0.0187572	NA	1	-0.218343	NA	1	-0.719354	NA	1	-0.91129	NA	1	TRUE	-1.00645	0.314235	0.355753	0.505292	0.28269	0.335951	0.230113
PBANKA_030520.982-1001.0ea4e94c5f	PBANKA_030520.982-1001	PBANKA_030520	998	982	1001	0.339962	NA	1	-0.226677	NA	1	0.284881	NA	1	-0.268018	NA	1	0.222154	NA	1	0.0935795	NA	1	0.217679	NA	1	0.0906644	NA	1	0.281058	NA	1	-0.0665487	NA	1	0.25128	NA	1	-0.0886767	NA	1	TRUE	-0.790318	0.429371	0.487538	0.744964	0.742916	0.266302	0.430864
PBANKA_030680.134-151.57d8f98ad0	PBANKA_030680.134-151	PBANKA_030680	139	134	151	0.323549	0.343775	4	-0.282982	0.164219	4	0.56433	0.429824	4	-0.0284625	0.170737	4	-0.167632	0.0998414	4	-0.169721	0.263222	4	-0.0604049	0.0970594	4	-0.0609344	0.253037	4	0.0779586	0.203442	4	-0.226352	0.19752	4	0.251962	0.258481	4	-0.0446984	0.10323	4	TRUE	-0.655341	0.512272	0.365312	0.463639	0.269034	0.28269	0.465005
PBANKA_030680.42-50.20c37e6b30	PBANKA_030680.42-50	PBANKA_030680	46	42	50	-0.348656	NA	1	-0.387139	NA	1	-0.202342	NA	1	-0.227084	NA	1	-0.410532	NA	1	-0.179603	NA	1	-0.0520326	NA	1	0.180456	NA	1	-0.379594	NA	1	-0.283371	NA	1	-0.127187	NA	1	-0.0233142	NA	1	TRUE	0.324877	0.745285	0.216456	0.443837	0.182315	0.255377	0.142711
PBANKA_030680.51-62.fc4dc72c5e	PBANKA_030680.51-62	PBANKA_030680	52	51	62	0.202618	NA	1	-0.141635	NA	1	-0.0652024	NA	1	-0.395716	NA	1	-0.0748697	NA	1	-0.0731599	NA	1	-0.132205	NA	1	-0.128935	NA	1	0.0638744	NA	1	-0.107398	NA	1	-0.0987036	NA	1	-0.262326	NA	1	TRUE	-0.48616	0.62687	0.668488	0.725845	0.583134	0.459543	0.722431
PBANKA_030710.1525-1541.ff4e3cf17b	PBANKA_030710.1525-1541	PBANKA_030710	1531/Ambig	1525	1541	0.049408	NA	1	-0.121841	NA	1	0.115718	NA	1	-0.0417906	NA	1	0.0111548	NA	1	0.14849	NA	1	0.114928	NA	1	0.253823	NA	1	0.0302814	NA	1	0.0133247	NA	1	0.115323	NA	1	0.106016	NA	1	TRUE	0.142141	0.886973	0.718334	0.592011	0.933424	0.815295	0.996244
PBANKA_030710.1525-1541.eaf586431a	PBANKA_030710.1525-1541	PBANKA_030710	1528/1531	1525	1541	-0.216553	NA	1	-0.0655532	NA	1	-0.064348	NA	1	0.100391	NA	1	-0.0389618	NA	1	0.0976956	NA	1	0.296685	NA	1	0.434903	NA	1	-0.127757	NA	1	0.0160712	NA	1	0.116169	NA	1	0.267647	NA	1	TRUE	0.642163	0.52079	0.864459	0.726528	0.919768	0.502561	0.841926
PBANKA_030710.1525-1541.00a2704bb7	PBANKA_030710.1525-1541	PBANKA_030710	1531	1525	1541	0.197234	NA	1	0.0488965	NA	1	-0.00557903	NA	1	-0.140177	NA	1	-0.219331	NA	1	0.05754	NA	1	0.0614999	NA	1	0.339931	NA	1	-0.0110486	NA	1	0.0532182	NA	1	0.0279605	NA	1	0.0998771	NA	1	TRUE	0.333615	0.738681	0.815295	0.843974	0.775009	0.466371	0.363947
PBANKA_030710.1546-1569.baf98bcf07	PBANKA_030710.1546-1569	PBANKA_030710	1549	1546	1569	0.218725	NA	1	-0.00601729	NA	1	0.356619	NA	1	0.145617	NA	1	-0.367034	NA	1	-0.238729	NA	1	0.470111	NA	1	0.599975	NA	1	-0.0741545	NA	1	-0.122373	NA	1	0.413365	NA	1	0.372796	NA	1	TRUE	0.25253	0.800639	0.971663	0.335951	0.529191	0.42745	0.176169
PBANKA_030710.1970-1982.f75d50a452	PBANKA_030710.1970-1982	PBANKA_030710	1976	1970	1982	0.522751	NA	1	0.265068	NA	1	0.184368	NA	1	-0.059576	NA	1	0.024571	NA	1	0.261432	NA	1	-0.382844	NA	1	-0.144423	NA	1	0.273661	NA	1	0.26325	NA	1	-0.099238	NA	1	-0.102	NA	1	TRUE	0.0131172	0.989535	0.353022	0.369409	0.22943	0.12564	0.952544
PBANKA_030710.2013-2031.19add2040c	PBANKA_030710.2013-2031	PBANKA_030710	Ambig	2013	2031	-0.0689334	NA	1	0.389721	NA	1	-0.501603	NA	1	-0.0292091	NA	1	-0.321516	NA	1	0.321385	NA	1	-0.33045	NA	1	0.314011	NA	1	-0.195225	NA	1	0.355553	NA	1	-0.416027	NA	1	0.142401	NA	1	TRUE	1.53608	0.124567	0.206897	0.285422	0.15227	0.855582	0.21987
PBANKA_030710.2034-2045.91ad892769	PBANKA_030710.2034-2045	PBANKA_030710	2043	2034	2045	0.139246	NA	1	0.11758	NA	1	0.223148	NA	1	0.215222	NA	1	0.0228783	NA	1	0.148559	NA	1	0.108971	NA	1	0.236211	NA	1	0.0810622	NA	1	0.133069	NA	1	0.16606	NA	1	0.225717	NA	1	TRUE	0.391675	0.695311	0.634346	0.592011	0.501878	0.581086	0.957323
PBANKA_030710.654-667.033267a823	PBANKA_030710.654-667	PBANKA_030710	661	654	667	-0.139721	0.118411	2	-0.0414474	0.115077	2	5.92715e-05	0.0612627	2	0.112072	0.29475	2	-0.364708	0.0967353	2	-0.233818	0.261927	2	-0.0460613	0.106032	2	0.0863888	0.0591598	2	-0.252214	0.107573	2	-0.137633	0.0734248	2	-0.023001	0.0836472	2	0.0992307	0.117795	2	TRUE	0.454425	0.649538	0.921816	0.340048	0.478662	0.67395	0.178901
PBANKA_030710.908-919.a32c51c02a	PBANKA_030710.908-919	PBANKA_030710	911	908	919	-0.534873	NA	1	-0.104864	NA	1	-1.90906	NA	1	-1.46532	NA	1	-0.505671	NA	1	-0.0188953	NA	1	-1.94311	NA	1	-1.45477	NA	1	-0.520272	NA	1	-0.0618795	NA	1	-1.92608	NA	1	-1.46004	NA	1	TRUE	0.198022	0.843034	0.749061	0.904746	0.757938	0.105838	0.0846705
PBANKA_030780.262-279.a61a69617c	PBANKA_030780.262-279	PBANKA_030780	273	262	279	-0.803178	NA	1	0.037424	NA	1	0.130884	NA	1	0.985225	NA	1	0.124704	NA	1	0.130133	NA	1	-0.434616	NA	1	-0.427628	NA	1	-0.339237	NA	1	0.0837785	NA	1	-0.151866	NA	1	0.278799	NA	1	TRUE	1.32291	0.185912	0.852168	0.635712	0.671219	0.0341413	0.650051
PBANKA_030780.265-279.a61a69617c	PBANKA_030780.265-279	PBANKA_030780	273	265	279	0.0310246	0.0627361	2	-0.0469484	0.0799837	2	0.286703	0.0430352	2	0.222469	0.185755	2	-0.110357	0.198924	2	-0.0942472	0.134531	2	0.0546881	0.106141	2	0.0723581	0.227315	2	-0.0396663	0.13083	2	-0.0705978	0.107257	2	0.170695	0.0315527	2	0.147414	0.206535	2	TRUE	0.137279	0.890814	0.911574	0.654148	0.727893	0.869239	0.607716
PBANKA_030800.207-219.c420bd066f	PBANKA_030800.207-219	PBANKA_030800	217	207	219	0.338846	NA	1	0.951241	NA	1	-0.201399	NA	1	0.424735	NA	1	0.382835	NA	1	0.381334	NA	1	0.240784	NA	1	0.240843	NA	1	0.360841	NA	1	0.666287	NA	1	0.0196924	NA	1	0.332789	NA	1	TRUE	1.07707	0.281489	0.0334585	0.223967	0.0307272	0.266985	0.222602
PBANKA_030850.79-94.6b9d32515d	PBANKA_030850.79-94	PBANKA_030850	88	79	94	-0.141442	NA	1	0.0513138	NA	1	-0.163374	NA	1	0.0431211	NA	1	-0.124889	NA	1	-0.0198549	NA	1	-0.0697623	NA	1	0.0368317	NA	1	-0.133165	NA	1	0.0157294	NA	1	-0.116568	NA	1	0.0399764	NA	1	TRUE	0.495876	0.619999	0.811881	0.90338	0.922499	0.668488	0.562649
PBANKA_030890.339-352.77c3ff3716	PBANKA_030890.339-352	PBANKA_030890	341	339	352	0.111629	NA	1	-0.227308	NA	1	-0.419137	NA	1	-0.744334	NA	1	0.801229	NA	1	-0.0323689	NA	1	0.111166	NA	1	-0.720872	NA	1	0.456429	NA	1	-0.129838	NA	1	-0.153986	NA	1	-0.732603	NA	1	TRUE	-1.81409	0.0697095	0.486856	0.856948	0.502561	0.648686	0.0368727
PBANKA_030940.8-26.9310eb0238	PBANKA_030940.8-26	PBANKA_030940	18	8	26	-0.0664691	NA	1	-0.106608	NA	1	0.159989	NA	1	0.13359	NA	1	0.0266275	NA	1	0.00458616	NA	1	-0.0505664	NA	1	-0.0710478	NA	1	-0.0199208	NA	1	-0.0510109	NA	1	0.0547112	NA	1	0.0312709	NA	1	TRUE	0.0560491	0.955304	0.744964	0.984636	0.79959	0.86241	0.947081
PBANKA_030940.973-991.a5eebd517a	PBANKA_030940.973-991	PBANKA_030940	980	973	991	0.265356	NA	1	-0.00327278	NA	1	0.43494	NA	1	0.180051	NA	1	-0.130064	NA	1	-0.572763	NA	1	0.0726386	NA	1	-0.368501	NA	1	0.0676459	NA	1	-0.288018	NA	1	0.253789	NA	1	-0.0942246	NA	1	TRUE	-0.813604	0.415902	0.964152	0.0621372	0.176852	0.353022	0.551724
PBANKA_030940.992-1006.0ba915df4b	PBANKA_030940.992-1006	PBANKA_030940	998	992	1006	-0.194006	NA	1	0.0260271	NA	1	-0.26604	NA	1	-0.0322671	NA	1	-0.0723451	NA	1	0.0334901	NA	1	-0.0220762	NA	1	0.085319	NA	1	-0.133175	NA	1	0.0297586	NA	1	-0.144058	NA	1	0.0265259	NA	1	TRUE	0.52035	0.602837	0.88153	0.921816	0.865825	0.553773	0.729259
PBANKA_030980.331-347.ee550de6c0	PBANKA_030980.331-347	PBANKA_030980	338	331	347	0.0345031	NA	1	-0.171321	NA	1	-0.279637	NA	1	-0.471721	NA	1	0.758705	NA	1	0.00903207	NA	1	0.265466	NA	1	-0.482647	NA	1	0.396604	NA	1	-0.0811445	NA	1	-0.0070854	NA	1	-0.477184	NA	1	TRUE	-1.37451	0.169332	0.600205	0.998293	0.685558	0.859679	0.0437009
PBANKA_031100.1005-1018.eeaee28206	PBANKA_031100.1005-1018	PBANKA_031100	1007	1005	1018	-0.33944	NA	1	0.0619677	NA	1	-0.165542	NA	1	0.249605	NA	1	-0.472729	NA	1	-0.176834	NA	1	-0.297843	NA	1	-0.000389159	NA	1	-0.406084	NA	1	-0.0574334	NA	1	-0.231692	NA	1	0.124608	NA	1	TRUE	1.03629	0.300108	0.778423	0.447934	0.771594	0.271765	0.0983271
PBANKA_031100.1101-1118.4fb32d3967	PBANKA_031100.1101-1118	PBANKA_031100	1110	1101	1118	-0.138183	NA	1	-0.0453163	NA	1	-0.348213	NA	1	-0.241607	NA	1	-0.281944	NA	1	-0.304461	NA	1	-0.400871	NA	1	-0.421828	NA	1	-0.210064	NA	1	-0.174888	NA	1	-0.374542	NA	1	-0.331717	NA	1	TRUE	-0.0369243	0.970547	0.91294	0.239672	0.374872	0.678047	0.262888
PBANKA_031100.398-413.55b91537f9	PBANKA_031100.398-413	PBANKA_031100	409	398	413	-0.108421	NA	1	-0.334067	NA	1	0.306403	NA	1	0.0944969	NA	1	0.0397634	NA	1	-0.366739	NA	1	-0.148481	NA	1	-0.553424	NA	1	-0.0343289	NA	1	-0.350403	NA	1	0.0789612	NA	1	-0.229463	NA	1	TRUE	-0.812294	0.416653	0.284739	0.176169	0.107887	0.744281	0.904746
PBANKA_031120.288-303.01c1a662f7	PBANKA_031120.288-303	PBANKA_031120	302	288	303	-0.106763	NA	1	0.0559325	NA	1	-0.237369	NA	1	-0.060933	NA	1	0.496581	NA	1	0.279586	NA	1	0.2481	NA	1	0.0326644	NA	1	0.194909	NA	1	0.167759	NA	1	0.00536573	NA	1	-0.0141343	NA	1	TRUE	0.0339391	0.972927	0.798225	0.344145	0.41311	0.744964	0.144759
PBANKA_031160.241-251.b893e31ef3	PBANKA_031160.241-251	PBANKA_031160	242	241	251	0.570539	NA	1	0.0756992	NA	1	-0.265075	NA	1	-0.746175	NA	1	0.570409	NA	1	0.108024	NA	1	-0.0215745	NA	1	-0.482399	NA	1	0.570474	NA	1	0.0918617	NA	1	-0.143325	NA	1	-0.614287	NA	1	TRUE	-1.47207	0.14105	0.74155	0.699898	0.648003	0.112666	0.101058
PBANKA_031160.298-314.b454789392	PBANKA_031160.298-314	PBANKA_031160	302	298	314	0.00979636	NA	1	0.0674656	NA	1	0.139301	NA	1	0.21071	NA	1	-0.0742641	NA	1	-0.157937	NA	1	0.229114	NA	1	0.147001	NA	1	-0.0322339	NA	1	-0.0452355	NA	1	0.184207	NA	1	0.178855	NA	1	TRUE	0.202379	0.839627	0.761352	0.48071	0.821441	0.926596	0.724479
PBANKA_031160.762-787.4a58e9ffcf	PBANKA_031160.762-787	PBANKA_031160	Ambig	762	787	-0.223033	NA	1	0.0890194	NA	1	0.171948	NA	1	0.49774	NA	1	0.332161	NA	1	-0.147601	NA	1	-0.0241821	NA	1	-0.502384	NA	1	0.0545642	NA	1	-0.0292907	NA	1	0.0738829	NA	1	-0.0023223	NA	1	TRUE	-0.0944973	0.924717	0.709457	0.505292	0.886309	0.492318	0.275862
PBANKA_031170.329-340.71d0521b96	PBANKA_031170.329-340	PBANKA_031170	334	329	340	-0.480466	NA	1	-0.0898739	NA	1	-0.0544302	NA	1	0.349902	NA	1	0.225127	NA	1	0.39633	NA	1	-0.78267	NA	1	-0.609907	NA	1	-0.12767	NA	1	0.153228	NA	1	-0.41855	NA	1	-0.130002	NA	1	TRUE	0.69575	0.48661	0.792079	0.208945	0.443837	0.141345	0.428132
PBANKA_031190.23-33.6be94264e8	PBANKA_031190.23-33	PBANKA_031190	28	23	33	0.705088	NA	1	-0.313041	NA	1	1.83104	NA	1	0.826653	NA	1	-0.648205	NA	1	-0.155222	NA	1	0.271307	NA	1	0.76585	NA	1	0.0284418	NA	1	-0.234131	NA	1	1.05117	NA	1	0.796252	NA	1	TRUE	0.0306901	0.975518	0.320246	0.49027	0.256743	0.0737453	0.039604
PBANKA_031190.34-53.0987b01e6d	PBANKA_031190.34-53	PBANKA_031190	36	34	53	0.561544	NA	1	0.236663	NA	1	0.17977	NA	1	-0.131371	NA	1	0.58201	NA	1	0.168562	NA	1	-0.0768064	NA	1	-0.488694	NA	1	0.571777	NA	1	0.202612	NA	1	0.051482	NA	1	-0.310033	NA	1	TRUE	-0.996355	0.319115	0.39604	0.546944	0.335951	0.114715	0.0942301
PBANKA_031210.125-141.639fc09a65	PBANKA_031210.125-141	PBANKA_031210	127	125	141	0.0471307	NA	1	-0.0779312	NA	1	0.168735	NA	1	0.0574132	NA	1	-0.170334	NA	1	-0.11625	NA	1	0.0583119	NA	1	0.113956	NA	1	-0.0616014	NA	1	-0.0970905	NA	1	0.113524	NA	1	0.0856844	NA	1	TRUE	0.0833246	0.933596	0.828269	0.589962	0.626152	0.820758	0.461591
PBANKA_031210.592-601.32fcc444dc	PBANKA_031210.592-601	PBANKA_031210	594	592	601	-0.138336	NA	1	-0.124895	NA	1	0.0896361	NA	1	0.116817	NA	1	-0.184544	NA	1	-0.0358266	NA	1	0.0839804	NA	1	0.234257	NA	1	-0.16144	NA	1	-0.0803608	NA	1	0.0868082	NA	1	0.175537	NA	1	TRUE	0.426803	0.669537	0.71014	0.850119	0.686924	0.677364	0.433595
PBANKA_031210.92-108.346618662f	PBANKA_031210.92-108	PBANKA_031210	102	92	108	-0.163693	NA	1	-0.123038	NA	1	-0.199265	NA	1	-0.14487	NA	1	-0.23148	NA	1	0.479347	NA	1	-0.499988	NA	1	0.212399	NA	1	-0.197587	NA	1	0.178155	NA	1	-0.349627	NA	1	0.0337647	NA	1	TRUE	1.03837	0.299135	0.716968	0.156367	0.382383	0.620007	0.34551
PBANKA_031240.962-976.d37a9f0bbc	PBANKA_031240.962-976	PBANKA_031240	963	962	976	0.32524	NA	1	0.0780491	NA	1	-0.0960472	NA	1	-0.329499	NA	1	-0.248249	NA	1	-0.119022	NA	1	0.0185621	NA	1	0.149349	NA	1	0.0384959	NA	1	-0.0204864	NA	1	-0.0387426	NA	1	-0.090075	NA	1	TRUE	-0.0956365	0.923812	0.734039	0.579037	0.919085	0.278593	0.316832
PBANKA_031250.35-48.6a383c2427	PBANKA_031250.35-48	PBANKA_031250	40/46	35	48	-0.0195094	NA	1	0.0658756	NA	1	-0.116388	NA	1	-0.0172635	NA	1	0.0979738	NA	1	-0.0363963	NA	1	-0.320866	NA	1	-0.453676	NA	1	0.0392322	NA	1	0.0147397	NA	1	-0.218627	NA	1	-0.23547	NA	1	TRUE	-0.113725	0.909459	0.766132	0.849437	0.925913	0.986002	0.726528
PBANKA_031310.211-223.3251ba9997	PBANKA_031310.211-223	PBANKA_031310	215	211	223	0.0659692	NA	1	-0.14767	NA	1	-0.160723	NA	1	-0.360623	NA	1	-0.195813	NA	1	-0.659825	NA	1	-0.275475	NA	1	-0.737927	NA	1	-0.0649221	NA	1	-0.403748	NA	1	-0.218099	NA	1	-0.549275	NA	1	TRUE	-1.0898	0.27584	0.652783	0.0361898	0.0757938	0.766132	0.40833
PBANKA_031330.65-73.f06c8a74c1	PBANKA_031330.65-73	PBANKA_031330	70	65	73	-0.453316	NA	1	-0.325003	NA	1	-0.185107	NA	1	-0.0430546	NA	1	-0.624491	NA	1	-0.246947	NA	1	0.0740235	NA	1	0.453127	NA	1	-0.538903	NA	1	-0.285975	NA	1	-0.0555415	NA	1	0.205036	NA	1	TRUE	0.861526	0.38898	0.295664	0.31888	0.179583	0.156367	0.0450666
PBANKA_031420.29-47.dbd13a43d1	PBANKA_031420.29-47	PBANKA_031420	32	29	47	-0.14704	0.244819	2	-0.0329897	0.139772	2	0.0913574	0.0236712	2	0.219148	0.0813757	2	0.0699027	0.0142951	2	-0.0939146	0.0311101	2	0.188304	0.148547	2	0.0260463	0.131732	2	-0.0385688	0.129557	2	-0.0634521	0.0854413	2	0.139831	0.0624381	2	0.122597	0.106554	2	TRUE	0.13458	0.892948	0.951861	0.654148	0.755889	0.654148	0.798225
PBANKA_031440.24-34.3388ab4696	PBANKA_031440.24-34	PBANKA_031440	28	24	34	-0.167928	NA	1	-0.0709892	NA	1	0.0330354	NA	1	0.143714	NA	1	-0.685764	NA	1	-0.0810168	NA	1	-0.101226	NA	1	0.505081	NA	1	-0.426846	NA	1	-0.076003	NA	1	-0.034095	NA	1	0.324398	NA	1	TRUE	1.18066	0.237781	0.850119	0.698532	0.703995	0.607033	0.0307272
PBANKA_031490.573-593.c1ece295d4	PBANKA_031490.573-593	PBANKA_031490	591	573	593	0.408787	NA	1	0.216028	NA	1	0.297998	NA	1	0.118979	NA	1	-0.171163	NA	1	-0.157058	NA	1	-0.0700817	NA	1	-0.0544162	NA	1	0.118812	NA	1	0.0294851	NA	1	0.113958	NA	1	0.0322813	NA	1	TRUE	-0.0835974	0.933379	0.432229	0.484124	0.865825	0.192557	0.460908
PBANKA_031490.627-643.d8ac10d8cd	PBANKA_031490.627-643	PBANKA_031490	630	627	643	0.00569359	0.00966072	2	0.0839703	0.0327617	2	0.181632	0.0411314	2	0.273649	0.0642323	2	-0.136094	0.114425	2	0.0921163	0.0451176	2	0.327552	0.0369766	2	0.557322	0.0323303	2	-0.0652003	0.0523819	2	0.0880433	0.00617794	2	0.254592	0.00207738	2	0.415486	0.0482813	2	TRUE	0.767807	0.44263	0.721748	0.747695	0.660976	0.936156	0.531239
PBANKA_031540.15-26.0b064b5110	PBANKA_031540.15-26	PBANKA_031540	24	15	26	-0.711177	NA	1	0.114692	NA	1	-0.189199	NA	1	0.650409	NA	1	-0.0213334	NA	1	0.192907	NA	1	-0.317217	NA	1	-0.101417	NA	1	-0.366255	NA	1	0.153799	NA	1	-0.253208	NA	1	0.274496	NA	1	TRUE	1.55392	0.120253	0.641857	0.494367	0.443837	0.055309	0.897917
PBANKA_031600.100-113.714d52e85d	PBANKA_031600.100-113	PBANKA_031600	106	100	113	-0.445909	NA	1	-0.621176	NA	1	0.119982	NA	1	-0.0415452	NA	1	-0.0917775	NA	1	-0.0612457	NA	1	0.321773	NA	1	0.353865	NA	1	-0.268843	NA	1	-0.341211	NA	1	0.220878	NA	1	0.15616	NA	1	TRUE	0.0435055	0.9653	0.0730625	0.759986	0.114032	0.163878	0.659611
PBANKA_031600.141-153.15d201ed86	PBANKA_031600.141-153	PBANKA_031600	143	141	153	0.298758	NA	1	0.266036	NA	1	0.0552235	NA	1	0.0362409	NA	1	0.541855	NA	1	0.0579769	NA	1	0.37511	NA	1	-0.107208	NA	1	0.420306	NA	1	0.162006	NA	1	0.215167	NA	1	-0.0354834	NA	1	TRUE	-0.53802	0.590582	0.351656	0.842608	0.421304	0.310003	0.118129
PBANKA_031600.143-153.15d201ed86	PBANKA_031600.143-153	PBANKA_031600	143	143	153	0.366924	NA	1	0.397552	NA	1	-0.310289	NA	1	-0.265922	NA	1	-0.114962	NA	1	-0.0970871	NA	1	-0.15902	NA	1	-0.139585	NA	1	0.125981	NA	1	0.150232	NA	1	-0.234654	NA	1	-0.202753	NA	1	TRUE	0.0265206	0.978843	0.2028	0.643906	0.453397	0.232161	0.596108
PBANKA_031600.26-45.46b100bd93	PBANKA_031600.26-45	PBANKA_031600	42	26	45	0.217391	0.118017	2	0.0235117	0.00567855	2	-0.240434	0.0404862	2	-0.420574	0.164182	2	-0.135587	0.160177	2	-0.365139	0.153432	2	-0.133427	0.0952827	2	-0.361419	0.0885376	2	0.0409021	0.0210803	2	-0.170814	0.0795554	2	-0.186931	0.0678845	2	-0.390996	0.12636	2	TRUE	-0.673214	0.500836	0.886309	0.178218	0.38648	0.430864	0.534653
PBANKA_031600.46-60.0035b56ffe	PBANKA_031600.46-60	PBANKA_031600	54	46	60	0.154355	NA	1	-0.160656	NA	1	0.237237	NA	1	-0.0640347	NA	1	-0.0901836	NA	1	0.0938131	NA	1	0.23828	NA	1	0.423837	NA	1	0.0320855	NA	1	-0.0334217	NA	1	0.237758	NA	1	0.179901	NA	1	TRUE	0.0765665	0.938971	0.627518	0.74155	0.87197	0.547627	0.665073
PBANKA_031600.46-71.0035b56ffe	PBANKA_031600.46-71	PBANKA_031600	54	46	71	-0.646591	NA	1	0.36707	NA	1	0.483782	NA	1	1.51118	NA	1	-0.077921	NA	1	-0.299536	NA	1	-0.024941	NA	1	-0.244996	NA	1	-0.362256	NA	1	0.0337671	NA	1	0.22942	NA	1	0.633093	NA	1	TRUE	1.50462	0.132469	0.231478	0.241721	0.852851	0.0696483	0.709457
PBANKA_031600.8-18.b407565257	PBANKA_031600.8-18	PBANKA_031600	14	8	18	0.0240406	NA	1	0.050057	NA	1	0.0412284	NA	1	0.0809845	NA	1	-0.0493323	NA	1	0.0532443	NA	1	0.0759768	NA	1	0.180113	NA	1	-0.0126459	NA	1	0.0516507	NA	1	0.0586026	NA	1	0.130549	NA	1	TRUE	0.355038	0.722573	0.814612	0.858313	0.783885	0.884944	0.806419
PBANKA_031600.812-838.87cce13d5b	PBANKA_031600.812-838	PBANKA_031600	825	812	838	-0.459908	NA	1	-0.139684	NA	1	-0.237684	NA	1	0.0962806	NA	1	-0.310686	NA	1	-0.1677	NA	1	-0.105009	NA	1	0.0395369	NA	1	-0.385297	NA	1	-0.153692	NA	1	-0.171346	NA	1	0.0679088	NA	1	TRUE	0.714672	0.474838	0.67395	0.465005	0.439058	0.154319	0.233527
PBANKA_031680.311-320.b3cd03cf8a	PBANKA_031680.311-320	PBANKA_031680	313	311	320	-0.0529648	NA	1	0.0229774	NA	1	0.0137839	NA	1	0.103466	NA	1	0.130988	NA	1	-0.0279019	NA	1	0.0787199	NA	1	-0.0786101	NA	1	0.0390116	NA	1	-0.00246224	NA	1	0.0462519	NA	1	0.0124279	NA	1	TRUE	0.017908	0.985713	0.886309	0.870604	0.995562	0.899283	0.635029
PBANKA_040100.106-119.7237c0c1b4	PBANKA_040100.106-119	PBANKA_040100	108	106	119	-0.0233086	NA	1	0.0917035	NA	1	-0.0968737	NA	1	0.0318781	NA	1	-0.0223653	NA	1	0.127079	NA	1	-0.298336	NA	1	-0.147332	NA	1	-0.0228369	NA	1	0.109391	NA	1	-0.197605	NA	1	-0.0577268	NA	1	TRUE	0.3877	0.698251	0.70058	0.644589	0.583817	0.973711	0.894503
PBANKA_040110.1131-1146.8ffaa33256	PBANKA_040110.1131-1146	PBANKA_040110	1134	1131	1146	6.23246e-05	NA	1	-0.143937	NA	1	0.209555	NA	1	0.0792951	NA	1	-0.146982	NA	1	-0.0895074	NA	1	0.107461	NA	1	0.166496	NA	1	-0.0734598	NA	1	-0.116722	NA	1	0.158508	NA	1	0.122895	NA	1	TRUE	0.0904937	0.927898	0.663025	0.667805	0.546262	0.952544	0.505292
PBANKA_040110.277-293.883a9161a8	PBANKA_040110.277-293	PBANKA_040110	287	277	293	-0.00700848	NA	1	-0.017466	NA	1	0.0617757	NA	1	0.065058	NA	1	0.372518	NA	1	0.0387688	NA	1	0.507221	NA	1	0.175032	NA	1	0.182755	NA	1	0.0106514	NA	1	0.284498	NA	1	0.120045	NA	1	TRUE	-0.222011	0.824312	0.989416	0.909525	0.943667	0.975077	0.230113
PBANKA_040110.277-293.3e081e22cc	PBANKA_040110.277-293	PBANKA_040110	290/Ambig	277	293	0.0643468	NA	1	-0.176081	NA	1	0.0104175	NA	1	-0.216271	NA	1	0.0590868	NA	1	0.153572	NA	1	0.0710397	NA	1	0.167085	NA	1	0.0617168	NA	1	-0.0112545	NA	1	0.0407286	NA	1	-0.0245929	NA	1	TRUE	-0.0837695	0.933242	0.590645	0.576989	0.968931	0.772277	0.84056
PBANKA_040110.375-388.41006e8064	PBANKA_040110.375-388	PBANKA_040110	379	375	388	0.216745	NA	1	0.216502	NA	1	-0.171491	NA	1	-0.157995	NA	1	-0.162432	NA	1	0.0834546	NA	1	-0.0991937	NA	1	0.148253	NA	1	0.0271563	NA	1	0.149978	NA	1	-0.135343	NA	1	-0.00487075	NA	1	TRUE	0.40182	0.68783	0.431547	0.770229	0.453397	0.430864	0.473199
PBANKA_040110.408-428.f600e3cf11	PBANKA_040110.408-428	PBANKA_040110	425	408	428	-0.81077	NA	1	-0.306274	NA	1	0.673275	NA	1	1.19151	NA	1	0.181759	NA	1	0.00711023	NA	1	0.185103	NA	1	0.0120138	NA	1	-0.314505	NA	1	-0.149582	NA	1	0.429189	NA	1	0.601762	NA	1	TRUE	0.925727	0.354622	0.332537	0.992147	0.445886	0.0327757	0.520314
PBANKA_040110.449-466.a620d2167d	PBANKA_040110.449-466	PBANKA_040110	461	449	466	0.267481	NA	1	0.0719825	NA	1	-0.103958	NA	1	-0.285717	NA	1	0.0905777	NA	1	-0.0160074	NA	1	-0.231092	NA	1	-0.336117	NA	1	0.17903	NA	1	0.0279875	NA	1	-0.167525	NA	1	-0.310917	NA	1	TRUE	-0.471232	0.637491	0.749744	0.916354	0.871287	0.349607	0.752475
PBANKA_040110.449-466.375dcb671a	PBANKA_040110.449-466	PBANKA_040110	451	449	466	0.923652	NA	1	-0.0730969	NA	1	-0.216201	NA	1	-1.19921	NA	1	1.14682	NA	1	0.24461	NA	1	-0.431334	NA	1	-1.33199	NA	1	1.03524	NA	1	0.0857564	NA	1	-0.323767	NA	1	-1.2656	NA	1	TRUE	-3.06231	0.00220538	0.837146	0.389211	0.665756	0.0361898	0.0116081
PBANKA_040110.450-466.a620d2167d	PBANKA_040110.450-466	PBANKA_040110	461	450	466	0.032894	NA	1	-0.269519	NA	1	0.432637	NA	1	0.143963	NA	1	0.409102	NA	1	0.233792	NA	1	0.256605	NA	1	0.0828548	NA	1	0.220998	NA	1	-0.0178635	NA	1	0.344621	NA	1	0.113409	NA	1	TRUE	-0.387539	0.69837	0.389211	0.411062	0.931376	0.863093	0.197337
PBANKA_040110.640-657.da855c8381	PBANKA_040110.640-657	PBANKA_040110	652	640	657	-0.173304	0.128858	3	-0.018855	0.0557002	3	0.17527	0.0999969	3	0.343458	0.0488488	3	0.110374	0.087032	3	0.183474	0.145066	3	0.188245	0.0578903	3	0.262905	0.0893409	3	-0.0314648	0.0216998	3	0.0823097	0.0618881	3	0.181757	0.0549754	3	0.303182	0.0273123	3	TRUE	0.594473	0.552216	0.986002	0.516217	0.675316	0.598839	0.693069
PBANKA_040110.640-657.e80ecf360f	PBANKA_040110.640-657	PBANKA_040110	644/652	640	657	0.691501	NA	1	0.180439	NA	1	0.335315	NA	1	-0.162007	NA	1	0.477257	NA	1	-0.101348	NA	1	0.17494	NA	1	-0.402105	NA	1	0.584379	NA	1	0.0395456	NA	1	0.255128	NA	1	-0.282056	NA	1	TRUE	-1.40044	0.161428	0.493684	0.628201	0.829635	0.0744281	0.157733
PBANKA_040110.641-657.c00bf2d9f0	PBANKA_040110.641-657	PBANKA_040110	652/Ambig	641	657	-0.142224	NA	1	-0.0532352	NA	1	0.0644392	NA	1	0.167168	NA	1	-0.125852	NA	1	0.0320508	NA	1	0.0720068	NA	1	0.231469	NA	1	-0.134038	NA	1	-0.0105922	NA	1	0.068223	NA	1	0.199319	NA	1	TRUE	0.545466	0.585452	0.899283	0.925913	0.972346	0.665756	0.559918
PBANKA_040110.641-657.5ab721785a	PBANKA_040110.641-657	PBANKA_040110	644	641	657	-0.163512	NA	1	0.134858	NA	1	-0.0382052	NA	1	0.273905	NA	1	0.113659	NA	1	-0.0548374	NA	1	0.214048	NA	1	0.0471115	NA	1	-0.0249266	NA	1	0.0400103	NA	1	0.0879216	NA	1	0.160508	NA	1	TRUE	0.377438	0.705861	0.586548	0.790714	0.826903	0.62069	0.682827
PBANKA_040110.641-661.a3f8627d11	PBANKA_040110.641-661	PBANKA_040110	659	641	661	0.405899	NA	1	0.514152	NA	1	0.104642	NA	1	0.226635	NA	1	0.566788	NA	1	-0.61453	NA	1	0.656621	NA	1	-0.523137	NA	1	0.486343	NA	1	-0.0501885	NA	1	0.380631	NA	1	-0.148251	NA	1	TRUE	-1.28732	0.19803	0.13042	0.0484807	0.803004	0.195971	0.103107
PBANKA_040110.977-991.f2c244cc95	PBANKA_040110.977-991	PBANKA_040110	985	977	991	0.448022	NA	1	0.257765	NA	1	-0.018693	NA	1	-0.19521	NA	1	0.395847	NA	1	0.165863	NA	1	0.059899	NA	1	-0.168525	NA	1	0.421934	NA	1	0.211814	NA	1	0.020603	NA	1	-0.181868	NA	1	TRUE	-0.523782	0.600448	0.363947	0.555138	0.317515	0.165244	0.210994
PBANKA_040140.18-31.e86546c6cf	PBANKA_040140.18-31	PBANKA_040140	28	18	31	-0.313762	0.0197042	2	-0.351591	0.0838797	2	0.0880436	0.355048	2	0.0639542	0.458632	2	0.414307	0.249309	2	-0.0562769	0.0456944	2	0.326062	0.174508	2	-0.142962	0.120496	2	0.0502726	0.114802	2	-0.203934	0.0190926	2	0.207053	0.264778	2	-0.039504	0.169068	2	TRUE	-0.530952	0.595471	0.251963	0.784568	0.313418	0.318197	0.195288
PBANKA_040180.156-171.b2b5c9b50f	PBANKA_040180.156-171	PBANKA_040180	164	156	171	0.0885528	NA	1	0.151066	NA	1	0.0838282	NA	1	0.160081	NA	1	-0.08061	NA	1	0.0887702	NA	1	0.105731	NA	1	0.276671	NA	1	0.00397137	NA	1	0.119918	NA	1	0.0947794	NA	1	0.218376	NA	1	TRUE	0.540661	0.58876	0.555821	0.757938	0.555138	0.71014	0.699898
PBANKA_040180.310-326.bc35be0671	PBANKA_040180.310-326	PBANKA_040180	319	310	326	0.0682616	0.00824304	2	0.192017	0.17948	2	-0.228883	0.267211	2	-0.0913881	0.0794879	2	-0.192732	0.215139	2	-0.0713914	0.00250709	2	-0.0846851	0.173825	2	0.0382149	0.0388074	2	-0.062235	0.111691	2	0.0603127	0.0884865	2	-0.156784	0.220518	2	-0.0265866	0.0203402	2	TRUE	0.386044	0.699477	0.473199	0.73199	0.756572	0.761352	0.418573
PBANKA_040180.310-326.debc522ae1	PBANKA_040180.310-326	PBANKA_040180	319/Ambig	310	326	0.0908959	NA	1	-0.354741	NA	1	0.0667423	NA	1	-0.365155	NA	1	0.494073	NA	1	0.676721	NA	1	0.237683	NA	1	0.42189	NA	1	0.292484	NA	1	0.16099	NA	1	0.152213	NA	1	0.0283678	NA	1	TRUE	-0.187948	0.850923	0.248549	0.0614544	0.423353	0.703995	0.144759
PBANKA_040180.441-463.5649ce147f	PBANKA_040180.441-463	PBANKA_040180	447	441	463	-0.0573714	NA	1	0.552919	NA	1	-0.571281	NA	1	0.0527497	NA	1	-0.113823	NA	1	0.545518	NA	1	-0.946798	NA	1	-0.285897	NA	1	-0.0855974	NA	1	0.549219	NA	1	-0.759039	NA	1	-0.116574	NA	1	TRUE	1.55869	0.119118	0.117446	0.116763	0.0546262	0.884261	0.600888
PBANKA_040180.536-554.f56949bd58	PBANKA_040180.536-554	PBANKA_040180	548	536	554	0.0637199	NA	1	-0.0285327	NA	1	0.15397	NA	1	0.0754568	NA	1	0.0288436	NA	1	-0.035806	NA	1	0.07941	NA	1	0.0163203	NA	1	0.0462817	NA	1	-0.0321694	NA	1	0.11669	NA	1	0.0458885	NA	1	TRUE	-0.0479156	0.961785	0.965517	0.850119	0.87675	0.774326	0.938887
PBANKA_040180.726-741.3349d49c43	PBANKA_040180.726-741	PBANKA_040180	728	726	741	-0.0271146	0.0101156	2	-0.150812	0.204073	2	0.15565	0.151493	2	0.0456918	0.0626962	2	-0.330437	0.211806	2	0.212497	0.267862	2	-0.319207	0.41238	2	0.225287	0.0672876	2	-0.178776	0.100845	2	0.0308423	0.0318942	2	-0.0817784	0.130444	2	0.135489	0.0022957	2	TRUE	0.708718	0.478525	0.645954	0.453397	0.863093	0.967566	0.213725
PBANKA_040180.742-761.e2ebbf64fc	PBANKA_040180.742-761	PBANKA_040180	747	742	761	-0.0639513	NA	1	0.0362719	NA	1	-0.2638	NA	1	-0.149837	NA	1	0.353605	NA	1	-0.0532619	NA	1	0.425449	NA	1	0.0201418	NA	1	0.144827	NA	1	-0.00849501	NA	1	0.0808245	NA	1	-0.0648477	NA	1	TRUE	-0.305437	0.760043	0.855582	0.794128	0.980539	0.868556	0.249915
PBANKA_040180.782-796.fb58f53cc9	PBANKA_040180.782-796	PBANKA_040180	783/789	782	796	-0.41301	NA	1	0.0861516	NA	1	0.153297	NA	1	0.666198	NA	1	-0.0279675	NA	1	0.089026	NA	1	-0.0875372	NA	1	0.0310161	NA	1	-0.220489	NA	1	0.0875888	NA	1	0.0328797	NA	1	0.348607	NA	1	TRUE	1.09443	0.273808	0.716968	0.756572	0.660976	0.191192	0.870604
PBANKA_040180.782-796.0cd4ff8e55	PBANKA_040180.782-796	PBANKA_040180	783	782	796	-0.508798	NA	1	-0.0904518	NA	1	0.568377	NA	1	1.00046	NA	1	-0.172104	NA	1	-0.0673467	NA	1	0.0603644	NA	1	0.166682	NA	1	-0.340451	NA	1	-0.0788992	NA	1	0.31437	NA	1	0.583572	NA	1	TRUE	1.14596	0.251855	0.791396	0.744964	0.694435	0.124274	0.45886
PBANKA_040180.802-810.b06f9328bf	PBANKA_040180.802-810	PBANKA_040180	802	802	810	0.0102539	NA	1	0.255802	NA	1	0.0695119	NA	1	0.328799	NA	1	-0.0997095	NA	1	0.21002	NA	1	-0.135828	NA	1	0.175462	NA	1	-0.0447278	NA	1	0.232911	NA	1	-0.0331579	NA	1	0.252131	NA	1	TRUE	0.953877	0.340182	0.368727	0.457494	0.284056	0.92523	0.635029
PBANKA_040180.96-113.2ed88a6ce2	PBANKA_040180.96-113	PBANKA_040180	110	96	113	-0.609658	NA	1	-0.102065	NA	1	0.228966	NA	1	0.750299	NA	1	0.06953	NA	1	-0.180936	NA	1	0.271453	NA	1	0.0225475	NA	1	-0.270064	NA	1	-0.141501	NA	1	0.25021	NA	1	0.386423	NA	1	TRUE	0.688084	0.491425	0.757255	0.441106	0.462274	0.0764766	0.798907
PBANKA_040200.1-15.16b036d2de	PBANKA_040200.1-15	PBANKA_040200	7	1	15	-0.163643	NA	1	-0.0289893	NA	1	0.148	NA	1	0.296393	NA	1	0.0806485	NA	1	-0.0889702	NA	1	0.170926	NA	1	0.00286761	NA	1	-0.0414971	NA	1	-0.0589797	NA	1	0.159463	NA	1	0.14963	NA	1	TRUE	0.171234	0.864045	0.964834	0.670536	0.766132	0.62069	0.775691
PBANKA_040200.3-15.a4de32b18e	PBANKA_040200.3-15	PBANKA_040200	7	3	15	0.509275	NA	1	-0.335721	NA	1	0.230507	NA	1	-0.600749	NA	1	-0.0235318	NA	1	-0.0409175	NA	1	0.298627	NA	1	0.282801	NA	1	0.242872	NA	1	-0.188319	NA	1	0.264567	NA	1	-0.158974	NA	1	TRUE	-1.04075	0.298029	0.28269	0.835097	0.347559	0.13042	0.89382
PBANKA_040210.1576-1592.da70555b71	PBANKA_040210.1576-1592	PBANKA_040210	1585	1576	1592	-0.0364702	NA	1	-0.203603	NA	1	-0.481887	NA	1	-0.63528	NA	1	1.17749	NA	1	-1.07318	NA	1	0.501187	NA	1	-1.74792	NA	1	0.570511	NA	1	-0.638389	NA	1	0.00965028	NA	1	-1.1916	NA	1	TRUE	-3.63737	0.000277585	0.532605	0.00341413	0.0122909	0.938887	0.0116081
PBANKA_040270.376-388.38c38de80a	PBANKA_040270.376-388	PBANKA_040270	378	376	388	0.0317703	NA	1	-0.341574	NA	1	-0.0156395	NA	1	-0.375244	NA	1	0.0856549	NA	1	0.0188968	NA	1	0.132259	NA	1	0.0670604	NA	1	0.0587126	NA	1	-0.161339	NA	1	0.0583095	NA	1	-0.154092	NA	1	TRUE	-0.528383	0.597252	0.270399	0.967566	0.417207	0.865825	0.765449
PBANKA_040360.268-279.e28b84fc86	PBANKA_040360.268-279	PBANKA_040360	271	268	279	-0.115642	NA	1	-0.0811259	NA	1	0.0811612	NA	1	0.129417	NA	1	-0.00119224	NA	1	-0.139526	NA	1	0.0473215	NA	1	-0.0894522	NA	1	-0.0584171	NA	1	-0.110326	NA	1	0.0642413	NA	1	0.0199824	NA	1	TRUE	-0.00198131	0.998419	0.818709	0.52168	0.568112	0.730625	0.962786
PBANKA_040380.423-440.ddf595b1f3	PBANKA_040380.423-440	PBANKA_040380	435	423	440	0.0839647	0.0298608	2	-0.0193572	0.152317	2	-0.0226595	0.0182025	2	-0.112242	0.104253	2	-0.133209	0.220277	2	-0.0723865	0.0381329	2	0.105817	0.105754	2	0.168199	0.0763899	2	-0.0246219	0.0952081	2	-0.0458719	0.0570919	2	0.0415787	0.0619783	2	0.0279785	0.0903217	2	TRUE	0.0774716	0.938251	0.986002	0.729259	0.818027	0.721748	0.541482
PBANKA_040400.2464-2479.86cba0966e	PBANKA_040400.2464-2479	PBANKA_040400	2468	2464	2479	-0.347691	NA	1	-0.0643011	NA	1	-0.0429894	NA	1	0.25414	NA	1	0.0397661	NA	1	-0.0989808	NA	1	-0.0234167	NA	1	-0.160604	NA	1	-0.153962	NA	1	-0.081641	NA	1	-0.0332031	NA	1	0.0467682	NA	1	TRUE	0.316056	0.75197	0.865825	0.635712	0.680778	0.257426	0.904746
PBANKA_040400.2885-2904.a52d99c020	PBANKA_040400.2885-2904	PBANKA_040400	2899	2885	2904	0.0210755	NA	1	0.415743	NA	1	0.0316222	NA	1	0.440029	NA	1	0.0930504	NA	1	0.151549	NA	1	0.0706112	NA	1	0.130669	NA	1	0.057063	NA	1	0.283646	NA	1	0.0511167	NA	1	0.285349	NA	1	TRUE	0.853943	0.393168	0.187095	0.583817	0.206214	0.894503	0.745647
PBANKA_040400.3025-3047.80905cea99	PBANKA_040400.3025-3047	PBANKA_040400	3031	3025	3047	1.10757	NA	1	0.116948	NA	1	0.467186	NA	1	-0.509693	NA	1	0.19825	NA	1	0.222099	NA	1	0.0972718	NA	1	0.122681	NA	1	0.652908	NA	1	0.169524	NA	1	0.282229	NA	1	-0.193506	NA	1	TRUE	-1.19064	0.233841	0.635712	0.431547	0.40833	0.0211676	0.48071
PBANKA_040410.52-67.5894009628	PBANKA_040410.52-67	PBANKA_040410	60	52	67	-0.397298	NA	1	0.201677	NA	1	-0.367061	NA	1	0.245654	NA	1	0.509342	NA	1	0.338089	NA	1	0.00386589	NA	1	-0.165827	NA	1	0.056022	NA	1	0.269883	NA	1	-0.181597	NA	1	0.0399136	NA	1	TRUE	0.652416	0.514156	0.461591	0.26562	0.220553	0.205531	0.137931
PBANKA_040430.134-143.b8c0f32f1a	PBANKA_040430.134-143	PBANKA_040430	137	134	143	-0.157404	NA	1	-0.196635	NA	1	0.227886	NA	1	0.202394	NA	1	0.00410692	NA	1	-0.0177851	NA	1	0.267417	NA	1	0.247085	NA	1	-0.0766485	NA	1	-0.10721	NA	1	0.247652	NA	1	0.22474	NA	1	TRUE	0.192002	0.847747	0.54831	0.907477	0.583817	0.635029	0.984636
PBANKA_040430.640-656.cafeaa2f83	PBANKA_040430.640-656	PBANKA_040430	642	640	656	-0.252122	NA	1	-0.199833	NA	1	-0.0366138	NA	1	0.0294149	NA	1	-0.30356	NA	1	0.0952568	NA	1	0.133505	NA	1	0.533882	NA	1	-0.277841	NA	1	-0.052288	NA	1	0.0484456	NA	1	0.281649	NA	1	TRUE	0.848884	0.395977	0.541482	0.736087	0.792762	0.42745	0.239672
PBANKA_040520.258-274.7bd99a4986	PBANKA_040520.258-274	PBANKA_040520	262	258	274	0.291603	NA	1	0.19981	NA	1	-0.695446	NA	1	-0.7735	NA	1	0.114389	NA	1	0.176374	NA	1	-0.396356	NA	1	-0.332811	NA	1	0.202996	NA	1	0.188092	NA	1	-0.545901	NA	1	-0.553155	NA	1	TRUE	-0.311796	0.755206	0.465005	0.529874	0.357118	0.316832	0.682827
PBANKA_040520.308-324.3f23327777	PBANKA_040520.308-324	PBANKA_040520	317	308	324	1.62164	NA	1	-0.349912	NA	1	1.7155	NA	1	-0.242309	NA	1	-0.349158	NA	1	-0.463865	NA	1	0.673112	NA	1	0.559965	NA	1	0.636242	NA	1	-0.406888	NA	1	1.19431	NA	1	0.158828	NA	1	TRUE	-2.29717	0.0216408	0.254012	0.105838	0.075111	0.00409696	0.191192
PBANKA_040520.408-428.a01961c65b	PBANKA_040520.408-428	PBANKA_040520	Ambig	408	428	-0.101538	NA	1	0.230532	NA	1	-0.218258	NA	1	0.127552	NA	1	0.689011	NA	1	-0.288663	NA	1	0.394749	NA	1	-0.581366	NA	1	0.293736	NA	1	-0.0290657	NA	1	0.0882456	NA	1	-0.226907	NA	1	TRUE	-0.826732	0.40842	0.407648	0.255377	0.886309	0.758621	0.0594059
PBANKA_040540.2-16.9a341e6cae	PBANKA_040540.2-16	PBANKA_040540	6	2	16	0.0470233	0.081433	2	0.026375	0.0127201	2	0.0452694	0.031497	2	0.0383609	0.0372159	2	0.0985257	0.0930468	2	0.0103145	0.0141632	2	0.0862872	0.113907	2	-0.000364194	0.00669723	2	0.0727745	0.0872399	2	0.0183448	0.000721533	2	0.0657783	0.0727021	2	0.0189983	0.0152593	2	TRUE	-0.00874184	0.993025	0.880164	0.998293	0.912257	0.820758	0.725162
PBANKA_040580.166-183.3130bd8135	PBANKA_040580.166-183	PBANKA_040580	171	166	183	0.186018	NA	1	-0.0320523	NA	1	-0.0121549	NA	1	-0.216485	NA	1	0.261661	NA	1	-0.147762	NA	1	0.134224	NA	1	-0.273639	NA	1	0.223839	NA	1	-0.0899072	NA	1	0.0610346	NA	1	-0.245062	NA	1	TRUE	-0.817541	0.41365	0.955275	0.505292	0.649368	0.48071	0.368727
PBANKA_040600.1274-1284.aefbfe6e03	PBANKA_040600.1274-1284	PBANKA_040600	1275/1279	1274	1284	0.302968	NA	1	0.044721	NA	1	0.146009	NA	1	-0.0984987	NA	1	0.0886404	NA	1	-0.00450418	NA	1	0.0440819	NA	1	-0.0475028	NA	1	0.195804	NA	1	0.0201084	NA	1	0.0950455	NA	1	-0.0730008	NA	1	TRUE	-0.365036	0.715096	0.826221	0.953226	0.904746	0.304541	0.759304
PBANKA_040600.1274-1284.2a93cb4c1d	PBANKA_040600.1274-1284	PBANKA_040600	1279	1274	1284	-0.0889677	NA	1	-0.162648	NA	1	-0.0636684	NA	1	-0.123609	NA	1	-0.0911793	NA	1	0.265362	NA	1	0.00921484	NA	1	0.367316	NA	1	-0.0900735	NA	1	0.0513569	NA	1	-0.0272268	NA	1	0.121853	NA	1	TRUE	0.534881	0.59275	0.624787	0.36463	0.784568	0.798225	0.660294
PBANKA_040600.148-159.b3bc78a47c	PBANKA_040600.148-159	PBANKA_040600	150	148	159	0.178255	NA	1	0.276157	NA	1	0.124395	NA	1	0.236037	NA	1	-0.0972538	NA	1	0.00151986	NA	1	0.221687	NA	1	0.32202	NA	1	0.0405004	NA	1	0.138839	NA	1	0.173041	NA	1	0.279029	NA	1	TRUE	0.540453	0.588903	0.337316	0.97576	0.482759	0.499146	0.643223
PBANKA_040600.287-298.565deb7d16	PBANKA_040600.287-298	PBANKA_040600	289	287	298	0.31459	NA	1	0.25769	NA	1	-1.37399	NA	1	-1.41715	NA	1	0.362466	NA	1	0.0126595	NA	1	-1.23221	NA	1	-1.58045	NA	1	0.338528	NA	1	0.135175	NA	1	-1.3031	NA	1	-1.4988	NA	1	TRUE	-1.42567	0.154012	0.36463	0.987368	0.495732	0.29225	0.241721
PBANKA_040600.288-298.565deb7d16	PBANKA_040600.288-298	PBANKA_040600	289	288	298	0.245886	NA	1	-0.127771	NA	1	-0.821516	NA	1	-1.18143	NA	1	0.394133	NA	1	-0.0184246	NA	1	-0.839974	NA	1	-1.25097	NA	1	0.320009	NA	1	-0.0730978	NA	1	-0.830745	NA	1	-1.2162	NA	1	TRUE	-1.6857	0.0919016	0.70058	0.906111	0.716968	0.383066	0.213042
PBANKA_040600.392-414.d07ba066be	PBANKA_040600.392-414	PBANKA_040600	402	392	414	0.158485	NA	1	0.0895655	NA	1	0.27229	NA	1	0.217111	NA	1	-0.138208	NA	1	0.540733	NA	1	0.0838508	NA	1	0.764351	NA	1	0.0101385	NA	1	0.315149	NA	1	0.178071	NA	1	0.490731	NA	1	TRUE	1.18602	0.235656	0.708774	0.120178	0.178218	0.537385	0.525094
PBANKA_040600.522-535.5414ee6a6e	PBANKA_040600.522-535	PBANKA_040600	527	522	535	0.234412	NA	1	-0.330793	NA	1	0.24735	NA	1	-0.304115	NA	1	-0.153698	NA	1	0.248319	NA	1	-0.0910821	NA	1	0.312495	NA	1	0.040357	NA	1	-0.0412373	NA	1	0.0781342	NA	1	0.00418971	NA	1	TRUE	-0.0845162	0.932649	0.28747	0.382383	0.831	0.400819	0.493684
PBANKA_040600.522-544.5414ee6a6e	PBANKA_040600.522-544	PBANKA_040600	527	522	544	-0.104174	NA	1	-0.448962	NA	1	0.21276	NA	1	-0.118288	NA	1	-0.0734381	NA	1	-0.356375	NA	1	0.324638	NA	1	0.0432607	NA	1	-0.0888059	NA	1	-0.402668	NA	1	0.268699	NA	1	-0.0375138	NA	1	TRUE	-0.673366	0.500738	0.162513	0.185729	0.0764766	0.75111	0.725162
PBANKA_040620.1220-1237.4eae5914f1	PBANKA_040620.1220-1237	PBANKA_040620	1220	1220	1237	-0.0214064	NA	1	0.0847008	NA	1	-0.366285	NA	1	-0.246439	NA	1	0.256365	NA	1	0.0117809	NA	1	-0.075359	NA	1	-0.318383	NA	1	0.117479	NA	1	0.0482409	NA	1	-0.220822	NA	1	-0.282411	NA	1	TRUE	-0.254239	0.799319	0.7197	0.99283	0.796176	0.979857	0.372141
PBANKA_040620.2334-2351.b3bb95d066	PBANKA_040620.2334-2351	PBANKA_040620	2345	2334	2351	-0.0246872	0.0124593	2	-0.0332813	0.329067	2	-0.152794	0.155987	2	-0.147649	0.185539	2	0.418227	0.0327589	2	0.193006	0.0800175	2	0.237008	0.0347819	2	0.0133475	0.0779944	2	0.19677	0.0101498	2	0.0798625	0.124525	2	0.042107	0.0606024	2	-0.0671505	0.0537724	2	TRUE	-0.219279	0.82644	0.950495	0.494367	0.682144	0.973028	0.195288
PBANKA_040620.321-330.162d69e65b	PBANKA_040620.321-330	PBANKA_040620	327	321	330	0.930678	NA	1	0.185116	NA	1	-0.553057	NA	1	-1.28488	NA	1	1.409	NA	1	-0.157429	NA	1	-0.0809505	NA	1	-1.64582	NA	1	1.16984	NA	1	0.0138433	NA	1	-0.317004	NA	1	-1.46535	NA	1	TRUE	-3.70076	0.000216743	0.484124	0.483441	0.93001	0.0361898	0.00546262
PBANKA_040620.438-456.c5eaf0c761	PBANKA_040620.438-456	PBANKA_040620	441	438	456	0.102172	NA	1	-0.391903	NA	1	0.182825	NA	1	-0.29751	NA	1	1.03969	NA	1	-0.587342	NA	1	0.394339	NA	1	-1.23113	NA	1	0.570929	NA	1	-0.489622	NA	1	0.288582	NA	1	-0.76432	NA	1	TRUE	-2.98096	0.00288417	0.210311	0.0580403	0.0402868	0.675316	0.0136565
PBANKA_040620.693-706.adc361c4e6	PBANKA_040620.693-706	PBANKA_040620	697	693	706	0.342314	NA	1	0.066312	NA	1	-2.19685	NA	1	-2.45912	NA	1	0.876248	NA	1	0.0578712	NA	1	-2.03148	NA	1	-2.84829	NA	1	0.609281	NA	1	0.0620916	NA	1	-2.11416	NA	1	-2.6537	NA	1	TRUE	-3.06652	0.00217459	0.766132	0.843291	0.749744	0.262206	0.0245818
PBANKA_040640.614-631.4e37182a37	PBANKA_040640.614-631	PBANKA_040640	621	614	631	0.356809	NA	1	-0.0820014	NA	1	-0.087096	NA	1	-0.512166	NA	1	0.528747	NA	1	-0.382159	NA	1	0.248285	NA	1	-0.661061	NA	1	0.442778	NA	1	-0.23208	NA	1	0.0805944	NA	1	-0.586614	NA	1	TRUE	-1.92608	0.0541386	0.817344	0.168658	0.258791	0.249232	0.128371
PBANKA_040710.108-121.05aae22a24	PBANKA_040710.108-121	PBANKA_040710	115/117	108	121	0.332203	NA	1	-0.28955	NA	1	0.0614653	NA	1	-0.546547	NA	1	0.074695	NA	1	-0.00628788	NA	1	-0.105263	NA	1	-0.184686	NA	1	0.203449	NA	1	-0.147919	NA	1	-0.021899	NA	1	-0.365617	NA	1	TRUE	-0.992149	0.321162	0.355753	0.947764	0.449983	0.272448	0.788665
PBANKA_040710.241-258.90853a5e8a	PBANKA_040710.241-258	PBANKA_040710	251	241	258	0.438963	NA	1	0.132633	NA	1	0.00249528	NA	1	-0.290094	NA	1	-0.253691	NA	1	-0.333025	NA	1	-0.0478462	NA	1	-0.125621	NA	1	0.0926359	NA	1	-0.100196	NA	1	-0.0226755	NA	1	-0.207858	NA	1	TRUE	-0.500205	0.616948	0.592011	0.210994	0.613861	0.174804	0.308638
PBANKA_040740.1326-1340.61b2cbc5a7	PBANKA_040740.1326-1340	PBANKA_040740	1332	1326	1340	0.132168	0.233479	2	-0.0413314	0.210856	2	-0.44251	0.0669465	2	-0.60227	0.0443232	2	0.0641402	0.0951371	2	0.0689414	0.133887	2	-0.444295	0.228709	2	-0.437934	0.000314231	2	0.0981541	0.0691709	2	0.013805	0.172371	2	-0.443403	0.0808814	2	-0.520102	0.0223187	2	TRUE	-0.456149	0.648298	0.921816	0.802322	0.93001	0.592694	0.820075
PBANKA_040740.287-297.3a0af6e229	PBANKA_040740.287-297	PBANKA_040740	287	287	297	0.104897	NA	1	-0.471029	NA	1	0.105878	NA	1	-0.456307	NA	1	0.186782	NA	1	0.343498	NA	1	0.0280539	NA	1	0.18633	NA	1	0.145839	NA	1	-0.0637653	NA	1	0.0669661	NA	1	-0.134989	NA	1	TRUE	-0.489907	0.624216	0.149539	0.26084	0.755207	0.666439	0.50734
PBANKA_040740.679-693.8eb386c036	PBANKA_040740.679-693	PBANKA_040740	682	679	693	0.0942082	NA	1	-0.177496	NA	1	-0.248711	NA	1	-0.506676	NA	1	-0.290711	NA	1	0.0940168	NA	1	0.113669	NA	1	0.499957	NA	1	-0.0982515	NA	1	-0.0417395	NA	1	-0.0675212	NA	1	-0.00335938	NA	1	TRUE	0.243062	0.807965	0.586548	0.740867	0.829635	0.692386	0.251963
PBANKA_040740.679-694.8eb386c036	PBANKA_040740.679-694	PBANKA_040740	682	679	694	-0.108038	NA	1	0.0380403	NA	1	0.141187	NA	1	0.301005	NA	1	-0.0214533	NA	1	0.064254	NA	1	0.024286	NA	1	0.111553	NA	1	-0.0647457	NA	1	0.0511472	NA	1	0.0827364	NA	1	0.206279	NA	1	TRUE	0.532109	0.594669	0.849437	0.818709	0.784568	0.744964	0.896552
PBANKA_040750.359-373.1c92ea2e03	PBANKA_040750.359-373	PBANKA_040750	363	359	373	0.56081	NA	1	-0.137646	NA	1	0.499333	NA	1	-0.185384	NA	1	-0.252883	NA	1	0.107838	NA	1	-0.0800796	NA	1	0.282201	NA	1	0.153964	NA	1	-0.0149041	NA	1	0.209627	NA	1	0.0484086	NA	1	TRUE	-0.264074	0.791732	0.67873	0.701263	0.94435	0.114715	0.311369
PBANKA_040750.374-386.c45298d043	PBANKA_040750.374-386	PBANKA_040750	380	374	386	0.531951	NA	1	0.272679	NA	1	-0.181605	NA	1	-0.427138	NA	1	0.19755	NA	1	0.397747	NA	1	-0.540665	NA	1	-0.338909	NA	1	0.364751	NA	1	0.335213	NA	1	-0.361135	NA	1	-0.383023	NA	1	TRUE	-0.228604	0.819184	0.341413	0.206897	0.165244	0.123592	0.483441
PBANKA_040750.46-58.b1603d4a4e	PBANKA_040750.46-58	PBANKA_040750	48	46	58	-0.162392	NA	1	0.262663	NA	1	-0.731341	NA	1	-0.292547	NA	1	-0.0173861	NA	1	-0.11146	NA	1	-0.0655999	NA	1	-0.158114	NA	1	-0.0898888	NA	1	0.0756011	NA	1	-0.39847	NA	1	-0.225331	NA	1	TRUE	0.351213	0.72544	0.356436	0.604985	0.697849	0.625469	0.909525
PBANKA_040840.11-24.51838dcd50	PBANKA_040840.11-24	PBANKA_040840	21	11	24	0.033234	NA	1	-0.114457	NA	1	-0.508491	NA	1	-0.642442	NA	1	0.138884	NA	1	-0.1738	NA	1	-0.144045	NA	1	-0.455169	NA	1	0.0860588	NA	1	-0.144129	NA	1	-0.326268	NA	1	-0.548806	NA	1	TRUE	-0.827626	0.407913	0.731308	0.453397	0.458177	0.86241	0.621372
PBANKA_040840.11-24.094960dd16	PBANKA_040840.11-24	PBANKA_040840	13	11	24	-0.223789	NA	1	0.0179893	NA	1	-0.642205	NA	1	-0.386687	NA	1	-0.172382	NA	1	-0.341728	NA	1	-0.717848	NA	1	-0.885634	NA	1	-0.198085	NA	1	-0.161869	NA	1	-0.680027	NA	1	-0.636161	NA	1	TRUE	-0.246387	0.805391	0.904063	0.2028	0.415842	0.490953	0.458177
PBANKA_040840.113-123.032b6fe6b5	PBANKA_040840.113-123	PBANKA_040840	117	113	123	0.14606	NA	1	-0.37489	NA	1	0.156053	NA	1	-0.351157	NA	1	0.149906	NA	1	-0.505261	NA	1	0.134169	NA	1	-0.519438	NA	1	0.147983	NA	1	-0.440075	NA	1	0.145111	NA	1	-0.435298	NA	1	TRUE	-1.61135	0.107152	0.231478	0.0846705	0.0594059	0.567429	0.589962
PBANKA_040840.124-133.5cdbd9f4bd	PBANKA_040840.124-133	PBANKA_040840	126	124	133	0.00449494	0.0516616	3	-0.0434344	0.0724199	3	0.0734869	0.123184	3	0.0392972	0.0932758	3	0.0379675	0.0575352	3	0.0101182	0.0209278	3	0.0511972	0.194475	3	0.0249078	0.182464	3	0.0212312	0.0541502	3	-0.0166581	0.0431339	3	0.062342	0.158172	3	0.0321025	0.1314	3	TRUE	0.0402418	0.967902	0.918402	0.998976	0.93479	0.938887	0.910208
PBANKA_040840.192-201.ba72e879b9	PBANKA_040840.192-201	PBANKA_040840	199	192	201	0.0592438	NA	1	-0.251593	NA	1	0.0600527	NA	1	-0.237044	NA	1	0.155616	NA	1	0.0164116	NA	1	0.186777	NA	1	0.0491325	NA	1	0.10743	NA	1	-0.117591	NA	1	0.123415	NA	1	-0.0939558	NA	1	TRUE	-0.498502	0.618147	0.429498	0.97576	0.54353	0.785934	0.571526
PBANKA_040840.192-206.ba72e879b9	PBANKA_040840.192-206	PBANKA_040840	199	192	206	-0.312093	NA	1	0.116405	NA	1	0.0493221	NA	1	0.49156	NA	1	-0.184804	NA	1	-0.0227257	NA	1	0.120744	NA	1	0.284382	NA	1	-0.248448	NA	1	0.0468398	NA	1	0.0850329	NA	1	0.387971	NA	1	TRUE	1.09101	0.275309	0.637078	0.894503	0.800956	0.321611	0.432912
PBANKA_040840.405-414.bbac5a615a	PBANKA_040840.405-414	PBANKA_040840	410	405	414	-0.279351	NA	1	0.208573	NA	1	-0.304768	NA	1	0.196896	NA	1	-0.297703	NA	1	0.130163	NA	1	0.00853453	NA	1	0.437961	NA	1	-0.288527	NA	1	0.169368	NA	1	-0.148117	NA	1	0.317429	NA	1	TRUE	1.43391	0.151647	0.44452	0.635712	0.409696	0.372141	0.245818
PBANKA_040840.423-431.6729a94af2	PBANKA_040840.423-431	PBANKA_040840	425	423	431	-0.133211	NA	1	-0.249014	NA	1	0.0696006	NA	1	-0.0324628	NA	1	-0.156028	NA	1	-0.192469	NA	1	0.29525	NA	1	0.260368	NA	1	-0.144619	NA	1	-0.220742	NA	1	0.182425	NA	1	0.113953	NA	1	TRUE	0.00507586	0.99595	0.437009	0.418573	0.278593	0.686241	0.484807
PBANKA_040840.432-452.78e69d9fbb	PBANKA_040840.432-452	PBANKA_040840	439/443	432	452	0.00828656	NA	1	0.14861	NA	1	0.709729	NA	1	0.863792	NA	1	-0.0182416	NA	1	-0.151548	NA	1	-0.284834	NA	1	-0.41658	NA	1	-0.00497754	NA	1	-0.00146879	NA	1	0.212447	NA	1	0.223606	NA	1	TRUE	0.273323	0.784613	0.562649	0.499829	0.99283	0.928645	0.906111
PBANKA_040840.437-452.d481d77f7d	PBANKA_040840.437-452	PBANKA_040840	439/Ambig	437	452	0.266376	NA	1	-0.158934	NA	1	-0.011823	NA	1	-0.423394	NA	1	-0.0910858	NA	1	0.126624	NA	1	0.32634	NA	1	0.54561	NA	1	0.0876453	NA	1	-0.0161551	NA	1	0.157259	NA	1	0.061108	NA	1	TRUE	-0.0984143	0.921606	0.631615	0.645954	0.936156	0.351656	0.661659
PBANKA_040840.437-452.131c4b4f73	PBANKA_040840.437-452	PBANKA_040840	443	437	452	0.301104	NA	1	-0.0438249	NA	1	0.0518775	NA	1	-0.279312	NA	1	0.441392	NA	1	0.227672	NA	1	0.271485	NA	1	0.0593247	NA	1	0.371248	NA	1	0.0919237	NA	1	0.161681	NA	1	-0.109994	NA	1	TRUE	-0.640556	0.521834	0.917719	0.424036	0.648003	0.306589	0.178218
PBANKA_040840.437-452.8ef5374ab6	PBANKA_040840.437-452	PBANKA_040840	439	437	452	0.0116225	NA	1	-0.318736	NA	1	-0.13878	NA	1	-0.455399	NA	1	0.0560024	NA	1	-0.0743738	NA	1	0.121377	NA	1	-0.00743902	NA	1	0.0338124	NA	1	-0.196555	NA	1	-0.00870159	NA	1	-0.231419	NA	1	TRUE	-0.607073	0.543824	0.306589	0.724479	0.327074	0.921816	0.848754
PBANKA_040840.698-706.dffed0088c	PBANKA_040840.698-706	PBANKA_040840	701	698	706	0.311159	NA	1	-0.0689856	NA	1	0.236875	NA	1	-0.12953	NA	1	-0.0564575	NA	1	0.195299	NA	1	0.26326	NA	1	0.516577	NA	1	0.127351	NA	1	0.0631569	NA	1	0.250067	NA	1	0.193523	NA	1	TRUE	0.0892143	0.928914	0.855582	0.488904	0.74633	0.297713	0.783885
PBANKA_040840.698-719.53840cf4ca	PBANKA_040840.698-719	PBANKA_040840	707	698	719	-0.0537165	0.0657805	2	0.0599264	0.0213835	2	0.210195	0.0311669	2	0.337578	0.0755639	2	-0.121459	0.121174	2	0.212573	0.0276395	2	0.0996334	0.00137557	2	0.435225	0.0949098	2	-0.0875875	0.0934771	2	0.13625	0.0245115	2	0.154914	0.0162712	2	0.386402	0.0852368	2	TRUE	0.917696	0.358812	0.783202	0.453397	0.490953	0.897917	0.570843
PBANKA_040840.893-908.069da22c68	PBANKA_040840.893-908	PBANKA_040840	900	893	908	0.0584686	0.256151	2	-0.132449	0.0143294	2	0.228395	0.0737066	2	0.0512164	0.168115	2	-0.0970724	0.169372	2	-0.0118709	0.0405176	2	-0.214206	0.100318	2	-0.127444	0.109572	2	-0.0193019	0.212762	2	-0.0721601	0.0130941	2	0.00709441	0.0870124	2	-0.038114	0.138844	2	TRUE	-0.044709	0.964341	0.687607	0.927279	0.720382	0.789348	0.643906
PBANKA_040890.662-672.811ad3fe5e	PBANKA_040890.662-672	PBANKA_040890	663	662	672	0.0412933	NA	1	-0.160863	NA	1	-0.0479457	NA	1	-0.236362	NA	1	-0.103069	NA	1	0.127563	NA	1	0.0373285	NA	1	0.26952	NA	1	-0.0308877	NA	1	-0.0166499	NA	1	-0.00530856	NA	1	0.0165791	NA	1	TRUE	0.155061	0.876778	0.627518	0.643906	0.93479	0.834414	0.621372
PBANKA_040930.705-715.97f9a89476	PBANKA_040930.705-715	PBANKA_040930	711	705	715	-0.254944	NA	1	-0.015717	NA	1	-0.182322	NA	1	0.0706455	NA	1	-0.3056	NA	1	-0.1647	NA	1	0.0574061	NA	1	0.199866	NA	1	-0.280272	NA	1	-0.0902087	NA	1	-0.0624577	NA	1	0.135256	NA	1	TRUE	0.661424	0.508364	0.995562	0.471151	0.648003	0.421987	0.239672
PBANKA_040930.797-812.976b536a89	PBANKA_040930.797-812	PBANKA_040930	804	797	812	0.190297	NA	1	-0.276177	NA	1	0.107463	NA	1	-0.345271	NA	1	-0.21019	NA	1	-0.00445759	NA	1	0.281172	NA	1	0.488464	NA	1	-0.00994655	NA	1	-0.140318	NA	1	0.194317	NA	1	0.0715962	NA	1	TRUE	-0.155151	0.876707	0.378969	0.953226	0.466371	0.475248	0.380335
PBANKA_040930.798-812.976b536a89	PBANKA_040930.798-812	PBANKA_040930	804	798	812	-0.446048	NA	1	-0.0980334	NA	1	-0.258727	NA	1	0.103027	NA	1	-0.0454858	NA	1	-0.121956	NA	1	0.224706	NA	1	0.149795	NA	1	-0.245767	NA	1	-0.109995	NA	1	-0.0170105	NA	1	0.126411	NA	1	TRUE	0.524416	0.600007	0.770912	0.569478	0.569478	0.163878	0.819392
PBANKA_040930.798-820.976b536a89	PBANKA_040930.798-820	PBANKA_040930	804	798	820	-0.581792	NA	1	0.043241	NA	1	-0.23587	NA	1	0.402903	NA	1	0.130653	NA	1	0.0244409	NA	1	0.158579	NA	1	0.0539276	NA	1	-0.22557	NA	1	0.033841	NA	1	-0.0386454	NA	1	0.228415	NA	1	TRUE	0.893428	0.371661	0.831683	0.953226	0.851485	0.0860362	0.635029
PBANKA_040930.821-832.5fc5f3b054	PBANKA_040930.821-832	PBANKA_040930	829	821	832	0.162402	NA	1	0.169592	NA	1	-0.103241	NA	1	-0.0823115	NA	1	0.212506	NA	1	-0.186899	NA	1	0.340712	NA	1	-0.0571339	NA	1	0.187454	NA	1	-0.00865358	NA	1	0.118735	NA	1	-0.0697227	NA	1	TRUE	-0.41195	0.68039	0.514851	0.426767	0.980539	0.528508	0.453397
PBANKA_040930.896-905.3bf1e0a9a9	PBANKA_040930.896-905	PBANKA_040930	902	896	905	-0.170837	NA	1	-0.0238554	NA	1	-0.151478	NA	1	0.00924356	NA	1	-0.46549	NA	1	-0.223756	NA	1	0.0850031	NA	1	0.328297	NA	1	-0.318163	NA	1	-0.123805	NA	1	-0.0332375	NA	1	0.16877	NA	1	TRUE	0.695107	0.487013	0.973711	0.355753	0.524411	0.600888	0.10379
PBANKA_041050.490-500.df9f4f1870	PBANKA_041050.490-500	PBANKA_041050	497	490	500	0.175679	NA	1	-0.151721	NA	1	0.340827	NA	1	0.0271669	NA	1	-0.386065	NA	1	0.143634	NA	1	0.275918	NA	1	0.807177	NA	1	-0.105193	NA	1	-0.00404349	NA	1	0.308372	NA	1	0.417172	NA	1	TRUE	0.643428	0.519969	0.644589	0.60635	0.998293	0.503243	0.16183
PBANKA_041130.402-422.064339a228	PBANKA_041130.402-422	PBANKA_041130	415	402	422	0.499425	NA	1	0.390179	NA	1	-0.637216	NA	1	-0.732722	NA	1	0.0944392	NA	1	-0.446119	NA	1	-0.336132	NA	1	-0.87513	NA	1	0.296932	NA	1	-0.0279698	NA	1	-0.486674	NA	1	-0.803926	NA	1	TRUE	-1.23367	0.217371	0.206214	0.116763	0.892455	0.134517	0.739502
PBANKA_041130.430-447.d833f8788b	PBANKA_041130.430-447	PBANKA_041130	445	430	447	0.108502	NA	1	-0.415524	NA	1	-0.061657	NA	1	-0.571943	NA	1	-0.0960796	NA	1	-0.227899	NA	1	-0.0269914	NA	1	-0.157251	NA	1	0.00621121	NA	1	-0.321711	NA	1	-0.0443242	NA	1	-0.364597	NA	1	TRUE	-0.934925	0.349862	0.189826	0.350973	0.132468	0.661659	0.645954
PBANKA_041130.536-560.c2e6b419d3	PBANKA_041130.536-560	PBANKA_041130	547	536	560	0.240059	NA	1	0.0496244	NA	1	0.321433	NA	1	0.144738	NA	1	0.104997	NA	1	0.092247	NA	1	0.233863	NA	1	0.222674	NA	1	0.172528	NA	1	0.0709357	NA	1	0.277648	NA	1	0.183706	NA	1	TRUE	-0.0077526	0.993815	0.814612	0.747695	0.715603	0.391943	0.708091
PBANKA_041130.536-562.c2e6b419d3	PBANKA_041130.536-562	PBANKA_041130	547	536	562	-0.171959	NA	1	0.100154	NA	1	-0.425954	NA	1	-0.140102	NA	1	-0.206881	NA	1	0.88964	NA	1	-1.14734	NA	1	-0.0492626	NA	1	-0.18942	NA	1	0.494897	NA	1	-0.786649	NA	1	-0.0946823	NA	1	TRUE	1.69339	0.0904301	0.680096	0.0238989	0.0744281	0.600205	0.390577
PBANKA_041350.508-518.e0a6a70f4a	PBANKA_041350.508-518	PBANKA_041350	510	508	518	0.0198152	NA	1	0.0854331	NA	1	0.0526609	NA	1	0.132019	NA	1	-0.0264274	NA	1	-0.0722294	NA	1	0.276379	NA	1	0.232137	NA	1	-0.00330614	NA	1	0.00660183	NA	1	0.16452	NA	1	0.182078	NA	1	TRUE	0.259834	0.795	0.719017	0.729942	0.958689	0.897917	0.889723
PBANKA_041350.591-609.ab61ab1a0a	PBANKA_041350.591-609	PBANKA_041350	599	591	609	-0.38737	NA	1	0.13838	NA	1	0.138172	NA	1	0.677661	NA	1	0.029589	NA	1	0.0165968	NA	1	-0.0828302	NA	1	-0.0942625	NA	1	-0.17889	NA	1	0.0774884	NA	1	0.0276708	NA	1	0.291699	NA	1	TRUE	0.930182	0.352312	0.581769	0.97576	0.691021	0.216456	0.936839
PBANKA_041350.722-736.ab07a0b9c8	PBANKA_041350.722-736	PBANKA_041350	725	722	736	-0.141424	NA	1	0.00899198	NA	1	-0.0235093	NA	1	0.140646	NA	1	0.0239224	NA	1	-0.231375	NA	1	0.0740758	NA	1	-0.179662	NA	1	-0.0587506	NA	1	-0.111192	NA	1	0.0252832	NA	1	-0.0195081	NA	1	TRUE	-0.0307528	0.975468	0.927962	0.346876	0.562649	0.668488	0.955958
PBANKA_041490.4-17.f652d62fbc	PBANKA_041490.4-17	PBANKA_041490	15	4	17	-0.0195918	NA	1	0.0617429	NA	1	-0.0302136	NA	1	0.0648608	NA	1	-0.141324	NA	1	-0.0803277	NA	1	-0.0451191	NA	1	0.0174367	NA	1	-0.0804577	NA	1	-0.00929239	NA	1	-0.0376663	NA	1	0.0411488	NA	1	TRUE	0.309358	0.757059	0.778423	0.701946	0.977808	0.986002	0.515534
PBANKA_041490.693-708.c13ad2b290	PBANKA_041490.693-708	PBANKA_041490	693	693	708	-0.413136	NA	1	0.255179	NA	1	-0.145925	NA	1	0.536129	NA	1	0.148726	NA	1	0.11449	NA	1	0.133832	NA	1	0.101156	NA	1	-0.132205	NA	1	0.184834	NA	1	-0.0060466	NA	1	0.318643	NA	1	TRUE	1.09516	0.273486	0.370092	0.682827	0.368727	0.191192	0.592011
PBANKA_041550.960-983.04dd6d6e69	PBANKA_041550.960-983	PBANKA_041550	974	960	983	-0.169587	NA	1	0.280613	NA	1	-0.167902	NA	1	0.296037	NA	1	0.0986356	NA	1	-0.340682	NA	1	-0.633555	NA	1	-1.07131	NA	1	-0.0354755	NA	1	-0.0300347	NA	1	-0.400729	NA	1	-0.387638	NA	1	TRUE	-0.147517	0.882729	0.331171	0.2028	0.886309	0.602936	0.725162
PBANKA_041550.984-999.3bfc5be620	PBANKA_041550.984-999	PBANKA_041550	998	984	999	-0.183339	NA	1	-0.0310248	NA	1	-0.0117368	NA	1	0.154317	NA	1	-0.0412784	NA	1	0.0186071	NA	1	0.0160327	NA	1	0.0774782	NA	1	-0.112309	NA	1	-0.00620884	NA	1	0.00214797	NA	1	0.115898	NA	1	TRUE	0.445586	0.655911	0.958006	0.967566	0.989416	0.573575	0.833732
PBANKA_041580.440-447.e3c05000a8	PBANKA_041580.440-447	PBANKA_041580	444	440	447	-0.201652	NA	1	0.0495065	NA	1	0.0044609	NA	1	0.269359	NA	1	-0.207702	NA	1	-0.14624	NA	1	-0.0383308	NA	1	0.0246914	NA	1	-0.204677	NA	1	-0.0483667	NA	1	-0.0169349	NA	1	0.147025	NA	1	TRUE	0.588267	0.556374	0.815295	0.506658	0.80915	0.538068	0.389211
PBANKA_041580.448-459.5407a1fdf8	PBANKA_041580.448-459	PBANKA_041580	450	448	459	-0.0473557	NA	1	0.0396773	NA	1	0.0559658	NA	1	0.156738	NA	1	0.157637	NA	1	-0.0451612	NA	1	0.137815	NA	1	-0.0634242	NA	1	0.0551409	NA	1	-0.00274195	NA	1	0.0968902	NA	1	0.0466571	NA	1	TRUE	0.00218901	0.998253	0.84056	0.822124	0.996244	0.910208	0.569478
PBANKA_041600.391-401.058f602057	PBANKA_041600.391-401	PBANKA_041600	392	391	401	-0.119295	NA	1	-0.054328	NA	1	-0.536838	NA	1	-0.458131	NA	1	0.0709672	NA	1	-0.106055	NA	1	-0.566024	NA	1	-0.741486	NA	1	-0.0241638	NA	1	-0.0801914	NA	1	-0.551431	NA	1	-0.599809	NA	1	TRUE	-0.443401	0.657491	0.89382	0.616593	0.686924	0.723114	0.796176
PBANKA_041600.789-804.5e3411dae1	PBANKA_041600.789-804	PBANKA_041600	793	789	804	-0.433268	NA	1	-0.161398	NA	1	-0.346566	NA	1	-0.0609566	NA	1	-0.224876	NA	1	-0.280749	NA	1	0.0321411	NA	1	-0.0221714	NA	1	-0.329072	NA	1	-0.221073	NA	1	-0.157213	NA	1	-0.041564	NA	1	TRUE	0.340554	0.73345	0.626152	0.263571	0.277228	0.177535	0.35507
PBANKA_041600.805-820.e33a1e969d	PBANKA_041600.805-820	PBANKA_041600	809	805	820	-0.0367009	NA	1	-0.00829606	NA	1	0.14035	NA	1	0.182495	NA	1	-0.126229	NA	1	-0.00751255	NA	1	-0.460556	NA	1	-0.34028	NA	1	-0.081465	NA	1	-0.0079043	NA	1	-0.160103	NA	1	-0.0788924	NA	1	TRUE	0.231574	0.816877	0.977125	0.945032	0.983954	0.936156	0.558552
PBANKA_041600.837-852.1b5ad35c9e	PBANKA_041600.837-852	PBANKA_041600	839/841	837	852	-0.0761853	NA	1	0.014673	NA	1	-0.026989	NA	1	0.0776089	NA	1	-0.00125626	NA	1	0.0413133	NA	1	-0.104404	NA	1	-0.0602742	NA	1	-0.0387208	NA	1	0.0279931	NA	1	-0.0656963	NA	1	0.00866736	NA	1	TRUE	0.27602	0.782541	0.912257	0.902697	0.871287	0.831683	0.962103
PBANKA_041600.872-884.2fa6f04784	PBANKA_041600.872-884	PBANKA_041600	874	872	884	-0.357465	NA	1	-0.231924	NA	1	-0.506365	NA	1	-0.367085	NA	1	0.195843	NA	1	-0.583791	NA	1	-0.16051	NA	1	-0.938583	NA	1	-0.0808112	NA	1	-0.407858	NA	1	-0.333437	NA	1	-0.652834	NA	1	TRUE	-1.13355	0.257026	0.477979	0.0580403	0.075111	0.243769	0.487538
PBANKA_041610.1654-1665.c46c7656f3	PBANKA_041610.1654-1665	PBANKA_041610	1662	1654	1665	0.0420864	NA	1	0.0216996	NA	1	0.152342	NA	1	0.145695	NA	1	-0.0558825	NA	1	0.104862	NA	1	0.0443748	NA	1	0.206679	NA	1	-0.00689804	NA	1	0.0632806	NA	1	0.0983584	NA	1	0.176187	NA	1	TRUE	0.400986	0.688444	0.891772	0.708091	0.74633	0.832366	0.785934
PBANKA_041610.3044-3054.fa88b28237	PBANKA_041610.3044-3054	PBANKA_041610	3047	3044	3054	0.135771	NA	1	-0.46823	NA	1	-0.337642	NA	1	-0.927904	NA	1	-0.162415	NA	1	0.263482	NA	1	-0.533247	NA	1	-0.105791	NA	1	-0.0133216	NA	1	-0.102374	NA	1	-0.435444	NA	1	-0.516847	NA	1	TRUE	-0.465219	0.64179	0.150905	0.368044	0.604302	0.5845	0.473199
PBANKA_041610.3088-3096.e0c1e70b2b	PBANKA_041610.3088-3096	PBANKA_041610	3092	3088	3096	-0.127755	NA	1	-0.210444	NA	1	-0.122611	NA	1	-0.191561	NA	1	-0.065911	NA	1	-0.271842	NA	1	-0.0146359	NA	1	-0.219007	NA	1	-0.0968329	NA	1	-0.241143	NA	1	-0.0686235	NA	1	-0.205284	NA	1	TRUE	-0.381473	0.702865	0.516217	0.276545	0.249232	0.701263	0.747013
PBANKA_041610.3088-3107.e0c1e70b2b	PBANKA_041610.3088-3107	PBANKA_041610	3092	3088	3107	-0.1717	NA	1	0.277415	NA	1	-0.0859823	NA	1	0.376873	NA	1	-0.0694891	NA	1	0.00232885	NA	1	-0.380618	NA	1	-0.30724	NA	1	-0.120595	NA	1	0.139872	NA	1	-0.2333	NA	1	0.0348167	NA	1	TRUE	0.761207	0.446561	0.336634	0.97576	0.481393	0.600205	0.738136
PBANKA_041610.3097-3107.844b02f64f	PBANKA_041610.3097-3107	PBANKA_041610	3105	3097	3107	-0.000162329	NA	1	-0.0359233	NA	1	-0.300783	NA	1	-0.322805	NA	1	0.098343	NA	1	0.0430582	NA	1	-0.533572	NA	1	-0.587297	NA	1	0.0490903	NA	1	0.00356745	NA	1	-0.417178	NA	1	-0.455051	NA	1	TRUE	-0.317278	0.751043	0.940253	0.895186	0.972346	0.953909	0.725162
PBANKA_041610.3097-3107.1318cecd30	PBANKA_041610.3097-3107	PBANKA_041610	3101	3097	3107	-0.247338	NA	1	-0.101832	NA	1	0.0780923	NA	1	0.237338	NA	1	-0.103981	NA	1	-0.0181811	NA	1	-0.012199	NA	1	0.0751609	NA	1	-0.17566	NA	1	-0.0600065	NA	1	0.0329466	NA	1	0.15625	NA	1	TRUE	0.496701	0.619417	0.757938	0.906111	0.7634	0.440423	0.619324
PBANKA_041610.3097-3111.844b02f64f	PBANKA_041610.3097-3111	PBANKA_041610	3105	3097	3111	-0.100727	NA	1	-0.199032	NA	1	-0.16733	NA	1	-0.251895	NA	1	-0.233491	NA	1	-0.295883	NA	1	-0.470656	NA	1	-0.531488	NA	1	-0.167109	NA	1	-0.247458	NA	1	-0.318993	NA	1	-0.391692	NA	1	TRUE	-0.357095	0.721032	0.542165	0.247866	0.240355	0.762035	0.340731
PBANKA_041610.3248-3256.9099aa542a	PBANKA_041610.3248-3256	PBANKA_041610	3251	3248	3256	0.328023	NA	1	-0.206944	NA	1	0.328704	NA	1	-0.192523	NA	1	-0.175527	NA	1	0.0758384	NA	1	0.190722	NA	1	0.443648	NA	1	0.0762478	NA	1	-0.0655526	NA	1	0.259713	NA	1	0.125562	NA	1	TRUE	-0.145134	0.88461	0.525094	0.786617	0.747695	0.274496	0.448617
PBANKA_041610.3971-3979.18af24172a	PBANKA_041610.3971-3979	PBANKA_041610	3977	3971	3979	-0.198618	NA	1	-0.173531	NA	1	-0.282462	NA	1	-0.243634	NA	1	-0.217943	NA	1	-0.244242	NA	1	-0.502678	NA	1	-0.527418	NA	1	-0.20828	NA	1	-0.208887	NA	1	-0.39257	NA	1	-0.385526	NA	1	TRUE	-0.16062	0.872398	0.598156	0.325026	0.305224	0.54353	0.365995
PBANKA_041610.3971-3979.b0d555a373	PBANKA_041610.3971-3979	PBANKA_041610	3974/3977	3971	3979	0.0404159	NA	1	-0.140998	NA	1	0.260241	NA	1	0.0925673	NA	1	0.147953	NA	1	0.0792694	NA	1	0.225621	NA	1	0.158498	NA	1	0.0941845	NA	1	-0.0308642	NA	1	0.242931	NA	1	0.125532	NA	1	TRUE	-0.104781	0.916553	0.670536	0.777057	0.882212	0.837146	0.593377
PBANKA_041610.416-429.040161e130	PBANKA_041610.416-429	PBANKA_041610	421	416	429	-0.155852	NA	1	0.17676	NA	1	0.0357415	NA	1	0.382093	NA	1	-0.0354214	NA	1	0.0472623	NA	1	0.0420756	NA	1	0.126319	NA	1	-0.0956366	NA	1	0.112011	NA	1	0.0389086	NA	1	0.254206	NA	1	TRUE	0.78662	0.431533	0.501195	0.879481	0.573575	0.636395	0.850802
PBANKA_041610.4927-4939.97256d2aa9	PBANKA_041610.4927-4939	PBANKA_041610	4936	4927	4939	-0.311906	NA	1	-0.0717822	NA	1	0.0382977	NA	1	0.292161	NA	1	0.0814895	NA	1	0.114303	NA	1	0.272853	NA	1	0.307227	NA	1	-0.115208	NA	1	0.0212603	NA	1	0.155576	NA	1	0.299694	NA	1	TRUE	0.646739	0.517824	0.844657	0.682827	0.8986	0.321611	0.775009
PBANKA_041630.866-882.8742d35ac6	PBANKA_041630.866-882	PBANKA_041630	874	866	882	-0.132433	NA	1	-0.328686	NA	1	0.158908	NA	1	-0.0236047	NA	1	0.540732	NA	1	-0.111998	NA	1	0.356869	NA	1	-0.294301	NA	1	0.204149	NA	1	-0.220342	NA	1	0.257889	NA	1	-0.158953	NA	1	TRUE	-1.02459	0.305597	0.291567	0.604302	0.279276	0.68829	0.120178
PBANKA_041650.351-369.550b2374ae	PBANKA_041650.351-369	PBANKA_041650	358	351	369	-0.293664	NA	1	0.230067	NA	1	-0.103871	NA	1	0.4336	NA	1	0.73181	NA	1	0.728423	NA	1	-0.139321	NA	1	-0.141148	NA	1	0.219073	NA	1	0.479245	NA	1	-0.121596	NA	1	0.146226	NA	1	TRUE	0.838045	0.402036	0.40833	0.051212	0.0798907	0.347559	0.0505292
PBANKA_041680.615-629.2e2fff49f3	PBANKA_041680.615-629	PBANKA_041680	624	615	629	-0.334521	NA	1	-0.434069	NA	1	0.239142	NA	1	0.153335	NA	1	-0.136756	NA	1	-0.207699	NA	1	0.227871	NA	1	0.158487	NA	1	-0.235638	NA	1	-0.320884	NA	1	0.233507	NA	1	0.155911	NA	1	TRUE	0.0122949	0.990191	0.176852	0.389211	0.132468	0.284739	0.528508
PBANKA_041680.924-939.344157b109	PBANKA_041680.924-939	PBANKA_041680	926	924	939	0.113331	0.103294	4	-0.176336	0.119115	4	0.0173581	0.129002	4	-0.258569	0.102456	4	0.207512	0.13284	4	-0.00113292	0.116312	4	0.160795	0.0734387	4	-0.0462908	0.100981	4	0.160422	0.0743178	4	-0.0887342	0.0912828	4	0.0890764	0.0719172	4	-0.15243	0.0874099	4	TRUE	-0.597375	0.550278	0.590645	0.962786	0.655514	0.645954	0.462274
PBANKA_041680.924-944.344157b109	PBANKA_041680.924-944	PBANKA_041680	926	924	944	-0.0610008	NA	1	0.330105	NA	1	-0.0426085	NA	1	0.362237	NA	1	0.236015	NA	1	-0.102929	NA	1	-0.461211	NA	1	-0.798595	NA	1	0.0875069	NA	1	0.113588	NA	1	-0.25191	NA	1	-0.218179	NA	1	TRUE	0.0201926	0.98389	0.273814	0.621372	0.571526	0.878798	0.40833
PBANKA_041730.1027-1039.9cc4aeee5f	PBANKA_041730.1027-1039	PBANKA_041730	1029	1027	1039	0.491718	NA	1	-0.0507054	NA	1	0.148504	NA	1	-0.380179	NA	1	0.324215	NA	1	-0.0912302	NA	1	-0.178732	NA	1	-0.592617	NA	1	0.407966	NA	1	-0.0709678	NA	1	-0.0151137	NA	1	-0.486398	NA	1	TRUE	-1.38378	0.166473	0.904063	0.660294	0.725845	0.13998	0.282008
PBANKA_041730.1080-1088.b61b37b7d4	PBANKA_041730.1080-1088	PBANKA_041730	1082	1080	1088	0.081819	NA	1	0.236058	NA	1	0.0641396	NA	1	0.232118	NA	1	-0.152356	NA	1	-0.0212991	NA	1	-0.0695334	NA	1	0.0630832	NA	1	-0.0352684	NA	1	0.107379	NA	1	-0.0026969	NA	1	0.147601	NA	1	TRUE	0.555739	0.578409	0.396722	0.897917	0.587914	0.726528	0.496415
PBANKA_041730.523-541.f2770b6a34	PBANKA_041730.523-541	PBANKA_041730	539	523	541	-0.121152	0.324501	2	0.0575469	0.069738	2	0.130906	0.108316	2	0.323345	0.285922	2	0.102844	0.046855	2	0.0497071	0.0209437	2	0.353196	0.0278363	2	0.30162	0.0399625	2	-0.00915434	0.138823	2	0.053627	0.0243972	2	0.242051	0.04024	2	0.312482	0.12298	2	TRUE	0.478053	0.632629	0.791396	0.870604	0.775009	0.7197	0.71492
PBANKA_041790.434-447.108a343466	PBANKA_041790.434-447	PBANKA_041790	443	434	447	-0.0149782	NA	1	0.139053	NA	1	-0.141623	NA	1	0.0261474	NA	1	-0.24707	NA	1	-0.10786	NA	1	-0.148919	NA	1	-0.00814977	NA	1	-0.131024	NA	1	0.0155962	NA	1	-0.145271	NA	1	0.00899881	NA	1	TRUE	0.468831	0.639206	0.581086	0.611813	0.923182	0.998976	0.31888
PBANKA_041790.466-487.81dd8f7a20	PBANKA_041790.466-487	PBANKA_041790	476	466	487	-0.101464	NA	1	0.181541	NA	1	0.0186875	NA	1	0.315432	NA	1	-0.419026	NA	1	-0.0493407	NA	1	-0.636987	NA	1	-0.265742	NA	1	-0.260245	NA	1	0.0661001	NA	1	-0.30915	NA	1	0.0248451	NA	1	TRUE	0.913075	0.361237	0.492318	0.806419	0.734039	0.759304	0.136565
PBANKA_041790.613-629.a4043cc328	PBANKA_041790.613-629	PBANKA_041790	617	613	629	-0.230324	NA	1	-0.193368	NA	1	-0.322381	NA	1	-0.271686	NA	1	-0.172719	NA	1	-0.303326	NA	1	-0.360546	NA	1	-0.489593	NA	1	-0.201521	NA	1	-0.248347	NA	1	-0.341463	NA	1	-0.38064	NA	1	TRUE	-0.26861	0.788238	0.555138	0.239672	0.238989	0.483441	0.456128
PBANKA_041800.242-261.e908c5e6c2	PBANKA_041800.242-261	PBANKA_041800	249	242	261	-0.0315654	NA	1	0.0289424	NA	1	0.203187	NA	1	0.277435	NA	1	-0.468051	NA	1	0.00752286	NA	1	-0.41731	NA	1	0.0598242	NA	1	-0.249808	NA	1	0.0182326	NA	1	-0.107061	NA	1	0.168629	NA	1	TRUE	0.872608	0.382909	0.871287	0.993513	0.91294	0.955958	0.100376
PBANKA_041800.249-261.6b955cbbea	PBANKA_041800.249-261	PBANKA_041800	253	249	261	0.159764	NA	1	0.0234456	NA	1	0.266827	NA	1	0.144249	NA	1	-0.39811	NA	1	-0.124822	NA	1	-0.276264	NA	1	-0.00141579	NA	1	-0.119173	NA	1	-0.050688	NA	1	-0.00471842	NA	1	0.0714164	NA	1	TRUE	0.323968	0.745973	0.886309	0.562649	0.801639	0.533288	0.153636
PBANKA_050110.100-108.37b3cd059a	PBANKA_050110.100-108	PBANKA_050110	101	100	108	-0.522074	NA	1	-0.326921	NA	1	-0.171917	NA	1	0.0369757	NA	1	-0.0803738	NA	1	0.269918	NA	1	-0.247407	NA	1	0.104444	NA	1	-0.301224	NA	1	-0.0285014	NA	1	-0.209662	NA	1	0.0707101	NA	1	TRUE	0.815732	0.414684	0.292933	0.359167	0.889723	0.114715	0.70058
PBANKA_050110.116-128.f34a1f6112	PBANKA_050110.116-128	PBANKA_050110	121	116	128	-0.648987	NA	1	-0.844363	NA	1	0.0279784	NA	1	-0.153658	NA	1	-0.529885	NA	1	-0.833498	NA	1	0.181454	NA	1	-0.1206	NA	1	-0.589436	NA	1	-0.83893	NA	1	0.104716	NA	1	-0.137129	NA	1	TRUE	-0.587542	0.55686	0.0279959	0.0136565	0.00341413	0.0696483	0.0764766
PBANKA_050110.133-148.3194e9c69d	PBANKA_050110.133-148	PBANKA_050110	138	133	148	-0.973128	NA	1	-0.842016	NA	1	0.446133	NA	1	0.590985	NA	1	-0.795932	NA	1	-0.902726	NA	1	-0.116609	NA	1	-0.221844	NA	1	-0.88453	NA	1	-0.872371	NA	1	0.164762	NA	1	0.184571	NA	1	TRUE	0.266995	0.789482	0.0286787	0.00955958	0.00273131	0.015705	0.015705
PBANKA_050110.137-148.3194e9c69d	PBANKA_050110.137-148	PBANKA_050110	138	137	148	-0.0807239	NA	1	-0.324112	NA	1	0.25071	NA	1	0.0210613	NA	1	-0.400771	NA	1	-0.385498	NA	1	0.133359	NA	1	0.150191	NA	1	-0.240747	NA	1	-0.354805	NA	1	0.192034	NA	1	0.0856262	NA	1	TRUE	-0.106069	0.915531	0.29703	0.163196	0.105838	0.819392	0.150905
PBANKA_050110.99-108.37b3cd059a	PBANKA_050110.99-108	PBANKA_050110	101	99	108	-1.04152	0.0181017	2	-1.10944	0.138465	2	0.136123	0.054632	2	0.0819466	0.101935	2	-0.896618	0.0257119	2	-0.903397	0.0221894	2	0.0863065	0.00769894	2	0.0810872	0.0556002	2	-0.969069	0.00380507	2	-1.00642	0.0581377	2	0.111215	0.0311655	2	0.0815169	0.0231672	2	TRUE	0.0759442	0.939466	0.00955958	0.00955958	0.00136565	0.0102424	0.0102424
PBANKA_050130.1082-1094.bae5f5aa31	PBANKA_050130.1082-1094	PBANKA_050130	Ambig	1082	1094	-0.13605	NA	1	0.259485	NA	1	-0.731329	NA	1	-0.322055	NA	1	-0.371031	NA	1	-0.524441	NA	1	-0.520917	NA	1	-0.672767	NA	1	-0.253541	NA	1	-0.132478	NA	1	-0.626123	NA	1	-0.497411	NA	1	TRUE	0.0547391	0.956348	0.361898	0.0771594	0.496415	0.681461	0.175487
PBANKA_050300.227-246.e94dbc42c7	PBANKA_050300.227-246	PBANKA_050300	239	227	246	0.0464943	0.0504036	2	-0.116996	0.00868575	2	0.0800979	0.030657	2	-0.0696523	0.0723749	2	0.123266	0.0709228	2	0.0894641	0.0642495	2	0.115659	0.0401526	2	0.0834175	0.0950198	2	0.0848801	0.0606632	2	-0.0137658	0.0277819	2	0.0978786	0.00474776	2	0.00688256	0.0836974	2	TRUE	-0.123736	0.901528	0.726528	0.754524	0.952544	0.822124	0.653465
PBANKA_050320.1475-1487.80b2dc8218	PBANKA_050320.1475-1487	PBANKA_050320	1477	1475	1487	0.0247401	NA	1	-0.0428599	NA	1	0.157249	NA	1	0.103389	NA	1	-0.372324	NA	1	0.580588	NA	1	-0.330048	NA	1	0.624423	NA	1	-0.173792	NA	1	0.268864	NA	1	-0.0863995	NA	1	0.363906	NA	1	TRUE	1.42952	0.152902	0.919768	0.0955958	0.221236	0.883578	0.174121
PBANKA_050320.1969-1983.8595f04472	PBANKA_050320.1969-1983	PBANKA_050320	1973	1969	1983	-0.265694	NA	1	-0.033966	NA	1	0.312942	NA	1	0.558409	NA	1	-0.108138	NA	1	-0.178312	NA	1	-0.255336	NA	1	-0.32395	NA	1	-0.186916	NA	1	-0.106139	NA	1	0.0288029	NA	1	0.11723	NA	1	TRUE	0.385484	0.699892	0.947764	0.445886	0.585865	0.397405	0.610447
PBANKA_050320.1984-2000.289174cc94	PBANKA_050320.1984-2000	PBANKA_050320	1986	1984	2000	0.45406	NA	1	0.186865	NA	1	-0.0521114	NA	1	-0.305567	NA	1	-0.30951	NA	1	-0.060963	NA	1	0.0543977	NA	1	0.304505	NA	1	0.0722751	NA	1	0.0629512	NA	1	0.00114317	NA	1	-0.00053088	NA	1	TRUE	0.0863681	0.931176	0.480027	0.760669	0.74633	0.16183	0.234892
PBANKA_050320.1984-2000.941c1c8613	PBANKA_050320.1984-2000	PBANKA_050320	1984	1984	2000	-0.0872468	NA	1	-0.438982	NA	1	0.0892096	NA	1	-0.248786	NA	1	0.0461236	NA	1	-0.138607	NA	1	-0.13749	NA	1	-0.32066	NA	1	-0.0205616	NA	1	-0.288794	NA	1	-0.02414	NA	1	-0.284723	NA	1	TRUE	-0.735444	0.462096	0.169341	0.525094	0.175487	0.806419	0.884261
PBANKA_050320.885-906.28591491ab	PBANKA_050320.885-906	PBANKA_050320	896	885	906	-0.273641	NA	1	0.0567861	NA	1	-1.14776	NA	1	-0.803593	NA	1	0.0755013	NA	1	0.262073	NA	1	-0.383799	NA	1	-0.195668	NA	1	-0.09907	NA	1	0.159429	NA	1	-0.765779	NA	1	-0.49963	NA	1	TRUE	0.384519	0.700606	0.792762	0.368727	0.426767	0.3817	0.787299
PBANKA_050320.886-906.28591491ab	PBANKA_050320.886-906	PBANKA_050320	896	886	906	0.114308	NA	1	-0.446831	NA	1	-0.543086	NA	1	-1.09049	NA	1	0.305997	NA	1	0.154177	NA	1	-0.207457	NA	1	-0.357718	NA	1	0.210153	NA	1	-0.146327	NA	1	-0.375272	NA	1	-0.724101	NA	1	TRUE	-1.25415	0.209831	0.163878	0.57494	0.45408	0.643906	0.300444
PBANKA_050360.8-16.6aa3b06728	PBANKA_050360.8-16	PBANKA_050360	8	8	16	-0.0239333	NA	1	0.218771	NA	1	-0.0857268	NA	1	0.170717	NA	1	-0.261868	NA	1	-0.215166	NA	1	-0.294156	NA	1	-0.245894	NA	1	-0.142901	NA	1	0.00180255	NA	1	-0.189941	NA	1	-0.0375885	NA	1	TRUE	0.431783	0.665913	0.42745	0.370775	0.97576	0.973711	0.292933
PBANKA_050390.35-49.7b3577725c	PBANKA_050390.35-49	PBANKA_050390	44	35	49	0.311109	NA	1	0.227075	NA	1	0.481429	NA	1	0.411134	NA	1	-0.188538	NA	1	-0.0385143	NA	1	0.153496	NA	1	0.30508	NA	1	0.0612853	NA	1	0.0942801	NA	1	0.317462	NA	1	0.358107	NA	1	TRUE	0.438036	0.661375	0.410379	0.842608	0.641857	0.297713	0.425401
PBANKA_050490.933-947.2fc2d569e6	PBANKA_050490.933-947	PBANKA_050490	943	933	947	-0.149988	NA	1	0.0489335	NA	1	-0.061551	NA	1	0.15111	NA	1	0.315113	NA	1	0.178726	NA	1	0.186756	NA	1	0.0519284	NA	1	0.0825622	NA	1	0.11383	NA	1	0.0626022	NA	1	0.101519	NA	1	TRUE	0.255229	0.798554	0.815295	0.525094	0.57016	0.64732	0.291567
PBANKA_050540.92-121.7e0642660f	PBANKA_050540.92-121	PBANKA_050540	112	92	121	-0.2619	NA	1	0.221297	NA	1	0.219251	NA	1	0.716188	NA	1	-0.134098	NA	1	0.227583	NA	1	0.1967	NA	1	0.559941	NA	1	-0.197999	NA	1	0.22444	NA	1	0.207976	NA	1	0.638065	NA	1	TRUE	1.57178	0.116051	0.421987	0.424036	0.295664	0.404916	0.53875
PBANKA_050610.1182-1198.62d63900fa	PBANKA_050610.1182-1198	PBANKA_050610	1185	1182	1198	0.0201751	NA	1	0.573651	NA	1	-0.602911	NA	1	-0.0356962	NA	1	-0.127512	NA	1	0.0921689	NA	1	-0.536377	NA	1	-0.315136	NA	1	-0.0536685	NA	1	0.33291	NA	1	-0.569644	NA	1	-0.175416	NA	1	TRUE	0.918947	0.358158	0.110618	0.747695	0.165244	0.896552	0.557187
PBANKA_050610.1473-1491.7bbbd54ea9	PBANKA_050610.1473-1491	PBANKA_050610	1488	1473	1491	0.00233439	0.126385	2	-0.113069	0.0967025	2	0.17667	0.0533107	2	0.0750066	0.169777	2	-0.403523	0.263063	2	-0.0432599	0.250099	2	0.14738	0.26932	2	0.509203	0.282284	2	-0.200594	0.068339	2	-0.0781642	0.173401	2	0.162025	0.161315	2	0.292105	0.0562534	2	TRUE	0.60762	0.543461	0.734039	0.826903	0.697166	0.945715	0.148856
PBANKA_050610.1473-1491.363f506744	PBANKA_050610.1473-1491	PBANKA_050610	1485	1473	1491	0.103759	NA	1	-0.0496557	NA	1	0.0119856	NA	1	-0.127689	NA	1	0.198694	NA	1	-0.538132	NA	1	0.420036	NA	1	-0.315231	NA	1	0.151226	NA	1	-0.293894	NA	1	0.216011	NA	1	-0.22146	NA	1	TRUE	-1.11783	0.263683	0.904746	0.0737453	0.165927	0.668488	0.48071
PBANKA_050610.1526-1547.d85b66a4fe	PBANKA_050610.1526-1547	PBANKA_050610	1537	1526	1547	-0.128252	NA	1	-0.0291963	NA	1	0.212345	NA	1	0.325141	NA	1	-1.47838	NA	1	-1.12738	NA	1	0.324425	NA	1	0.676991	NA	1	-0.803317	NA	1	-0.578286	NA	1	0.268385	NA	1	0.501066	NA	1	TRUE	1.00044	0.317134	0.964834	0.00341413	0.0238989	0.70058	0.00136565
PBANKA_050730.1519-1527.a8a2656f23	PBANKA_050730.1519-1527	PBANKA_050730	1524	1519	1527	-0.442119	NA	1	-0.358005	NA	1	-0.269198	NA	1	-0.171344	NA	1	-0.375992	NA	1	-0.280716	NA	1	-0.534351	NA	1	-0.437515	NA	1	-0.409056	NA	1	-0.31936	NA	1	-0.401775	NA	1	-0.304429	NA	1	TRUE	0.113472	0.90966	0.243769	0.263571	0.133834	0.16661	0.172072
PBANKA_050730.1591-1604.d8e38820c5	PBANKA_050730.1591-1604	PBANKA_050730	1602	1591	1604	-0.217129	0.0739703	3	-0.0541261	0.11264	3	-0.756947	0.240903	3	-0.580204	0.299261	3	-0.0396743	0.133718	3	-0.107188	0.029163	3	-0.726327	0.313724	3	-0.792281	0.228078	3	-0.128402	0.0496623	3	-0.0806572	0.0568821	3	-0.741637	0.272579	3	-0.686243	0.252258	3	TRUE	-0.253479	0.799907	0.895869	0.613861	0.685558	0.497781	0.839877
PBANKA_050730.4235-4264.10b6498769	PBANKA_050730.4235-4264	PBANKA_050730	4256	4235	4264	-0.0244653	NA	1	0.1549	NA	1	-0.343954	NA	1	-0.15085	NA	1	0.303931	NA	1	0.0346443	NA	1	-0.0702302	NA	1	-0.337957	NA	1	0.139733	NA	1	0.094772	NA	1	-0.207092	NA	1	-0.244403	NA	1	TRUE	-0.169272	0.865588	0.546262	0.920451	0.640492	0.973028	0.303175
PBANKA_050730.4235-4264.7cd80046a2	PBANKA_050730.4235-4264	PBANKA_050730	Ambig	4235	4264	0.0887756	0.128494	2	0.135664	0.190152	2	0.013071	0.0352398	2	0.0736996	0.0264181	2	0.0473572	0.476626	2	0.0469495	0.0602853	2	0.0123286	0.169535	2	0.0134809	0.246806	2	0.0680664	0.30256	2	0.091307	0.125219	2	0.0126998	0.0671475	2	0.0435902	0.110194	2	TRUE	0.19556	0.844961	0.5845	0.880847	0.648003	0.709457	0.878798
PBANKA_050780.256-274.50b289f65b	PBANKA_050780.256-274	PBANKA_050780	267	256	274	-0.347883	0.124326	2	0.145024	0.183376	2	0.409883	0.0219188	2	0.91653	0.329621	2	0.171576	0.115246	2	-0.285537	0.131541	2	0.357311	0.386603	2	-0.0982431	0.139816	2	-0.0881534	0.119786	2	-0.0702569	0.157459	2	0.383597	0.182342	2	0.409144	0.0949025	2	TRUE	0.437188	0.661989	0.57016	0.257426	0.728576	0.256743	0.540116
PBANKA_050780.256-274.5ada726189	PBANKA_050780.256-274	PBANKA_050780	Ambig	256	274	1.05166	NA	1	-0.332342	NA	1	0.499766	NA	1	-0.870501	NA	1	-0.092665	NA	1	0.0182862	NA	1	-0.391106	NA	1	-0.278595	NA	1	0.4795	NA	1	-0.157028	NA	1	0.0543298	NA	1	-0.574548	NA	1	TRUE	-1.82521	0.0680151	0.286104	0.968931	0.431547	0.0245818	0.657562
PBANKA_050780.262-274.50b289f65b	PBANKA_050780.262-274	PBANKA_050780	267	262	274	0.268639	NA	1	-0.0446498	NA	1	0.137535	NA	1	-0.162014	NA	1	-0.175101	NA	1	-0.0660839	NA	1	0.235313	NA	1	0.34589	NA	1	0.0467688	NA	1	-0.0553669	NA	1	0.186424	NA	1	0.0919381	NA	1	TRUE	-0.0729421	0.941854	0.914988	0.74633	0.780471	0.348242	0.4493
PBANKA_050780.27-41.c4ca615587	PBANKA_050780.27-41	PBANKA_050780	29	27	41	0.0349676	NA	1	0.265464	NA	1	-0.0548102	NA	1	0.189426	NA	1	-0.331374	NA	1	0.0822861	NA	1	0.0774992	NA	1	0.492719	NA	1	-0.148203	NA	1	0.173875	NA	1	0.0113445	NA	1	0.341073	NA	1	TRUE	1.12293	0.261509	0.353022	0.77296	0.393308	0.858313	0.212359
PBANKA_050780.27-41.abf1e8d0ea	PBANKA_050780.27-41	PBANKA_050780	30	27	41	0.0381491	NA	1	0.245104	NA	1	-0.2413	NA	1	-0.0206051	NA	1	-0.136862	NA	1	0.105963	NA	1	0.0719393	NA	1	0.316325	NA	1	-0.0493565	NA	1	0.175534	NA	1	-0.0846804	NA	1	0.14786	NA	1	TRUE	0.75414	0.450792	0.383749	0.706043	0.387846	0.849437	0.528508
PBANKA_050780.27-42.abf1e8d0ea	PBANKA_050780.27-42	PBANKA_050780	30	27	42	-0.238958	NA	1	0.196302	NA	1	0.3494	NA	1	0.798399	NA	1	-0.00252008	NA	1	-0.0413501	NA	1	-0.0815085	NA	1	-0.118779	NA	1	-0.120739	NA	1	0.0774757	NA	1	0.133946	NA	1	0.33981	NA	1	TRUE	0.823492	0.410258	0.468419	0.833732	0.691021	0.45886	0.958689
PBANKA_050810.1578-1591.784173d68a	PBANKA_050810.1578-1591	PBANKA_050810	1583	1578	1591	0.950096	NA	1	-0.160954	NA	1	0.273015	NA	1	-0.824295	NA	1	-0.0439645	NA	1	0.299063	NA	1	-0.360528	NA	1	-0.0159405	NA	1	0.453066	NA	1	0.0690544	NA	1	-0.0437563	NA	1	-0.420118	NA	1	TRUE	-1.10878	0.267564	0.626835	0.313418	0.722431	0.0341413	0.825538
PBANKA_050810.1926-1960.2a2cdb8adc	PBANKA_050810.1926-1960	PBANKA_050810	1951	1926	1960	-0.245248	0.166246	2	-0.0131431	0.218257	2	0.185332	0.162848	2	0.431177	0.110838	2	-0.13139	0.227437	2	-0.111571	0.102004	2	-0.0520142	0.162728	2	-0.0306355	0.0372945	2	-0.188319	0.0305956	2	-0.0623571	0.0581263	2	0.0666589	0.162788	2	0.200271	0.074066	2	TRUE	0.552193	0.580835	0.994879	0.604985	0.757938	0.445886	0.549676
PBANKA_050810.384-397.3e057a084a	PBANKA_050810.384-397	PBANKA_050810	390	384	397	0.059569	NA	1	-0.0881309	NA	1	0.181663	NA	1	0.0477028	NA	1	-0.0189984	NA	1	-0.162944	NA	1	0.00479122	NA	1	-0.137595	NA	1	0.0202853	NA	1	-0.125537	NA	1	0.0932271	NA	1	-0.0449458	NA	1	TRUE	-0.273511	0.784469	0.803004	0.472516	0.515534	0.784568	0.904063
PBANKA_050810.412-438.9b9f87caac	PBANKA_050810.412-438	PBANKA_050810	420	412	438	-0.677615	NA	1	0.011948	NA	1	-0.129666	NA	1	0.573637	NA	1	0.324422	NA	1	0.189116	NA	1	0.152743	NA	1	0.0189969	NA	1	-0.176597	NA	1	0.100532	NA	1	0.0115384	NA	1	0.296317	NA	1	TRUE	0.983413	0.325441	0.919085	0.503926	0.615227	0.0648686	0.282008
PBANKA_050810.684-706.6300506d95	PBANKA_050810.684-706	PBANKA_050810	691	684	706	0.0929376	NA	1	-0.164687	NA	1	-0.084564	NA	1	-0.328449	NA	1	-0.119177	NA	1	0.0710899	NA	1	-0.183839	NA	1	0.0079884	NA	1	-0.0131199	NA	1	-0.0467987	NA	1	-0.134201	NA	1	-0.16023	NA	1	TRUE	-0.0834901	0.933464	0.61591	0.795493	0.815295	0.695801	0.577672
PBANKA_050860.220-234.54ab42bf4a	PBANKA_050860.220-234	PBANKA_050860	230	220	234	0.0493025	NA	1	0.155473	NA	1	-0.352716	NA	1	-0.232806	NA	1	0.210011	NA	1	0.124168	NA	1	0.137218	NA	1	0.0529347	NA	1	0.129657	NA	1	0.13982	NA	1	-0.107749	NA	1	-0.0899356	NA	1	TRUE	0.0710996	0.943321	0.544896	0.650734	0.481393	0.815295	0.457494
PBANKA_050860.255-268.768660a363	PBANKA_050860.255-268	PBANKA_050860	263	255	268	-0.0547717	NA	1	-0.418485	NA	1	0.12835	NA	1	-0.221623	NA	1	-0.19229	NA	1	-0.20617	NA	1	-0.170371	NA	1	-0.182691	NA	1	-0.123531	NA	1	-0.312327	NA	1	-0.0210104	NA	1	-0.202157	NA	1	TRUE	-0.486511	0.626621	0.185729	0.392625	0.144076	0.892455	0.418573
PBANKA_050860.309-325.780be8c913	PBANKA_050860.309-325	PBANKA_050860	318	309	325	0.392515	0.193995	3	-0.12973	0.0817852	3	0.257344	0.127897	3	-0.251161	0.325833	3	0.36012	0.216093	3	0.0318899	0.0549644	3	0.204154	0.00823857	3	-0.122516	0.246416	3	0.376317	0.204033	3	-0.0489198	0.0578858	3	0.230749	0.0642289	3	-0.186839	0.281699	3	TRUE	-1.04579	0.295697	0.697166	0.925913	0.805053	0.204165	0.243769
PBANKA_050860.309-328.780be8c913	PBANKA_050860.309-328	PBANKA_050860	318	309	328	-0.402328	0.0869179	2	0.471933	0.0237709	2	0.245752	0.188852	2	1.13375	0.125705	2	0.0550966	0.144908	2	-0.258093	0.2729	2	-0.0175458	0.206885	2	-0.329176	0.210922	2	-0.173616	0.0289948	2	0.10692	0.148336	2	0.114103	0.00901683	2	0.402288	0.168314	2	TRUE	1.06542	0.286725	0.151588	0.299078	0.589962	0.198703	0.852168
PBANKA_050860.329-344.be91d43d1d	PBANKA_050860.329-344	PBANKA_050860	340	329	344	-0.144627	NA	1	-0.138906	NA	1	-0.33236	NA	1	-0.312899	NA	1	-0.128501	NA	1	0.0268765	NA	1	-0.128502	NA	1	0.0284349	NA	1	-0.136564	NA	1	-0.0560146	NA	1	-0.230431	NA	1	-0.142232	NA	1	TRUE	0.204328	0.838103	0.674633	0.945715	0.778423	0.661659	0.554455
PBANKA_050900.64-78.5a38cbae7c	PBANKA_050900.64-78	PBANKA_050900	70	64	78	0.0152602	NA	1	-0.153993	NA	1	0.0265481	NA	1	-0.128966	NA	1	-0.324059	NA	1	0.220375	NA	1	-0.14851	NA	1	0.397484	NA	1	-0.154399	NA	1	0.0331909	NA	1	-0.060981	NA	1	0.134259	NA	1	TRUE	0.654769	0.512639	0.641174	0.437009	0.855582	0.909525	0.218505
PBANKA_050920.243-255.bcec720413	PBANKA_050920.243-255	PBANKA_050920	253	243	255	0.0871492	NA	1	0.19844	NA	1	-0.0492199	NA	1	0.0758108	NA	1	-0.160303	NA	1	0.126389	NA	1	-0.185527	NA	1	0.102725	NA	1	-0.0365769	NA	1	0.162415	NA	1	-0.117373	NA	1	0.0892679	NA	1	TRUE	0.65093	0.515115	0.466371	0.645954	0.420621	0.712871	0.478662
PBANKA_050920.329-339.7ddf733ff6	PBANKA_050920.329-339	PBANKA_050920	335	329	339	0.275527	NA	1	-0.0438996	NA	1	0.106777	NA	1	-0.19891	NA	1	0.0870866	NA	1	-0.131446	NA	1	0.326762	NA	1	0.109789	NA	1	0.181307	NA	1	-0.0876728	NA	1	0.216769	NA	1	-0.0445607	NA	1	TRUE	-0.57008	0.568643	0.917719	0.548993	0.658245	0.337999	0.7634
PBANKA_050920.366-382.8f99e25ce3	PBANKA_050920.366-382	PBANKA_050920	375	366	382	-0.0925502	NA	1	0.0585033	NA	1	0.146621	NA	1	0.311414	NA	1	-0.0207804	NA	1	0.0435209	NA	1	0.21155	NA	1	0.277411	NA	1	-0.0566653	NA	1	0.0510121	NA	1	0.179085	NA	1	0.294413	NA	1	TRUE	0.573673	0.566209	0.789348	0.894503	0.785251	0.785934	0.901332
PBANKA_050920.472-483.14d76655d3	PBANKA_050920.472-483	PBANKA_050920	477	472	483	0.0426559	NA	1	0.0933778	NA	1	0.0138992	NA	1	0.0783607	NA	1	-0.194935	NA	1	-0.0998725	NA	1	0.139768	NA	1	0.23639	NA	1	-0.0761395	NA	1	-0.00324735	NA	1	0.0768336	NA	1	0.157376	NA	1	TRUE	0.394429	0.693277	0.694435	0.634346	0.998293	0.832366	0.41311
PBANKA_050970.3245-3261.f6f2db1ade	PBANKA_050970.3245-3261	PBANKA_050970	3247	3245	3261	0.362736	NA	1	-0.0816816	NA	1	0.525418	NA	1	0.0947396	NA	1	-0.0669905	NA	1	0.0182784	NA	1	-0.120119	NA	1	-0.0332899	NA	1	0.147873	NA	1	-0.0317016	NA	1	0.20265	NA	1	0.0307249	NA	1	TRUE	-0.302187	0.762519	0.817344	0.968931	0.878115	0.237624	0.744964
PBANKA_050970.4601-4623.3ac73f0bdd	PBANKA_050970.4601-4623	PBANKA_050970	4619	4601	4623	0.00186346	0.259459	2	-0.311501	0.0542678	2	0.00517296	0.155891	2	-0.294452	0.157836	2	-0.274207	0.222938	2	0.0538453	0.0683121	2	0.249111	0.188205	2	0.578723	0.0335799	2	-0.136172	0.241198	2	-0.128828	0.00702217	2	0.127142	0.172048	2	0.142136	0.0621279	2	TRUE	0.225849	0.821326	0.321611	0.854899	0.505292	0.946398	0.273814
PBANKA_051020.178-194.1c06ccfcb9	PBANKA_051020.178-194	PBANKA_051020	190	178	194	0.301861	NA	1	-0.286563	NA	1	0.413442	NA	1	-0.161243	NA	1	-0.152428	NA	1	0.133679	NA	1	0.0290626	NA	1	0.31673	NA	1	0.0747165	NA	1	-0.076442	NA	1	0.221252	NA	1	0.0777435	NA	1	TRUE	-0.200973	0.840726	0.359167	0.628884	0.703312	0.305224	0.496415
PBANKA_051190.346-354.2517d7a1cf	PBANKA_051190.346-354	PBANKA_051190	349	346	354	-0.123308	NA	1	0.0746185	NA	1	-0.362387	NA	1	-0.150722	NA	1	-0.00974306	NA	1	-0.023625	NA	1	-0.0184336	NA	1	-0.0307556	NA	1	-0.0665253	NA	1	0.0254968	NA	1	-0.190411	NA	1	-0.0907387	NA	1	TRUE	0.267821	0.788846	0.743598	0.893138	0.88153	0.715603	0.934107
PBANKA_051260.456-468.3d1d6cab70	PBANKA_051260.456-468	PBANKA_051260	458	456	468	0.334815	NA	1	-0.0807442	NA	1	-0.163648	NA	1	-0.565467	NA	1	0.404286	NA	1	-0.288012	NA	1	0.167999	NA	1	-0.522739	NA	1	0.369551	NA	1	-0.184378	NA	1	0.00217565	NA	1	-0.544103	NA	1	TRUE	-1.6048	0.108587	0.819392	0.255377	0.353022	0.270399	0.201434
PBANKA_051270.46-60.ef467bbfba	PBANKA_051270.46-60	PBANKA_051270	48	46	60	0.584889	NA	1	-0.0552146	NA	1	-1.44197	NA	1	-2.06833	NA	1	1.25643	NA	1	0.136587	NA	1	-0.660847	NA	1	-1.77913	NA	1	0.920657	NA	1	0.0406862	NA	1	-1.05141	NA	1	-1.92373	NA	1	TRUE	-3.35542	0.000797009	0.891772	0.624787	0.824855	0.107887	0.0116081
PBANKA_051270.75-90.9353069d3d	PBANKA_051270.75-90	PBANKA_051270	77	75	90	0.180168	NA	1	-0.00351636	NA	1	-0.52953	NA	1	-0.699474	NA	1	0.40727	NA	1	-0.0727687	NA	1	-0.119558	NA	1	-0.598037	NA	1	0.293719	NA	1	-0.0381425	NA	1	-0.324544	NA	1	-0.648756	NA	1	TRUE	-1.14231	0.253366	0.964834	0.729259	0.848071	0.494367	0.200068
PBANKA_051270.75-99.b05a6c1f3f	PBANKA_051270.75-99	PBANKA_051270	88	75	99	-0.0500186	0.101752	3	-0.16569	0.15649	3	0.205447	0.14303	3	0.103516	0.137406	3	-0.0480891	0.197413	3	-0.0487887	0.203861	3	0.139046	0.0597053	3	0.139906	0.0410804	3	-0.0490539	0.0482042	3	-0.107239	0.165714	3	0.172246	0.0537728	3	0.121711	0.0719615	3	TRUE	0.0537045	0.957172	0.615227	0.807101	0.583817	0.904063	0.811881
PBANKA_051270.9-24.5b887fdf07	PBANKA_051270.9-24	PBANKA_051270	13	9	24	0.0361723	0.0752236	2	-0.0349874	0.0439181	2	0.0848183	0.0215795	2	0.0273984	0.00972596	2	0.141207	0.19533	2	-0.0251715	0.0465702	2	0.101101	0.156325	2	-0.0637174	0.085575	2	0.0886895	0.0600533	2	-0.0300794	0.0452441	2	0.0929596	0.0673729	2	-0.0181595	0.0379245	2	TRUE	-0.189665	0.849578	0.94435	0.891772	0.886309	0.855582	0.613179
PBANKA_051270.91-106.94bad6ad8b	PBANKA_051270.91-106	PBANKA_051270	97	91	106	-0.263898	NA	1	0.00530327	NA	1	0.0675195	NA	1	0.35046	NA	1	-0.0848268	NA	1	0.902833	NA	1	-0.777727	NA	1	0.211493	NA	1	-0.174362	NA	1	0.454068	NA	1	-0.355104	NA	1	0.280976	NA	1	TRUE	1.81985	0.0688288	0.937521	0.0232161	0.0894503	0.400819	0.682144
PBANKA_051280.276-289.b766ab2e90	PBANKA_051280.276-289	PBANKA_051280	285	276	289	-0.17086	NA	1	-0.410753	NA	1	0.454021	NA	1	0.227867	NA	1	-0.443664	NA	1	-0.28024	NA	1	0.00684826	NA	1	0.171832	NA	1	-0.307262	NA	1	-0.345496	NA	1	0.230435	NA	1	0.19985	NA	1	TRUE	0.156182	0.875895	0.193923	0.26562	0.110618	0.600888	0.118129
PBANKA_051280.290-324.20ab736359	PBANKA_051280.290-324	PBANKA_051280	300	290	324	-0.442773	NA	1	-0.325083	NA	1	-0.0862407	NA	1	0.0451891	NA	1	-0.0558617	NA	1	-0.219291	NA	1	0.0706048	NA	1	-0.0912649	NA	1	-0.249317	NA	1	-0.272187	NA	1	-0.00781793	NA	1	-0.0230379	NA	1	TRUE	0.0380563	0.969644	0.295664	0.363947	0.196654	0.165927	0.785934
PBANKA_051280.290-324.1eedafe35d	PBANKA_051280.290-324	PBANKA_051280	303/Ambig	290	324	-0.273939	NA	1	-0.0394075	NA	1	-0.180127	NA	1	0.0681443	NA	1	0.387673	NA	1	-0.258485	NA	1	0.764376	NA	1	0.119778	NA	1	0.0568667	NA	1	-0.148946	NA	1	0.292124	NA	1	0.0939612	NA	1	TRUE	-0.321415	0.747907	0.927962	0.299078	0.448617	0.379652	0.216456
PBANKA_051280.369-394.516f0a9959	PBANKA_051280.369-394	PBANKA_051280	374	369	394	-0.359075	NA	1	0.0386243	NA	1	-0.0494125	NA	1	0.362027	NA	1	-0.513362	NA	1	-0.110042	NA	1	0.145845	NA	1	0.550726	NA	1	-0.436219	NA	1	-0.0357088	NA	1	0.0482165	NA	1	0.456376	NA	1	TRUE	1.39231	0.163876	0.847388	0.608399	0.859679	0.243769	0.0805736
PBANKA_051280.376-394.bdf587f599	PBANKA_051280.376-394	PBANKA_051280	386	376	394	0.517297	NA	1	0.0256247	NA	1	0.0392245	NA	1	-0.438708	NA	1	0.588553	NA	1	-0.472588	NA	1	0.0275122	NA	1	-1.03207	NA	1	0.552925	NA	1	-0.223482	NA	1	0.0333683	NA	1	-0.735388	NA	1	TRUE	-2.27471	0.0229559	0.882212	0.0983271	0.273814	0.129054	0.0928645
PBANKA_051280.376-403.bdf587f599	PBANKA_051280.376-403	PBANKA_051280	386	376	403	2.11395	NA	1	0.179339	NA	1	1.25009	NA	1	-0.670776	NA	1	0.138018	NA	1	-0.271308	NA	1	0.0484143	NA	1	-0.359352	NA	1	1.12598	NA	1	-0.0459842	NA	1	0.649253	NA	1	-0.515064	NA	1	TRUE	-3.07685	0.00210074	0.496415	0.277228	0.818027	0.00136565	0.622055
PBANKA_051280.376-403.4e91a03fdc	PBANKA_051280.376-403	PBANKA_051280	Ambig	376	403	-0.173503	NA	1	-0.175831	NA	1	-0.115008	NA	1	-0.103597	NA	1	-0.584792	NA	1	-0.322558	NA	1	-0.389362	NA	1	-0.125568	NA	1	-0.379147	NA	1	-0.249195	NA	1	-0.252185	NA	1	-0.114583	NA	1	TRUE	0.342641	0.73188	0.590645	0.21987	0.238989	0.598156	0.0580403
PBANKA_051280.395-403.6edb96a9dd	PBANKA_051280.395-403	PBANKA_051280	402	395	403	-0.41517	NA	1	-0.582522	NA	1	-0.204225	NA	1	-0.357837	NA	1	-0.380793	NA	1	-0.502315	NA	1	-0.144693	NA	1	-0.264655	NA	1	-0.397981	NA	1	-0.542419	NA	1	-0.174459	NA	1	-0.311246	NA	1	TRUE	-0.455543	0.648734	0.0860362	0.0860362	0.0307272	0.189826	0.169341
PBANKA_051340.62-73.429f375f4e	PBANKA_051340.62-73	PBANKA_051340	65	62	73	-0.345402	NA	1	-0.103563	NA	1	0.324072	NA	1	0.57965	NA	1	0.129884	NA	1	0.206214	NA	1	-0.0263603	NA	1	0.0515296	NA	1	-0.107759	NA	1	0.0513253	NA	1	0.148856	NA	1	0.31559	NA	1	TRUE	0.712315	0.476296	0.751792	0.464322	0.784568	0.261523	0.635712
PBANKA_051390.1192-1204.26cfaacab7	PBANKA_051390.1192-1204	PBANKA_051390	1200	1192	1204	-0.0621188	NA	1	0.240446	NA	1	-0.185323	NA	1	0.130982	NA	1	0.202758	NA	1	-0.185076	NA	1	0.647081	NA	1	0.260806	NA	1	0.0703198	NA	1	0.027685	NA	1	0.230879	NA	1	0.195894	NA	1	TRUE	0.142824	0.886434	0.391943	0.432229	0.872653	0.875384	0.468419
PBANKA_051390.948-959.d7265d13cd	PBANKA_051390.948-959	PBANKA_051390	951	948	959	0.00880547	NA	1	-0.110143	NA	1	-0.0816701	NA	1	-0.186879	NA	1	0.0181669	NA	1	0.172582	NA	1	0.344712	NA	1	0.500687	NA	1	0.0134862	NA	1	0.0312194	NA	1	0.131521	NA	1	0.156904	NA	1	TRUE	0.261168	0.793971	0.739502	0.537385	0.861728	0.927962	0.968931
PBANKA_051530.442-453.58a71e5cc0	PBANKA_051530.442-453	PBANKA_051530	446	442	453	-0.0746522	NA	1	-0.125009	NA	1	-0.207998	NA	1	-0.244615	NA	1	-0.0387334	NA	1	-0.341016	NA	1	0.0754906	NA	1	-0.225232	NA	1	-0.0566928	NA	1	-0.233013	NA	1	-0.0662538	NA	1	-0.234924	NA	1	TRUE	-0.47925	0.631777	0.71014	0.2028	0.258109	0.835097	0.841926
PBANKA_051590.122-130.198b479f54	PBANKA_051590.122-130	PBANKA_051590	125	122	130	-0.189086	NA	1	-0.0927873	NA	1	-0.0879003	NA	1	0.0221378	NA	1	-0.180441	NA	1	-0.100871	NA	1	0.135302	NA	1	0.216432	NA	1	-0.184763	NA	1	-0.0968293	NA	1	0.0237011	NA	1	0.119285	NA	1	TRUE	0.404163	0.686106	0.785251	0.629566	0.628201	0.562649	0.442472
PBANKA_051590.534-561.40b820d21c	PBANKA_051590.534-561	PBANKA_051590	553	534	561	0.176157	0.235591	2	-0.049238	0.0385114	2	0.0518673	0.149488	2	-0.159788	0.124615	2	-0.0252058	0.287729	2	-0.711004	0.409972	2	0.786119	0.305225	2	0.10188	0.392476	2	0.0754757	0.026069	2	-0.380121	0.18573	2	0.418993	0.0778688	2	-0.028954	0.133931	2	TRUE	-1.00913	0.31295	0.905428	0.0273131	0.0887675	0.502561	0.891772
PBANKA_051590.747-760.efb2a25ea5	PBANKA_051590.747-760	PBANKA_051590	753	747	760	0.625807	NA	1	0.0430188	NA	1	-0.058709	NA	1	-0.627758	NA	1	0.47766	NA	1	-0.405023	NA	1	0.146304	NA	1	-0.734819	NA	1	0.551734	NA	1	-0.181002	NA	1	0.0437974	NA	1	-0.681288	NA	1	TRUE	-2.13165	0.0330734	0.831683	0.147491	0.361215	0.0887675	0.157733
PBANKA_051600.116-132.1a351617d0	PBANKA_051600.116-132	PBANKA_051600	122	116	132	0.0126039	NA	1	0.780273	NA	1	-0.751044	NA	1	0.0303644	NA	1	-0.00425655	NA	1	-0.75402	NA	1	0.49935	NA	1	-0.248853	NA	1	0.00417369	NA	1	0.0131265	NA	1	-0.125847	NA	1	-0.109244	NA	1	TRUE	0.0547413	0.956346	0.0566746	0.0211676	0.934107	0.918402	0.953909
PBANKA_051600.66-80.014f73854e	PBANKA_051600.66-80	PBANKA_051600	66	66	80	-0.105616	NA	1	-0.281734	NA	1	-0.0782891	NA	1	-0.240668	NA	1	-0.0183479	NA	1	-0.0642597	NA	1	-0.0800478	NA	1	-0.1244	NA	1	-0.0619818	NA	1	-0.172997	NA	1	-0.0791684	NA	1	-0.182534	NA	1	TRUE	-0.285395	0.775351	0.367361	0.750427	0.383066	0.748378	0.906111
PBANKA_051650.230-241.89572f51bd	PBANKA_051650.230-241	PBANKA_051650	236	230	241	0.493284	NA	1	0.00757856	NA	1	0.425906	NA	1	-0.0460601	NA	1	-0.101986	NA	1	0.0346899	NA	1	0.0470197	NA	1	0.185256	NA	1	0.195649	NA	1	0.0211342	NA	1	0.236463	NA	1	0.0695979	NA	1	TRUE	-0.262935	0.792609	0.931376	0.919768	0.899283	0.137931	0.623421
PBANKA_051650.344-375.4cd1fe0b22	PBANKA_051650.344-375	PBANKA_051650	353	344	375	0.479885	NA	1	0.0208099	NA	1	-0.186097	NA	1	-0.631432	NA	1	1.0592	NA	1	-0.682663	NA	1	1.52189	NA	1	-0.21842	NA	1	0.769545	NA	1	-0.330926	NA	1	0.667895	NA	1	-0.424926	NA	1	TRUE	-2.84131	0.00450697	0.895869	0.0307272	0.123592	0.146808	0.0129737
PBANKA_051700.109-121.5acea7eac5	PBANKA_051700.109-121	PBANKA_051700	115	109	121	-0.0870678	NA	1	-0.287861	NA	1	-0.285375	NA	1	-0.472428	NA	1	0.048407	NA	1	-0.0133357	NA	1	0.355291	NA	1	0.295108	NA	1	-0.0193304	NA	1	-0.150598	NA	1	0.0349579	NA	1	-0.0886602	NA	1	TRUE	-0.26886	0.788046	0.358484	0.923865	0.44452	0.806419	0.875384
PBANKA_051700.184-206.cfda8a6047	PBANKA_051700.184-206	PBANKA_051700	186/196	184	206	-0.30118	NA	1	-0.0182607	NA	1	0.580167	NA	1	0.876827	NA	1	0.0890765	NA	1	0.00504278	NA	1	0.0127474	NA	1	-0.0697264	NA	1	-0.106052	NA	1	-0.00660896	NA	1	0.296457	NA	1	0.40355	NA	1	TRUE	0.629828	0.528829	0.988051	0.984636	0.988733	0.338682	0.755889
PBANKA_051700.192-206.a475841337	PBANKA_051700.192-206	PBANKA_051700	194/196	192	206	0.0173442	NA	1	-0.497527	NA	1	0.0964387	NA	1	-0.404693	NA	1	-0.0389159	NA	1	0.261134	NA	1	0.164221	NA	1	0.46583	NA	1	-0.0107859	NA	1	-0.118197	NA	1	0.13033	NA	1	0.0305687	NA	1	TRUE	-0.128373	0.897858	0.129737	0.370775	0.542847	0.905428	0.841926
PBANKA_051700.Ambig-Ambig.166c2ca138	PBANKA_051700.Ambig-Ambig	PBANKA_051700	Ambig	Ambig	Ambig	0.106828	NA	1	-0.289911	NA	1	0.167978	NA	1	-0.215021	NA	1	-0.0379348	NA	1	-0.0702128	NA	1	-0.307946	NA	1	-0.338664	NA	1	0.0344466	NA	1	-0.180062	NA	1	-0.0699836	NA	1	-0.276842	NA	1	TRUE	-0.600471	0.548214	0.355753	0.736087	0.365312	0.665073	0.84534
PBANKA_051700.Ambig-Ambig.df975ef1f0	PBANKA_051700.Ambig-Ambig	PBANKA_051700	Ambig	Ambig	Ambig	-0.559324	NA	1	-0.285888	NA	1	-0.0416593	NA	1	0.245516	NA	1	-0.305668	NA	1	-0.373308	NA	1	0.0923666	NA	1	0.026287	NA	1	-0.432496	NA	1	-0.329598	NA	1	0.0253536	NA	1	0.135902	NA	1	TRUE	0.451795	0.651432	0.35985	0.174121	0.12564	0.0921816	0.239672
PBANKA_051730.651-664.3bd8cf347b	PBANKA_051730.651-664	PBANKA_051730	Ambig	651	664	-0.998847	NA	1	0.221733	NA	1	-0.637988	NA	1	0.596332	NA	1	0.128642	NA	1	0.155335	NA	1	-0.363223	NA	1	-0.33497	NA	1	-0.435103	NA	1	0.188534	NA	1	-0.500605	NA	1	0.130681	NA	1	TRUE	1.70369	0.0884863	0.421304	0.572209	0.357118	0.0129737	0.640492
PBANKA_051740.258-269.986315e3e7	PBANKA_051740.258-269	PBANKA_051740	261	258	269	-0.201074	NA	1	0.0885003	NA	1	-1.369	NA	1	-1.06569	NA	1	-0.141106	NA	1	-0.512757	NA	1	-0.822405	NA	1	-1.1925	NA	1	-0.17109	NA	1	-0.212128	NA	1	-1.0957	NA	1	-1.12909	NA	1	TRUE	-0.776156	0.437685	0.71014	0.0819392	0.297713	0.538068	0.515534
PBANKA_051750.213-229.acffb3815f	PBANKA_051750.213-229	PBANKA_051750	222	213	229	-0.419226	NA	1	0.154177	NA	1	-0.236612	NA	1	0.350531	NA	1	0.441849	NA	1	-0.0161646	NA	1	0.4111	NA	1	-0.0453539	NA	1	0.0113112	NA	1	0.0690061	NA	1	0.0872439	NA	1	0.152589	NA	1	TRUE	0.354471	0.722997	0.54831	0.916354	0.723797	0.185046	0.177535
PBANKA_051780.492-512.8c90ceac01	PBANKA_051780.492-512	PBANKA_051780	494	492	512	0.0531583	NA	1	-0.176013	NA	1	0.217236	NA	1	0.00180495	NA	1	0.0589309	NA	1	0.0696802	NA	1	0.166879	NA	1	0.179188	NA	1	0.0560446	NA	1	-0.0531663	NA	1	0.192057	NA	1	0.0904963	NA	1	TRUE	-0.0909976	0.927497	0.590645	0.798907	0.789348	0.803687	0.841243
PBANKA_051910.228-241.cfdbb5268e	PBANKA_051910.228-241	PBANKA_051910	230	228	241	-0.492453	NA	1	-0.0917646	NA	1	-0.677704	NA	1	-0.263276	NA	1	0.225684	NA	1	-0.784988	NA	1	0.159785	NA	1	-0.849328	NA	1	-0.133384	NA	1	-0.438376	NA	1	-0.258959	NA	1	-0.556302	NA	1	TRUE	-1.01315	0.311028	0.787299	0.0170707	0.0600888	0.131786	0.42745
PBANKA_051910.25-36.46ccdb9813	PBANKA_051910.25-36	PBANKA_051910	27	25	36	-0.317004	NA	1	-0.219324	NA	1	-0.952846	NA	1	-0.841426	NA	1	-0.53183	NA	1	-0.475167	NA	1	-0.809012	NA	1	-0.75079	NA	1	-0.424417	NA	1	-0.347246	NA	1	-0.880929	NA	1	-0.796108	NA	1	TRUE	-0.259069	0.79559	0.494367	0.0969614	0.109935	0.308638	0.075111
PBANKA_051930.163-181.68b64d2196	PBANKA_051930.163-181	PBANKA_051930	Ambig	163	181	-0.243701	NA	1	-0.136064	NA	1	-0.908198	NA	1	-0.786822	NA	1	-0.387419	NA	1	0.00903207	NA	1	-1.29326	NA	1	-0.895247	NA	1	-0.31556	NA	1	-0.0635161	NA	1	-1.10073	NA	1	-0.841034	NA	1	TRUE	0.131285	0.895554	0.681461	0.998293	0.755889	0.446569	0.161147
PBANKA_051930.355-367.bf98c55a5b	PBANKA_051930.355-367	PBANKA_051930	361	355	367	-0.276883	NA	1	-0.0640459	NA	1	-0.576507	NA	1	-0.349931	NA	1	-0.222723	NA	1	0.0122691	NA	1	-0.588833	NA	1	-0.352281	NA	1	-0.249803	NA	1	-0.0258884	NA	1	-0.58267	NA	1	-0.351106	NA	1	TRUE	0.404508	0.685852	0.867873	0.990099	0.901332	0.375555	0.356436
PBANKA_051940.70-96.eda04787f5	PBANKA_051940.70-96	PBANKA_051940	88	70	96	-0.263176	0.192378	2	0.18429	0.273256	2	-0.932179	0.307013	2	-0.470974	0.158622	2	-0.181892	0.0812851	2	0.222505	0.0877418	2	-0.457689	0.503151	2	-0.0517325	0.509607	2	-0.222534	0.0555465	2	0.203397	0.180499	2	-0.694934	0.0980691	2	-0.261353	0.334114	2	TRUE	0.95406	0.340089	0.486856	0.430864	0.335268	0.402185	0.438375
PBANKA_051950.46-61.bd79ea40c0	PBANKA_051950.46-61	PBANKA_051950	48	46	61	-0.298929	NA	1	-0.046269	NA	1	-0.451473	NA	1	-0.185074	NA	1	-0.0471032	NA	1	-0.230015	NA	1	-0.461845	NA	1	-0.643196	NA	1	-0.173016	NA	1	-0.138142	NA	1	-0.456659	NA	1	-0.414135	NA	1	TRUE	-0.0950257	0.924297	0.912257	0.347559	0.476613	0.340048	0.815978
PBANKA_051980.295-303.76cdeba210	PBANKA_051980.295-303	PBANKA_051980	299	295	303	0.00115519	NA	1	-0.219059	NA	1	0.183634	NA	1	-0.0228397	NA	1	-0.208859	NA	1	0.206213	NA	1	-0.424511	NA	1	-0.00787927	NA	1	-0.103852	NA	1	-0.00642297	NA	1	-0.120438	NA	1	-0.0153595	NA	1	TRUE	0.333321	0.738903	0.494367	0.464322	0.989416	0.948447	0.384432
PBANKA_051990.1029-1048.9491037b8b	PBANKA_051990.1029-1048	PBANKA_051990	1039	1029	1048	-0.234837	NA	1	-0.267684	NA	1	0.580773	NA	1	0.561666	NA	1	-0.00672011	NA	1	-0.834879	NA	1	0.310129	NA	1	-0.51647	NA	1	-0.120779	NA	1	-0.551282	NA	1	0.445451	NA	1	0.0225981	NA	1	TRUE	-0.912751	0.361408	0.39126	0.0129737	0.0300444	0.471151	0.946398
PBANKA_051990.112-124.c8fe5478f7	PBANKA_051990.112-124	PBANKA_051990	120	112	124	-0.448174	NA	1	-0.111915	NA	1	-0.504647	NA	1	-0.154649	NA	1	-0.173941	NA	1	-0.0326363	NA	1	-0.468819	NA	1	-0.325955	NA	1	-0.311057	NA	1	-0.0722757	NA	1	-0.486733	NA	1	-0.240302	NA	1	TRUE	0.517462	0.604851	0.735405	0.856265	0.720382	0.162513	0.452031
PBANKA_051990.1314-1328.00915f9d03	PBANKA_051990.1314-1328	PBANKA_051990	1326	1314	1328	0.103539	NA	1	-0.0730108	NA	1	-0.0876584	NA	1	-0.250469	NA	1	-0.385424	NA	1	-0.141416	NA	1	-0.0353689	NA	1	0.210199	NA	1	-0.140942	NA	1	-0.107213	NA	1	-0.0615137	NA	1	-0.0201349	NA	1	TRUE	0.176478	0.859924	0.837146	0.514851	0.583817	0.66917	0.163196
PBANKA_051990.149-165.fc85c0c34f	PBANKA_051990.149-165	PBANKA_051990	156	149	165	0.0152141	NA	1	0.0115959	NA	1	-0.124131	NA	1	-0.114009	NA	1	-0.088079	NA	1	-0.0604697	NA	1	-0.24049	NA	1	-0.211321	NA	1	-0.0364324	NA	1	-0.0244369	NA	1	-0.18231	NA	1	-0.162665	NA	1	TRUE	0.0248894	0.980144	0.921816	0.764766	0.904746	0.909525	0.671902
PBANKA_051990.173-194.30cf222293	PBANKA_051990.173-194	PBANKA_051990	187	173	194	1.10216	NA	1	-0.518545	NA	1	-1.84872	NA	1	-3.45569	NA	1	1.16757	NA	1	-0.530815	NA	1	-1.10501	NA	1	-2.80184	NA	1	1.13486	NA	1	-0.52468	NA	1	-1.47687	NA	1	-3.12876	NA	1	TRUE	-6.0927	1.17406e-09	0.118129	0.0757938	0.0341413	0.0211676	0.0116081
PBANKA_051990.173-194.a889486b9e	PBANKA_051990.173-194	PBANKA_051990	181	173	194	1.38656	NA	1	0.227968	NA	1	-1.32939	NA	1	-2.47425	NA	1	1.23746	NA	1	-0.747261	NA	1	-1.32787	NA	1	-3.31104	NA	1	1.31201	NA	1	-0.259647	NA	1	-1.32863	NA	1	-2.89264	NA	1	TRUE	-5.71171	1.16822e-08	0.410379	0.0218505	0.222602	0.0109252	0.0116081
PBANKA_051990.244-260.3496276b6b	PBANKA_051990.244-260	PBANKA_051990	246	244	260	-0.140821	NA	1	-0.193685	NA	1	-0.374851	NA	1	-0.413976	NA	1	0.0975877	NA	1	-0.186801	NA	1	-0.163807	NA	1	-0.446636	NA	1	-0.0216167	NA	1	-0.190243	NA	1	-0.269329	NA	1	-0.430306	NA	1	TRUE	-0.596735	0.550705	0.554455	0.426767	0.340048	0.670536	0.726528
PBANKA_051990.376-392.0cc81131ee	PBANKA_051990.376-392	PBANKA_051990	384	376	392	0.189204	NA	1	-0.283203	NA	1	0.401051	NA	1	-0.057616	NA	1	-0.0650256	NA	1	-0.377379	NA	1	0.126265	NA	1	-0.184528	NA	1	0.0620893	NA	1	-0.330291	NA	1	0.263658	NA	1	-0.121072	NA	1	TRUE	-0.920804	0.357187	0.365312	0.17139	0.12564	0.476613	0.747695
PBANKA_051990.625-635.9980f5ff89	PBANKA_051990.625-635	PBANKA_051990	629	625	635	0.029866	NA	1	-0.194315	NA	1	0.039394	NA	1	-0.171047	NA	1	0.182092	NA	1	-0.100558	NA	1	0.158061	NA	1	-0.123029	NA	1	0.105979	NA	1	-0.147436	NA	1	0.0987277	NA	1	-0.147038	NA	1	TRUE	-0.603889	0.545939	0.552407	0.631615	0.451349	0.870604	0.518948
PBANKA_051990.703-717.1dbd8e54a7	PBANKA_051990.703-717	PBANKA_051990	710	703	717	-0.088458	NA	1	-0.0420116	NA	1	-0.0720355	NA	1	-0.0118494	NA	1	-0.131076	NA	1	-0.111551	NA	1	-0.0172419	NA	1	0.00384285	NA	1	-0.109767	NA	1	-0.0767813	NA	1	-0.0446387	NA	1	-0.00400329	NA	1	TRUE	0.185916	0.852517	0.921133	0.604985	0.701263	0.802322	0.551041
PBANKA_051990.727-742.73f43f8631	PBANKA_051990.727-742	PBANKA_051990	732	727	742	0.176498	NA	1	0.120933	NA	1	-0.181018	NA	1	-0.222843	NA	1	-0.0278253	NA	1	0.703799	NA	1	-0.276091	NA	1	0.457093	NA	1	0.0743362	NA	1	0.412366	NA	1	-0.228554	NA	1	0.117125	NA	1	TRUE	1.00547	0.314707	0.624787	0.0566746	0.112666	0.502561	0.871287
PBANKA_051990.820-844.34f77da2ce	PBANKA_051990.820-844	PBANKA_051990	838	820	844	-0.0774152	NA	1	0.172897	NA	1	-0.1858	NA	1	0.0782514	NA	1	0.346382	NA	1	0.471407	NA	1	-0.287791	NA	1	-0.161206	NA	1	0.134483	NA	1	0.322152	NA	1	-0.236796	NA	1	-0.0414773	NA	1	TRUE	0.532633	0.594306	0.510755	0.159781	0.175487	0.829635	0.256743
PBANKA_051990.821-844.8631c2063f	PBANKA_051990.821-844	PBANKA_051990	827	821	844	-0.10533	NA	1	-0.0784497	NA	1	0.0151397	NA	1	0.0557597	NA	1	0.154229	NA	1	-0.0265648	NA	1	0.0155563	NA	1	-0.163678	NA	1	0.0244495	NA	1	-0.0525073	NA	1	0.015348	NA	1	-0.053959	NA	1	TRUE	-0.113816	0.909388	0.826903	0.886992	0.792079	0.748378	0.57494
PBANKA_051990.863-876.0572b9552a	PBANKA_051990.863-876	PBANKA_051990	872	863	876	-0.233407	0.377305	2	0.183664	0.0169545	2	-0.367965	0.228694	2	0.0628456	0.165565	2	0.300542	0.0296213	2	-0.201993	0.0832075	2	0.277095	0.0174747	2	-0.223879	0.130304	2	0.0335673	0.203463	2	-0.00916417	0.050081	2	-0.0454352	0.10561	2	-0.0805169	0.147934	2	TRUE	-0.0498197	0.960268	0.487538	0.399454	0.978491	0.474565	0.310686
PBANKA_052130.1760-1777.d675bdf1a9	PBANKA_052130.1760-1777	PBANKA_052130	1770	1760	1777	-0.0621641	NA	1	-0.934325	NA	1	0.271979	NA	1	-0.586443	NA	1	-0.125645	NA	1	0.190893	NA	1	0.164667	NA	1	0.482764	NA	1	-0.0939045	NA	1	-0.371716	NA	1	0.218323	NA	1	-0.0518394	NA	1	TRUE	-0.596435	0.550905	0.0191192	0.501878	0.0914988	0.875384	0.560601
PBANKA_052200.347-370.1a85eeaec2	PBANKA_052200.347-370	PBANKA_052200	353	347	370	-0.986965	NA	1	0.476538	NA	1	-0.585461	NA	1	0.891782	NA	1	0.0949526	NA	1	0.00458616	NA	1	0.550128	NA	1	0.461321	NA	1	-0.446006	NA	1	0.240562	NA	1	-0.0176669	NA	1	0.676552	NA	1	TRUE	2.23561	0.0254113	0.147491	0.984636	0.267668	0.0143394	0.738136
PBANKA_052260.1324-1333.2f0af89c0d	PBANKA_052260.1324-1333	PBANKA_052260	1326	1324	1333	0.0164187	NA	1	0.0545448	NA	1	0.242798	NA	1	0.294664	NA	1	-0.217441	NA	1	0.149946	NA	1	0.243655	NA	1	0.612601	NA	1	-0.100511	NA	1	0.102246	NA	1	0.243226	NA	1	0.453632	NA	1	TRUE	0.913713	0.360902	0.79959	0.589962	0.607716	0.906794	0.365995
PBANKA_052260.1707-1718.f02e9748d2	PBANKA_052260.1707-1718	PBANKA_052260	1713	1707	1718	0.182638	NA	1	-0.15249	NA	1	-0.0163756	NA	1	-0.337764	NA	1	0.304616	NA	1	0.498134	NA	1	-0.0129575	NA	1	0.18212	NA	1	0.243627	NA	1	0.172822	NA	1	-0.0146666	NA	1	-0.0778219	NA	1	TRUE	-0.1156	0.907973	0.643223	0.144076	0.396722	0.488904	0.302492
PBANKA_052260.1949-1963.ef532c73f4	PBANKA_052260.1949-1963	PBANKA_052260	1951	1949	1963	0.291578	NA	1	-0.120184	NA	1	0.410926	NA	1	0.0129029	NA	1	-0.26385	NA	1	-0.0328407	NA	1	-0.225374	NA	1	0.00719552	NA	1	0.0138641	NA	1	-0.0765126	NA	1	0.0927761	NA	1	0.0100492	NA	1	TRUE	-0.101603	0.919075	0.720382	0.855582	0.702629	0.316832	0.288153
PBANKA_052260.2623-2635.b251553963	PBANKA_052260.2623-2635	PBANKA_052260	2623	2623	2635	0.00334939	NA	1	-0.10968	NA	1	0.0691628	NA	1	-0.0301268	NA	1	-0.076146	NA	1	0.127462	NA	1	-0.0317058	NA	1	0.173462	NA	1	-0.0363983	NA	1	0.00889099	NA	1	0.0187285	NA	1	0.0716676	NA	1	TRUE	0.268242	0.788522	0.739502	0.644589	0.949812	0.941618	0.71492
PBANKA_052260.59-71.9b7cb3a99d	PBANKA_052260.59-71	PBANKA_052260	64	59	71	0.00468122	NA	1	-0.53939	NA	1	0.23976	NA	1	-0.290571	NA	1	-0.195542	NA	1	-0.106955	NA	1	0.401941	NA	1	0.492088	NA	1	-0.0954302	NA	1	-0.323172	NA	1	0.320851	NA	1	0.100758	NA	1	TRUE	-0.369541	0.711736	0.103107	0.614544	0.131786	0.938887	0.409696
PBANKA_052260.785-801.eb53c9130c	PBANKA_052260.785-801	PBANKA_052260	791	785	801	0.0119112	NA	1	-0.195385	NA	1	0.213874	NA	1	0.0203177	NA	1	-0.0927352	NA	1	0.22147	NA	1	-0.0469336	NA	1	0.268832	NA	1	-0.040412	NA	1	0.0130428	NA	1	0.0834702	NA	1	0.144575	NA	1	TRUE	0.338674	0.734867	0.549676	0.433595	0.935473	0.919085	0.657562
PBANKA_052270.423-450.f25b709280	PBANKA_052270.423-450	PBANKA_052270	Ambig	423	450	-0.9149	NA	1	0.392466	NA	1	-0.105126	NA	1	1.21598	NA	1	-0.557254	NA	1	-0.257635	NA	1	-0.0086257	NA	1	0.292553	NA	1	-0.736077	NA	1	0.0674156	NA	1	-0.0568756	NA	1	0.754267	NA	1	TRUE	2.57194	0.0101352	0.204848	0.299078	0.726528	0.0204848	0.066917
PBANKA_052270.423-450.aea733b761	PBANKA_052270.423-450	PBANKA_052270	Ambig	423	450	-0.633431	NA	1	0.556739	NA	1	-0.584069	NA	1	0.61984	NA	1	-0.300334	NA	1	0.345458	NA	1	0.0255922	NA	1	0.672944	NA	1	-0.466882	NA	1	0.451098	NA	1	-0.279239	NA	1	0.646392	NA	1	TRUE	2.77318	0.00556711	0.115398	0.256743	0.0914988	0.0723797	0.241721
PBANKA_052270.431-450.880d8c74cb	PBANKA_052270.431-450	PBANKA_052270	439	431	450	0.00398496	0.228801	2	0.00702936	0.0223204	2	0.141823	0.0369735	2	0.158607	0.243454	2	0.0985734	0.0745918	2	0.100109	0.185192	2	0.199385	0.155386	2	0.202481	0.415169	2	0.0512792	0.0771045	2	0.0535692	0.103756	2	0.170604	0.059206	2	0.180544	0.0858576	2	TRUE	0.240407	0.810022	0.932742	0.721748	0.775009	0.93957	0.725162
PBANKA_052290.15-23.5f31232585	PBANKA_052290.15-23	PBANKA_052290	17	15	23	0.293431	NA	1	-0.180332	NA	1	-0.637962	NA	1	-1.09799	NA	1	0.339026	NA	1	-0.0385583	NA	1	-0.547027	NA	1	-0.923052	NA	1	0.316228	NA	1	-0.109445	NA	1	-0.592495	NA	1	-1.01052	NA	1	TRUE	-1.62065	0.105141	0.583817	0.842608	0.572209	0.315466	0.264937
PBANKA_052290.24-43.ebb328513a	PBANKA_052290.24-43	PBANKA_052290	39	24	43	-0.799441	NA	1	-0.237002	NA	1	-0.255019	NA	1	0.32116	NA	1	-0.195792	NA	1	-0.4058	NA	1	0.215463	NA	1	0.00701451	NA	1	-0.497616	NA	1	-0.321401	NA	1	-0.0197777	NA	1	0.164087	NA	1	TRUE	0.648119	0.516931	0.464322	0.146808	0.132468	0.0341413	0.40833
PBANKA_052420.103-119.fbf2ba6966	PBANKA_052420.103-119	PBANKA_052420	109	103	119	-0.483637	NA	1	-0.0552209	NA	1	-0.180182	NA	1	0.261974	NA	1	0.29666	NA	1	0.0311528	NA	1	-0.239189	NA	1	-0.503137	NA	1	-0.0934883	NA	1	-0.0120341	NA	1	-0.209685	NA	1	-0.120581	NA	1	TRUE	0.22158	0.824648	0.891089	0.928645	0.963469	0.137931	0.316149
PBANKA_052420.121-143.7f934f3259	PBANKA_052420.121-143	PBANKA_052420	142	121	143	-0.834268	NA	1	0.0373668	NA	1	-0.231673	NA	1	0.653702	NA	1	-0.517567	NA	1	-0.16897	NA	1	-0.193378	NA	1	0.156779	NA	1	-0.675917	NA	1	-0.0658016	NA	1	-0.212525	NA	1	0.40524	NA	1	TRUE	1.86217	0.0626245	0.852851	0.463639	0.74633	0.0293616	0.0785251
PBANKA_052480.102-115.373f079f4a	PBANKA_052480.102-115	PBANKA_052480	105	102	115	0.0712002	NA	1	-0.070258	NA	1	0.0729772	NA	1	-0.0547412	NA	1	0.0841978	NA	1	0.0655197	NA	1	-0.0857745	NA	1	-0.102893	NA	1	0.077699	NA	1	-0.00236916	NA	1	-0.00639865	NA	1	-0.078817	NA	1	TRUE	-0.138617	0.889757	0.851485	0.815978	0.995562	0.753158	0.76818
PBANKA_060050.89-102.1701adb4d2	PBANKA_060050.89-102	PBANKA_060050	97	89	102	-0.19585	NA	1	-0.783001	NA	1	0.137169	NA	1	-0.436242	NA	1	-0.311856	NA	1	-0.370986	NA	1	-0.0591142	NA	1	-0.116685	NA	1	-0.253853	NA	1	-0.576993	NA	1	0.0390273	NA	1	-0.276463	NA	1	TRUE	-0.862043	0.388696	0.0382383	0.175487	0.0238989	0.549676	0.230795
PBANKA_060090.46-60.c3986f9b53	PBANKA_060090.46-60	PBANKA_060090	53	46	60	-0.523466	NA	1	-0.476658	NA	1	-0.0692742	NA	1	-0.00872662	NA	1	0.152206	NA	1	-0.213433	NA	1	0.259942	NA	1	-0.104137	NA	1	-0.18563	NA	1	-0.345045	NA	1	0.095334	NA	1	-0.0564316	NA	1	TRUE	-0.314265	0.75333	0.146125	0.374872	0.111301	0.114032	0.581769
PBANKA_060120.3720-3747.6b628ca77d	PBANKA_060120.3720-3747	PBANKA_060120	3739	3720	3747	0.274485	0.18421	2	0.449502	0.0212049	2	0.198989	0.0805593	2	0.387746	0.0824455	2	-0.165452	0.111314	2	-0.13555	0.0543107	2	0.225936	0.0480261	2	0.257397	0.117598	2	0.0545168	0.147762	2	0.156976	0.0165529	2	0.212462	0.0642927	2	0.322571	0.100022	2	TRUE	0.580704	0.56146	0.163878	0.534653	0.435644	0.339365	0.469102
PBANKA_060120.3772-3785.09470730db	PBANKA_060120.3772-3785	PBANKA_060120	3774	3772	3785	0.174681	NA	1	0.162804	NA	1	0.204802	NA	1	0.206666	NA	1	-0.0618762	NA	1	0.410879	NA	1	0.00123403	NA	1	0.47555	NA	1	0.0564023	NA	1	0.286842	NA	1	0.103018	NA	1	0.341108	NA	1	TRUE	0.902066	0.367056	0.527825	0.195971	0.2028	0.505292	0.756572
PBANKA_060120.5197-5212.e5418fab6a	PBANKA_060120.5197-5212	PBANKA_060120	5207	5197	5212	0.404426	NA	1	-0.00835165	NA	1	1.06295	NA	1	0.663917	NA	1	0.0495384	NA	1	0.252784	NA	1	-0.0201895	NA	1	0.184616	NA	1	0.226982	NA	1	0.122216	NA	1	0.521382	NA	1	0.424266	NA	1	TRUE	0.152077	0.879131	0.977125	0.378286	0.545579	0.197337	0.870604
PBANKA_060120.98-119.d89fb12af2	PBANKA_060120.98-119	PBANKA_060120	108	98	119	-0.12413	NA	1	0.188585	NA	1	-1.36571	NA	1	-1.03925	NA	1	-0.264988	NA	1	-0.429057	NA	1	-1.28901	NA	1	-1.45152	NA	1	-0.194559	NA	1	-0.120236	NA	1	-1.32736	NA	1	-1.24538	NA	1	TRUE	-0.579124	0.562526	0.477979	0.128371	0.536702	0.712188	0.286104
PBANKA_060160.1167-1178.1dadd10db9	PBANKA_060160.1167-1178	PBANKA_060160	1174	1167	1178	0.635736	NA	1	-0.0184008	NA	1	0.435982	NA	1	-0.204416	NA	1	-0.211837	NA	1	0.125858	NA	1	-0.073501	NA	1	0.265754	NA	1	0.211949	NA	1	0.0537284	NA	1	0.18124	NA	1	0.030669	NA	1	TRUE	-0.250761	0.802007	0.986685	0.646637	0.775009	0.0853534	0.37692
PBANKA_060160.1186-1197.f018d95295	PBANKA_060160.1186-1197	PBANKA_060160	1188	1186	1197	-0.0222066	NA	1	0.331505	NA	1	-0.215949	NA	1	0.151503	NA	1	0.326327	NA	1	-0.335966	NA	1	-0.024112	NA	1	-0.684845	NA	1	0.15206	NA	1	-0.00223028	NA	1	-0.12003	NA	1	-0.266671	NA	1	TRUE	-0.448259	0.653981	0.273131	0.208945	0.995562	0.977125	0.281325
PBANKA_060160.1320-1332.0036c02477	PBANKA_060160.1320-1332	PBANKA_060160	1329	1320	1332	-0.00410168	NA	1	-0.133537	NA	1	0.2665	NA	1	0.150804	NA	1	-0.164742	NA	1	-0.0704402	NA	1	0.0579321	NA	1	0.153794	NA	1	-0.0844218	NA	1	-0.101989	NA	1	0.162216	NA	1	0.152299	NA	1	TRUE	0.172889	0.862744	0.685558	0.734722	0.604985	0.966883	0.470468
PBANKA_060160.1455-1471.f427f5bbfc	PBANKA_060160.1455-1471	PBANKA_060160	1469	1455	1471	0.421227	NA	1	-0.223019	NA	1	0.319065	NA	1	-0.311441	NA	1	0.00238224	NA	1	0.0971104	NA	1	0.628046	NA	1	0.724334	NA	1	0.211805	NA	1	-0.0629545	NA	1	0.473556	NA	1	0.206446	NA	1	TRUE	-0.409321	0.682317	0.492318	0.729259	0.756572	0.18368	0.97576
PBANKA_060160.815-832.cefe20e594	PBANKA_060160.815-832	PBANKA_060160	819	815	832	0.092255	NA	1	-0.407467	NA	1	0.240537	NA	1	-0.245445	NA	1	-0.0175649	NA	1	0.137889	NA	1	0.162426	NA	1	0.31944	NA	1	0.0373451	NA	1	-0.134789	NA	1	0.201482	NA	1	0.0369978	NA	1	TRUE	-0.279888	0.779573	0.195971	0.622055	0.486856	0.699215	0.908843
PBANKA_060160.815-832.633be2f92a	PBANKA_060160.815-832	PBANKA_060160	822	815	832	0.279906	NA	1	-0.192792	NA	1	0.416005	NA	1	-0.0429537	NA	1	-0.127331	NA	1	0.0094054	NA	1	-0.0801311	NA	1	0.0581648	NA	1	0.0762879	NA	1	-0.0916932	NA	1	0.167937	NA	1	0.00760555	NA	1	TRUE	-0.290337	0.771568	0.555138	0.999659	0.643223	0.331854	0.557187
PBANKA_060200.562-570.668759a6c1	PBANKA_060200.562-570	PBANKA_060200	567	562	570	0.282132	NA	1	0.0781885	NA	1	0.19936	NA	1	0.00915581	NA	1	-0.429922	NA	1	0.292626	NA	1	-0.204821	NA	1	0.519288	NA	1	-0.0738949	NA	1	0.185407	NA	1	-0.00273049	NA	1	0.264222	NA	1	TRUE	0.918097	0.358602	0.734039	0.32366	0.367361	0.330488	0.127006
PBANKA_060200.58-67.b19f77a132	PBANKA_060200.58-67	PBANKA_060200	60	58	67	0.798117	NA	1	-0.297989	NA	1	-1.50869	NA	1	-2.59105	NA	1	0.952517	NA	1	-0.304609	NA	1	-1.35431	NA	1	-2.60988	NA	1	0.875317	NA	1	-0.301299	NA	1	-1.4315	NA	1	-2.60047	NA	1	TRUE	-4.54882	5.49321e-06	0.340048	0.239672	0.155002	0.0505292	0.019802
PBANKA_060240.611-619.d72d3d2143	PBANKA_060240.611-619	PBANKA_060240	614	611	619	-0.122373	NA	1	0.0366167	NA	1	0.091135	NA	1	0.263864	NA	1	-0.168114	NA	1	0.13945	NA	1	-0.231387	NA	1	0.0777365	NA	1	-0.145243	NA	1	0.0880331	NA	1	-0.0701259	NA	1	0.1708	NA	1	TRUE	0.790324	0.429368	0.853534	0.619324	0.660976	0.717651	0.464322
PBANKA_060240.672-695.27b9c742a1	PBANKA_060240.672-695	PBANKA_060240	681	672	695	-0.56946	NA	1	0.0643258	NA	1	-0.577834	NA	1	0.0696916	NA	1	0.646076	NA	1	0.431158	NA	1	0.487918	NA	1	0.27456	NA	1	0.038308	NA	1	0.247742	NA	1	-0.0449577	NA	1	0.172126	NA	1	TRUE	0.733778	0.46311	0.772277	0.184363	0.254694	0.0901332	0.0675999
PBANKA_060270.27-40.fead44bbdb	PBANKA_060270.27-40	PBANKA_060270	33	27	40	0.372945	0.0506011	2	-0.468788	0.027811	2	0.49585	0.0527264	2	-0.332143	0.0299362	2	-0.0445533	0.0456671	2	-0.0558968	0.0955959	2	0.349511	0.0250505	2	0.339727	0.116212	2	0.164196	0.0481341	2	-0.262342	0.0338925	2	0.42268	0.0388884	2	0.00379189	0.0431381	2	TRUE	-0.916276	0.359556	0.150222	0.785934	0.218505	0.226699	0.822806
PBANKA_060320.2-26.7798441260	PBANKA_060320.2-26	PBANKA_060320	Ambig	2	26	0.024038	NA	1	0.114993	NA	1	-0.0724283	NA	1	0.0322666	NA	1	-0.219181	NA	1	-0.162965	NA	1	0.0120412	NA	1	0.0698174	NA	1	-0.0975716	NA	1	-0.0239859	NA	1	-0.0301935	NA	1	0.051042	NA	1	TRUE	0.322078	0.747404	0.639809	0.472516	0.906111	0.884944	0.363947
PBANKA_060320.2-26.de56fb5214	PBANKA_060320.2-26	PBANKA_060320	2	2	26	0.314593	NA	1	0.0621354	NA	1	0.2293	NA	1	-0.00941828	NA	1	-0.0747661	NA	1	-0.149172	NA	1	0.204539	NA	1	0.131693	NA	1	0.119914	NA	1	-0.0435181	NA	1	0.216919	NA	1	0.0611374	NA	1	TRUE	-0.242112	0.808701	0.778423	0.503243	0.824172	0.29225	0.722431
PBANKA_060320.2-26.6fcc232fdc	PBANKA_060320.2-26	PBANKA_060320	2/6	2	26	-0.228362	NA	1	0.0883581	NA	1	-0.0823075	NA	1	0.248153	NA	1	0.127554	NA	1	0.165588	NA	1	-0.173749	NA	1	-0.134156	NA	1	-0.0504042	NA	1	0.126973	NA	1	-0.128028	NA	1	0.0569985	NA	1	TRUE	0.576372	0.564384	0.71014	0.555821	0.52646	0.48549	0.643906
PBANKA_060410.72-86.257494ff93	PBANKA_060410.72-86	PBANKA_060410	79	72	86	-0.111988	NA	1	-0.145208	NA	1	-0.121207	NA	1	-0.140687	NA	1	0.0483733	NA	1	0.125078	NA	1	0.0828743	NA	1	0.161139	NA	1	-0.0318074	NA	1	-0.010065	NA	1	-0.0191661	NA	1	0.010226	NA	1	TRUE	0.168725	0.866019	0.659611	0.649368	0.975077	0.735405	0.875384
PBANKA_060410.73-86.257494ff93	PBANKA_060410.73-86	PBANKA_060410	79	73	86	0.155652	NA	1	0.0508628	NA	1	0.212549	NA	1	0.1215	NA	1	-0.172585	NA	1	0.0276693	NA	1	0.175458	NA	1	0.377273	NA	1	-0.00846697	NA	1	0.0392661	NA	1	0.194004	NA	1	0.249386	NA	1	TRUE	0.397854	0.690751	0.813247	0.94435	0.831683	0.544213	0.457494
PBANKA_060430.2-27.e690b613b3	PBANKA_060430.2-27	PBANKA_060430	Ambig	2	27	0.001304	NA	1	-0.0148115	NA	1	-0.172253	NA	1	-0.174628	NA	1	0.35571	NA	1	-0.0865275	NA	1	0.471175	NA	1	0.0304978	NA	1	0.178507	NA	1	-0.0506695	NA	1	0.149461	NA	1	-0.0720653	NA	1	TRUE	-0.493284	0.621829	0.999659	0.678047	0.801639	0.947764	0.246501
PBANKA_060430.2-27.d8a4eb5897	PBANKA_060430.2-27	PBANKA_060430	Ambig	2	27	0.352207	NA	1	-0.209359	NA	1	0.543777	NA	1	-0.0040501	NA	1	0.387061	NA	1	-0.0607787	NA	1	0.144145	NA	1	-0.302134	NA	1	0.369634	NA	1	-0.135069	NA	1	0.343961	NA	1	-0.153092	NA	1	TRUE	-1.21392	0.224822	0.518948	0.7634	0.484807	0.252646	0.217822
PBANKA_060430.263-281.46027b4cf0	PBANKA_060430.263-281	PBANKA_060430	276	263	281	-0.334986	NA	1	0.121864	NA	1	-0.0565674	NA	1	0.414021	NA	1	0.0557343	NA	1	-0.0411781	NA	1	0.0593184	NA	1	-0.036034	NA	1	-0.139626	NA	1	0.0403427	NA	1	0.00137554	NA	1	0.188994	NA	1	TRUE	0.674504	0.500015	0.620007	0.833732	0.825538	0.284056	0.849437
PBANKA_060430.282-293.e2d06ad01e	PBANKA_060430.282-293	PBANKA_060430	286	282	293	-0.0379931	NA	1	-0.0842511	NA	1	0.0888835	NA	1	0.0563651	NA	1	-0.173852	NA	1	-0.209822	NA	1	0.201196	NA	1	0.166785	NA	1	-0.105922	NA	1	-0.147037	NA	1	0.14504	NA	1	0.111575	NA	1	TRUE	0.0877905	0.930046	0.814612	0.380335	0.451349	0.932742	0.452031
PBANKA_060460.720-731.9b8a65fe00	PBANKA_060460.720-731	PBANKA_060460	724	720	731	-0.381032	NA	1	0.250733	NA	1	-0.402629	NA	1	0.242876	NA	1	0.235175	NA	1	-0.161163	NA	1	0.38936	NA	1	-0.00541826	NA	1	-0.0729286	NA	1	0.0447851	NA	1	-0.0066345	NA	1	0.118729	NA	1	TRUE	0.475547	0.634413	0.37692	0.476613	0.810516	0.22465	0.409013
PBANKA_060480.270-280.fe634c53d9	PBANKA_060480.270-280	PBANKA_060480	278	270	280	0.247635	NA	1	-0.196562	NA	1	0.359287	NA	1	-0.071171	NA	1	-0.0595517	NA	1	-0.074532	NA	1	0.0603235	NA	1	0.0469032	NA	1	0.0940418	NA	1	-0.135547	NA	1	0.209805	NA	1	-0.0121339	NA	1	TRUE	-0.452565	0.650877	0.54831	0.722431	0.482759	0.379652	0.766132
PBANKA_060480.526-545.ad177da1e2	PBANKA_060480.526-545	PBANKA_060480	532	526	545	-0.385407	NA	1	-0.0849392	NA	1	0.436844	NA	1	0.751051	NA	1	0.12359	NA	1	0.0976027	NA	1	0.12584	NA	1	0.101413	NA	1	-0.130909	NA	1	0.00633177	NA	1	0.281342	NA	1	0.426232	NA	1	TRUE	0.736722	0.461318	0.81393	0.726528	0.960737	0.219187	0.653465
PBANKA_060530.176-191.cfe1155f8d	PBANKA_060530.176-191	PBANKA_060530	180	176	191	-0.642903	NA	1	0.271462	NA	1	-0.758116	NA	1	0.169988	NA	1	0.435036	NA	1	-0.0480392	NA	1	0.441208	NA	1	-0.0403071	NA	1	-0.103934	NA	1	0.111711	NA	1	-0.158454	NA	1	0.0648407	NA	1	TRUE	0.674066	0.500293	0.344828	0.811881	0.57494	0.0703312	0.180949
PBANKA_060530.395-407.8738cfd29d	PBANKA_060530.395-407	PBANKA_060530	398	395	407	0.0750448	NA	1	-0.341193	NA	1	-0.42371	NA	1	-0.826208	NA	1	-0.0201887	NA	1	0.107313	NA	1	-0.405467	NA	1	-0.276406	NA	1	0.0274281	NA	1	-0.11694	NA	1	-0.414588	NA	1	-0.551307	NA	1	TRUE	-0.622532	0.533614	0.270399	0.703995	0.546262	0.742916	0.902697
PBANKA_060550.328-339.294037650d	PBANKA_060550.328-339	PBANKA_060550	335	328	339	-0.0810337	NA	1	-0.00286804	NA	1	0.226217	NA	1	0.318123	NA	1	0.0810108	NA	1	0.0181998	NA	1	0.305507	NA	1	0.244256	NA	1	-1.14326e-05	NA	1	0.00766589	NA	1	0.265862	NA	1	0.281189	NA	1	TRUE	0.323461	0.746357	0.963469	0.968931	0.954592	0.819392	0.775691
PBANKA_060550.568-578.d7fe317df4	PBANKA_060550.568-578	PBANKA_060550	573	568	578	0.93752	0.171279	2	-0.250319	0.00076742	2	-0.272999	0.120353	2	-1.4471	0.292399	2	0.850777	0.0609406	2	-0.326425	0.235552	2	-0.254779	0.270609	2	-1.43042	0.0959974	2	0.894148	0.11611	2	-0.288372	0.117392	2	-0.263889	0.195481	2	-1.43876	0.194198	2	TRUE	-3.74627	0.000181048	0.430864	0.216456	0.176852	0.035507	0.0307272
PBANKA_060560.1613-1620.29c8f7ee41	PBANKA_060560.1613-1620	PBANKA_060560	1618	1613	1620	-0.103555	NA	1	-0.0498297	NA	1	0.000513166	NA	1	0.0679779	NA	1	-0.299852	NA	1	-0.212369	NA	1	-0.0489714	NA	1	0.0400716	NA	1	-0.201704	NA	1	-0.131099	NA	1	-0.0242291	NA	1	0.0540248	NA	1	TRUE	0.316969	0.751277	0.904063	0.37692	0.499146	0.751792	0.241721
PBANKA_060560.1691-1700.809c206e34	PBANKA_060560.1691-1700	PBANKA_060560	1694	1691	1700	-0.0941861	NA	1	-0.149987	NA	1	0.195087	NA	1	0.153025	NA	1	-0.0724391	NA	1	-0.0280358	NA	1	0.31938	NA	1	0.365343	NA	1	-0.0833126	NA	1	-0.0890115	NA	1	0.257233	NA	1	0.259184	NA	1	TRUE	0.275903	0.782632	0.64732	0.868556	0.652783	0.780471	0.729259
PBANKA_060560.1876-1894.d67fad258a	PBANKA_060560.1876-1894	PBANKA_060560	1878	1876	1894	0.666328	NA	1	-0.144281	NA	1	-0.61192	NA	1	-1.40879	NA	1	0.911099	NA	1	0.07172	NA	1	-0.433671	NA	1	-1.27149	NA	1	0.788714	NA	1	-0.0362806	NA	1	-0.522795	NA	1	-1.34014	NA	1	TRUE	-2.81392	0.00490889	0.663025	0.794811	0.856948	0.0771594	0.0225333
PBANKA_060560.1923-1945.68ad4e7ea4	PBANKA_060560.1923-1945	PBANKA_060560	1925	1923	1945	-0.366247	NA	1	0.756158	NA	1	-1.77343	NA	1	-0.637287	NA	1	0.0285772	NA	1	-0.0898602	NA	1	-1.45498	NA	1	-1.57186	NA	1	-0.168835	NA	1	0.333149	NA	1	-1.61421	NA	1	-1.10457	NA	1	TRUE	0.550901	0.581721	0.0628201	0.666439	0.165244	0.236941	0.940253
PBANKA_060560.2093-2109.d8007fafee	PBANKA_060560.2093-2109	PBANKA_060560	2095	2093	2109	0.32808	0.114829	2	0.0159569	0.0092419	2	-0.169704	0.0954022	2	-0.468087	0.20099	2	0.423826	0.0817327	2	0.0954571	0.0590969	2	-0.238169	0.00958535	2	-0.564979	0.0322211	2	0.375953	0.0165483	2	0.055707	0.0249275	2	-0.203936	0.0429084	2	-0.516533	0.0843842	2	TRUE	-1.02222	0.306717	0.908843	0.736087	0.770912	0.274496	0.190509
PBANKA_060560.2110-2125.56e4e7e8a5	PBANKA_060560.2110-2125	PBANKA_060560	2119	2110	2125	0.0338592	0.108354	4	-0.161688	0.214654	4	0.297456	0.13338	4	0.115648	0.185214	4	0.03361	0.049308	4	0.0197964	0.0747485	4	0.113834	0.030454	4	0.10158	0.0649459	4	0.0337346	0.05179	4	-0.070946	0.114469	4	0.205645	0.0643151	4	0.108614	0.0963001	4	TRUE	-0.0674675	0.946212	0.626152	0.964152	0.725845	0.861045	0.921816
PBANKA_060560.2140-2152.11d9cb1ba0	PBANKA_060560.2140-2152	PBANKA_060560	2142	2140	2152	0.0746123	NA	1	0.346152	NA	1	-0.212687	NA	1	0.0725928	NA	1	0.0293529	NA	1	0.24918	NA	1	-0.137797	NA	1	0.0835901	NA	1	0.0519826	NA	1	0.297666	NA	1	-0.175242	NA	1	0.0780915	NA	1	TRUE	0.755693	0.449861	0.25606	0.3817	0.19324	0.743598	0.936839
PBANKA_060560.2269-2286.4c52126b93	PBANKA_060560.2269-2286	PBANKA_060560	2272	2269	2286	0.149275	NA	1	-0.240069	NA	1	0.234133	NA	1	-0.141472	NA	1	0.199678	NA	1	-0.176985	NA	1	0.13684	NA	1	-0.238264	NA	1	0.174477	NA	1	-0.208527	NA	1	0.185486	NA	1	-0.189868	NA	1	TRUE	-0.946078	0.344144	0.456128	0.447252	0.305224	0.561284	0.477979
PBANKA_060560.553-562.7e2c2fd693	PBANKA_060560.553-562	PBANKA_060560	556	553	562	0.152738	NA	1	0.00751293	NA	1	0.473271	NA	1	0.341785	NA	1	-0.248514	NA	1	-0.0230346	NA	1	-0.171856	NA	1	0.0551836	NA	1	-0.047888	NA	1	-0.00776082	NA	1	0.150707	NA	1	0.198484	NA	1	TRUE	0.344085	0.730794	0.931376	0.894503	0.983954	0.551041	0.316832
PBANKA_060560.554-562.dc389d0b96	PBANKA_060560.554-562	PBANKA_060560	554	554	562	0.065609	NA	1	-0.216512	NA	1	0.345301	NA	1	0.0769195	NA	1	-0.0313961	NA	1	-0.0030123	NA	1	-0.181675	NA	1	-0.151731	NA	1	0.0171065	NA	1	-0.109762	NA	1	0.0818131	NA	1	-0.0374059	NA	1	TRUE	-0.222582	0.823868	0.502561	0.95664	0.57016	0.766132	0.858996
PBANKA_060590.342-350.851d47008e	PBANKA_060590.342-350	PBANKA_060590	344	342	350	-0.33853	NA	1	-0.169883	NA	1	-0.782164	NA	1	-0.599778	NA	1	0.0619586	NA	1	-0.507957	NA	1	0.0529361	NA	1	-0.515419	NA	1	-0.138286	NA	1	-0.33892	NA	1	-0.364614	NA	1	-0.557598	NA	1	TRUE	-0.762522	0.445776	0.601571	0.0833049	0.116763	0.273814	0.827586
PBANKA_060690.1193-1202.19ef8f8632	PBANKA_060690.1193-1202	PBANKA_060690	1195	1193	1202	-0.174259	NA	1	-0.284435	NA	1	-1.4442	NA	1	-1.54063	NA	1	0.00750951	NA	1	-0.520632	NA	1	-0.988869	NA	1	-1.51545	NA	1	-0.083375	NA	1	-0.402533	NA	1	-1.21653	NA	1	-1.52804	NA	1	TRUE	-1.72535	0.0845127	0.362581	0.0771594	0.0764766	0.596791	0.993513
PBANKA_060690.900-913.893df1b3ab	PBANKA_060690.900-913	PBANKA_060690	904	900	913	0.106155	NA	1	0.209601	NA	1	-0.0331749	NA	1	0.0840109	NA	1	0.245693	NA	1	-0.192575	NA	1	-0.00958125	NA	1	-0.44629	NA	1	0.175924	NA	1	0.00851302	NA	1	-0.0213781	NA	1	-0.181139	NA	1	TRUE	-0.42034	0.674251	0.441789	0.418573	0.952544	0.665756	0.388529
PBANKA_060730.720-739.5d9a120214	PBANKA_060730.720-739	PBANKA_060730	726	720	739	-0.103984	NA	1	-0.210407	NA	1	0.426272	NA	1	0.333589	NA	1	0.126826	NA	1	-0.167782	NA	1	0.382717	NA	1	0.0896689	NA	1	0.0114209	NA	1	-0.189095	NA	1	0.404494	NA	1	0.211629	NA	1	TRUE	-0.226746	0.820628	0.5169	0.465005	0.34551	0.751792	0.644589
PBANKA_060740.1148-1175.6a7974a3dd	PBANKA_060740.1148-1175	PBANKA_060740	1158	1148	1175	0.0693277	NA	1	-0.131356	NA	1	0.162203	NA	1	-0.0247404	NA	1	-0.245369	NA	1	-0.110978	NA	1	0.462375	NA	1	0.598325	NA	1	-0.0880208	NA	1	-0.121167	NA	1	0.312289	NA	1	0.286793	NA	1	TRUE	0.228975	0.818895	0.691704	0.605667	0.533288	0.756572	0.32366
PBANKA_060740.1162-1175.ac6783eef1	PBANKA_060740.1162-1175	PBANKA_060740	1173	1162	1175	0.244154	NA	1	-0.0665217	NA	1	0.241924	NA	1	-0.055012	NA	1	-0.228009	NA	1	0.0757274	NA	1	0.012095	NA	1	0.317391	NA	1	0.00807247	NA	1	0.00460284	NA	1	0.127009	NA	1	0.13119	NA	1	TRUE	0.192168	0.847616	0.86241	0.786617	0.966883	0.384432	0.35029
PBANKA_060740.1162-1176.ac6783eef1	PBANKA_060740.1162-1176	PBANKA_060740	1173	1162	1176	0.0460416	NA	1	0.235067	NA	1	0.126667	NA	1	0.329432	NA	1	0.0157651	NA	1	0.13167	NA	1	0.0958472	NA	1	0.213312	NA	1	0.0309034	NA	1	0.183369	NA	1	0.111257	NA	1	0.271372	NA	1	TRUE	0.665572	0.505708	0.399454	0.632981	0.372141	0.823489	0.979174
PBANKA_060740.1224-1237.185da941df	PBANKA_060740.1224-1237	PBANKA_060740	1235	1224	1237	0.677204	NA	1	-0.206569	NA	1	0.0816499	NA	1	-0.788383	NA	1	0.756117	NA	1	-0.192616	NA	1	0.332705	NA	1	-0.614468	NA	1	0.71666	NA	1	-0.199592	NA	1	0.207177	NA	1	-0.701425	NA	1	TRUE	-2.58862	0.00965779	0.527142	0.418573	0.322977	0.0764766	0.0450666
PBANKA_060740.184-196.85cbf58ee0	PBANKA_060740.184-196	PBANKA_060740	186	184	196	-0.13467	0.531743	2	0.143524	0.143028	2	-0.170476	0.578305	2	0.121458	0.0964662	2	0.130728	0.213743	2	-0.0687767	0.0316379	2	-0.0257494	0.000916914	2	-0.223694	0.244464	2	-0.00197123	0.159	2	0.0373737	0.0556953	2	-0.0981127	0.288694	2	-0.0511179	0.0739987	2	TRUE	0.168446	0.866238	0.571526	0.740867	0.841926	0.68351	0.635029
PBANKA_060740.245-260.c765b825d4	PBANKA_060740.245-260	PBANKA_060740	245	245	260	0.322098	NA	1	-0.182059	NA	1	-0.853893	NA	1	-1.34431	NA	1	0.841946	NA	1	0.314841	NA	1	-0.456331	NA	1	-0.981876	NA	1	0.582022	NA	1	0.066391	NA	1	-0.655112	NA	1	-1.16309	NA	1	TRUE	-1.94403	0.0519356	0.578354	0.29225	0.732673	0.284739	0.0327757
PBANKA_060740.419-449.df5b9b7818	PBANKA_060740.419-449	PBANKA_060740	430	419	449	-0.137089	NA	1	0.474932	NA	1	0.043057	NA	1	0.668818	NA	1	-0.158744	NA	1	-0.344043	NA	1	0.308715	NA	1	0.124975	NA	1	-0.147916	NA	1	0.0654441	NA	1	0.175886	NA	1	0.396896	NA	1	TRUE	0.899753	0.368285	0.148856	0.200068	0.73677	0.679413	0.479344
PBANKA_060740.419-449.5e6554b10e	PBANKA_060740.419-449	PBANKA_060740	432	419	449	-0.692896	NA	1	0.0406143	NA	1	0.0344439	NA	1	0.781694	NA	1	0.00991254	NA	1	-0.388526	NA	1	0.771401	NA	1	0.374523	NA	1	-0.341492	NA	1	-0.173956	NA	1	0.402923	NA	1	0.578108	NA	1	TRUE	0.915541	0.359942	0.837146	0.160464	0.377603	0.0580403	0.998976
PBANKA_060740.430-449.5e6554b10e	PBANKA_060740.430-449	PBANKA_060740	432	430	449	0.0793212	NA	1	-0.128875	NA	1	0.184779	NA	1	-0.00967713	NA	1	-0.0924553	NA	1	0.125391	NA	1	0.148974	NA	1	0.36838	NA	1	-0.00656703	NA	1	-0.00174208	NA	1	0.166877	NA	1	0.179352	NA	1	TRUE	0.245686	0.805933	0.699898	0.648003	0.994196	0.734039	0.658928
PBANKA_060740.640-656.ea084b333d	PBANKA_060740.640-656	PBANKA_060740	647	640	656	0.115218	NA	1	-0.255808	NA	1	-0.217506	NA	1	-0.574792	NA	1	0.0551201	NA	1	-0.0685947	NA	1	-0.184573	NA	1	-0.306728	NA	1	0.0851691	NA	1	-0.162201	NA	1	-0.201039	NA	1	-0.44076	NA	1	TRUE	-0.793797	0.427343	0.419939	0.742233	0.415842	0.639809	0.852168
PBANKA_060740.665-678.c5a7265fb4	PBANKA_060740.665-678	PBANKA_060740	669	665	678	-0.051561	NA	1	0.109658	NA	1	0.295904	NA	1	0.470863	NA	1	0.327084	NA	1	0.133465	NA	1	0.382471	NA	1	0.190412	NA	1	0.137761	NA	1	0.121561	NA	1	0.339188	NA	1	0.330638	NA	1	TRUE	0.300344	0.763925	0.658245	0.628884	0.54831	0.90338	0.280642
PBANKA_060760.2-13.4e1982dda0	PBANKA_060760.2-13	PBANKA_060760	Ambig	2	13	-0.122386	NA	1	-0.295727	NA	1	-0.162512	NA	1	-0.322113	NA	1	0.561228	NA	1	-0.054131	NA	1	0.220448	NA	1	-0.393351	NA	1	0.219421	NA	1	-0.174929	NA	1	0.0289679	NA	1	-0.357732	NA	1	TRUE	-1.09027	0.275633	0.340731	0.792079	0.374189	0.717651	0.107204
PBANKA_060770.769-788.8e194cec29	PBANKA_060770.769-788	PBANKA_060770	774	769	788	0.23381	NA	1	0.245355	NA	1	0.0085437	NA	1	0.0338281	NA	1	-0.0125543	NA	1	-0.0363226	NA	1	0.244509	NA	1	0.222301	NA	1	0.110628	NA	1	0.104516	NA	1	0.126526	NA	1	0.128064	NA	1	TRUE	0.183625	0.854313	0.383749	0.849437	0.596108	0.401502	0.92523
PBANKA_060770.809-819.0480726c0c	PBANKA_060770.809-819	PBANKA_060770	814	809	819	0.075696	NA	1	-0.0274537	NA	1	0.18434	NA	1	0.0949303	NA	1	-0.418335	NA	1	0.123261	NA	1	-0.0178502	NA	1	0.525306	NA	1	-0.171319	NA	1	0.0479039	NA	1	0.0832451	NA	1	0.310118	NA	1	TRUE	0.853451	0.393441	0.967566	0.653465	0.797542	0.74155	0.137248
PBANKA_060780.195-205.d36c7cd9e8	PBANKA_060780.195-205	PBANKA_060780	199	195	205	0.575687	NA	1	0.0964851	NA	1	0.297097	NA	1	-0.168365	NA	1	-0.254852	NA	1	-0.193474	NA	1	0.449374	NA	1	0.512312	NA	1	0.160418	NA	1	-0.0484944	NA	1	0.373236	NA	1	0.171973	NA	1	TRUE	-0.274587	0.783642	0.687607	0.417207	0.80915	0.109252	0.305906
PBANKA_060780.209-230.6f820379f6	PBANKA_060780.209-230	PBANKA_060780	224	209	230	1.36448	NA	1	-0.467149	NA	1	1.27546	NA	1	-0.542431	NA	1	-0.535686	NA	1	0.894574	NA	1	-1.33905	NA	1	0.0927682	NA	1	0.414398	NA	1	0.213713	NA	1	-0.0317954	NA	1	-0.224831	NA	1	TRUE	-0.53095	0.595472	0.151588	0.0238989	0.314783	0.0116081	0.0744281
PBANKA_060780.380-390.00728f3424	PBANKA_060780.380-390	PBANKA_060780	386	380	390	-0.10766	NA	1	0.137782	NA	1	-0.0911127	NA	1	0.168068	NA	1	0.0304716	NA	1	-0.488433	NA	1	0.177492	NA	1	-0.339853	NA	1	-0.038594	NA	1	-0.175326	NA	1	0.0431895	NA	1	-0.0858925	NA	1	TRUE	-0.280102	0.779408	0.582451	0.0949129	0.374189	0.744964	0.932742
PBANKA_060950.519-530.b664e945a3	PBANKA_060950.519-530	PBANKA_060950	521	519	530	0.219979	NA	1	-0.0060044	NA	1	-0.599759	NA	1	-0.812003	NA	1	-0.0942025	NA	1	-0.463215	NA	1	-0.533415	NA	1	-0.900868	NA	1	0.0628883	NA	1	-0.23461	NA	1	-0.566587	NA	1	-0.856435	NA	1	TRUE	-1.20422	0.22855	0.971663	0.105838	0.25606	0.424718	0.654148
PBANKA_061020.83-100.99fd7c2b82	PBANKA_061020.83-100	PBANKA_061020	98	83	100	0.0382914	NA	1	0.224763	NA	1	-0.215156	NA	1	-0.0149445	NA	1	0.425758	NA	1	-0.279994	NA	1	-0.159707	NA	1	-0.863898	NA	1	0.232025	NA	1	-0.0276155	NA	1	-0.187431	NA	1	-0.439421	NA	1	TRUE	-0.822438	0.410858	0.415159	0.266302	0.895186	0.848071	0.189143
PBANKA_061040.Ambig-Ambig.ce0a195aac	PBANKA_061040.Ambig-Ambig	PBANKA_061040	Ambig	Ambig	Ambig	-0.277066	NA	1	-0.375533	NA	1	-0.0321945	NA	1	-0.116921	NA	1	-0.258698	NA	1	-0.113714	NA	1	-0.271703	NA	1	-0.12516	NA	1	-0.267882	NA	1	-0.244623	NA	1	-0.151949	NA	1	-0.121041	NA	1	TRUE	0.0810066	0.935439	0.22943	0.600888	0.243769	0.374189	0.298395
PBANKA_061040.27-53.5c48e43ae7	PBANKA_061040.27-53	PBANKA_061040	48	27	53	-0.44902	NA	1	0.253037	NA	1	-0.0543584	NA	1	0.661438	NA	1	0.171834	NA	1	-0.273158	NA	1	0.321526	NA	1	-0.121906	NA	1	-0.138593	NA	1	-0.0100605	NA	1	0.133584	NA	1	0.269766	NA	1	TRUE	0.606774	0.544022	0.372141	0.275862	0.975077	0.16183	0.540116
PBANKA_061040.27-53.e58cb8d90b	PBANKA_061040.27-53	PBANKA_061040	33	27	53	0.146768	NA	1	-0.411011	NA	1	0.123405	NA	1	-0.420634	NA	1	0.14007	NA	1	-0.110919	NA	1	-0.0369824	NA	1	-0.286411	NA	1	0.143419	NA	1	-0.260965	NA	1	0.0432115	NA	1	-0.353523	NA	1	TRUE	-1.11153	0.26638	0.193923	0.605667	0.218505	0.565381	0.617276
PBANKA_061040.287-302.d9b6449222	PBANKA_061040.287-302	PBANKA_061040	298	287	302	0.27486	0.109336	2	-0.123688	0.0321541	2	0.106257	0.0762408	2	-0.278552	0.000940537	2	0.465181	0.0121363	2	-0.0159329	0.116233	2	0.345594	0.210014	2	-0.13396	0.105918	2	0.370021	0.0485996	2	-0.0698106	0.0420392	2	0.225925	0.143128	2	-0.206256	0.0524887	2	TRUE	-1.09449	0.27378	0.715603	0.916354	0.730625	0.338682	0.165927
PBANKA_061040.289-302.d9b6449222	PBANKA_061040.289-302	PBANKA_061040	298	289	302	-0.115145	0.112921	2	-0.149962	0.0768387	2	-0.19454	0.103581	2	-0.215618	0.0861786	2	0.0437645	0.0703871	2	0.104662	0.0191169	2	0.0442318	0.0329079	2	0.10669	0.0565961	2	-0.03569	0.0212668	2	-0.0226499	0.0288609	2	-0.0751542	0.0353365	2	-0.0544643	0.0147912	2	TRUE	0.102723	0.918186	0.64732	0.709457	0.91294	0.730625	0.893138
PBANKA_061040.289-304.d9b6449222	PBANKA_061040.289-304	PBANKA_061040	298	289	304	0.714786	NA	1	-0.213287	NA	1	0.0471203	NA	1	-0.867212	NA	1	0.0769449	NA	1	0.0971577	NA	1	0.248035	NA	1	0.269808	NA	1	0.395865	NA	1	-0.0580645	NA	1	0.147578	NA	1	-0.298702	NA	1	TRUE	-1.19283	0.232981	0.508023	0.729259	0.769546	0.0716968	0.785934
PBANKA_061040.54-64.e9f4a41ee2	PBANKA_061040.54-64	PBANKA_061040	63	54	64	-0.424684	NA	1	-0.166707	NA	1	-0.255071	NA	1	0.0166467	NA	1	-0.32809	NA	1	-0.28574	NA	1	-0.19509	NA	1	-0.15118	NA	1	-0.376387	NA	1	-0.226223	NA	1	-0.22508	NA	1	-0.0672669	NA	1	TRUE	0.424287	0.671371	0.610447	0.256743	0.269717	0.181632	0.214408
PBANKA_061080.189-219.99c9d996fe	PBANKA_061080.189-219	PBANKA_061080	199	189	219	0.195689	NA	1	0.314578	NA	1	-0.108011	NA	1	0.024618	NA	1	0.833025	NA	1	0.0894989	NA	1	0.370235	NA	1	-0.371731	NA	1	0.514357	NA	1	0.202039	NA	1	0.131112	NA	1	-0.173557	NA	1	TRUE	-0.764327	0.4447	0.29225	0.754524	0.336634	0.469785	0.0327757
PBANKA_061080.44-58.9cfae2b0bd	PBANKA_061080.44-58	PBANKA_061080	50	44	58	-0.739163	NA	1	0.274759	NA	1	-0.215698	NA	1	0.811963	NA	1	0.756067	NA	1	-0.668688	NA	1	0.243398	NA	1	-1.1798	NA	1	0.00845232	NA	1	-0.196964	NA	1	0.0138501	NA	1	-0.183917	NA	1	TRUE	-0.513871	0.607359	0.338682	0.0334585	0.327074	0.0477979	0.0450666
PBANKA_061140.466-475.03d0c2e19c	PBANKA_061140.466-475	PBANKA_061140	468	466	475	-0.206446	NA	1	-0.0333553	NA	1	-0.190795	NA	1	-0.00396523	NA	1	-0.200969	NA	1	0.114869	NA	1	-0.105005	NA	1	0.212394	NA	1	-0.203708	NA	1	0.0407571	NA	1	-0.1479	NA	1	0.104214	NA	1	TRUE	0.770939	0.440771	0.950495	0.680096	0.824855	0.527825	0.400137
PBANKA_061160.19-31.982a7f0d1e	PBANKA_061160.19-31	PBANKA_061160	22	19	31	0.480459	NA	1	-0.345135	NA	1	-1.09404	NA	1	-1.9059	NA	1	0.710275	NA	1	-0.468705	NA	1	-1.47049	NA	1	-2.64791	NA	1	0.595367	NA	1	-0.40692	NA	1	-1.28227	NA	1	-2.2769	NA	1	TRUE	-3.89918	9.74957e-05	0.261523	0.0990099	0.075111	0.146808	0.0546262
PBANKA_061160.20-31.982a7f0d1e	PBANKA_061160.20-31	PBANKA_061160	22	20	31	0.20144	NA	1	-0.214583	NA	1	-1.33741	NA	1	-1.73969	NA	1	0.63115	NA	1	-0.465596	NA	1	-1.27338	NA	1	-2.36856	NA	1	0.416295	NA	1	-0.340089	NA	1	-1.30539	NA	1	-2.05413	NA	1	TRUE	-3.14877	0.00164703	0.505292	0.10379	0.116081	0.461591	0.075111
PBANKA_061160.7-18.a8d21c9844	PBANKA_061160.7-18	PBANKA_061160	10	7	18	0.28212	0.0549461	2	0.0712174	0.135197	2	-0.887065	0.0726999	2	-1.08423	0.00755099	2	0.272525	0.0418489	2	-0.183755	0.152436	2	-0.777805	0.182189	2	-1.23252	0.292777	2	0.277323	0.0065486	2	-0.0562688	0.00861969	2	-0.832435	0.127445	2	-1.15838	0.142613	2	TRUE	-1.50185	0.133185	0.753158	0.434278	0.778423	0.330488	0.355753
PBANKA_061160.7-18.845b73b136	PBANKA_061160.7-18	PBANKA_061160	10/11	7	18	0.543669	NA	1	-0.109992	NA	1	-0.395118	NA	1	-1.03504	NA	1	0.482266	NA	1	0.460463	NA	1	-0.273199	NA	1	-0.293441	NA	1	0.512967	NA	1	0.175236	NA	1	-0.334158	NA	1	-0.66424	NA	1	TRUE	-1.16725	0.243152	0.739502	0.167293	0.388529	0.119495	0.154319
PBANKA_061160.7-19.a8d21c9844	PBANKA_061160.7-19	PBANKA_061160	10	7	19	0.0847715	NA	1	0.0795369	NA	1	-0.3494	NA	1	-0.340895	NA	1	0.194911	NA	1	-0.0753522	NA	1	-1.02714	NA	1	-1.29584	NA	1	0.139841	NA	1	0.00209233	NA	1	-0.688268	NA	1	-0.818367	NA	1	TRUE	-0.792633	0.428021	0.734039	0.719017	0.975077	0.7197	0.488904
PBANKA_061160.791-799.fbb74aa674	PBANKA_061160.791-799	PBANKA_061160	795	791	799	-0.0292285	NA	1	-0.181747	NA	1	0.0809265	NA	1	-0.0578524	NA	1	-0.19296	NA	1	-0.146397	NA	1	-0.122942	NA	1	-0.0748198	NA	1	-0.111094	NA	1	-0.164072	NA	1	-0.021008	NA	1	-0.0663361	NA	1	TRUE	-0.0646423	0.948461	0.578354	0.505975	0.407648	0.964152	0.418573
PBANKA_061160.8-18.a8d21c9844	PBANKA_061160.8-18	PBANKA_061160	10	8	18	0.272701	0.118879	2	-0.14051	0.00439814	2	-0.675032	0.170902	2	-1.0745	0.285382	2	0.25862	0.0939826	2	0.10544	0.0885125	2	-0.349986	0.186986	2	-0.501607	0.192456	2	0.265661	0.106431	2	-0.0175354	0.0464553	2	-0.512509	0.178944	2	-0.788056	0.238919	2	TRUE	-1.12208	0.26187	0.671219	0.706043	0.932742	0.341413	0.371458
PBANKA_061160.8-19.a8d21c9844	PBANKA_061160.8-19	PBANKA_061160	10	8	19	0.295978	NA	1	-0.0500633	NA	1	-0.238678	NA	1	-0.570979	NA	1	0.315845	NA	1	0.17803	NA	1	-1.03498	NA	1	-1.17123	NA	1	0.305911	NA	1	0.0639833	NA	1	-0.636828	NA	1	-0.871106	NA	1	TRUE	-1.0805	0.27996	0.904063	0.52646	0.742233	0.312735	0.290884
PBANKA_061160.815-835.78ac5ceea0	PBANKA_061160.815-835	PBANKA_061160	820	815	835	1.44848	NA	1	0.0829804	NA	1	-0.525231	NA	1	-1.87699	NA	1	0.848165	NA	1	0.590736	NA	1	-0.787702	NA	1	-1.04357	NA	1	1.14832	NA	1	0.336858	NA	1	-0.656467	NA	1	-1.46028	NA	1	TRUE	-2.86529	0.00417976	0.722431	0.0928645	0.165244	0.00887675	0.0320929
PBANKA_061160.819-835.af706713b8	PBANKA_061160.819-835	PBANKA_061160	823	819	835	-0.0499972	NA	1	0.204543	NA	1	0.0238562	NA	1	0.292136	NA	1	-0.0755469	NA	1	-0.0116822	NA	1	-0.440059	NA	1	-0.374635	NA	1	-0.0627721	NA	1	0.0964304	NA	1	-0.208102	NA	1	-0.0412493	NA	1	TRUE	0.464181	0.642534	0.453397	0.927279	0.631615	0.904063	0.719017
PBANKA_061180.314-339.89e5524541	PBANKA_061180.314-339	PBANKA_061180	332	314	339	-0.100682	0.120512	3	0.0067587	0.356653	3	0.113762	0.174354	3	0.234942	0.197516	3	0.0743865	0.110339	3	-0.120768	0.259774	3	0.0732603	0.0604783	3	-0.120335	0.282486	3	-0.0131477	0.077538	3	-0.0570047	0.197777	3	0.0935111	0.0577836	3	0.0573039	0.234578	3	TRUE	0.0434023	0.965382	0.932742	0.573575	0.775009	0.762035	0.790031
PBANKA_061180.328-339.89e5524541	PBANKA_061180.328-339	PBANKA_061180	332	328	339	0.313203	NA	1	-0.0160969	NA	1	-0.126427	NA	1	-0.441987	NA	1	0.0384407	NA	1	0.218358	NA	1	0.00649753	NA	1	0.187975	NA	1	0.175822	NA	1	0.10113	NA	1	-0.0599648	NA	1	-0.127006	NA	1	TRUE	-0.159202	0.873515	0.993513	0.440423	0.61113	0.294981	0.910208
PBANKA_061220.727-741.9ffe62c199	PBANKA_061220.727-741	PBANKA_061220	733	727	741	0.0354168	NA	1	0.0549358	NA	1	0.213096	NA	1	0.246354	NA	1	-0.31288	NA	1	0.0819983	NA	1	-0.0234417	NA	1	0.372997	NA	1	-0.138732	NA	1	0.068467	NA	1	0.094827	NA	1	0.309676	NA	1	TRUE	0.824161	0.409878	0.798225	0.773643	0.725162	0.856948	0.230795
PBANKA_061230.554-565.124f5c7cfb	PBANKA_061230.554-565	PBANKA_061230	561	554	565	0.0381906	NA	1	-0.084897	NA	1	0.436353	NA	1	0.327005	NA	1	-0.107576	NA	1	-0.606843	NA	1	0.699654	NA	1	0.201946	NA	1	-0.0346926	NA	1	-0.34587	NA	1	0.568003	NA	1	0.264476	NA	1	TRUE	-0.456734	0.647877	0.814612	0.0505292	0.110618	0.849437	0.612496
PBANKA_061320.207-226.7347d48a8e	PBANKA_061320.207-226	PBANKA_061320	212	207	226	0.117799	NA	1	0.344105	NA	1	0.015293	NA	1	0.255339	NA	1	0.101954	NA	1	0.0199843	NA	1	0.060212	NA	1	-0.020198	NA	1	0.109877	NA	1	0.182045	NA	1	0.0377525	NA	1	0.117571	NA	1	TRUE	0.364974	0.715143	0.261523	0.964152	0.373506	0.633663	0.717651
PBANKA_061320.207-227.7347d48a8e	PBANKA_061320.207-227	PBANKA_061320	212	207	227	-0.356367	NA	1	-0.397733	NA	1	0.0850392	NA	1	0.0574132	NA	1	-0.144285	NA	1	-0.271245	NA	1	-0.173611	NA	1	-0.299012	NA	1	-0.250326	NA	1	-0.334489	NA	1	-0.0442861	NA	1	-0.120799	NA	1	TRUE	-0.177708	0.858958	0.205531	0.277228	0.120178	0.247183	0.509389
PBANKA_061320.243-251.91c9a59371	PBANKA_061320.243-251	PBANKA_061320	246	243	251	0.251878	NA	1	-0.326323	NA	1	-0.911785	NA	1	-1.47625	NA	1	-0.191136	NA	1	-0.139038	NA	1	-1.13274	NA	1	-1.07908	NA	1	0.0303711	NA	1	-0.23268	NA	1	-1.02226	NA	1	-1.27767	NA	1	TRUE	-1.41509	0.157092	0.294298	0.524411	0.258109	0.373506	0.418573
PBANKA_061320.243-255.91c9a59371	PBANKA_061320.243-255	PBANKA_061320	246	243	255	-0.687901	NA	1	0.261349	NA	1	-1.74437	NA	1	-0.781385	NA	1	0.194123	NA	1	-0.512304	NA	1	-1.17937	NA	1	-1.88424	NA	1	-0.246889	NA	1	-0.125478	NA	1	-1.46187	NA	1	-1.33281	NA	1	TRUE	-0.526556	0.59852	0.357801	0.0819392	0.515534	0.0600888	0.493001
PBANKA_061320.252-265.ff9e747487	PBANKA_061320.252-265	PBANKA_061320	262	252	265	-0.0715456	NA	1	-0.204686	NA	1	0.0407728	NA	1	-0.0786282	NA	1	-0.274105	NA	1	0.0300128	NA	1	0.150306	NA	1	0.455984	NA	1	-0.172825	NA	1	-0.0873368	NA	1	0.0955396	NA	1	0.188678	NA	1	TRUE	0.446579	0.655194	0.529191	0.935473	0.660294	0.846023	0.273814
PBANKA_061320.256-265.ff9e747487	PBANKA_061320.256-265	PBANKA_061320	262	256	265	0.269648	NA	1	-0.300209	NA	1	0.234152	NA	1	-0.321965	NA	1	-0.133115	NA	1	-0.0187737	NA	1	0.291887	NA	1	0.407788	NA	1	0.0682665	NA	1	-0.159491	NA	1	0.26302	NA	1	0.0429116	NA	1	TRUE	-0.40984	0.681937	0.340048	0.904746	0.423353	0.346876	0.541482
PBANKA_061320.970-988.fcb42164f6	PBANKA_061320.970-988	PBANKA_061320	974	970	988	0.0320256	NA	1	0.117148	NA	1	0.0864382	NA	1	0.1853	NA	1	-0.133274	NA	1	-0.0516338	NA	1	-0.172515	NA	1	-0.0893143	NA	1	-0.0506243	NA	1	0.0327571	NA	1	-0.0430382	NA	1	0.047993	NA	1	TRUE	0.343564	0.731186	0.634346	0.800273	0.858996	0.865825	0.539433
PBANKA_061370.176-184.40afcd8baf	PBANKA_061370.176-184	PBANKA_061370	179	176	184	0.104328	NA	1	0.33538	NA	1	-0.621719	NA	1	-0.376927	NA	1	0.229022	NA	1	-0.137575	NA	1	-0.468703	NA	1	-0.833741	NA	1	0.166675	NA	1	0.0989023	NA	1	-0.545211	NA	1	-0.605334	NA	1	TRUE	-0.475557	0.634406	0.269717	0.527142	0.621372	0.667805	0.419256
PBANKA_061370.796-821.3f42e83c1f	PBANKA_061370.796-821	PBANKA_061370	816	796	821	-0.197085	NA	1	0.226785	NA	1	0.0230906	NA	1	0.460701	NA	1	-0.398129	NA	1	-0.279756	NA	1	-0.0996435	NA	1	0.0202892	NA	1	-0.297607	NA	1	-0.0264856	NA	1	-0.0382765	NA	1	0.240495	NA	1	TRUE	0.930067	0.352371	0.410379	0.266985	0.8986	0.547627	0.153636
PBANKA_061370.796-821.ac675e57ef	PBANKA_061370.796-821	PBANKA_061370	804	796	821	-0.263375	0.00171243	2	0.274181	0.049843	2	-0.111221	0.0537765	2	0.440075	0.105332	2	-0.0552213	0.172568	2	-0.20358	0.0878657	2	0.403705	0.057036	2	0.256906	0.141738	2	-0.159298	0.0854276	2	0.0353007	0.0688543	2	0.146242	0.00162974	2	0.34849	0.018203	2	TRUE	0.820822	0.411778	0.339365	0.397405	0.848754	0.402185	0.789348
PBANKA_061370.807-821.3f42e83c1f	PBANKA_061370.807-821	PBANKA_061370	816	807	821	0.26331	NA	1	-0.186709	NA	1	0.145213	NA	1	-0.291066	NA	1	-0.00583131	NA	1	0.159523	NA	1	0.16388	NA	1	0.330795	NA	1	0.12874	NA	1	-0.0135929	NA	1	0.154547	NA	1	0.0198643	NA	1	TRUE	-0.219988	0.825888	0.566746	0.566064	0.955275	0.356436	0.950495
PBANKA_061370.807-821.b19e7b20c3	PBANKA_061370.807-821	PBANKA_061370	814	807	821	0.124911	NA	1	0.253256	NA	1	-0.0181731	NA	1	0.123912	NA	1	0.0765719	NA	1	-0.0296639	NA	1	0.395424	NA	1	0.290748	NA	1	0.100742	NA	1	0.111796	NA	1	0.188626	NA	1	0.20733	NA	1	TRUE	0.280178	0.77935	0.371458	0.863093	0.574257	0.610447	0.786617
PBANKA_061520.42-52.a8ee3062c2	PBANKA_061520.42-52	PBANKA_061520	47	42	52	-0.550818	NA	1	0.1638	NA	1	-3.17184	NA	1	-2.44349	NA	1	-0.531946	NA	1	-0.0408165	NA	1	-3.53482	NA	1	-3.04213	NA	1	-0.541382	NA	1	0.0614917	NA	1	-3.35333	NA	1	-2.74281	NA	1	TRUE	-0.349326	0.726856	0.527825	0.83578	0.752475	0.0962786	0.075111
PBANKA_061530.414-426.a6a81a54a9	PBANKA_061530.414-426	PBANKA_061530	418	414	426	-0.00297854	NA	1	-0.117172	NA	1	0.600255	NA	1	0.499801	NA	1	-0.0463531	NA	1	0.0968873	NA	1	0.101656	NA	1	0.246457	NA	1	-0.0246658	NA	1	-0.0101426	NA	1	0.350956	NA	1	0.373129	NA	1	TRUE	0.403978	0.686242	0.725845	0.729259	0.974394	0.964152	0.817344
PBANKA_061540.161-179.a8ea27d7cb	PBANKA_061540.161-179	PBANKA_061540	173	161	179	-0.358596	NA	1	0.131956	NA	1	-0.201766	NA	1	0.302526	NA	1	-0.313752	NA	1	-0.0120236	NA	1	-0.0334226	NA	1	0.269865	NA	1	-0.336174	NA	1	0.0599663	NA	1	-0.117594	NA	1	0.286195	NA	1	TRUE	1.26326	0.20654	0.592694	0.926596	0.756572	0.243769	0.230795
PBANKA_061540.265-276.1a53a3c964	PBANKA_061540.265-276	PBANKA_061540	268	265	276	0.64354	NA	1	-0.342217	NA	1	0.18027	NA	1	-0.791747	NA	1	-0.34888	NA	1	0.267191	NA	1	0.219653	NA	1	0.837284	NA	1	0.14733	NA	1	-0.0375129	NA	1	0.199962	NA	1	0.0227687	NA	1	TRUE	-0.320423	0.748658	0.269717	0.362581	0.849437	0.0846705	0.191874
PBANKA_061540.265-291.c37f1c14f4	PBANKA_061540.265-291	PBANKA_061540	282	265	291	-0.0640098	0.320835	2	0.341553	0.0839283	2	0.262704	0.417857	2	0.682006	0.0130942	2	-0.0564172	0.0294016	2	-0.062954	0.0180745	2	-0.0628082	0.0392091	2	-0.0677851	0.0505362	2	-0.0602135	0.175118	2	0.139299	0.0329269	2	0.0999478	0.189324	2	0.307111	0.018721	2	TRUE	0.80385	0.421513	0.262888	0.755207	0.481393	0.868556	0.783885
PBANKA_061540.265-291.f94bc0605c	PBANKA_061540.265-291	PBANKA_061540	288	265	291	-0.339444	NA	1	0.0473953	NA	1	0.397427	NA	1	0.798006	NA	1	-0.112289	NA	1	-0.0464733	NA	1	0.239098	NA	1	0.306474	NA	1	-0.225867	NA	1	0.000460995	NA	1	0.318263	NA	1	0.55224	NA	1	TRUE	1.03922	0.298741	0.820758	0.817344	0.982588	0.271765	0.603619
PBANKA_061540.277-291.c37f1c14f4	PBANKA_061540.277-291	PBANKA_061540	282	277	291	-0.142732	NA	1	-0.224213	NA	1	-0.189758	NA	1	-0.2575	NA	1	-0.816803	NA	1	0.280765	NA	1	-0.312436	NA	1	0.786692	NA	1	-0.479768	NA	1	0.028276	NA	1	-0.251097	NA	1	0.264596	NA	1	TRUE	1.51806	0.129048	0.490953	0.343462	0.869921	0.665073	0.0136565
PBANKA_061540.463-476.18781e733f	PBANKA_061540.463-476	PBANKA_061540	472	463	476	0.367453	NA	1	-0.000927202	NA	1	0.141354	NA	1	-0.213286	NA	1	-0.280493	NA	1	0.03397	NA	1	0.234811	NA	1	0.550833	NA	1	0.04348	NA	1	0.0165214	NA	1	0.188082	NA	1	0.168774	NA	1	TRUE	0.161724	0.871529	0.958006	0.921816	0.919085	0.230795	0.264937
PBANKA_061540.467-476.18781e733f	PBANKA_061540.467-476	PBANKA_061540	472	467	476	0.72219	NA	1	-0.519727	NA	1	0.432138	NA	1	-0.796038	NA	1	-0.0804405	NA	1	0.0634325	NA	1	0.512827	NA	1	0.65826	NA	1	0.320875	NA	1	-0.228147	NA	1	0.472483	NA	1	-0.0688892	NA	1	TRUE	-1.26223	0.206913	0.116763	0.820758	0.263571	0.071014	0.70058
PBANKA_061570.1905-1919.8c29174e84	PBANKA_061570.1905-1919	PBANKA_061570	1910	1905	1919	-0.198069	NA	1	-0.15323	NA	1	0.00812626	NA	1	0.0667051	NA	1	-0.879136	NA	1	-0.583253	NA	1	-0.121754	NA	1	0.175689	NA	1	-0.538603	NA	1	-0.368241	NA	1	-0.056814	NA	1	0.121197	NA	1	TRUE	0.604151	0.545764	0.643223	0.0580403	0.0955958	0.54353	0.0109252
PBANKA_061570.2351-2366.cd46a335bd	PBANKA_061570.2351-2366	PBANKA_061570	2358	2351	2366	0.175757	NA	1	-0.296526	NA	1	-1.48771	NA	1	-1.94625	NA	1	0.941666	NA	1	-0.827324	NA	1	-1.39945	NA	1	-3.16688	NA	1	0.558712	NA	1	-0.561925	NA	1	-1.44358	NA	1	-2.55657	NA	1	TRUE	-4.38249	1.19186e-05	0.340731	0.0136565	0.0273131	0.503243	0.019802
PBANKA_061580.1035-1044.1cdfaa498e	PBANKA_061580.1035-1044	PBANKA_061580	1039	1035	1044	-0.26344	NA	1	0.0861952	NA	1	0.0337135	NA	1	0.397089	NA	1	-0.123098	NA	1	-0.0514709	NA	1	0.229153	NA	1	0.30234	NA	1	-0.193269	NA	1	0.0173621	NA	1	0.131433	NA	1	0.349715	NA	1	TRUE	0.860316	0.389647	0.716968	0.800956	0.913622	0.402185	0.566746
PBANKA_061580.1126-1141.e7e9b18eb8	PBANKA_061580.1126-1141	PBANKA_061580	1129	1126	1141	-0.0223113	0.178988	2	0.127745	0.173951	2	0.168994	0.134341	2	0.33279	0.129304	2	-0.311363	0.0749698	2	0.203042	0.184596	2	-0.0938037	0.149323	2	0.422162	0.110243	2	-0.166837	0.126979	2	0.165394	0.00532247	2	0.0375952	0.141832	2	0.377476	0.00953074	2	TRUE	1.17275	0.240937	0.602936	0.468419	0.416524	0.976442	0.231478
PBANKA_061580.1667-1679.c4c5a6b532	PBANKA_061580.1667-1679	PBANKA_061580	1669	1667	1679	0.226095	NA	1	-0.0271796	NA	1	-0.0896503	NA	1	-0.329186	NA	1	-0.113026	NA	1	0.0781626	NA	1	0.541303	NA	1	0.734051	NA	1	0.0565348	NA	1	0.0254915	NA	1	0.225826	NA	1	0.202433	NA	1	TRUE	0.175312	0.86084	0.967566	0.781837	0.88153	0.412427	0.602253
PBANKA_061580.387-403.b10394f348	PBANKA_061580.387-403	PBANKA_061580	397	387	403	-0.0385958	0.0663743	2	0.072405	0.158429	2	0.201184	0.00324355	2	0.325924	0.0888112	2	0.174114	0.197351	2	-0.0261719	0.141365	2	0.415554	0.250156	2	0.216828	0.0885591	2	0.0677592	0.131863	2	0.0231166	0.00853228	2	0.308369	0.123456	2	0.271376	0.000126033	2	TRUE	0.190534	0.848897	0.749061	0.891089	0.891772	0.930693	0.534653
PBANKA_061580.40-51.86f619441a	PBANKA_061580.40-51	PBANKA_061580	42	40	51	0.373788	NA	1	-0.102029	NA	1	-0.134812	NA	1	-0.596888	NA	1	0.504072	NA	1	0.161309	NA	1	0.394112	NA	1	0.0529094	NA	1	0.43893	NA	1	0.0296401	NA	1	0.12965	NA	1	-0.27199	NA	1	TRUE	-1.06661	0.28619	0.757255	0.561284	0.865825	0.226016	0.142028
PBANKA_061580.856-873.19dc0c4c5f	PBANKA_061580.856-873	PBANKA_061580	866	856	873	-0.546888	NA	1	-0.0203894	NA	1	-0.220812	NA	1	0.319426	NA	1	-0.315265	NA	1	0.216189	NA	1	-0.285744	NA	1	0.247271	NA	1	-0.431077	NA	1	0.0979	NA	1	-0.253278	NA	1	0.283349	NA	1	TRUE	1.5816	0.11379	0.983271	0.446569	0.624787	0.0990099	0.230113
PBANKA_061740.794-805.64f5edc80c	PBANKA_061740.794-805	PBANKA_061740	800	794	805	-0.356188	NA	1	-0.0270404	NA	1	-0.652661	NA	1	-0.309773	NA	1	0.0461174	NA	1	-0.0935061	NA	1	-0.310338	NA	1	-0.448402	NA	1	-0.155036	NA	1	-0.0602733	NA	1	-0.4815	NA	1	-0.379088	NA	1	TRUE	0.0737152	0.941239	0.967566	0.654148	0.7634	0.247183	0.884261
PBANKA_061820.536-555.061fa7531e	PBANKA_061820.536-555	PBANKA_061820	547	536	555	0.103951	0.00178257	2	-0.0523215	0.022829	2	0.273327	0.145631	2	0.130795	0.170243	2	0.438957	0.271668	2	-0.124785	0.162691	2	0.154546	0.132044	2	-0.407636	0.302314	2	0.271454	0.134943	2	-0.0885534	0.0699309	2	0.213937	0.138838	2	-0.138421	0.0660357	2	TRUE	-0.854833	0.392676	0.900649	0.562649	0.656197	0.668488	0.179583
PBANKA_061840.100-118.96e0cb2062	PBANKA_061840.100-118	PBANKA_061840	106	100	118	-0.215145	NA	1	-0.288365	NA	1	0.202226	NA	1	0.142745	NA	1	-0.285057	NA	1	-0.370198	NA	1	0.0760923	NA	1	-0.00748823	NA	1	-0.250101	NA	1	-0.329281	NA	1	0.139159	NA	1	0.0676285	NA	1	TRUE	-0.03454	0.972448	0.357801	0.176169	0.126323	0.504609	0.258109
PBANKA_061840.101-118.96e0cb2062	PBANKA_061840.101-118	PBANKA_061840	106	101	118	-0.225352	NA	1	-0.597683	NA	1	0.532928	NA	1	0.174337	NA	1	-0.38995	NA	1	0.519564	NA	1	-0.714709	NA	1	0.196364	NA	1	-0.307651	NA	1	-0.0390595	NA	1	-0.0908906	NA	1	0.185351	NA	1	TRUE	0.885576	0.375879	0.0778423	0.13042	0.841926	0.489587	0.159099
PBANKA_061850.65-80.393f7bb8c0	PBANKA_061850.65-80	PBANKA_061850	74	65	80	-0.406811	NA	1	0.744421	NA	1	-0.790443	NA	1	0.374528	NA	1	0.518303	NA	1	-0.287097	NA	1	0.58271	NA	1	-0.22113	NA	1	0.0557462	NA	1	0.228662	NA	1	-0.103867	NA	1	0.0766988	NA	1	TRUE	0.579333	0.562385	0.0662342	0.25606	0.288836	0.195971	0.131786
PBANKA_062080.133-142.0859895e84	PBANKA_062080.133-142	PBANKA_062080	135	133	142	-0.140697	0.0685155	2	-0.0517543	0.0422226	2	0.0962585	0.0276803	2	0.198941	0.138418	2	-0.119462	0.0308866	2	-0.134916	0.0157855	2	0.0816532	0.0524025	2	0.0677589	0.00573046	2	-0.130079	0.049701	2	-0.0933351	0.029004	2	0.0889558	0.0123611	2	0.13335	0.066344	2	TRUE	0.290587	0.771377	0.902697	0.537385	0.638443	0.670536	0.576989
PBANKA_062080.151-160.46c69ad53b	PBANKA_062080.151-160	PBANKA_062080	154	151	160	-0.26914	NA	1	-0.302596	NA	1	-0.435772	NA	1	-0.455488	NA	1	-0.284716	NA	1	-0.573665	NA	1	-0.237059	NA	1	-0.524449	NA	1	-0.276928	NA	1	-0.43813	NA	1	-0.336415	NA	1	-0.489968	NA	1	TRUE	-0.620388	0.535024	0.335951	0.0614544	0.0600888	0.389211	0.258109
PBANKA_062080.20-29.1445131ea0	PBANKA_062080.20-29	PBANKA_062080	25	20	29	0.14341	0.114645	2	-0.346087	0.039395	2	0.30524	0.0111828	2	-0.170518	0.0640676	2	-0.295379	0.0315527	2	-0.0993648	0.0679273	2	0.0514989	0.106479	2	0.249073	0.0701048	2	-0.0759843	0.0415464	2	-0.222726	0.0142661	2	0.178369	0.0588311	2	0.0392777	0.00301857	2	TRUE	-0.217102	0.828136	0.260157	0.635712	0.273814	0.572209	0.248549
PBANKA_062080.20-37.1445131ea0	PBANKA_062080.20-37	PBANKA_062080	25	20	37	-0.772341	NA	1	0.150135	NA	1	0.252996	NA	1	1.18921	NA	1	-0.158702	NA	1	-0.363725	NA	1	0.209328	NA	1	0.00586552	NA	1	-0.465521	NA	1	-0.106795	NA	1	0.231162	NA	1	0.597539	NA	1	TRUE	1.38993	0.164597	0.557187	0.179583	0.5845	0.0409696	0.479344
PBANKA_062080.232-246.eb66722efe	PBANKA_062080.232-246	PBANKA_062080	233	232	246	0.266603	0.310617	2	0.0254226	0.00553556	2	0.37828	0.213986	2	0.150839	0.0910951	2	-0.0817348	0.0200494	2	-0.131373	0.0394581	2	0.153014	0.0448651	2	0.104936	0.0146425	2	0.0924341	0.145284	2	-0.052975	0.0224969	2	0.265647	0.0845604	2	0.127888	0.0382263	2	TRUE	-0.152213	0.879024	0.883578	0.549676	0.790714	0.351656	0.695801
PBANKA_062090.58-74.5a5a4d0c5e	PBANKA_062090.58-74	PBANKA_062090	Ambig	58	74	0.524075	NA	1	-0.181434	NA	1	0.276455	NA	1	-0.415315	NA	1	0.0146102	NA	1	-0.0747838	NA	1	0.378517	NA	1	0.290683	NA	1	0.269343	NA	1	-0.128109	NA	1	0.327486	NA	1	-0.0623163	NA	1	TRUE	-0.892145	0.372348	0.57972	0.722431	0.506658	0.124957	0.983271
PBANKA_062130.115-129.41ce1d085f	PBANKA_062130.115-129	PBANKA_062130	122	115	129	0.358903	NA	1	0.230758	NA	1	-0.359797	NA	1	-0.474203	NA	1	-0.036775	NA	1	-0.103642	NA	1	-0.0861932	NA	1	-0.1515	NA	1	0.161064	NA	1	0.0635578	NA	1	-0.222995	NA	1	-0.312852	NA	1	TRUE	-0.343557	0.731191	0.407648	0.620007	0.74633	0.245818	0.848071
PBANKA_062130.1209-1222.ef740d37a5	PBANKA_062130.1209-1222	PBANKA_062130	1215	1209	1222	-0.0844939	NA	1	-0.0330271	NA	1	0.492031	NA	1	0.557237	NA	1	-0.277107	NA	1	0.155735	NA	1	-0.0725436	NA	1	0.361859	NA	1	-0.180801	NA	1	0.0613539	NA	1	0.209744	NA	1	0.459548	NA	1	TRUE	1.01279	0.311197	0.951861	0.571526	0.753158	0.814612	0.271082
PBANKA_062130.301-309.999eda7e57	PBANKA_062130.301-309	PBANKA_062130	304	301	309	0.827085	NA	1	0.223445	NA	1	-0.623412	NA	1	-1.21331	NA	1	0.732027	NA	1	-0.213395	NA	1	-0.616631	NA	1	-1.56049	NA	1	0.779556	NA	1	0.00502521	NA	1	-0.620021	NA	1	-1.3869	NA	1	TRUE	-2.72485	0.0064504	0.41789	0.374872	0.964834	0.0457494	0.0505292
PBANKA_062130.356-366.6ec63e0a12	PBANKA_062130.356-366	PBANKA_062130	358	356	366	1.45024	NA	1	0.198273	NA	1	-0.3409	NA	1	-1.57912	NA	1	1.42331	NA	1	-0.219387	NA	1	-0.396431	NA	1	-2.03757	NA	1	1.43678	NA	1	-0.0105572	NA	1	-0.368665	NA	1	-1.80835	NA	1	TRUE	-4.64556	3.45867e-06	0.466371	0.363264	0.972346	0.00887675	0.00477979
PBANKA_062130.419-433.efe9a9dbe3	PBANKA_062130.419-433	PBANKA_062130	427	419	433	-0.373098	NA	1	-0.1069	NA	1	-0.156455	NA	1	0.123483	NA	1	-0.964051	NA	1	-0.737472	NA	1	-0.279643	NA	1	-0.051504	NA	1	-0.668574	NA	1	-0.422186	NA	1	-0.218049	NA	1	0.0359897	NA	1	TRUE	0.728088	0.466586	0.744964	0.0218505	0.0682827	0.233527	0.00682827
PBANKA_062130.657-673.16a1d13975	PBANKA_062130.657-673	PBANKA_062130	663	657	673	0.249803	NA	1	0.156827	NA	1	0.56882	NA	1	0.489583	NA	1	-0.00238294	NA	1	0.145508	NA	1	-0.194535	NA	1	-0.0450845	NA	1	0.12371	NA	1	0.151167	NA	1	0.187143	NA	1	0.222249	NA	1	TRUE	0.330094	0.741339	0.541482	0.600888	0.4493	0.378969	0.959372
PBANKA_062140.870-881.1cac2c42ef	PBANKA_062140.870-881	PBANKA_062140	878	870	881	0.023448	0.0895539	2	-0.0148075	0.139262	2	0.0671037	0.173721	2	0.0425879	0.402537	2	0.153672	0.120362	2	0.0214601	0.149904	2	0.223011	0.0386668	2	0.0923588	0.00912489	2	0.08856	0.0154043	2	0.00332629	0.144583	2	0.145057	0.0675273	2	0.0674733	0.196706	2	TRUE	-0.049237	0.960732	0.999659	0.960055	0.972346	0.886309	0.576306
PBANKA_062140.987-1011.d34d1d82f6	PBANKA_062140.987-1011	PBANKA_062140	989	987	1011	0.138088	0.0462861	2	0.0312538	0.274816	2	0.0133152	0.176243	2	-0.0797793	0.144859	2	0.184105	0.203331	2	0.238557	0.0979467	2	-0.168654	0.0250528	2	-0.112643	0.080331	2	0.161097	0.124808	2	0.134905	0.0884345	2	-0.0776696	0.100648	2	-0.096211	0.112595	2	TRUE	-0.0208826	0.98334	0.868556	0.401502	0.495732	0.581769	0.515534
PBANKA_062160.330-344.d7607513e3	PBANKA_062160.330-344	PBANKA_062160	342	330	344	-0.0732914	NA	1	-0.139928	NA	1	-0.149369	NA	1	-0.202266	NA	1	-0.208828	NA	1	-0.0551127	NA	1	-0.267549	NA	1	-0.112274	NA	1	-0.14106	NA	1	-0.0975205	NA	1	-0.208459	NA	1	-0.15727	NA	1	TRUE	0.104665	0.916645	0.673267	0.789348	0.624787	0.836463	0.384432
PBANKA_062160.560-574.38047c7268	PBANKA_062160.560-574	PBANKA_062160	570	560	574	0.162593	NA	1	0.00286259	NA	1	0.413967	NA	1	0.267976	NA	1	0.215222	NA	1	-0.0996878	NA	1	0.345818	NA	1	0.0324673	NA	1	0.188908	NA	1	-0.0484126	NA	1	0.379892	NA	1	0.150222	NA	1	TRUE	-0.358203	0.720203	0.942984	0.635029	0.80915	0.528508	0.447252
PBANKA_062160.619-630.cb7916c328	PBANKA_062160.619-630	PBANKA_062160	619	619	630	0.0423894	0.0103305	2	-0.177661	0.00745704	2	0.0821934	0.013718	2	-0.124118	0.0315056	2	-0.089855	0.197355	2	0.0916704	0.0769917	2	0.171952	0.150042	2	0.355038	0.270405	2	-0.0237328	0.103843	2	-0.0429956	0.0347673	2	0.127073	0.0818799	2	0.11546	0.150955	2	TRUE	0.143157	0.886171	0.586548	0.749061	0.824172	0.832366	0.666439
PBANKA_062160.653-663.0e8ba1487d	PBANKA_062160.653-663	PBANKA_062160	658	653	663	0.324333	NA	1	-0.807199	NA	1	0.463693	NA	1	-0.654099	NA	1	0.0353015	NA	1	0.176142	NA	1	-0.180678	NA	1	-0.0382771	NA	1	0.179817	NA	1	-0.315528	NA	1	0.141508	NA	1	-0.346188	NA	1	TRUE	-1.32574	0.184972	0.0327757	0.530557	0.13998	0.281325	0.917037
PBANKA_062210.227-236.8412ddee96	PBANKA_062210.227-236	PBANKA_062210	230	227	236	-0.0212503	NA	1	-0.0993085	NA	1	0.361451	NA	1	0.297132	NA	1	-0.558313	NA	1	0.0178459	NA	1	-0.176697	NA	1	0.401022	NA	1	-0.289782	NA	1	-0.0407313	NA	1	0.0923769	NA	1	0.349077	NA	1	TRUE	0.952473	0.340893	0.767497	0.970297	0.835097	0.980539	0.066917
PBANKA_062210.788-804.ea0ed13bdc	PBANKA_062210.788-804	PBANKA_062210	797	788	804	0.365258	NA	1	0.327628	NA	1	0.734866	NA	1	0.710976	NA	1	-0.627752	NA	1	0.164757	NA	1	-0.670131	NA	1	0.123938	NA	1	-0.131247	NA	1	0.246192	NA	1	0.0323674	NA	1	0.417457	NA	1	TRUE	1.30959	0.190383	0.275179	0.556504	0.259474	0.234892	0.0443837
PBANKA_062220.1965-1976.c9d61b7d5a	PBANKA_062220.1965-1976	PBANKA_062220	1968	1965	1976	0.332568	NA	1	-0.120841	NA	1	-0.0912569	NA	1	-0.530927	NA	1	0.345775	NA	1	0.178931	NA	1	0.0973388	NA	1	-0.067945	NA	1	0.339172	NA	1	0.0290449	NA	1	0.00304093	NA	1	-0.299436	NA	1	TRUE	-0.846665	0.397213	0.7197	0.525094	0.868556	0.272448	0.256743
PBANKA_062310.328-342.026b113b4b	PBANKA_062310.328-342	PBANKA_062310	334	328	342	0.134246	NA	1	-0.0554864	NA	1	0.122643	NA	1	-0.0533497	NA	1	-0.292789	NA	1	-0.157592	NA	1	0.163271	NA	1	0.300028	NA	1	-0.0792714	NA	1	-0.106539	NA	1	0.142957	NA	1	0.123339	NA	1	TRUE	0.12935	0.897085	0.890406	0.482759	0.585865	0.58928	0.25128
PBANKA_062310.328-347.ed74b62755	PBANKA_062310.328-347	PBANKA_062310	338	328	347	-0.169227	NA	1	-0.258128	NA	1	0.444689	NA	1	0.369528	NA	1	-0.566096	NA	1	-0.0133357	NA	1	0.0970874	NA	1	0.651408	NA	1	-0.367662	NA	1	-0.135732	NA	1	0.270888	NA	1	0.510468	NA	1	TRUE	1.02362	0.306053	0.414476	0.923865	0.482076	0.604302	0.0635029
PBANKA_062310.Ambig-Ambig.d930d414bd	PBANKA_062310.Ambig-Ambig	PBANKA_062310	Ambig	Ambig	Ambig	-0.120194	NA	1	0.0379296	NA	1	0.093786	NA	1	0.26565	NA	1	-0.164504	NA	1	-0.0156478	NA	1	0.10438	NA	1	0.254795	NA	1	-0.142349	NA	1	0.0111409	NA	1	0.0990829	NA	1	0.260223	NA	1	TRUE	0.660279	0.509098	0.849437	0.917719	0.941618	0.720382	0.471151
PBANKA_062310.764-778.1e32dd8080	PBANKA_062310.764-778	PBANKA_062310	771	764	778	0.346239	NA	1	-0.406025	NA	1	0.361671	NA	1	-0.376852	NA	1	-0.148663	NA	1	0.0347237	NA	1	0.29515	NA	1	0.480097	NA	1	0.0987877	NA	1	-0.185651	NA	1	0.328411	NA	1	0.0516225	NA	1	TRUE	-0.540403	0.588937	0.196654	0.919768	0.350973	0.25606	0.503926
PBANKA_062310.84-94.3c444d5135	PBANKA_062310.84-94	PBANKA_062310	86	84	94	0.0594057	NA	1	-0.0891779	NA	1	0.571644	NA	1	0.436801	NA	1	0.00567422	NA	1	-0.0123328	NA	1	0.561528	NA	1	0.545081	NA	1	0.0325399	NA	1	-0.0507553	NA	1	0.566586	NA	1	0.490941	NA	1	TRUE	0.250259	0.802395	0.796176	0.925913	0.800273	0.785251	0.989416
PBANKA_070380.626-641.1f59ecf839	PBANKA_070380.626-641	PBANKA_070380	630	626	641	0.614072	NA	1	-0.189673	NA	1	0.487047	NA	1	-0.302958	NA	1	-0.0632394	NA	1	-0.0600485	NA	1	-0.365988	NA	1	-0.361237	NA	1	0.275416	NA	1	-0.124861	NA	1	0.0605299	NA	1	-0.332097	NA	1	TRUE	-1.08672	0.277202	0.560601	0.766132	0.519631	0.0914988	0.754524
PBANKA_070450.2151-2169.8c8db08300	PBANKA_070450.2151-2169	PBANKA_070450	2152	2151	2169	0.328276	NA	1	-0.619585	NA	1	0.556046	NA	1	-0.378075	NA	1	-0.423267	NA	1	-0.0961553	NA	1	-0.236806	NA	1	0.0918657	NA	1	-0.0474958	NA	1	-0.35787	NA	1	0.15962	NA	1	-0.143105	NA	1	TRUE	-0.738446	0.46027	0.0730625	0.645954	0.105155	0.274496	0.131786
PBANKA_070450.5184-5202.28de78cddc	PBANKA_070450.5184-5202	PBANKA_070450	5193	5184	5202	0.261999	NA	1	-0.25622	NA	1	-0.14281	NA	1	-0.647289	NA	1	0.818737	NA	1	0.428454	NA	1	-0.526513	NA	1	-0.915235	NA	1	0.540368	NA	1	0.0861174	NA	1	-0.334661	NA	1	-0.781262	NA	1	TRUE	-1.52968	0.126144	0.41789	0.185046	0.665073	0.357118	0.0348242
PBANKA_070450.5272-5284.072c87c725	PBANKA_070450.5272-5284	PBANKA_070450	5274	5272	5284	-0.071591	NA	1	-0.244478	NA	1	-0.00692009	NA	1	-0.166068	NA	1	0.0897043	NA	1	0.167696	NA	1	-0.00243645	NA	1	0.0771156	NA	1	0.00905664	NA	1	-0.038391	NA	1	-0.00467827	NA	1	-0.0444761	NA	1	TRUE	-0.0360983	0.971205	0.445886	0.550358	0.846705	0.846023	0.754524
PBANKA_070450.5431-5450.88e998633b	PBANKA_070450.5431-5450	PBANKA_070450	5439	5431	5450	-0.127898	NA	1	0.43202	NA	1	-0.0435268	NA	1	0.530131	NA	1	-0.0103346	NA	1	0.0667551	NA	1	-0.116264	NA	1	-0.0376149	NA	1	-0.0691163	NA	1	0.249388	NA	1	-0.0798956	NA	1	0.246258	NA	1	TRUE	1.04829	0.294542	0.176852	0.811881	0.254012	0.70058	0.93001
PBANKA_070450.5432-5450.88e998633b	PBANKA_070450.5432-5450	PBANKA_070450	5439	5432	5450	0.102842	0.220254	2	-0.094937	0.111475	2	0.0544749	0.00907379	2	-0.129564	0.117853	2	0.169331	0.0779916	2	-0.0354147	0.178637	2	0.0434192	0.255695	2	-0.159767	0.000932947	2	0.136087	0.0711311	2	-0.0651759	0.145056	2	0.0489471	0.132385	2	-0.144666	0.05846	2	TRUE	-0.476537	0.633708	0.777057	0.850802	0.750427	0.671902	0.544896
PBANKA_070450.6718-6748.e3d8426190	PBANKA_070450.6718-6748	PBANKA_070450	6738	6718	6748	0.330745	NA	1	0.366787	NA	1	0.0559479	NA	1	0.105729	NA	1	-0.0757168	NA	1	0.349027	NA	1	-0.702173	NA	1	-0.27587	NA	1	0.127514	NA	1	0.357907	NA	1	-0.323113	NA	1	-0.08507	NA	1	TRUE	0.605274	0.545018	0.232161	0.254012	0.15227	0.273814	0.717651
PBANKA_070470.112-129.7a05253f33	PBANKA_070470.112-129	PBANKA_070470	123	112	129	-0.204124	NA	1	-0.0859206	NA	1	0.242198	NA	1	0.374141	NA	1	0.175329	NA	1	0.0288282	NA	1	0.236093	NA	1	0.0911521	NA	1	-0.0143979	NA	1	-0.0285462	NA	1	0.239145	NA	1	0.232647	NA	1	TRUE	0.237064	0.812615	0.810516	0.938887	0.889723	0.531239	0.532605
PBANKA_070470.314-330.eed55f8d84	PBANKA_070470.314-330	PBANKA_070470	319	314	330	-0.323055	NA	1	0.785194	NA	1	-1.02346	NA	1	0.098528	NA	1	0.244187	NA	1	1.35154	NA	1	-1.45173	NA	1	-0.342818	NA	1	-0.039434	NA	1	1.06837	NA	1	-1.2376	NA	1	-0.122145	NA	1	TRUE	2.69767	0.00700075	0.0539433	0.0075111	0.00614544	0.297713	0.389894
PBANKA_070470.339-360.fa7389bfd2	PBANKA_070470.339-360	PBANKA_070470	356	339	360	0.241318	NA	1	0.00468209	NA	1	0.493303	NA	1	0.270407	NA	1	0.0875632	NA	1	-0.273399	NA	1	0.184375	NA	1	-0.175027	NA	1	0.164441	NA	1	-0.134358	NA	1	0.338839	NA	1	0.0476899	NA	1	TRUE	-0.577758	0.563448	0.938887	0.274496	0.486856	0.39126	0.760669
PBANKA_070470.80-94.208308f249	PBANKA_070470.80-94	PBANKA_070470	92	80	94	0.00979636	NA	1	-0.0508452	NA	1	-0.0607659	NA	1	-0.107668	NA	1	0.159126	NA	1	0.174166	NA	1	0.225048	NA	1	0.241648	NA	1	0.084461	NA	1	0.0616604	NA	1	0.0821408	NA	1	0.06699	NA	1	TRUE	0.10089	0.919641	0.904063	0.534653	0.751792	0.926596	0.566746
PBANKA_070470.80-97.208308f249	PBANKA_070470.80-97	PBANKA_070470	92	80	97	-0.076259	NA	1	0.00259179	NA	1	0.368436	NA	1	0.461027	NA	1	0.126056	NA	1	-0.0912602	NA	1	0.0433393	NA	1	-0.172417	NA	1	0.0248985	NA	1	-0.0443342	NA	1	0.205888	NA	1	0.144305	NA	1	TRUE	0.0428083	0.965856	0.94435	0.660294	0.823489	0.831683	0.646637
PBANKA_070510.57-72.c5c8c50098	PBANKA_070510.57-72	PBANKA_070510	60	57	72	-0.0180969	NA	1	0.115885	NA	1	0.0859843	NA	1	0.233706	NA	1	0.0458892	NA	1	0.0349479	NA	1	-0.207278	NA	1	-0.216659	NA	1	0.0138962	NA	1	0.0754166	NA	1	-0.0606466	NA	1	0.00852364	NA	1	TRUE	0.263404	0.792247	0.639126	0.918402	0.697849	0.988051	0.884261
PBANKA_070530.96-107.cbb10a535a	PBANKA_070530.96-107	PBANKA_070530	102	96	107	-0.10665	NA	1	0.0659474	NA	1	-0.064148	NA	1	0.122189	NA	1	-0.0130589	NA	1	0.0243201	NA	1	0.05185	NA	1	0.090789	NA	1	-0.0598546	NA	1	0.0451337	NA	1	-0.00614897	NA	1	0.106489	NA	1	TRUE	0.436357	0.662592	0.766132	0.953909	0.806419	0.744964	0.923865
PBANKA_070570.785-803.6206ff2095	PBANKA_070570.785-803	PBANKA_070570	792	785	803	-0.230707	NA	1	0.493741	NA	1	-0.533726	NA	1	0.204461	NA	1	-0.20602	NA	1	0.0564203	NA	1	-0.193184	NA	1	0.0708162	NA	1	-0.218363	NA	1	0.275081	NA	1	-0.363455	NA	1	0.137639	NA	1	TRUE	1.39448	0.163219	0.137248	0.848071	0.214408	0.481393	0.392625
PBANKA_070640.789-801.b16b0919ac	PBANKA_070640.789-801	PBANKA_070640	791	789	801	1.52921	NA	1	0.357945	NA	1	-0.66533	NA	1	-1.82286	NA	1	1.7013	NA	1	-0.103159	NA	1	-0.308123	NA	1	-2.11102	NA	1	1.61525	NA	1	0.127393	NA	1	-0.486726	NA	1	-1.96694	NA	1	TRUE	-4.85498	1.23226e-06	0.248549	0.621372	0.524411	0.00614544	0.00136565
PBANKA_070640.903-910.23bdfdf2c9	PBANKA_070640.903-910	PBANKA_070640	908	903	910	0.640062	NA	1	-0.282667	NA	1	-1.24269	NA	1	-2.15167	NA	1	0.557026	NA	1	-0.108133	NA	1	-1.49549	NA	1	-2.15909	NA	1	0.598544	NA	1	-0.1954	NA	1	-1.36909	NA	1	-2.15538	NA	1	TRUE	-3.31063	0.000935962	0.365312	0.610447	0.330488	0.0846705	0.108569
PBANKA_070680.4-25.d088af3558	PBANKA_070680.4-25	PBANKA_070680	18	4	25	-0.242811	NA	1	-0.0205308	NA	1	-0.51682	NA	1	-0.2808	NA	1	-0.0520635	NA	1	-0.169604	NA	1	-0.10015	NA	1	-0.216131	NA	1	-0.147437	NA	1	-0.0950675	NA	1	-0.308485	NA	1	-0.248465	NA	1	TRUE	0.0624682	0.950192	0.981905	0.463639	0.632981	0.447252	0.79959
PBANKA_070680.5-25.f9addcb6fb	PBANKA_070680.5-25	PBANKA_070680	Ambig	5	25	0.153631	NA	1	-0.109934	NA	1	-0.145086	NA	1	-0.394911	NA	1	0.0638544	NA	1	0.818359	NA	1	-1.17087	NA	1	-0.4148	NA	1	0.108743	NA	1	0.354213	NA	1	-0.657976	NA	1	-0.404856	NA	1	TRUE	0.419066	0.675182	0.739502	0.0348242	0.153636	0.548993	0.820758
PBANKA_070680.5-25.fdce1107f2	PBANKA_070680.5-25	PBANKA_070680	15/16	5	25	-0.444834	0.293449	2	-0.155449	0.0904222	2	-0.2808	0.0141298	2	0.0223237	0.188897	2	0.0802352	0.250232	2	0.132649	0.291748	2	-0.0643343	0.189328	2	-0.0103609	0.352651	2	-0.182299	0.0216085	2	-0.0114002	0.191085	2	-0.172567	0.0875993	2	0.00598136	0.0818771	2	TRUE	0.525247	0.59943	0.638443	0.630249	0.968931	0.165244	0.776374
PBANKA_070710.200-214.15da8aef4e	PBANKA_070710.200-214	PBANKA_070710	203	200	214	0.0302509	NA	1	-0.265748	NA	1	-0.0624983	NA	1	-0.344757	NA	1	-0.0369899	NA	1	-0.106445	NA	1	0.000114191	NA	1	-0.0677811	NA	1	-0.00336952	NA	1	-0.186096	NA	1	-0.031192	NA	1	-0.206269	NA	1	TRUE	-0.474745	0.634985	0.397405	0.61591	0.35029	0.869921	0.847388
PBANKA_070740.89-102.676935fb4e	PBANKA_070740.89-102	PBANKA_070740	92	89	102	-0.781598	NA	1	0.206589	NA	1	-0.428071	NA	1	0.573856	NA	1	0.274393	NA	1	0.0903756	NA	1	0.252925	NA	1	0.0704676	NA	1	-0.253602	NA	1	0.148482	NA	1	-0.087573	NA	1	0.322162	NA	1	TRUE	1.30264	0.192745	0.4493	0.752475	0.45886	0.0389211	0.35029
PBANKA_070760.379-398.c13b868e4b	PBANKA_070760.379-398	PBANKA_070760	390	379	398	-0.718385	NA	1	-0.241136	NA	1	-0.00417487	NA	1	0.486814	NA	1	0.140285	NA	1	0.2897	NA	1	-0.209156	NA	1	-0.0581815	NA	1	-0.28905	NA	1	0.024282	NA	1	-0.106666	NA	1	0.214316	NA	1	TRUE	1.01359	0.310817	0.453397	0.326391	0.886992	0.0539433	0.61591
PBANKA_070900.18-33.7605e3a0f6	PBANKA_070900.18-33	PBANKA_070900	27	18	33	0.0378641	NA	1	-0.0531465	NA	1	-0.439885	NA	1	-0.517156	NA	1	-0.263373	NA	1	-0.177555	NA	1	-0.251369	NA	1	-0.163991	NA	1	-0.112755	NA	1	-0.115351	NA	1	-0.345627	NA	1	-0.340573	NA	1	TRUE	-0.134121	0.893311	0.899283	0.445886	0.54831	0.849437	0.289519
PBANKA_070940.58-69.36ce501bca	PBANKA_070940.58-69	PBANKA_070940	66	58	69	-0.0742006	NA	1	0.348135	NA	1	-0.483285	NA	1	-0.0472089	NA	1	-0.113984	NA	1	0.152074	NA	1	-0.204163	NA	1	0.0634551	NA	1	-0.0940921	NA	1	0.250105	NA	1	-0.343724	NA	1	0.00812307	NA	1	TRUE	0.944475	0.344962	0.255377	0.582451	0.25128	0.83578	0.600888
PBANKA_070940.59-73.36ce501bca	PBANKA_070940.59-73	PBANKA_070940	66	59	73	0.0535386	NA	1	0.377325	NA	1	0.0484155	NA	1	0.385942	NA	1	0.0296873	NA	1	-0.123087	NA	1	-0.394151	NA	1	-0.545365	NA	1	0.041613	NA	1	0.127119	NA	1	-0.172868	NA	1	-0.0797119	NA	1	TRUE	0.259793	0.795032	0.220553	0.566746	0.525777	0.803004	0.936156
PBANKA_070980.27-40.54d4c3479a	PBANKA_070980.27-40	PBANKA_070980	34/Ambig	27	40	0.315459	NA	1	-0.486221	NA	1	0.287933	NA	1	-0.500007	NA	1	-0.029609	NA	1	0.128642	NA	1	-0.0229926	NA	1	0.136818	NA	1	0.142925	NA	1	-0.178789	NA	1	0.13247	NA	1	-0.181594	NA	1	TRUE	-0.792571	0.428057	0.137248	0.640492	0.365995	0.291567	0.863093
PBANKA_071080.375-384.28bf1e1784	PBANKA_071080.375-384	PBANKA_071080	382	375	384	0.1884	NA	1	-0.237915	NA	1	0.413337	NA	1	0.000762365	NA	1	-0.370395	NA	1	-0.185661	NA	1	0.0823065	NA	1	0.2686	NA	1	-0.0909973	NA	1	-0.211788	NA	1	0.247822	NA	1	0.134681	NA	1	TRUE	-0.0881491	0.929761	0.462274	0.429498	0.299078	0.479344	0.176169
PBANKA_071100.123-148.1e73afa05c	PBANKA_071100.123-148	PBANKA_071100	137	123	148	-0.145358	0.0487372	2	-0.00821108	0.0422357	2	0.295696	0.041312	2	0.446583	0.0496609	2	-0.0260922	0.344896	2	0.150699	0.0359159	2	0.207769	0.196973	2	0.38612	0.183838	2	-0.0857253	0.148079	2	0.0712439	0.0031599	2	0.251732	0.0778307	2	0.416351	0.0670886	2	TRUE	0.777389	0.436958	0.977125	0.587231	0.71492	0.658245	0.891772
PBANKA_071120.196-211.f06aa4726f	PBANKA_071120.196-211	PBANKA_071120	205	196	211	-0.172833	NA	1	0.0526907	NA	1	0.0979767	NA	1	0.33724	NA	1	0.318367	NA	1	-0.195276	NA	1	0.526264	NA	1	0.0141811	NA	1	0.0727669	NA	1	-0.0712927	NA	1	0.31212	NA	1	0.17571	NA	1	TRUE	-0.115672	0.907916	0.80437	0.411062	0.725162	0.599522	0.288836
PBANKA_071120.256-268.ea42c5f2f2	PBANKA_071120.256-268	PBANKA_071120	263	256	268	-0.305509	NA	1	-0.392476	NA	1	0.081009	NA	1	0.00778246	NA	1	-0.341813	NA	1	-0.549935	NA	1	-0.148122	NA	1	-0.354684	NA	1	-0.323661	NA	1	-0.471205	NA	1	-0.0335564	NA	1	-0.173451	NA	1	TRUE	-0.367108	0.713551	0.210311	0.0696483	0.0443837	0.33322	0.2028
PBANKA_071120.380-391.386e690bf4	PBANKA_071120.380-391	PBANKA_071120	384	380	391	0.575138	NA	1	-0.288768	NA	1	0.454761	NA	1	-0.395405	NA	1	0.582353	NA	1	0.0236395	NA	1	-0.0371715	NA	1	-0.594325	NA	1	0.578745	NA	1	-0.132564	NA	1	0.208795	NA	1	-0.494865	NA	1	TRUE	-1.95014	0.0512027	0.357118	0.955958	0.494367	0.109935	0.0942301
PBANKA_071130.67-81.8cfafd4960	PBANKA_071130.67-81	PBANKA_071130	71	67	81	0.127957	0.0570243	2	0.000146227	0.0243927	2	0.0421181	0.0610384	2	-0.0719531	0.0284068	2	-0.0314534	0.0811306	2	-0.0799976	0.00253155	2	0.022639	0.0568022	2	-0.0243454	0.0217968	2	0.0482519	0.0690775	2	-0.0399257	0.0134621	2	0.0323785	0.0589203	2	-0.0481492	0.00330498	2	TRUE	-0.136813	0.891182	0.952544	0.702629	0.836463	0.602253	0.858996
PBANKA_071190.33-59.4d3e892844	PBANKA_071190.33-59	PBANKA_071190	47	33	59	-1.25907	NA	1	0.333979	NA	1	0.0406416	NA	1	1.64743	NA	1	0.332433	NA	1	0.178294	NA	1	-0.422906	NA	1	-0.575484	NA	1	-0.463319	NA	1	0.256137	NA	1	-0.191132	NA	1	0.535973	NA	1	TRUE	2.21702	0.0266567	0.271082	0.52646	0.236258	0.00682827	0.275179
PBANKA_071190.342-354.a1ae613f74	PBANKA_071190.342-354	PBANKA_071190	342	342	354	0.318537	NA	1	-0.134768	NA	1	-0.152806	NA	1	-0.592371	NA	1	-0.437352	NA	1	0.0250957	NA	1	-0.318836	NA	1	0.145171	NA	1	-0.0594074	NA	1	-0.0548361	NA	1	-0.235821	NA	1	-0.2236	NA	1	TRUE	-0.0354193	0.971746	0.68351	0.951861	0.783202	0.289519	0.122909
PBANKA_071210.654-666.b33250f49d	PBANKA_071210.654-666	PBANKA_071210	655	654	666	0.26109	NA	1	-0.00297902	NA	1	-1.00719	NA	1	-1.25752	NA	1	0.512486	NA	1	-0.255273	NA	1	-0.807895	NA	1	-1.57409	NA	1	0.386788	NA	1	-0.129126	NA	1	-0.907545	NA	1	-1.41581	NA	1	TRUE	-2.12128	0.0339363	0.964152	0.303858	0.503926	0.357801	0.1352
PBANKA_071210.654-666.d8c1f71b3c	PBANKA_071210.654-666	PBANKA_071210	657	654	666	0.270605	NA	1	-0.0360736	NA	1	-0.50908	NA	1	-0.802019	NA	1	0.325771	NA	1	-0.102834	NA	1	-0.536663	NA	1	-0.963708	NA	1	0.298188	NA	1	-0.0694537	NA	1	-0.522871	NA	1	-0.882863	NA	1	TRUE	-1.39172	0.164054	0.940253	0.621372	0.731308	0.344828	0.281325
PBANKA_071210.829-844.c9822919bd	PBANKA_071210.829-844	PBANKA_071210	841	829	844	0.101066	NA	1	0.177105	NA	1	-0.426997	NA	1	-0.337218	NA	1	0.522011	NA	1	-0.0721228	NA	1	0.372447	NA	1	-0.220127	NA	1	0.311538	NA	1	0.0524911	NA	1	-0.0272751	NA	1	-0.278672	NA	1	TRUE	-0.709092	0.478293	0.501195	0.729942	0.779105	0.678047	0.129737
PBANKA_071210.829-856.c9822919bd	PBANKA_071210.829-856	PBANKA_071210	841	829	856	0.172573	NA	1	0.322205	NA	1	0.344497	NA	1	0.507869	NA	1	0.390676	NA	1	-0.343894	NA	1	0.0243056	NA	1	-0.708704	NA	1	0.281624	NA	1	-0.0108444	NA	1	0.184401	NA	1	-0.100418	NA	1	TRUE	-0.665575	0.505707	0.284739	0.200068	0.970297	0.511437	0.215773
PBANKA_071210.857-871.d6951aea48	PBANKA_071210.857-871	PBANKA_071210	858	857	871	0.47084	NA	1	-0.271261	NA	1	-1.13797	NA	1	-1.86634	NA	1	0.519716	NA	1	-0.592039	NA	1	-1.35836	NA	1	-2.46855	NA	1	0.495278	NA	1	-0.43165	NA	1	-1.24817	NA	1	-2.16744	NA	1	TRUE	-3.64012	0.000274639	0.387163	0.0566746	0.0614544	0.151588	0.13042
PBANKA_071210.872-885.f51592b65b	PBANKA_071210.872-885	PBANKA_071210	874	872	885	-0.0532395	NA	1	-0.15278	NA	1	-0.494674	NA	1	-0.580475	NA	1	0.0246195	NA	1	-0.177696	NA	1	-0.505155	NA	1	-0.705911	NA	1	-0.01431	NA	1	-0.165238	NA	1	-0.499914	NA	1	-0.643193	NA	1	TRUE	-0.702344	0.48249	0.643223	0.445886	0.404234	0.899283	0.952544
PBANKA_071210.872-885.915c476e05	PBANKA_071210.872-885	PBANKA_071210	874/877	872	885	0.0854134	NA	1	-0.431556	NA	1	-0.477371	NA	1	-0.9806	NA	1	0.25805	NA	1	-0.0564045	NA	1	-0.694651	NA	1	-1.00755	NA	1	0.171732	NA	1	-0.24398	NA	1	-0.586011	NA	1	-0.994073	NA	1	TRUE	-1.58516	0.112978	0.178901	0.783885	0.243769	0.719017	0.372141
PBANKA_071260.210-227.60d8a4a114	PBANKA_071260.210-227	PBANKA_071260	222	210	227	0.463517	0.0691691	2	-0.442057	0.106276	2	0.309774	0.211788	2	-0.58206	0.0363427	2	-0.320263	0.251513	2	0.147818	0.0203577	2	0.445411	0.0754486	2	0.915052	0.196423	2	0.071627	0.160341	2	-0.14712	0.0633168	2	0.377593	0.143618	2	0.166496	0.0800399	2	TRUE	-0.302105	0.762582	0.16661	0.593377	0.451349	0.156367	0.221919
PBANKA_071260.238-255.e57ad2e114	PBANKA_071260.238-255	PBANKA_071260	252	238	255	0.338705	NA	1	-0.495502	NA	1	0.257711	NA	1	-0.562756	NA	1	0.0984123	NA	1	0.23325	NA	1	0.3666	NA	1	0.502997	NA	1	0.218559	NA	1	-0.131126	NA	1	0.312155	NA	1	-0.0298795	NA	1	TRUE	-0.754411	0.45063	0.13042	0.412427	0.499146	0.267668	0.725162
PBANKA_071260.238-262.2954ddd4f4	PBANKA_071260.238-262	PBANKA_071260	256	238	262	-0.366816	0.273903	2	0.219493	0.21685	2	-0.119083	0.172974	2	0.480965	0.317779	2	-0.194924	0.207535	2	0.0350543	0.0712618	2	0.0653233	0.102987	2	0.296862	0.175809	2	-0.28087	0.240719	2	0.127274	0.144056	2	-0.0268799	0.137981	2	0.388914	0.246794	2	TRUE	1.36373	0.1727	0.425401	0.917719	0.524411	0.236941	0.41311
PBANKA_071280.228-239.ed408b1422	PBANKA_071280.228-239	PBANKA_071280	234	228	239	0.0944076	NA	1	0.252346	NA	1	0.0797028	NA	1	0.251381	NA	1	0.106918	NA	1	0.202034	NA	1	0.262515	NA	1	0.359191	NA	1	0.100663	NA	1	0.22719	NA	1	0.171109	NA	1	0.305286	NA	1	TRUE	0.626675	0.530895	0.372823	0.469102	0.29225	0.692386	0.70536
PBANKA_071320.318-337.034b158925	PBANKA_071320.318-337	PBANKA_071320	324	318	337	-0.309126	NA	1	0.126352	NA	1	-0.715352	NA	1	-0.266135	NA	1	0.0137941	NA	1	-0.303445	NA	1	-0.0471725	NA	1	-0.362851	NA	1	-0.147666	NA	1	-0.0885464	NA	1	-0.381262	NA	1	-0.314493	NA	1	TRUE	0.0327742	0.973856	0.607716	0.239672	0.656197	0.325026	0.986002
PBANKA_071500.166-180.0ddb33a640	PBANKA_071500.166-180	PBANKA_071500	176	166	180	0.781156	NA	1	0.0805899	NA	1	0.751193	NA	1	0.064366	NA	1	-0.463572	NA	1	0.350697	NA	1	-0.399481	NA	1	0.416347	NA	1	0.158792	NA	1	0.215643	NA	1	0.175856	NA	1	0.240357	NA	1	TRUE	0.413542	0.679223	0.729259	0.25128	0.311369	0.0566746	0.105838
PBANKA_071500.166-181.0ddb33a640	PBANKA_071500.166-181	PBANKA_071500	176	166	181	-0.245747	NA	1	0.24706	NA	1	0.138227	NA	1	0.644774	NA	1	0.284107	NA	1	-0.0644337	NA	1	0.386045	NA	1	0.0390643	NA	1	0.0191802	NA	1	0.0913132	NA	1	0.262136	NA	1	0.341919	NA	1	TRUE	0.521089	0.602323	0.381017	0.749744	0.648003	0.442472	0.337316
PBANKA_071520.29-43.812835bab2	PBANKA_071520.29-43	PBANKA_071520	40	29	43	-0.211221	NA	1	0.13253	NA	1	-0.0749151	NA	1	0.282576	NA	1	-0.172121	NA	1	-0.0570392	NA	1	0.142085	NA	1	0.258727	NA	1	-0.191671	NA	1	0.0377452	NA	1	0.033585	NA	1	0.270651	NA	1	TRUE	0.850538	0.395058	0.592011	0.783202	0.837829	0.513486	0.45886
PBANKA_071520.8-27.32c17d1bb4	PBANKA_071520.8-27	PBANKA_071520	19	8	27	0.0192146	0.289733	2	0.175598	0.152767	2	0.183549	0.0936083	2	0.353672	0.348892	2	-0.0831224	0.00143874	2	-0.126696	0.0213449	2	0.198289	0.0614828	2	0.156275	0.0813889	2	-0.0319539	0.144147	2	0.0244512	0.0870557	2	0.190919	0.0160628	2	0.254973	0.21514	2	TRUE	0.422644	0.672569	0.503243	0.558552	0.886309	0.8986	0.690338
PBANKA_071590.408-428.0610b815bf	PBANKA_071590.408-428	PBANKA_071590	412	408	428	0.283667	NA	1	-0.241505	NA	1	0.740496	NA	1	0.229064	NA	1	0.168572	NA	1	0.344568	NA	1	0.285367	NA	1	0.462922	NA	1	0.226119	NA	1	0.0515313	NA	1	0.512931	NA	1	0.345993	NA	1	TRUE	-0.0707191	0.943623	0.452714	0.257426	0.783885	0.330488	0.546944
PBANKA_071720.1075-1086.013c270f7b	PBANKA_071720.1075-1086	PBANKA_071720	1078	1075	1086	-0.0412447	NA	1	0.16977	NA	1	-0.216526	NA	1	0.00822875	NA	1	-0.479268	NA	1	-0.160383	NA	1	0.165007	NA	1	0.485452	NA	1	-0.260256	NA	1	0.00469366	NA	1	-0.0257594	NA	1	0.24684	NA	1	TRUE	0.919608	0.357812	0.514851	0.478662	0.9662	0.921816	0.0969614
PBANKA_071720.345-356.071bc8ffec	PBANKA_071720.345-356	PBANKA_071720	348	345	356	0.191586	0.200149	2	0.0772319	0.132818	2	0.204973	0.198637	2	0.104359	0.13433	2	0.132637	0.143723	2	-0.00914289	0.0211429	2	0.0386829	0.0374488	2	-0.101537	0.0851315	2	0.162111	0.171936	2	0.0340445	0.0558376	2	0.121828	0.118043	2	0.00141118	0.109731	2	TRUE	-0.19845	0.842699	0.735405	0.935473	0.850802	0.473199	0.630249
PBANKA_071730.1022-1032.18aa3fb672	PBANKA_071730.1022-1032	PBANKA_071730	1026	1022	1032	0.557585	NA	1	-0.191933	NA	1	0.597572	NA	1	-0.138206	NA	1	0.517693	NA	1	-0.115678	NA	1	0.198728	NA	1	-0.433082	NA	1	0.537639	NA	1	-0.153805	NA	1	0.39815	NA	1	-0.285644	NA	1	TRUE	-1.75661	0.0790322	0.55787	0.594742	0.438375	0.114715	0.131786
PBANKA_071730.659-671.d2db3d3a4d	PBANKA_071730.659-671	PBANKA_071730	663	659	671	-0.7391	NA	1	-0.385755	NA	1	-0.377772	NA	1	-0.0106879	NA	1	-0.556135	NA	1	-0.679932	NA	1	0.342915	NA	1	0.220677	NA	1	-0.647617	NA	1	-0.532844	NA	1	-0.0174288	NA	1	0.104995	NA	1	TRUE	0.4589	0.646321	0.218505	0.0307272	0.0320929	0.0477979	0.066917
PBANKA_071730.927-939.94ae5e4f6c	PBANKA_071730.927-939	PBANKA_071730	933	927	939	0.269609	NA	1	0.162631	NA	1	-0.0781165	NA	1	-0.171354	NA	1	-0.20818	NA	1	0.0601134	NA	1	-0.525626	NA	1	-0.255772	NA	1	0.0307143	NA	1	0.111372	NA	1	-0.301871	NA	1	-0.213563	NA	1	TRUE	0.15494	0.876874	0.528508	0.83578	0.576989	0.346876	0.385797
PBANKA_071880.131-143.0714dbe027	PBANKA_071880.131-143	PBANKA_071880	138	131	143	0.236004	NA	1	-0.113768	NA	1	0.108598	NA	1	-0.227435	NA	1	-0.201061	NA	1	0.178549	NA	1	-0.326992	NA	1	0.0541776	NA	1	0.0174716	NA	1	0.0323906	NA	1	-0.109197	NA	1	-0.0866285	NA	1	TRUE	0.084862	0.932374	0.73199	0.525777	0.859679	0.396722	0.400137
PBANKA_071880.144-158.e1f24571d4	PBANKA_071880.144-158	PBANKA_071880	152	144	158	0.0145498	NA	1	-0.918766	NA	1	0.182438	NA	1	-0.737138	NA	1	0.500609	NA	1	0.105845	NA	1	0.0229443	NA	1	-0.370259	NA	1	0.257579	NA	1	-0.40646	NA	1	0.102691	NA	1	-0.553699	NA	1	TRUE	-1.87706	0.0605551	0.0204848	0.706043	0.075111	0.913622	0.143394
PBANKA_071970.382-395.af619d3956	PBANKA_071970.382-395	PBANKA_071970	388	382	395	1.50781	NA	1	0.766729	NA	1	-1.48533	NA	1	-2.21268	NA	1	1.53787	NA	1	0.272285	NA	1	-1.33121	NA	1	-2.59523	NA	1	1.52284	NA	1	0.519507	NA	1	-1.40827	NA	1	-2.40395	NA	1	TRUE	-3.9913	6.64378e-05	0.0600888	0.356436	0.0648686	0.0075111	0.00204848
PBANKA_071970.500-515.eb42217801	PBANKA_071970.500-515	PBANKA_071970	507	500	515	0.0226776	NA	1	-0.558338	NA	1	0.0210457	NA	1	-0.546231	NA	1	0.571069	NA	1	0.0202338	NA	1	1.01333	NA	1	0.464059	NA	1	0.296873	NA	1	-0.269052	NA	1	0.51719	NA	1	-0.0410857	NA	1	TRUE	-1.28366	0.199307	0.0921816	0.964152	0.202117	0.886309	0.101058
PBANKA_071970.535-548.3e351705c0	PBANKA_071970.535-548	PBANKA_071970	540	535	548	0.28681	NA	1	-0.0581378	NA	1	0.294821	NA	1	-0.0363871	NA	1	0.125362	NA	1	-0.0942806	NA	1	0.228491	NA	1	0.0104087	NA	1	0.206086	NA	1	-0.0762092	NA	1	0.261656	NA	1	-0.0129892	NA	1	TRUE	-0.580203	0.561798	0.880847	0.654148	0.703995	0.324343	0.648003
PBANKA_071970.578-608.b5dce4e5a5	PBANKA_071970.578-608	PBANKA_071970	595	578	608	-0.412656	NA	1	0.0931945	NA	1	-1.61088	NA	1	-1.09129	NA	1	0.60482	NA	1	-0.127529	NA	1	-0.815938	NA	1	-1.54673	NA	1	0.0960821	NA	1	-0.0171674	NA	1	-1.21341	NA	1	-1.31901	NA	1	TRUE	-1.0828	0.278938	0.695801	0.557187	0.932742	0.192557	0.0853534
PBANKA_072000.138-148.655aed28a4	PBANKA_072000.138-148	PBANKA_072000	143	138	148	0.0254152	NA	1	0.133026	NA	1	-0.0468689	NA	1	0.0744814	NA	1	-0.0121337	NA	1	0.218962	NA	1	-0.0469438	NA	1	0.185712	NA	1	0.00664075	NA	1	0.175994	NA	1	-0.0469063	NA	1	0.130097	NA	1	TRUE	0.607917	0.543264	0.592011	0.439058	0.38648	0.883578	0.926596
PBANKA_072000.274-288.393a338603	PBANKA_072000.274-288	PBANKA_072000	278	274	288	0.0903752	NA	1	0.706441	NA	1	-0.579212	NA	1	0.0505933	NA	1	0.556046	NA	1	0.642228	NA	1	0.581945	NA	1	0.669687	NA	1	0.323211	NA	1	0.674335	NA	1	0.00136632	NA	1	0.36014	NA	1	TRUE	1.20623	0.227774	0.0730625	0.0689655	0.0300444	0.706726	0.108569
PBANKA_072000.511-522.d7aa2c518d	PBANKA_072000.511-522	PBANKA_072000	514	511	522	0.507833	NA	1	-0.0641139	NA	1	0.614864	NA	1	0.0566576	NA	1	0.26628	NA	1	-0.167544	NA	1	0.391239	NA	1	-0.0410256	NA	1	0.387056	NA	1	-0.115829	NA	1	0.503052	NA	1	0.00781599	NA	1	TRUE	-1.09759	0.272425	0.86719	0.465005	0.547627	0.131103	0.362581
PBANKA_072010.1700-1710.517400a11f	PBANKA_072010.1700-1710	PBANKA_072010	1702	1700	1710	0.556517	NA	1	-0.34838	NA	1	-0.162791	NA	1	-1.05395	NA	1	0.436492	NA	1	0.0113015	NA	1	0.00298913	NA	1	-0.420641	NA	1	0.496504	NA	1	-0.168539	NA	1	-0.079901	NA	1	-0.737294	NA	1	TRUE	-2.00736	0.0447527	0.25606	0.995562	0.391943	0.116081	0.180266
PBANKA_072010.2220-2234.2ef1224a4c	PBANKA_072010.2220-2234	PBANKA_072010	2224	2220	2234	0.576887	NA	1	-0.950638	NA	1	-0.389498	NA	1	-1.90328	NA	1	-0.628109	NA	1	0.29495	NA	1	-1.10494	NA	1	-0.180318	NA	1	-0.0256108	NA	1	-0.327844	NA	1	-0.747217	NA	1	-1.0418	NA	1	TRUE	-1.3449	0.178704	0.0163878	0.320246	0.127006	0.109252	0.0443837
PBANKA_072010.2241-2256.19f6c8b9d2	PBANKA_072010.2241-2256	PBANKA_072010	2246	2241	2256	0.0281372	NA	1	-0.321659	NA	1	0.269136	NA	1	-0.066921	NA	1	-0.261875	NA	1	-0.0571174	NA	1	-0.173978	NA	1	0.0323391	NA	1	-0.116869	NA	1	-0.189388	NA	1	0.0475788	NA	1	-0.0172909	NA	1	TRUE	-0.077598	0.93815	0.301127	0.78252	0.342779	0.874701	0.292933
PBANKA_072010.2241-2256.5d1ddbe207	PBANKA_072010.2241-2256	PBANKA_072010	2245	2241	2256	0.159278	NA	1	0.303021	NA	1	-0.135779	NA	1	0.0217033	NA	1	0.558121	NA	1	-0.121823	NA	1	0.501532	NA	1	-0.176852	NA	1	0.358699	NA	1	0.0905989	NA	1	0.182876	NA	1	-0.0775743	NA	1	TRUE	-0.590938	0.554583	0.304541	0.569478	0.650734	0.534653	0.107887
PBANKA_072010.2613-2622.d83862a502	PBANKA_072010.2613-2622	PBANKA_072010	2615	2613	2622	1.23557	NA	1	0.118542	NA	1	-0.561568	NA	1	-1.66486	NA	1	1.23974	NA	1	0.251621	NA	1	-0.504202	NA	1	-1.49076	NA	1	1.23765	NA	1	0.185082	NA	1	-0.532885	NA	1	-1.57781	NA	1	TRUE	-3.5296	0.000419092	0.631615	0.379652	0.367361	0.0129737	0.0116081
PBANKA_072020.1016-1043.7e6f917ccf	PBANKA_072020.1016-1043	PBANKA_072020	1032	1016	1043	-0.0418268	NA	1	0.586381	NA	1	-1.68175	NA	1	-1.0398	NA	1	0.202134	NA	1	-0.339878	NA	1	-1.29655	NA	1	-1.837	NA	1	0.0801534	NA	1	0.123251	NA	1	-1.48915	NA	1	-1.4384	NA	1	TRUE	-0.789154	0.430051	0.107204	0.203482	0.541482	0.921133	0.469102
PBANKA_072190.1-14.1779214c3e	PBANKA_072190.1-14	PBANKA_072190	5	1	14	0.252476	NA	1	-0.496091	NA	1	0.569394	NA	1	-0.165432	NA	1	-0.165306	NA	1	0.380388	NA	1	-0.0584461	NA	1	0.488808	NA	1	0.0435849	NA	1	-0.0578512	NA	1	0.255474	NA	1	0.161688	NA	1	TRUE	-0.0227038	0.981887	0.129737	0.223967	0.770912	0.372823	0.469102
PBANKA_072190.18-44.3de50e3fe5	PBANKA_072190.18-44	PBANKA_072190	28	18	44	-0.160231	NA	1	0.564803	NA	1	0.239514	NA	1	0.978288	NA	1	0.121516	NA	1	0.0796798	NA	1	0.075693	NA	1	0.0354165	NA	1	-0.0193576	NA	1	0.322241	NA	1	0.157603	NA	1	0.506852	NA	1	TRUE	1.28546	0.198679	0.113349	0.776374	0.175487	0.629566	0.658245
PBANKA_072190.20-44.3de50e3fe5	PBANKA_072190.20-44	PBANKA_072190	28	20	44	0.113544	0.251735	2	-0.227178	0.356949	2	0.269176	0.514916	2	-0.057807	0.0937678	2	-0.295108	0.146147	2	-0.243659	0.227298	2	0.131668	0.13532	2	0.184677	0.0541689	2	-0.0907817	0.0527938	2	-0.235418	0.292124	2	0.200422	0.325118	2	0.0634349	0.0197994	2	TRUE	-0.195214	0.845231	0.486856	0.326391	0.25606	0.645271	0.249232
PBANKA_072200.802-813.f07205acca	PBANKA_072200.802-813	PBANKA_072200	804	802	813	0.851445	NA	1	0.264488	NA	1	0.431639	NA	1	-0.141578	NA	1	-0.02692	NA	1	0.0274455	NA	1	0.209325	NA	1	0.26525	NA	1	0.412263	NA	1	0.145967	NA	1	0.320482	NA	1	0.0618361	NA	1	TRUE	-0.489562	0.62446	0.354387	0.94435	0.465005	0.0437009	0.884261
PBANKA_080120.1607-1625.3ffde314a8	PBANKA_080120.1607-1625	PBANKA_080120	1611	1607	1625	-0.186458	NA	1	0.190183	NA	1	-0.210488	NA	1	0.179893	NA	1	-0.385616	NA	1	-0.0274109	NA	1	-0.344048	NA	1	0.0157169	NA	1	-0.286037	NA	1	0.0813863	NA	1	-0.277268	NA	1	0.0978049	NA	1	TRUE	1.06289	0.287873	0.47593	0.877433	0.678047	0.568112	0.163196
PBANKA_080120.247-261.ff14b05751	PBANKA_080120.247-261	PBANKA_080120	258	247	261	-0.18746	NA	1	-0.00170378	NA	1	-0.293148	NA	1	-0.0936527	NA	1	0.0728852	NA	1	-0.120597	NA	1	-0.171438	NA	1	-0.36336	NA	1	-0.0572872	NA	1	-0.0611502	NA	1	-0.232293	NA	1	-0.228506	NA	1	TRUE	-0.0591613	0.952825	0.958689	0.574257	0.762035	0.566064	0.792079
PBANKA_080120.383-399.1b423d3d21	PBANKA_080120.383-399	PBANKA_080120	386	383	399	0.627632	NA	1	-0.00672497	NA	1	0.577023	NA	1	-0.0435938	NA	1	-0.163029	NA	1	0.0262564	NA	1	0.251845	NA	1	0.442691	NA	1	0.232301	NA	1	0.00976573	NA	1	0.414434	NA	1	0.199549	NA	1	TRUE	-0.288233	0.773178	0.975077	0.947081	0.946398	0.0874018	0.472516
PBANKA_080120.384-399.1b423d3d21	PBANKA_080120.384-399	PBANKA_080120	386	384	399	0.267096	NA	1	0.0414098	NA	1	0.0688468	NA	1	-0.1431	NA	1	0.0502644	NA	1	-0.00802683	NA	1	0.199749	NA	1	0.143018	NA	1	0.15868	NA	1	0.0166915	NA	1	0.134298	NA	1	-4.10943e-05	NA	1	TRUE	-0.233015	0.815757	0.834414	0.941618	0.918402	0.35029	0.869239
PBANKA_080120.564-580.ae0ad46d23	PBANKA_080120.564-580	PBANKA_080120	566	564	580	0.0920368	NA	1	0.266669	NA	1	0.288978	NA	1	0.47735	NA	1	-0.381937	NA	1	0.028338	NA	1	-0.0917713	NA	1	0.320064	NA	1	-0.14495	NA	1	0.147504	NA	1	0.0986032	NA	1	0.398707	NA	1	TRUE	1.09166	0.275025	0.351656	0.941618	0.461591	0.699898	0.168658
PBANKA_080120.581-591.a0a26c6282	PBANKA_080120.581-591	PBANKA_080120	590	581	591	0.179791	NA	1	-0.0729572	NA	1	-0.608615	NA	1	-0.847624	NA	1	0.180314	NA	1	-0.195256	NA	1	-0.421931	NA	1	-0.795942	NA	1	0.180052	NA	1	-0.134107	NA	1	-0.515273	NA	1	-0.821783	NA	1	TRUE	-1.22022	0.222426	0.837146	0.411745	0.488904	0.49505	0.523045
PBANKA_080150.17-26.3ed54e2950	PBANKA_080150.17-26	PBANKA_080150	23	17	26	0.312349	NA	1	-0.570376	NA	1	0.714348	NA	1	-0.154637	NA	1	-0.195847	NA	1	0.0677821	NA	1	-0.0411168	NA	1	0.224073	NA	1	0.0582508	NA	1	-0.251297	NA	1	0.336616	NA	1	0.0347177	NA	1	TRUE	-0.612697	0.540098	0.0894503	0.807101	0.236258	0.29703	0.40833
PBANKA_080150.33-44.c3da04f129	PBANKA_080150.33-44	PBANKA_080150	38	33	44	0.803518	NA	1	0.0866835	NA	1	-0.680719	NA	1	-1.38381	NA	1	0.619997	NA	1	-0.198802	NA	1	-0.281474	NA	1	-1.09871	NA	1	0.711758	NA	1	-0.056059	NA	1	-0.481097	NA	1	-1.24126	NA	1	TRUE	-2.60686	0.00915854	0.714237	0.402185	0.778423	0.0498464	0.0785251
PBANKA_080150.598-611.a7b1c20ed1	PBANKA_080150.598-611	PBANKA_080150	606	598	611	-0.15381	NA	1	-0.0657478	NA	1	0.0950443	NA	1	0.196846	NA	1	0.0024534	NA	1	0.318797	NA	1	0.0512138	NA	1	0.369117	NA	1	-0.0756782	NA	1	0.126524	NA	1	0.073129	NA	1	0.282981	NA	1	TRUE	0.793531	0.427497	0.864459	0.288836	0.528508	0.643223	0.97576
PBANKA_080160.1954-1969.bb2a3d4270	PBANKA_080160.1954-1969	PBANKA_080160	1961	1954	1969	-0.190419	NA	1	0.29626	NA	1	-0.0955551	NA	1	0.404863	NA	1	-0.0133805	NA	1	-0.0224475	NA	1	-0.1465	NA	1	-0.154007	NA	1	-0.1019	NA	1	0.136906	NA	1	-0.121027	NA	1	0.125428	NA	1	TRUE	0.772067	0.440103	0.312735	0.894503	0.488221	0.559235	0.923865
PBANKA_080160.3027-3041.21333af270	PBANKA_080160.3027-3041	PBANKA_080160	3036	3027	3041	0.285479	NA	1	0.00827951	NA	1	-0.187991	NA	1	-0.451451	NA	1	0.00885524	NA	1	-0.294061	NA	1	0.0546733	NA	1	-0.246684	NA	1	0.147167	NA	1	-0.142891	NA	1	-0.066659	NA	1	-0.349067	NA	1	TRUE	-0.832844	0.404964	0.928645	0.250597	0.459543	0.325708	0.99761
PBANKA_080170.473-489.51ad28a641	PBANKA_080170.473-489	PBANKA_080170	478	473	489	0.197195	NA	1	-0.844951	NA	1	0.185254	NA	1	-0.843152	NA	1	-0.375869	NA	1	0.783692	NA	1	-0.711709	NA	1	0.449413	NA	1	-0.0893373	NA	1	-0.0306293	NA	1	-0.263227	NA	1	-0.196869	NA	1	TRUE	0.113659	0.909512	0.0279959	0.039604	0.884261	0.466371	0.172072
PBANKA_080170.473-489.3a0bd8fd49	PBANKA_080170.473-489	PBANKA_080170	478/485	473	489	0.340933	NA	1	-0.278274	NA	1	0.209429	NA	1	-0.396038	NA	1	-0.0425781	NA	1	0.119638	NA	1	-0.500353	NA	1	-0.336577	NA	1	0.149178	NA	1	-0.0793179	NA	1	-0.145462	NA	1	-0.366308	NA	1	TRUE	-0.696466	0.486162	0.373506	0.664391	0.692386	0.263571	0.828269
PBANKA_080210.397-412.715207caaf	PBANKA_080210.397-412	PBANKA_080210	400	397	412	-0.091112	NA	1	0.247718	NA	1	-0.250856	NA	1	0.101714	NA	1	0.0385953	NA	1	-0.0943098	NA	1	-0.0342115	NA	1	-0.165557	NA	1	-0.0262584	NA	1	0.0767042	NA	1	-0.142534	NA	1	-0.0319215	NA	1	TRUE	0.335128	0.737539	0.379652	0.654148	0.694435	0.788665	0.909525
PBANKA_080210.398-412.715207caaf	PBANKA_080210.398-412	PBANKA_080210	400	398	412	1.31937	NA	1	0.397923	NA	1	0.046869	NA	1	-0.860837	NA	1	0.772508	NA	1	0.105309	NA	1	-0.270763	NA	1	-0.936402	NA	1	1.04594	NA	1	0.251616	NA	1	-0.111947	NA	1	-0.89862	NA	1	TRUE	-2.43171	0.0150549	0.2028	0.706043	0.247866	0.0116081	0.0423353
PBANKA_080210.727-739.aafeb72796	PBANKA_080210.727-739	PBANKA_080210	733	727	739	-0.134142	NA	1	-0.0148131	NA	1	-0.378588	NA	1	-0.245519	NA	1	0.17884	NA	1	-0.190761	NA	1	-0.107813	NA	1	-0.475854	NA	1	0.0223487	NA	1	-0.102787	NA	1	-0.2432	NA	1	-0.360686	NA	1	TRUE	-0.443447	0.657457	0.999659	0.418573	0.602253	0.685558	0.525094
PBANKA_080210.740-751.49646e97e7	PBANKA_080210.740-751	PBANKA_080210	748	740	751	-0.0269403	NA	1	-0.0338065	NA	1	-0.416291	NA	1	-0.409418	NA	1	-0.161354	NA	1	-0.128347	NA	1	-0.16179	NA	1	-0.127223	NA	1	-0.0941471	NA	1	-0.0810766	NA	1	-0.28904	NA	1	-0.26832	NA	1	TRUE	-0.0460658	0.963259	0.949129	0.554455	0.685558	0.968249	0.47593
PBANKA_080230.146-159.29e9820cb8	PBANKA_080230.146-159	PBANKA_080230	155	146	159	0.0722451	0.137564	2	0.093503	0.0501741	2	0.259357	0.135893	2	0.294355	0.0485032	2	0.0413261	0.0138788	2	0.0362855	0.0749526	2	0.150868	0.131974	2	0.147387	0.0708999	2	0.0567856	0.0618425	2	0.0648943	0.0123892	2	0.205112	0.133933	2	0.220871	0.0597015	2	TRUE	0.282505	0.777565	0.694435	0.914988	0.737453	0.749061	0.902697
PBANKA_080230.1677-1691.172e1bba32	PBANKA_080230.1677-1691	PBANKA_080230	1685	1677	1691	-0.00979048	0.0213383	2	0.0789007	0.156119	2	0.0671903	0.043832	2	0.169621	0.133626	2	-0.0398484	0.0061024	2	0.0470199	0.102645	2	0.126631	0.029988	2	0.215059	0.0665542	2	-0.0248194	0.00761796	2	0.0629603	0.129382	2	0.0969105	0.03691	2	0.19234	0.10009	2	TRUE	0.45465	0.649376	0.734039	0.880847	0.74633	0.983954	0.839194
PBANKA_080230.1679-1691.172e1bba32	PBANKA_080230.1679-1691	PBANKA_080230	1685	1679	1691	-0.0203911	NA	1	-0.108242	NA	1	-0.125499	NA	1	-0.19961	NA	1	-0.0393674	NA	1	0.0784197	NA	1	-0.09898	NA	1	0.020367	NA	1	-0.0298792	NA	1	-0.014911	NA	1	-0.11224	NA	1	-0.0896217	NA	1	TRUE	0.0828972	0.933936	0.744281	0.781154	0.94435	0.983271	0.841926
PBANKA_080230.2658-2671.ee48ca02f9	PBANKA_080230.2658-2671	PBANKA_080230	2662	2658	2671	-0.0405393	NA	1	-0.185517	NA	1	-0.0172608	NA	1	-0.148499	NA	1	0.113188	NA	1	0.167335	NA	1	0.190956	NA	1	0.246662	NA	1	0.0363246	NA	1	-0.00909121	NA	1	0.0868474	NA	1	0.0490814	NA	1	TRUE	0.033922	0.97294	0.570843	0.551041	0.978491	0.923865	0.682827
PBANKA_080230.2731-2747.ee97d94b67	PBANKA_080230.2731-2747	PBANKA_080230	2741	2731	2747	0.216853	0.203789	2	0.194973	0.302456	2	-0.195779	0.0106633	2	-0.20392	0.10933	2	-0.0711583	0.117179	2	-0.120856	0.0460105	2	0.125944	0.0427644	2	0.0778065	0.120425	2	0.0728473	0.0433049	2	0.0370584	0.174233	2	-0.0349177	0.0160505	2	-0.0630568	0.114878	2	TRUE	-0.0209348	0.983298	0.471833	0.573575	0.841926	0.430864	0.73199
PBANKA_080230.2891-2901.7df8f9a5d6	PBANKA_080230.2891-2901	PBANKA_080230	2899	2891	2901	0.578832	NA	1	-0.401352	NA	1	0.492909	NA	1	-0.473536	NA	1	-0.348368	NA	1	0.236485	NA	1	-0.334978	NA	1	0.251435	NA	1	0.115232	NA	1	-0.0824337	NA	1	0.0789655	NA	1	-0.11105	NA	1	TRUE	-0.444471	0.656717	0.198703	0.406282	0.677364	0.108569	0.194606
PBANKA_080230.2891-2903.7df8f9a5d6	PBANKA_080230.2891-2903	PBANKA_080230	2899	2891	2903	-0.370583	NA	1	0.253953	NA	1	-0.0722651	NA	1	0.56601	NA	1	-0.119585	NA	1	-0.215656	NA	1	0.254626	NA	1	0.160115	NA	1	-0.245084	NA	1	0.0191483	NA	1	0.0911806	NA	1	0.363063	NA	1	TRUE	0.998807	0.317926	0.371458	0.369409	0.90816	0.234892	0.576989
PBANKA_080230.434-444.7b737bd977	PBANKA_080230.434-444	PBANKA_080230	443	434	444	0.320583	NA	1	0.416364	NA	1	-0.354432	NA	1	-0.24491	NA	1	0.684799	NA	1	0.219967	NA	1	-0.608512	NA	1	-1.07178	NA	1	0.502691	NA	1	0.318166	NA	1	-0.481472	NA	1	-0.658347	NA	1	TRUE	-0.793874	0.427298	0.186412	0.437692	0.176852	0.286787	0.0607716
PBANKA_080230.599-619.65d95e3456	PBANKA_080230.599-619	PBANKA_080230	611	599	619	0.536038	NA	1	-0.117689	NA	1	0.144833	NA	1	-0.495155	NA	1	0.365118	NA	1	0.0298087	NA	1	0.361704	NA	1	0.0279549	NA	1	0.450578	NA	1	-0.0439403	NA	1	0.253269	NA	1	-0.2336	NA	1	TRUE	-1.24539	0.213035	0.725162	0.936156	0.823489	0.122226	0.238989
PBANKA_080280.303-313.a0d8a1a262	PBANKA_080280.303-313	PBANKA_080280	306	303	313	-0.275142	NA	1	-0.139592	NA	1	0.0050495	NA	1	0.154339	NA	1	-0.136756	NA	1	-0.0481912	NA	1	-0.0135474	NA	1	0.076577	NA	1	-0.205949	NA	1	-0.0938917	NA	1	-0.00424896	NA	1	0.115458	NA	1	TRUE	0.459636	0.645793	0.67395	0.810516	0.636395	0.378969	0.528508
PBANKA_080280.419-429.c6a335bfc0	PBANKA_080280.419-429	PBANKA_080280	419	419	429	0.0419612	NA	1	0.199739	NA	1	-0.822857	NA	1	-0.65134	NA	1	1.04996	NA	1	-0.131358	NA	1	-0.571678	NA	1	-1.75143	NA	1	0.54596	NA	1	0.0341904	NA	1	-0.697267	NA	1	-1.20139	NA	1	TRUE	-1.96145	0.0498689	0.465005	0.549676	0.850119	0.832366	0.0129737
PBANKA_080300.71-87.7929e08f10	PBANKA_080300.71-87	PBANKA_080300	73	71	87	0.707451	NA	1	0.229934	NA	1	0.0882313	NA	1	-0.375546	NA	1	1.13288	NA	1	-0.00750077	NA	1	0.366224	NA	1	-0.772593	NA	1	0.920164	NA	1	0.111217	NA	1	0.227228	NA	1	-0.57407	NA	1	TRUE	-2.2409	0.0250666	0.409013	0.945032	0.576989	0.0723797	0.0116081
PBANKA_080320.1424-1436.91cf0c5e52	PBANKA_080320.1424-1436	PBANKA_080320	1427	1424	1436	-0.240851	NA	1	0.515812	NA	1	-0.687677	NA	1	0.0827258	NA	1	-0.164291	NA	1	0.486352	NA	1	-0.142106	NA	1	0.510096	NA	1	-0.202571	NA	1	0.501082	NA	1	-0.414891	NA	1	0.296411	NA	1	TRUE	2.01209	0.0442516	0.129054	0.149539	0.0730625	0.453397	0.471151
PBANKA_080360.684-694.208819cc1c	PBANKA_080360.684-694	PBANKA_080360	688	684	694	0.0189087	0.178165	2	0.077624	0.224948	2	-0.102102	0.166657	2	-0.0296468	0.236456	2	0.00549883	0.0578647	2	-0.0289232	0.0142669	2	0.0692872	0.0831793	2	0.0364251	0.0110477	2	0.0122038	0.06015	2	0.0243504	0.105341	2	-0.0164073	0.0417387	2	0.00338914	0.123752	2	TRUE	0.14084	0.888001	0.735405	0.863776	0.886992	0.8986	0.986685
PBANKA_080410.226-239.fdd13449f9	PBANKA_080410.226-239	PBANKA_080410	231	226	239	-0.124164	NA	1	-0.264154	NA	1	0.000380329	NA	1	-0.12587	NA	1	-0.38325	NA	1	0.308286	NA	1	-0.167675	NA	1	0.52542	NA	1	-0.253707	NA	1	0.0220659	NA	1	-0.0836475	NA	1	0.199775	NA	1	TRUE	0.912928	0.361315	0.400819	0.299078	0.896552	0.712188	0.16661
PBANKA_080410.411-430.ec45efa0a9	PBANKA_080410.411-430	PBANKA_080410	424	411	430	-0.108789	NA	1	-0.188614	NA	1	-0.0362657	NA	1	-0.102352	NA	1	0.48096	NA	1	-0.605911	NA	1	0.599943	NA	1	-0.485369	NA	1	0.186086	NA	1	-0.397263	NA	1	0.281839	NA	1	-0.29386	NA	1	TRUE	-1.50155	0.133262	0.564015	0.0505292	0.0798907	0.743598	0.155685
PBANKA_080410.683-694.8aa740172f	PBANKA_080410.683-694	PBANKA_080410	689	683	694	-0.0474433	NA	1	-0.132151	NA	1	-0.279992	NA	1	-0.350961	NA	1	-0.11875	NA	1	-0.348088	NA	1	-0.0148646	NA	1	-0.242643	NA	1	-0.0830966	NA	1	-0.240119	NA	1	-0.147429	NA	1	-0.296802	NA	1	TRUE	-0.475819	0.634219	0.690338	0.194606	0.250597	0.910208	0.57972
PBANKA_080410.707-723.b8547b9b23	PBANKA_080410.707-723	PBANKA_080410	716	707	723	-0.293268	NA	1	-0.220925	NA	1	0.247205	NA	1	0.333288	NA	1	0.215547	NA	1	-0.0639618	NA	1	-0.174809	NA	1	-0.452757	NA	1	-0.0388608	NA	1	-0.142444	NA	1	0.0361983	NA	1	-0.0597346	NA	1	TRUE	-0.182004	0.855585	0.494367	0.751792	0.459543	0.35029	0.447252
PBANKA_080410.713-723.b8547b9b23	PBANKA_080410.713-723	PBANKA_080410	716	713	723	0.296243	NA	1	-0.284662	NA	1	0.117894	NA	1	-0.449271	NA	1	-0.447941	NA	1	-0.0120883	NA	1	-0.0690364	NA	1	0.368376	NA	1	-0.0758492	NA	1	-0.148375	NA	1	0.024429	NA	1	-0.0404472	NA	1	TRUE	-0.093732	0.925325	0.361215	0.926596	0.4493	0.312735	0.116081
PBANKA_080410.713-724.b8547b9b23	PBANKA_080410.713-724	PBANKA_080410	716	713	724	-0.086065	NA	1	-0.0433566	NA	1	0.0251904	NA	1	0.0816385	NA	1	-0.0570108	NA	1	0.136857	NA	1	-0.295499	NA	1	-0.100071	NA	1	-0.0715379	NA	1	0.0467503	NA	1	-0.135154	NA	1	-0.00921618	NA	1	TRUE	0.387869	0.698126	0.919085	0.624787	0.800956	0.810516	0.783202
PBANKA_080440.1685-1698.bc9fec7a91	PBANKA_080440.1685-1698	PBANKA_080440	1695	1685	1698	-0.0239653	NA	1	0.00900418	NA	1	-0.117175	NA	1	-0.0704659	NA	1	-0.447379	NA	1	0.18092	NA	1	-0.39213	NA	1	0.237729	NA	1	-0.235672	NA	1	0.0949623	NA	1	-0.254653	NA	1	0.0836315	NA	1	TRUE	0.96433	0.334916	0.927962	0.522363	0.639809	0.973711	0.116081
PBANKA_080440.42-57.fe6fd8875a	PBANKA_080440.42-57	PBANKA_080440	47	42	57	-0.255816	NA	1	0.0665041	NA	1	-0.265098	NA	1	0.0709617	NA	1	-0.28684	NA	1	-0.269337	NA	1	0.00378541	NA	1	0.022849	NA	1	-0.271328	NA	1	-0.101416	NA	1	-0.130656	NA	1	0.0469053	NA	1	TRUE	0.551354	0.58141	0.765449	0.282008	0.609764	0.419939	0.25606
PBANKA_080470.317-332.8cab2313b0	PBANKA_080470.317-332	PBANKA_080470	324	317	332	0.0535483	NA	1	0.202844	NA	1	0.327862	NA	1	0.490897	NA	1	-0.138438	NA	1	-0.498327	NA	1	0.402161	NA	1	0.043832	NA	1	-0.0424449	NA	1	-0.147741	NA	1	0.365011	NA	1	0.267365	NA	1	TRUE	0.0415574	0.966853	0.458177	0.0880847	0.450666	0.803004	0.525094
PBANKA_080520.28-39.2359bfe528	PBANKA_080520.28-39	PBANKA_080520	30	28	39	0.139064	NA	1	0.12679	NA	1	0.0915646	NA	1	0.0930298	NA	1	-0.236544	NA	1	0.0445452	NA	1	0.0390894	NA	1	0.321738	NA	1	-0.0487397	NA	1	0.0856674	NA	1	0.065327	NA	1	0.207384	NA	1	TRUE	0.577499	0.563623	0.607033	0.888358	0.665756	0.581086	0.337999
PBANKA_080570.212-229.b2ba8c4d7b	PBANKA_080570.212-229	PBANKA_080570	218/220	212	229	-0.0183228	NA	1	-0.034647	NA	1	-0.0829337	NA	1	-0.0855182	NA	1	-0.104661	NA	1	0.0222349	NA	1	0.292738	NA	1	0.421194	NA	1	-0.0614919	NA	1	-0.00620604	NA	1	0.104902	NA	1	0.167838	NA	1	TRUE	0.359281	0.719396	0.945715	0.957323	0.989416	0.987368	0.617276
PBANKA_080570.212-229.fdc3db36b4	PBANKA_080570.212-229	PBANKA_080570	220	212	229	-0.0625696	NA	1	-0.0841099	NA	1	0.0141396	NA	1	0.00633905	NA	1	-0.214881	NA	1	-0.130088	NA	1	0.0147041	NA	1	0.101057	NA	1	-0.138725	NA	1	-0.107099	NA	1	0.0144218	NA	1	0.0536978	NA	1	TRUE	0.222805	0.823695	0.815295	0.551724	0.583817	0.87197	0.371458
PBANKA_080570.212-230.b2ba8c4d7b	PBANKA_080570.212-230	PBANKA_080570	218/220	212	230	0.35102	NA	1	-0.017437	NA	1	0.846119	NA	1	0.491401	NA	1	-0.0485386	NA	1	-0.0502773	NA	1	-0.835915	NA	1	-0.836094	NA	1	0.151241	NA	1	-0.0338571	NA	1	0.00510152	NA	1	-0.172347	NA	1	TRUE	-0.456847	0.647797	0.989416	0.805736	0.86719	0.252646	0.808467
PBANKA_080570.216-229.fdc3db36b4	PBANKA_080570.216-229	PBANKA_080570	220	216	229	0.0198844	NA	1	-0.304238	NA	1	-0.0718889	NA	1	-0.382272	NA	1	-0.390995	NA	1	0.0461773	NA	1	0.0532444	NA	1	0.491977	NA	1	-0.185555	NA	1	-0.129031	NA	1	-0.00932226	NA	1	0.0548524	NA	1	TRUE	0.283614	0.776715	0.334585	0.884261	0.503926	0.897917	0.158416
PBANKA_080570.216-229.b2ba8c4d7b	PBANKA_080570.216-229	PBANKA_080570	218/220	216	229	0.0079902	NA	1	-0.0749472	NA	1	-0.25701	NA	1	-0.326207	NA	1	-0.112584	NA	1	0.199035	NA	1	0.112905	NA	1	0.426084	NA	1	-0.0522969	NA	1	0.0620438	NA	1	-0.0720522	NA	1	0.0499383	NA	1	TRUE	0.419531	0.674842	0.835097	0.480027	0.749744	0.93001	0.602936
PBANKA_080570.541-553.0a2a18c168	PBANKA_080570.541-553	PBANKA_080570	548	541	553	0.0901406	NA	1	-0.307286	NA	1	0.291536	NA	1	-0.0921508	NA	1	-0.036969	NA	1	0.358706	NA	1	-0.433517	NA	1	-0.036282	NA	1	0.0265858	NA	1	0.0257103	NA	1	-0.0709907	NA	1	-0.0642164	NA	1	TRUE	0.0623982	0.950248	0.329123	0.245818	0.880847	0.707409	0.847388
PBANKA_080630.696-716.8a89b59285	PBANKA_080630.696-716	PBANKA_080630	698	696	716	0.681499	NA	1	0.0757956	NA	1	0.512711	NA	1	-0.0792531	NA	1	0.0869935	NA	1	-0.160917	NA	1	-0.406988	NA	1	-0.653339	NA	1	0.384246	NA	1	-0.0425609	NA	1	0.0528611	NA	1	-0.366296	NA	1	TRUE	-1.17449	0.240244	0.740867	0.476613	0.826221	0.0764766	0.7634
PBANKA_080670.2371-2380.206cdd36b7	PBANKA_080670.2371-2380	PBANKA_080670	2373	2371	2380	0.0212817	NA	1	0.223285	NA	1	0.0989518	NA	1	0.314695	NA	1	-0.0610077	NA	1	0.0906577	NA	1	0.0829859	NA	1	0.236211	NA	1	-0.019863	NA	1	0.156971	NA	1	0.0909689	NA	1	0.275453	NA	1	TRUE	0.727147	0.467162	0.418573	0.752475	0.435644	0.893138	0.760669
PBANKA_080670.2936-2952.74f49be3d8	PBANKA_080670.2936-2952	PBANKA_080670	2946	2936	2952	0.182737	NA	1	0.0714157	NA	1	0.251544	NA	1	0.153962	NA	1	-0.506458	NA	1	-0.203788	NA	1	-0.034776	NA	1	0.269454	NA	1	-0.16186	NA	1	-0.0661862	NA	1	0.108384	NA	1	0.211708	NA	1	TRUE	0.48716	0.626161	0.75111	0.397405	0.745647	0.488904	0.0846705
PBANKA_080670.2936-2958.74f49be3d8	PBANKA_080670.2936-2958	PBANKA_080670	2946	2936	2958	-0.29355	NA	1	-0.370621	NA	1	0.559962	NA	1	0.496631	NA	1	0.176145	NA	1	-0.882346	NA	1	0.616731	NA	1	-0.4402	NA	1	-0.0587023	NA	1	-0.626483	NA	1	0.588346	NA	1	0.028215	NA	1	TRUE	-1.23993	0.215046	0.234892	0.0109252	0.0150222	0.349607	0.530557
PBANKA_080670.3404-3420.2fe0347031	PBANKA_080670.3404-3420	PBANKA_080670	3413	3404	3420	0.140608	NA	1	-0.0998708	NA	1	0.449914	NA	1	0.223175	NA	1	0.113766	NA	1	-0.00808958	NA	1	0.0334136	NA	1	-0.0868822	NA	1	0.127187	NA	1	-0.0539802	NA	1	0.241664	NA	1	0.0681462	NA	1	TRUE	-0.27998	0.779502	0.766132	0.941618	0.787982	0.57972	0.682827
PBANKA_080670.3891-3908.73974f15bb	PBANKA_080670.3891-3908	PBANKA_080670	Ambig	3891	3908	0.190578	NA	1	-0.576812	NA	1	0.2291	NA	1	-0.524551	NA	1	0.307378	NA	1	-0.32548	NA	1	0.183116	NA	1	-0.448183	NA	1	0.248978	NA	1	-0.451146	NA	1	0.206108	NA	1	-0.486367	NA	1	TRUE	-1.91724	0.055252	0.0874018	0.217822	0.0525777	0.473882	0.299078
PBANKA_080670.4031-4042.c3f5868be2	PBANKA_080670.4031-4042	PBANKA_080670	4038	4031	4042	0.141276	NA	1	0.0803085	NA	1	-0.0267673	NA	1	-0.0739948	NA	1	-0.144474	NA	1	-0.0895496	NA	1	0.129559	NA	1	0.186043	NA	1	-0.00159929	NA	1	-0.00462056	NA	1	0.0513957	NA	1	0.0560243	NA	1	TRUE	0.140925	0.887934	0.731308	0.667805	0.996927	0.578354	0.508706
PBANKA_080670.4049-4062.97f47ee812	PBANKA_080670.4049-4062	PBANKA_080670	4053	4049	4062	-0.0858642	NA	1	0.248237	NA	1	-0.597377	NA	1	-0.249536	NA	1	0.61416	NA	1	0.0440212	NA	1	-0.0644283	NA	1	-0.633008	NA	1	0.264148	NA	1	0.146129	NA	1	-0.330903	NA	1	-0.441272	NA	1	TRUE	-0.482403	0.629536	0.379652	0.893138	0.465005	0.810516	0.0805736
PBANKA_080680.551-562.c7b370d54f	PBANKA_080680.551-562	PBANKA_080680	553	551	562	0.811004	NA	1	0.135683	NA	1	-0.0589693	NA	1	-0.72055	NA	1	0.850215	NA	1	-0.361518	NA	1	0.0328846	NA	1	-1.17729	NA	1	0.830609	NA	1	-0.112918	NA	1	-0.0130423	NA	1	-0.948919	NA	1	TRUE	-2.82693	0.00471414	0.5845	0.181632	0.554455	0.0498464	0.0307272
PBANKA_080680.84-95.b1ca61ed2a	PBANKA_080680.84-95	PBANKA_080680	90	84	95	-0.317923	NA	1	0.129732	NA	1	-0.784829	NA	1	-0.323434	NA	1	-0.54545	NA	1	-0.351051	NA	1	-0.611923	NA	1	-0.415965	NA	1	-0.431687	NA	1	-0.11066	NA	1	-0.698376	NA	1	-0.369699	NA	1	TRUE	0.625703	0.531532	0.599522	0.190509	0.566064	0.307272	0.071014
PBANKA_080700.2097-2114.75a08b6978	PBANKA_080700.2097-2114	PBANKA_080700	2112	2097	2114	0.577709	NA	1	-0.110295	NA	1	-0.107339	NA	1	-0.781603	NA	1	-0.314641	NA	1	0.123177	NA	1	-0.509493	NA	1	-0.0701155	NA	1	0.131534	NA	1	0.00644116	NA	1	-0.308416	NA	1	-0.425859	NA	1	TRUE	-0.48872	0.625056	0.739502	0.654148	0.960737	0.109252	0.230113
PBANKA_080700.675-697.f7a40b2d52	PBANKA_080700.675-697	PBANKA_080700	682	675	697	0.261553	NA	1	0.0572587	NA	1	0.188204	NA	1	-0.00235043	NA	1	0.0915698	NA	1	0.0588835	NA	1	0.0189452	NA	1	-0.0121812	NA	1	0.176561	NA	1	0.0580711	NA	1	0.103574	NA	1	-0.0072658	NA	1	TRUE	-0.18141	0.856052	0.792079	0.841243	0.7634	0.357801	0.749061
PBANKA_080750.229-244.d67715a935	PBANKA_080750.229-244	PBANKA_080750	239	229	244	-0.160006	NA	1	0.169615	NA	1	0.0440671	NA	1	0.387428	NA	1	0.178214	NA	1	0.0628639	NA	1	-0.010973	NA	1	-0.124763	NA	1	0.00910394	NA	1	0.116239	NA	1	0.0165471	NA	1	0.131332	NA	1	TRUE	0.458826	0.646374	0.514851	0.822806	0.562649	0.630249	0.52646
PBANKA_080750.323-341.a4b7a58c2f	PBANKA_080750.323-341	PBANKA_080750	326	323	341	0.0160242	NA	1	-0.472448	NA	1	1.00741	NA	1	0.532678	NA	1	0.332393	NA	1	-0.638627	NA	1	0.64775	NA	1	-0.32171	NA	1	0.174208	NA	1	-0.555537	NA	1	0.82758	NA	1	0.105484	NA	1	TRUE	-1.57705	0.114833	0.149539	0.0423353	0.0300444	0.907477	0.275179
PBANKA_080780.57-73.8d09caea00	PBANKA_080780.57-73	PBANKA_080780	68	57	73	0.9185	NA	1	-0.0678153	NA	1	0.702733	NA	1	-0.269843	NA	1	-0.0274369	NA	1	-0.00418543	NA	1	-0.125044	NA	1	-0.100232	NA	1	0.445532	NA	1	-0.0360004	NA	1	0.288845	NA	1	-0.185038	NA	1	TRUE	-1.18028	0.237934	0.861045	0.953909	0.858996	0.0375555	0.877433
PBANKA_080790.2398-2415.7b53708f6e	PBANKA_080790.2398-2415	PBANKA_080790	2411	2398	2415	-0.305545	NA	1	-0.0371801	NA	1	-0.0068126	NA	1	0.275292	NA	1	-0.147448	NA	1	0.0389367	NA	1	-0.104505	NA	1	0.0834397	NA	1	-0.226497	NA	1	0.000878297	NA	1	-0.0556588	NA	1	0.179366	NA	1	TRUE	0.782063	0.434206	0.93479	0.909525	0.981222	0.33322	0.505292
PBANKA_080790.2495-2504.53d386534b	PBANKA_080790.2495-2504	PBANKA_080790	2498	2495	2504	-0.382376	NA	1	0.0956875	NA	1	-0.0160396	NA	1	0.475763	NA	1	-0.0768672	NA	1	-0.0339644	NA	1	0.0526266	NA	1	0.0970892	NA	1	-0.229621	NA	1	0.0308615	NA	1	0.0182935	NA	1	0.286426	NA	1	TRUE	0.936403	0.349101	0.688972	0.853534	0.86241	0.223967	0.712188
PBANKA_080790.2496-2504.53d386534b	PBANKA_080790.2496-2504	PBANKA_080790	2498	2496	2504	-0.0607892	NA	1	0.101157	NA	1	0.0115514	NA	1	0.187237	NA	1	0.0543698	NA	1	-0.0331261	NA	1	0.116382	NA	1	0.0304455	NA	1	-0.00320967	NA	1	0.0340153	NA	1	0.0639664	NA	1	0.108841	NA	1	TRUE	0.274684	0.783568	0.677364	0.855582	0.850802	0.878798	0.854216
PBANKA_080790.2586-2606.0bbb7b312e	PBANKA_080790.2586-2606	PBANKA_080790	2592	2586	2606	0.333403	NA	1	-0.059044	NA	1	0.581038	NA	1	0.20233	NA	1	-0.065434	NA	1	-0.555506	NA	1	0.44912	NA	1	-0.0393919	NA	1	0.133985	NA	1	-0.307275	NA	1	0.515079	NA	1	0.0814691	NA	1	TRUE	-0.897729	0.369363	0.880164	0.066917	0.148856	0.271082	0.747013
PBANKA_080800.11-30.559b5f7838	PBANKA_080800.11-30	PBANKA_080800	22	11	30	0.217934	NA	1	-0.104655	NA	1	0.238869	NA	1	-0.0699803	NA	1	0.145615	NA	1	0.164613	NA	1	0.147708	NA	1	0.168266	NA	1	0.181775	NA	1	0.0299791	NA	1	0.193289	NA	1	0.0491428	NA	1	TRUE	-0.222416	0.823997	0.749061	0.556504	0.865825	0.428815	0.600888
PBANKA_080800.11-30.12288b27c1	PBANKA_080800.11-30	PBANKA_080800	19	11	30	0.74589	NA	1	-0.735828	NA	1	0.745413	NA	1	-0.722565	NA	1	0.312045	NA	1	-0.00413681	NA	1	0.559393	NA	1	0.244771	NA	1	0.528967	NA	1	-0.369982	NA	1	0.652403	NA	1	-0.238897	NA	1	TRUE	-2.22502	0.0261143	0.0484807	0.954592	0.0928645	0.0648686	0.294298
PBANKA_080800.903-918.99f77682f2	PBANKA_080800.903-918	PBANKA_080800	908	903	918	-0.200647	NA	1	-0.0442432	NA	1	0.243459	NA	1	0.413602	NA	1	0.167153	NA	1	-0.0704917	NA	1	0.326654	NA	1	0.090569	NA	1	-0.016747	NA	1	-0.0573675	NA	1	0.285056	NA	1	0.252086	NA	1	TRUE	0.186798	0.851825	0.917037	0.734722	0.772277	0.53875	0.551724
[truncated: 2,328 more rows]
[truncated: 7 more columns]
