# Supplementary material for: Sub-minute Phosphoregulation of Cell Cycle Systems during Plasmodium Gamete Formation
Source: Cell Rep. 2017 Nov 14;21(7):2017–29. doi: 10.1016/j.celrep.2017.10.071 (PMC5700370; doi:10.1016/j.celrep.2017.10.071)
Supplement: Table S6. SRPK1-KO Phosphopeptide Fold Changes [file mmc7.xlsx]

## Sheet: SRPK1-KO phosphopeptide-ratios
phos.pep.id	pep.id	protein	phosphosites	pep.start	pep.end	wt.18s.wt.0s.fc.1.mean	wt.18s.wt.0s.fc.1.se	wt.18s.wt.0s.fc.1.n	srpk1ko.18s.srpk1ko.0s.fc.1.mean	srpk1ko.18s.srpk1ko.0s.fc.1.se	srpk1ko.18s.srpk1ko.0s.fc.1.n	srpk1ko.0s.wt.0s.fc.1.mean	srpk1ko.0s.wt.0s.fc.1.se	srpk1ko.0s.wt.0s.fc.1.n	srpk1ko.18s.wt.18s.fc.1.mean	srpk1ko.18s.wt.18s.fc.1.se	srpk1ko.18s.wt.18s.fc.1.n	wt.18s.wt.0s.fc.2.mean	wt.18s.wt.0s.fc.2.se	wt.18s.wt.0s.fc.2.n	srpk1ko.18s.srpk1ko.0s.fc.2.mean	srpk1ko.18s.srpk1ko.0s.fc.2.se	srpk1ko.18s.srpk1ko.0s.fc.2.n	srpk1ko.0s.wt.0s.fc.2.mean	srpk1ko.0s.wt.0s.fc.2.se	srpk1ko.0s.wt.0s.fc.2.n	srpk1ko.18s.wt.18s.fc.2.mean	srpk1ko.18s.wt.18s.fc.2.se	srpk1ko.18s.wt.18s.fc.2.n	wt.18s.wt.0s.fc.mean	wt.18s.wt.0s.fc.se	wt.18s.wt.0s.fc.n	srpk1ko.18s.srpk1ko.0s.fc.mean	srpk1ko.18s.srpk1ko.0s.fc.se	srpk1ko.18s.srpk1ko.0s.fc.n	srpk1ko.0s.wt.0s.fc.mean	srpk1ko.0s.wt.0s.fc.se	srpk1ko.0s.wt.0s.fc.n	srpk1ko.18s.wt.18s.fc.mean	srpk1ko.18s.wt.18s.fc.se	srpk1ko.18s.wt.18s.fc.n	is.pbanka	ko.wt.resid	ko.wt.resid.p	srpk1ko.18s.srpk1ko.0s.fc.1.pval	srpk1ko.18s.srpk1ko.0s.fc.2.pval	srpk1ko.18s.srpk1ko.0s.fc.pval	wt.18s.wt.0s.fc.1.pval	wt.18s.wt.0s.fc.2.pval
Q8JZQ9.62-87.85a94d2007	Q8JZQ9.62-87	Q8JZQ9	79/Ambig	62	87	-0.117608	0.0734031	2	0.104121	0.207593	2	-0.526818	0.131898	2	-0.333103	0.266087	2	-0.17326	0.252861	2	0.079238	0.135466	2	-0.634195	0.259932	2	-0.431262	0.142537	2	-0.145434	0.163132	2	0.0916796	0.171529	2	-0.580506	0.195915	2	-0.382182	0.204312	2	FALSE	0.0222621	0.98224	0.617379	0.710582	0.568325	0.667134	0.409951
A2AQ07.430-451.9b15b12267	A2AQ07.430-451	A2AQ07	435	430	451	0.055144	NA	1	0.203148	NA	1	0.153262	NA	1	0.273251	NA	1	0.0386453	NA	1	-0.0192197	NA	1	0.25185	NA	1	0.14442	NA	1	0.0468947	NA	1	0.091964	NA	1	0.202556	NA	1	0.208835	NA	1	FALSE	0.159195	0.87352	0.402242	0.892081	0.566924	0.76384	0.868255
P57776-3.439-462.4a91cca821	P57776-3.439-462	P57776-3	439	439	462	-0.03091	NA	1	-0.345286	NA	1	1.52265	NA	1	1.18026	NA	1	0.00740633	NA	1	-0.575353	NA	1	1.43479	NA	1	0.802467	NA	1	-0.0117518	NA	1	-0.460319	NA	1	1.47872	NA	1	0.991362	NA	1	FALSE	-0.0626919	0.950014	0.225648	0.0399439	0.0364401	0.930624	0.998598
PBANKA_101670.260-274.828cbbc117	PBANKA_101670.260-274	PBANKA_101670	263	260	274	-0.018348	0.0469298	2	-0.0958257	0.00163244	2	-0.945976	0.334507	2	-1.05147	0.28921	2	-0.168473	0.0103433	2	-0.238506	0.0457319	2	-0.916994	0.271444	2	-1.03659	0.306832	2	-0.0934104	0.0286365	2	-0.167166	0.0236822	2	-0.931485	0.302975	2	-1.04403	0.298021	2	TRUE	-1.01714	0.309125	0.731605	0.29082	0.339173	0.976174	0.421864
Q6Q477.316-340.68742d2bed	Q6Q477.316-340	Q6Q477	329	316	340	0.13366	0.191606	2	0.0380777	0.0584969	2	0.0584976	0.188795	2	-0.0650992	0.0556859	2	-0.29606	0.31008	2	0.0854255	0.108054	2	-0.387118	0.464817	2	-0.0551972	0.0466833	2	-0.0812003	0.0592368	2	0.0617516	0.0832755	2	-0.16431	0.138011	2	-0.0601482	0.00450129	2	FALSE	0.114525	0.908825	0.82691	0.686055	0.688157	0.543798	0.203224
PBANKA_040840.698-719.53840cf4ca	PBANKA_040840.698-719	PBANKA_040840	707	698	719	-0.0334943	NA	1	0.114721	NA	1	-0.459228	NA	1	-0.339028	NA	1	-0.0361356	NA	1	0.0959154	NA	1	-0.461448	NA	1	-0.378962	NA	1	-0.0348149	NA	1	0.105318	NA	1	-0.460338	NA	1	-0.358995	NA	1	TRUE	-0.123029	0.902088	0.593553	0.65452	0.529783	0.924317	0.831114
PBANKA_081990.4-17.fb241b2cfc	PBANKA_081990.4-17	PBANKA_081990	6/9	4	17	0.104266	NA	1	-0.31942	NA	1	-0.779278	NA	1	-1.23098	NA	1	0.021812	NA	1	-0.272146	NA	1	-0.569419	NA	1	-0.912941	NA	1	0.0630389	NA	1	-0.295783	NA	1	-0.674348	NA	1	-1.07196	NA	1	TRUE	-1.51919	0.12876	0.250876	0.241065	0.138052	0.617379	0.934828
P04919.6-32.430d1cb65c	P04919.6-32	P04919	18	6	32	-0.187367	NA	1	0.222359	NA	1	-1.20956	NA	1	-0.827851	NA	1	0.316887	NA	1	0.236868	NA	1	-0.701063	NA	1	-0.830647	NA	1	0.0647603	NA	1	0.229613	NA	1	-0.955312	NA	1	-0.829249	NA	1	FALSE	-0.447782	0.654325	0.3637	0.333567	0.225648	0.480028	0.230554
PBANKA_051280.290-324.21a4106430	PBANKA_051280.290-324	PBANKA_051280	293	290	324	-0.274939	NA	1	0.100085	NA	1	-0.752401	NA	1	-0.405392	NA	1	-0.3143	NA	1	-0.214612	NA	1	-0.586075	NA	1	-0.535952	NA	1	-0.294619	NA	1	-0.0572633	NA	1	-0.669238	NA	1	-0.470672	NA	1	TRUE	-0.0462667	0.963099	0.632095	0.332165	0.733707	0.317449	0.184303
PBANKA_103330.68-91.ba363faa8c	PBANKA_103330.68-91	PBANKA_103330	81	68	91	0.102321	0.0412494	4	-0.144801	0.0523942	4	0.201691	0.0550593	4	-0.0734449	0.0989907	4	0.00971056	0.0228082	4	-0.147648	0.126264	4	0.0558641	0.204926	4	-0.15106	0.0944641	4	0.0560155	0.0245626	4	-0.146225	0.0831199	4	0.128778	0.129714	4	-0.112252	0.0941084	4	TRUE	-0.507496	0.611823	0.594254	0.466013	0.405746	0.626489	0.992992
E9QN39.168-183.ddcaa67536	E9QN39.168-183	E9QN39	170	168	183	0.0633482	NA	1	0.132954	NA	1	0.46219	NA	1	0.50378	NA	1	0.12369	NA	1	0.107823	NA	1	0.633539	NA	1	0.568107	NA	1	0.0935192	NA	1	0.120388	NA	1	0.547864	NA	1	0.535943	NA	1	FALSE	0.383375	0.701454	0.5459	0.61808	0.474422	0.744219	0.567624
PBANKA_020420.44-64.6e5886073e	PBANKA_020420.44-64	PBANKA_020420	48	44	64	0.0980562	0.0874909	4	-0.16197	0.099816	4	-0.640326	0.273938	4	-0.928368	0.150755	4	-0.136961	0.0248583	4	0.042547	0.0470442	4	-0.990619	0.222363	4	-0.860676	0.239335	4	-0.0194523	0.0425201	4	-0.0597117	0.0646595	4	-0.815473	0.244644	4	-0.894522	0.191487	4	TRUE	-0.84417	0.398604	0.546601	0.850035	0.721093	0.6363	0.491941
P54726.120-149.70a3843552	P54726.120-149	P54726	123	120	149	0.0538293	NA	1	0.373308	NA	1	-0.719504	NA	1	-0.428041	NA	1	-0.162188	NA	1	0.534925	NA	1	-0.975503	NA	1	-0.327955	NA	1	-0.0541794	NA	1	0.454116	NA	1	-0.847504	NA	1	-0.377998	NA	1	FALSE	0.482344	0.629577	0.188507	0.091801	0.0651717	0.766643	0.432376
PBANKA_120690.321-336.346fb43dd2	PBANKA_120690.321-336	PBANKA_120690	323	321	336	-0.321179	0.0166478	2	-0.240313	0.112998	2	-0.887538	0.48547	2	-0.834687	0.615116	2	-0.264614	0.0272382	2	-0.257512	0.116304	2	-0.731669	0.598214	2	-0.774132	0.509149	2	-0.292897	0.021943	2	-0.248912	0.00165295	2	-0.809604	0.541842	2	-0.804409	0.562132	2	TRUE	-0.632029	0.527389	0.367204	0.260687	0.194814	0.248774	0.252278
PBANKA_081990.4-17.81f845bf0b	PBANKA_081990.4-17	PBANKA_081990	9	4	17	-0.00526298	0.0264903	2	0.163459	0.0160679	2	-1.01145	0.066275	2	-0.870748	0.0558525	2	-0.0240058	0.00803871	2	0.108811	0.00760292	2	-0.912347	0.0519323	2	-0.829095	0.0362907	2	-0.0146344	0.0172645	2	0.136135	0.00423247	2	-0.961901	0.0591037	2	-0.849922	0.0460716	2	TRUE	-0.487616	0.625837	0.47232	0.615978	0.428171	0.974071	0.878066
PBANKA_090560.115-148.de36e5aafd	PBANKA_090560.115-148	PBANKA_090560	136	115	148	0.0556468	NA	1	1.00441	NA	1	-1.42298	NA	1	-0.502225	NA	1	-0.366588	NA	1	-0.890633	NA	1	-0.479147	NA	1	-1.05276	NA	1	-0.155471	NA	1	0.0568896	NA	1	-0.951061	NA	1	-0.777491	NA	1	TRUE	-0.327423	0.743358	0.0112123	0.00700771	0.703574	0.763139	0.130343
Q6P542.187-205.cd812b4813	Q6P542.187-205	Q6P542	194	187	205	0.310723	NA	1	0.00712617	NA	1	0.41092	NA	1	0.0793086	NA	1	-0.0144015	NA	1	-0.0247079	NA	1	0.274073	NA	1	0.214202	NA	1	0.148161	NA	1	-0.00879086	NA	1	0.342497	NA	1	0.146755	NA	1	FALSE	-0.229443	0.818532	0.931324	0.873861	0.990189	0.243167	0.919411
Q9QYB8.683-703.6c1f37470c	Q9QYB8.683-703	Q9QYB8	696	683	703	0.0282272	NA	1	0.413449	NA	1	-0.246112	NA	1	0.111096	NA	1	-0.0397377	NA	1	0.429055	NA	1	-0.357172	NA	1	0.0620551	NA	1	-0.00575524	NA	1	0.421252	NA	1	-0.301642	NA	1	0.0865754	NA	1	FALSE	0.707303	0.479402	0.159776	0.141556	0.0798879	0.855641	0.819201
PBANKA_132010.662-675.76595dc340	PBANKA_132010.662-675	PBANKA_132010	667	662	675	0.102552	0.035132	2	0.0328102	0.00387715	2	-1.05734	0.221293	2	-1.1551	0.182283	2	-0.0909867	0.0267071	2	0.120176	0.206395	2	-1.09145	0.0489246	2	-0.929852	0.228612	2	0.00578251	0.0309196	2	0.0764931	0.101259	2	-1.0744	0.135109	2	-1.04248	0.205448	2	TRUE	-0.772552	0.439814	0.842327	0.580939	0.633497	0.625788	0.628591
E9Q9L6.2733-2750.295dc701d5	E9Q9L6.2733-2750	E9Q9L6	2735	2733	2750	0.03879	0.0421495	2	0.339023	0.356867	2	0.0671551	0.200649	2	0.339373	0.198367	2	-0.107869	0.247301	2	-0.0907821	0.0853156	2	0.0895654	0.146703	2	0.0570874	0.0152825	2	-0.0345396	0.144725	2	0.12412	0.135776	2	0.0783603	0.173676	2	0.19823	0.106825	2	FALSE	0.342261	0.732165	0.215137	0.628591	0.461107	0.824807	0.57253
Q5NC05.102-124.d4a8149a2f	Q5NC05.102-124	Q5NC05	119	102	124	0.152813	NA	1	0.530016	NA	1	-0.831352	NA	1	-0.482164	NA	1	0.0278798	NA	1	-0.135089	NA	1	-0.0423927	NA	1	-0.254926	NA	1	0.0903465	NA	1	0.197464	NA	1	-0.436872	NA	1	-0.368545	NA	1	FALSE	-0.18608	0.852388	0.0882971	0.496146	0.288718	0.498248	0.913805
P99027.62-94.b3c4e4f9d5	P99027.62-94	P99027	79	62	94	-0.032306	NA	1	-0.0576114	NA	1	0.159131	NA	1	0.10581	NA	1	-0.153598	NA	1	-0.126663	NA	1	0.0444399	NA	1	0.0218097	NA	1	-0.0929519	NA	1	-0.0921372	NA	1	0.101785	NA	1	0.0638099	NA	1	FALSE	-0.0283203	0.977408	0.83602	0.510161	0.579537	0.92712	0.451296
Q9WV69.213-231.89096400bf	Q9WV69.213-231	Q9WV69	226	213	231	-0.0483865	NA	1	-0.0157278	NA	1	-0.108781	NA	1	-0.104137	NA	1	-0.000907033	NA	1	-0.115692	NA	1	0.0922497	NA	1	-0.0721002	NA	1	-0.0246468	NA	1	-0.0657099	NA	1	-0.00826547	NA	1	-0.0881185	NA	1	FALSE	-0.217209	0.828052	0.985985	0.546601	0.69096	0.875263	0.968465
PBANKA_136010.4-20.2484d6aac0	PBANKA_136010.4-20	PBANKA_136010	9	4	20	-0.244012	NA	1	0.437456	NA	1	0.375804	NA	1	1.02926	NA	1	0.012952	NA	1	0.743067	NA	1	0.206735	NA	1	0.887284	NA	1	-0.11553	NA	1	0.590261	NA	1	0.291269	NA	1	0.958271	NA	1	TRUE	1.85637	0.0634438	0.140855	0.0322355	0.0294324	0.362299	0.974772
PBANKA_092540.4724-4753.956be684e2	PBANKA_092540.4724-4753	PBANKA_092540	4730	4724	4753	0.138492	0.130784	5	-0.277613	0.169937	5	-0.337201	0.335957	5	-0.781321	0.212439	5	0.0627718	0.0932926	5	-0.52116	0.0507607	5	-0.333842	0.242812	5	-0.967339	0.233853	5	0.100632	0.109004	5	-0.399386	0.0921267	5	-0.335521	0.286372	5	-0.87433	0.219094	5	TRUE	-1.60303	0.108974	0.313945	0.0532586	0.0602663	0.531885	0.775053
Q8JZQ9.108-130.08d6a9b98d	Q8JZQ9.108-130	Q8JZQ9	120/123	108	130	0.0410979	NA	1	-0.202359	NA	1	-0.328208	NA	1	-0.59968	NA	1	0.141761	NA	1	0.704307	NA	1	-1.01292	NA	1	-0.499943	NA	1	0.0914292	NA	1	0.250974	NA	1	-0.670566	NA	1	-0.549811	NA	1	FALSE	-0.238991	0.81112	0.447793	0.0378416	0.197617	0.814996	0.520673
PBANKA_020500.67-83.5fb4130d0d	PBANKA_020500.67-83	PBANKA_020500	80	67	83	0.133233	0.13412	3	0.309745	0.382705	3	0.274484	0.320587	3	0.422981	0.180687	3	-0.130732	0.0873898	3	-0.0161019	0.0568245	3	0.267092	0.255312	3	0.332157	0.191888	3	0.00125034	0.0421964	3	0.146822	0.209223	3	0.270788	0.287773	3	0.377569	0.181703	3	TRUE	0.459928	0.645583	0.244569	0.900491	0.405046	0.544499	0.503854
PBANKA_123330.49-67.15e19c7638	PBANKA_123330.49-67	PBANKA_123330	57	49	67	0.0750197	0.0781771	2	0.0473072	0.0202957	2	-0.196125	0.387486	2	-0.251853	0.485958	2	0.0670729	0.0466715	2	0.0547119	0.202124	2	-0.403317	0.243299	2	-0.465243	0.0878461	2	0.0710463	0.0624243	2	0.0510095	0.0909143	2	-0.299721	0.315392	2	-0.358548	0.286902	2	TRUE	-0.392467	0.694726	0.79117	0.802383	0.726699	0.704975	0.755431
A2A841.581-604.9eea151ca0	A2A841.581-604	A2A841	593	581	604	-0.148418	0.0359748	2	-0.266062	0.0365075	2	-0.327023	0.0152619	2	-0.472682	0.0157946	2	0.00266252	0.20298	2	-0.156159	0.102911	2	-0.732785	0.0696088	2	-0.941172	0.169679	2	-0.0728779	0.0835028	2	-0.211111	0.0332015	2	-0.529904	0.0424353	2	-0.706927	0.0927366	2	FALSE	-0.863009	0.388163	0.332866	0.44569	0.248073	0.585844	0.982481
Q61699.531-567.15198972ab	Q61699.531-567	Q61699	558	531	567	0.583453	0.0932944	2	-0.0228427	0.181561	2	0.553011	0.658632	2	-0.0812991	0.383777	2	-0.170114	0.256819	2	-0.290114	0.0757943	2	0.104892	0.127589	2	-0.0646729	0.308613	2	0.206669	0.0817622	2	-0.156478	0.128678	2	0.328952	0.39311	2	-0.072986	0.346195	2	FALSE	-0.747961	0.454509	0.959355	0.212334	0.367905	0.0686755	0.419061
PBANKA_111860.713-742.46c13a61de	PBANKA_111860.713-742	PBANKA_111860	734	713	742	0.441302	0.047455	2	-0.618453	0.223356	2	-0.372034	0.388767	2	-1.4598	0.212866	2	-0.0317103	0.170588	2	-0.346985	0.142178	2	-0.422732	0.0627045	2	-0.787572	0.091114	2	0.204796	0.0615665	2	-0.482719	0.0405889	2	-0.397383	0.163031	2	-1.12369	0.0608759	2	TRUE	-2.1135	0.034594	0.0574632	0.143658	0.0301331	0.138753	0.850736
PBANKA_102350.405-426.cc11cc7874	PBANKA_102350.405-426	PBANKA_102350	414	405	426	-0.0320943	NA	1	0.0539731	NA	1	-0.353638	NA	1	-0.295586	NA	1	0.255748	NA	1	0.250609	NA	1	-0.150001	NA	1	-0.204706	NA	1	0.111827	NA	1	0.152291	NA	1	-0.25182	NA	1	-0.250146	NA	1	TRUE	-0.20611	0.836711	0.765943	0.311843	0.397337	0.927821	0.303434
PBANKA_091300.557-575.c286ceb50d	PBANKA_091300.557-575	PBANKA_091300	573	557	575	-0.131351	NA	1	-0.604519	NA	1	-1.03346	NA	1	-1.53464	NA	1	-0.198175	NA	1	-0.395693	NA	1	-1.24789	NA	1	-1.49497	NA	1	-0.164763	NA	1	-0.500106	NA	1	-1.14068	NA	1	-1.51481	NA	1	TRUE	-1.82506	0.0680351	0.0630694	0.113525	0.0252278	0.625088	0.355291
PBANKA_103210.85-99.7a1b046de2	PBANKA_103210.85-99	PBANKA_103210	89	85	99	0.154513	NA	1	-0.00649678	NA	1	-0.490324	NA	1	-0.679349	NA	1	0.0325073	NA	1	0.0381117	NA	1	-0.555276	NA	1	-0.599237	NA	1	0.0935101	NA	1	0.0158075	NA	1	-0.5228	NA	1	-0.639293	NA	1	TRUE	-0.708341	0.478758	0.980378	0.871759	0.901191	0.49124	0.899089
PBANKA_081890.502-516.e0cd4a26bf	PBANKA_081890.502-516	PBANKA_081890	514	502	516	-0.0460804	0.0162769	2	0.237124	0.0194318	2	-0.525916	0.0397132	2	-0.270726	0.042868	2	0.00349791	0.0131348	2	0.259669	0.0406435	2	-0.509232	0.0183106	2	-0.302626	0.00919807	2	-0.0212912	0.00157104	2	0.248397	0.0106058	2	-0.517574	0.0290119	2	-0.286676	0.016835	2	TRUE	0.151532	0.87956	0.340575	0.301331	0.201121	0.88157	0.990189
PBANKA_040930.797-812.976b536a89	PBANKA_040930.797-812	PBANKA_040930	804	797	812	0.360336	0.0517309	3	-0.138899	0.0921834	3	0.252958	0.320306	3	-0.274291	0.221411	3	-0.0894704	0.0415271	3	-0.337877	0.109276	3	0.0943795	0.356801	3	-0.203592	0.228962	3	0.135433	0.0155215	3	-0.238388	0.100394	3	0.173669	0.334791	3	-0.238942	0.225167	3	TRUE	-0.895232	0.370695	0.608269	0.153469	0.212334	0.201121	0.632796
E9QN39.169-183.ddcaa67536	E9QN39.169-183	E9QN39	170	169	183	0.101674	NA	1	-0.0681792	NA	1	0.749146	NA	1	0.551278	NA	1	-0.140475	NA	1	-0.286473	NA	1	0.675825	NA	1	0.480262	NA	1	-0.0194007	NA	1	-0.177326	NA	1	0.712486	NA	1	0.51577	NA	1	FALSE	0.0563875	0.955035	0.80939	0.217239	0.316048	0.62719	0.48213
Q61097.389-403.6ffce23241	Q61097.389-403	Q61097	392	389	403	0.190705	NA	1	-0.523951	NA	1	1.04724	NA	1	0.304566	NA	1	0.133137	NA	1	-0.137025	NA	1	0.875871	NA	1	0.556145	NA	1	0.161921	NA	1	-0.330488	NA	1	0.961554	NA	1	0.430355	NA	1	FALSE	-0.573627	0.566239	0.0896987	0.491941	0.107919	0.41836	0.538192
PBANKA_121020.917-932.07623b7668	PBANKA_121020.917-932	PBANKA_121020	919	917	932	-0.0305281	NA	1	0.158672	NA	1	-1.85671	NA	1	-1.69553	NA	1	-0.00686286	NA	1	0.253998	NA	1	-2.10965	NA	1	-1.89836	NA	1	-0.0186955	NA	1	0.206335	NA	1	-1.98318	NA	1	-1.79694	NA	1	TRUE	-1.10093	0.270968	0.48213	0.306237	0.269797	0.930624	0.948143
PBANKA_031420.29-47.dbd13a43d1	PBANKA_031420.29-47	PBANKA_031420	32	29	47	0.0252296	0.00983285	2	0.0841267	0.548333	2	-0.0907282	0.178378	2	-0.0598459	0.379788	2	0.148788	0.0204552	2	0.00223467	0.0810315	2	-0.440645	0.333588	2	-0.636764	0.435075	2	0.0870089	0.015144	2	0.0431807	0.314682	2	-0.265687	0.0776051	2	-0.348305	0.407431	2	TRUE	-0.42456	0.671171	0.675543	0.980378	0.767344	0.86405	0.50876
PBANKA_135630.694-712.561136431e	PBANKA_135630.694-712	PBANKA_135630	694	694	712	0.177662	0.177752	2	-0.070362	0.235778	2	-0.145126	0.253428	2	-0.421164	0.311454	2	-0.372856	0.139805	2	-0.453673	0.107267	2	-0.0654037	0.176468	2	-0.195786	0.209006	2	-0.0975972	0.0189735	2	-0.262018	0.0642556	2	-0.105265	0.214948	2	-0.308475	0.26023	2	TRUE	-0.596658	0.550756	0.803083	0.0791871	0.177295	0.444989	0.12754
PBANKA_080230.1677-1691.172e1bba32	PBANKA_080230.1677-1691	PBANKA_080230	1685	1677	1691	0.117626	0.153617	2	0.258257	0.16438	2	-0.579998	0.0980172	2	-0.467382	0.0872545	2	-0.0703808	0.0371329	2	0.201378	0.0154051	2	-0.573534	0.079058	2	-0.35134	0.0265199	2	0.0236226	0.058242	2	0.229818	0.0898924	2	-0.576766	0.0885376	2	-0.409361	0.0568872	2	TRUE	-0.0509911	0.959334	0.306237	0.391731	0.225648	0.583041	0.70007
PBANKA_010390.7-30.fd5e9e1433	PBANKA_010390.7-30	PBANKA_010390	23	7	30	0.294053	0.0947903	5	-0.104349	0.0840028	5	0.310909	0.200362	5	-0.115507	0.206357	5	0.241664	0.15462	5	-0.254562	0.197454	5	0.244304	0.244998	5	-0.301487	0.188964	5	0.267858	0.105233	5	-0.179455	0.127151	5	0.277606	0.216309	5	-0.208497	0.162888	5	TRUE	-0.995329	0.319612	0.707078	0.264191	0.311843	0.264891	0.323756
Q76LS9.373-385.36d83735ec	Q76LS9.373-385	Q76LS9	382	373	385	-0.197847	NA	1	0.660217	NA	1	-0.773241	NA	1	0.0568078	NA	1	0.051295	NA	1	0.284958	NA	1	-0.435959	NA	1	-0.251862	NA	1	-0.0732762	NA	1	0.472587	NA	1	-0.6046	NA	1	-0.0975269	NA	1	FALSE	0.764122	0.444821	0.0455501	0.269797	0.0574632	0.459005	0.812894
PBANKA_142870.288-317.d2c35488f5	PBANKA_142870.288-317	PBANKA_142870	289	288	317	-0.494646	NA	1	-0.780011	NA	1	-0.741259	NA	1	-1.05464	NA	1	0.210128	NA	1	0.0398878	NA	1	-0.491889	NA	1	-0.711694	NA	1	-0.142259	NA	1	-0.370062	NA	1	-0.616574	NA	1	-0.883167	NA	1	TRUE	-1.15126	0.249666	0.0238262	0.861948	0.0784863	0.102313	0.372109
Q08EC4.270-294.8d926f1826	Q08EC4.270-294	Q08EC4	285	270	294	0.178127	NA	1	-0.111568	NA	1	0.879141	NA	1	0.561431	NA	1	-0.0476073	NA	1	-0.0360031	NA	1	0.257446	NA	1	0.219486	NA	1	0.06526	NA	1	-0.0737855	NA	1	0.568294	NA	1	0.390458	NA	1	FALSE	-0.00943479	0.992473	0.682551	0.831815	0.655922	0.444989	0.782761
Q9ES00.218-241.6f41466f33	Q9ES00.218-241	Q9ES00	238	218	241	0.0836416	NA	1	0.0978838	NA	1	-0.170593	NA	1	-0.184366	NA	1	0.169237	NA	1	0.319574	NA	1	-0.0941197	NA	1	0.00665259	NA	1	0.126439	NA	1	0.208729	NA	1	-0.132356	NA	1	-0.0888565	NA	1	FALSE	-0.0100153	0.992009	0.6363	0.22705	0.259986	0.677645	0.459005
Q78HU7.65-90.afed422d35	Q78HU7.65-90	Q78HU7	71	65	90	-0.0668606	0.103383	2	0.247259	0.23064	2	-0.0921529	0.389022	2	0.193952	0.0549985	2	-0.109537	0.0416043	2	0.121226	0.0160213	2	-0.328012	0.368643	2	-0.146813	0.311017	2	-0.088199	0.0724939	2	0.184243	0.123331	2	-0.210082	0.378832	2	0.0235697	0.183008	2	FALSE	0.397853	0.690751	0.321654	0.574632	0.311142	0.811493	0.567624
Q9Z0R6.209-233.43840ed8af	Q9Z0R6.209-233	Q9Z0R6	211	209	233	-0.105054	NA	1	0.145319	NA	1	0.129111	NA	1	0.351469	NA	1	-0.0727161	NA	1	0.259013	NA	1	0.056914	NA	1	0.339079	NA	1	-0.088885	NA	1	0.202166	NA	1	0.0930127	NA	1	0.345274	NA	1	FALSE	0.67982	0.496642	0.513665	0.302032	0.281009	0.704275	0.693763
PBANKA_142500.503-519.e2c366dc6c	PBANKA_142500.503-519	PBANKA_142500	511/513	503	519	-0.0986411	0.176968	2	-0.0993017	0.218632	2	-0.30624	0.0100304	2	-0.334915	0.0316336	2	0.213279	0.142374	2	0.0909761	0.203258	2	-0.216601	0.083341	2	-0.388469	0.0224571	2	0.0573189	0.0172968	2	-0.0041628	0.00768688	2	-0.261421	0.0366553	2	-0.361692	0.0270454	2	TRUE	-0.464726	0.642143	0.721093	0.666433	0.98178	0.722495	0.362999
PBANKA_070470.339-360.86a85c00d2	PBANKA_070470.339-360	PBANKA_070470	354	339	360	-0.0949387	NA	1	0.418578	NA	1	1.30551	NA	1	1.79101	NA	1	-0.299371	NA	1	0.511662	NA	1	1.2952	NA	1	2.05667	NA	1	-0.197155	NA	1	0.46512	NA	1	1.30036	NA	1	1.92384	NA	1	TRUE	2.53657	0.0112166	0.152768	0.103013	0.0595655	0.733006	0.19972
PBANKA_100200.35-71.c7914b43e4	PBANKA_100200.35-71	PBANKA_100200	39/Ambig	35	71	-0.0936229	NA	1	0.211374	NA	1	-0.240108	NA	1	0.0368738	NA	1	-0.00785153	NA	1	-0.231933	NA	1	-0.00504391	NA	1	-0.27869	NA	1	-0.0507372	NA	1	-0.0102792	NA	1	-0.122576	NA	1	-0.120908	NA	1	TRUE	-0.105443	0.916028	0.387526	0.300631	0.980378	0.73651	0.944639
PBANKA_110290.453-484.3710f77ca5	PBANKA_110290.453-484	PBANKA_110290	472	453	484	0.160037	NA	1	-0.381964	NA	1	-0.00738936	NA	1	-0.577405	NA	1	-0.412131	NA	1	0.745465	NA	1	-0.293056	NA	1	0.814975	NA	1	-0.126047	NA	1	0.181751	NA	1	-0.150223	NA	1	0.118785	NA	1	TRUE	0.531582	0.595033	0.186405	0.0322355	0.315347	0.479327	0.102313
Q3THE2.18-35.38664f64cc	Q3THE2.18-35	Q3THE2	20	18	35	-0.0847368	NA	1	0.175539	NA	1	-0.258059	NA	1	-0.0257972	NA	1	0.0667367	NA	1	-0.0951491	NA	1	-0.164521	NA	1	-0.375972	NA	1	-0.00900008	NA	1	0.0401952	NA	1	-0.21129	NA	1	-0.200884	NA	1	FALSE	-0.153028	0.878381	0.449194	0.614576	0.78206	0.764541	0.756132
Q9Z2F7.114-134.4dc0731773	Q9Z2F7.114-134	Q9Z2F7	119	114	134	-0.0974785	NA	1	-0.0344628	NA	1	-0.0684382	NA	1	-0.0334374	NA	1	0.205096	NA	1	0.0284146	NA	1	0.223498	NA	1	-0.00274823	NA	1	0.0538086	NA	1	-0.00302411	NA	1	0.0775299	NA	1	-0.0180928	NA	1	FALSE	-0.189221	0.849926	0.921514	0.912404	0.979678	0.726699	0.382621
PBANKA_146500.Ambig-Ambig.85d3f8507d	PBANKA_146500.Ambig-Ambig	PBANKA_146500	Ambig	Ambig	Ambig	-0.139441	0.117304	3	0.213879	0.13576	3	0.0648877	0.102881	3	0.390193	0.0835415	3	-0.125522	0.0780447	3	0.176044	0.063231	3	0.00673751	0.172399	3	0.258738	0.0601025	3	-0.132482	0.0965054	3	0.194961	0.0886209	3	0.0358126	0.13206	3	0.324465	0.0626776	3	TRUE	0.72491	0.468532	0.380519	0.446391	0.293623	0.606167	0.516468
P35564.551-572.6653a376d3	P35564.551-572	P35564	553/561	551	572	-0.00818801	NA	1	0.211609	NA	1	-0.525149	NA	1	-0.333367	NA	1	-0.016691	NA	1	-0.00752295	NA	1	-0.374254	NA	1	-0.414651	NA	1	-0.0124395	NA	1	0.102043	NA	1	-0.449701	NA	1	-0.374009	NA	1	FALSE	-0.17793	0.858783	0.386826	0.94534	0.537491	0.985284	0.899089
PBANKA_080570.212-229.b2ba8c4d7b	PBANKA_080570.212-229	PBANKA_080570	218/220	212	229	-0.0422271	NA	1	0.148975	NA	1	-0.801142	NA	1	-0.637955	NA	1	-0.0934308	NA	1	0.0536251	NA	1	-0.732705	NA	1	-0.635214	NA	1	-0.0678289	NA	1	0.1013	NA	1	-0.766923	NA	1	-0.636584	NA	1	TRUE	-0.290454	0.771477	0.508059	0.805186	0.540294	0.896286	0.620182
PBANKA_090960.95-115.1f4774c101	PBANKA_090960.95-115	PBANKA_090960	108	95	115	-0.0507505	0.075878	3	-0.546678	0.221144	3	0.481553	0.418381	3	-0.0423894	0.179929	3	0.134222	0.104319	3	-0.375282	0.176984	3	0.312337	0.407716	3	-0.246732	0.307198	3	0.0417358	0.0152248	3	-0.46098	0.192337	3	0.396945	0.412328	3	-0.144561	0.235161	3	TRUE	-1.03886	0.298906	0.0798879	0.12684	0.0357393	0.866854	0.533287
PBANKA_113720.925-942.405efa6e53	PBANKA_113720.925-942	PBANKA_113720	933	925	942	-0.00414637	NA	1	0.566981	NA	1	0.158921	NA	1	0.702033	NA	1	0.0404618	NA	1	0.545302	NA	1	0.427605	NA	1	0.88288	NA	1	0.0181577	NA	1	0.556141	NA	1	0.293263	NA	1	0.792457	NA	1	TRUE	1.44431	0.148699	0.0728802	0.085494	0.033637	0.969867	0.860547
Q8VBT0.232-252.957d5b5603	Q8VBT0.232-252	Q8VBT0	245	232	252	0.22505	0.069525	2	-0.0759265	0.0361036	2	0.492344	0.00852108	2	0.163353	0.0971075	2	-0.109629	0.138349	2	-0.540986	0.410116	2	0.317496	0.0217592	2	-0.163427	0.293526	2	0.0577107	0.103937	2	-0.308456	0.187006	2	0.40492	0.0151402	2	-3.72871e-05	0.0982091	2	FALSE	-0.696219	0.486315	0.79117	0.0462509	0.128942	0.360196	0.567624
PBANKA_041550.984-999.3bfc5be620	PBANKA_041550.984-999	PBANKA_041550	998	984	999	0.0151946	0.0183367	3	-0.215577	0.1224	3	0.45943	0.235494	3	0.200644	0.153486	3	-0.061149	0.0265213	3	-0.081526	0.0262522	3	0.409848	0.242324	3	0.339906	0.236844	3	-0.0229772	0.0221401	3	-0.148551	0.073298	3	0.434639	0.236806	3	0.270275	0.194645	3	TRUE	-0.0803685	0.935947	0.419762	0.660827	0.399439	0.902593	0.735109
PBANKA_082800.143-167.65a8fb2c28	PBANKA_082800.143-167	PBANKA_082800	162	143	167	0.0851231	0.217292	3	0.275947	0.322729	3	-0.0621971	0.415548	3	0.100612	0.46875	3	-0.10231	0.0476819	3	-0.0694172	0.229184	3	-0.275438	0.350455	3	-0.29211	0.211131	3	-0.00859348	0.124996	3	0.103265	0.244026	3	-0.168817	0.36226	3	-0.0957492	0.328462	3	TRUE	0.0344189	0.972544	0.283812	0.702873	0.533287	0.673441	0.592151
PBANKA_081990.4-17.f49407ba61	PBANKA_081990.4-17	PBANKA_081990	6/14	4	17	-0.0439183	NA	1	-0.123438	NA	1	-0.437261	NA	1	-0.544796	NA	1	0.0113481	NA	1	-0.0614248	NA	1	-0.200145	NA	1	-0.322482	NA	1	-0.0162851	NA	1	-0.0924313	NA	1	-0.318703	NA	1	-0.433639	NA	1	TRUE	-0.54548	0.585441	0.64541	0.734408	0.578837	0.889979	0.98178
Q6ZPJ3.823-846.c9cdae9dc8	Q6ZPJ3.823-846	Q6ZPJ3	836	823	846	0.101817	0.188346	2	-0.154845	0.00048428	2	0.38949	0.173114	2	0.104813	0.0147477	2	0.0682148	0.0696114	2	-0.164753	0.22073	2	0.448128	0.259851	2	0.165595	0.0304896	2	0.0850158	0.128979	2	-0.159799	0.110123	2	0.418809	0.216483	2	0.135204	0.0226187	2	FALSE	-0.386441	0.699182	0.566924	0.428171	0.358795	0.62719	0.750526
Q08EC4.295-310.5e763f45df	Q08EC4.295-310	Q08EC4	297	295	310	0.0707829	NA	1	0.328342	NA	1	0.117225	NA	1	0.34677	NA	1	0.0732759	NA	1	0.181759	NA	1	-0.0183291	NA	1	0.0405886	NA	1	0.0720294	NA	1	0.255051	NA	1	0.049448	NA	1	0.193679	NA	1	FALSE	0.379749	0.704144	0.225648	0.430974	0.194114	0.714085	0.731605
PBANKA_120590.824-840.720f51df91	PBANKA_120590.824-840	PBANKA_120590	832	824	840	-0.165719	0.010363	2	0.0465865	0.165529	2	-0.15948	0.172999	2	0.0248111	0.00289344	2	-0.0561467	0.0566996	2	0.0880883	0.296005	2	-0.0865256	0.331949	2	0.00814446	0.0207559	2	-0.110933	0.0335313	2	0.0673374	0.230767	2	-0.123003	0.252474	2	0.0164778	0.0118246	2	TRUE	0.233705	0.815221	0.792572	0.679047	0.667134	0.537491	0.75473
PBANKA_091170.1150-1162.3a47c737ed	PBANKA_091170.1150-1162	PBANKA_091170	1153	1150	1162	0.527394	NA	1	1.36377	NA	1	-0.731549	NA	1	0.0768089	NA	1	0.541196	NA	1	1.42664	NA	1	-1.25158	NA	1	-0.415696	NA	1	0.534295	NA	1	1.3952	NA	1	-0.991562	NA	1	-0.169443	NA	1	TRUE	1.23899	0.215392	0.00210231	0.00140154	0	0.0911002	0.0889979
P11499.250-265.ca8573a74b	P11499.250-265	P11499	255	250	265	0.0602045	NA	1	0.283437	NA	1	-0.341638	NA	1	-0.146421	NA	1	-0.069952	NA	1	0.167855	NA	1	-0.325839	NA	1	-0.137597	NA	1	-0.00487375	NA	1	0.225646	NA	1	-0.333739	NA	1	-0.142009	NA	1	FALSE	0.198253	0.842853	0.277505	0.461808	0.230554	0.751927	0.702172
Q9QYC0.355-369.0fb2a0df33	Q9QYC0.355-369	Q9QYC0	366	355	369	0.0627179	NA	1	0.0715933	NA	1	-0.00251933	NA	1	-0.0216589	NA	1	-0.0127196	NA	1	0.264454	NA	1	-0.201269	NA	1	0.0263394	NA	1	0.0249991	NA	1	0.168023	NA	1	-0.101894	NA	1	0.00234027	NA	1	FALSE	0.163325	0.870267	0.712684	0.295025	0.351787	0.74562	0.926419
PBANKA_142960.215-226.4648270407	PBANKA_142960.215-226	PBANKA_142960	218	215	226	0.0749472	NA	1	0.146103	NA	1	0.514191	NA	1	0.557332	NA	1	0.0934625	NA	1	0.164111	NA	1	0.405218	NA	1	0.426302	NA	1	0.0842048	NA	1	0.155107	NA	1	0.459704	NA	1	0.491817	NA	1	TRUE	0.423165	0.672188	0.510862	0.47302	0.386826	0.704975	0.662929
PBANKA_103000.11-31.24c92c8aed	PBANKA_103000.11-31	PBANKA_103000	15	11	31	0.137661	0.049975	3	-0.00877357	0.0708302	3	-0.205548	0.0483551	3	-0.379997	0.0228655	3	0.00764029	0.0911386	3	0.111766	0.0917792	3	-0.290759	0.135664	3	-0.236199	0.0396972	3	0.0726505	0.0652666	3	0.0514961	0.0810806	3	-0.248153	0.0829144	3	-0.308098	0.0158516	3	TRUE	-0.355045	0.722567	0.988087	0.604765	0.724597	0.533287	0.997898
PBANKA_110290.453-484.c41e356bfd	PBANKA_110290.453-484	PBANKA_110290	462	453	484	-0.575314	NA	1	-1.23681	NA	1	1.91659	NA	1	1.22708	NA	1	-0.141299	NA	1	-1.48879	NA	1	2.4941	NA	1	1.09705	NA	1	-0.358307	NA	1	-1.3628	NA	1	2.20535	NA	1	1.16206	NA	1	TRUE	-0.866722	0.386125	0.0049054	0	0	0.0707779	0.478626
PBANKA_090360.724-740.cf0b577d1d	PBANKA_090360.724-740	PBANKA_090360	728	724	740	-0.26527	NA	1	0.346232	NA	1	-0.664715	NA	1	-0.0812284	NA	1	-0.192783	NA	1	0.492577	NA	1	-0.72342	NA	1	-0.0876243	NA	1	-0.229027	NA	1	0.419405	NA	1	-0.694068	NA	1	-0.0844264	NA	1	TRUE	0.947142	0.3436	0.20953	0.111423	0.0805886	0.334968	0.367905
PBANKA_144550.281-298.d483bedb63	PBANKA_144550.281-298	PBANKA_144550	293	281	298	-0.167806	NA	1	0.101449	NA	1	-0.868145	NA	1	-0.626906	NA	1	-0.00669332	NA	1	0.231961	NA	1	-0.988634	NA	1	-0.799545	NA	1	-0.0872494	NA	1	0.166705	NA	1	-0.92839	NA	1	-0.713225	NA	1	TRUE	-0.207282	0.835795	0.629292	0.338472	0.357393	0.533987	0.948844
PBANKA_132970.1061-1076.2242bedea7	PBANKA_132970.1061-1076	PBANKA_132970	1070/1073	1061	1076	-0.07542	NA	1	0.065522	NA	1	-0.930548	NA	1	-0.81762	NA	1	-0.0889381	NA	1	0.132714	NA	1	-0.983858	NA	1	-0.81177	NA	1	-0.0821791	NA	1	0.0991182	NA	1	-0.957203	NA	1	-0.814695	NA	1	TRUE	-0.40874	0.682743	0.737211	0.540294	0.547302	0.793273	0.634198
PBANKA_091830.254-270.9c73d83c35	PBANKA_091830.254-270	PBANKA_091830	260	254	270	-0.18867	0.0881253	2	1.02659	0.0329723	2	0.0510537	0.0270241	2	1.2383	0.148122	2	0.138339	0.0164474	2	1.19143	0.0414856	2	0.207918	0.0230717	2	1.21144	0.0348614	2	-0.0251657	0.0522864	2	1.10901	0.0372289	2	0.129486	0.00197623	2	1.22487	0.0914916	2	TRUE	2.7867	0.00533953	0.00981079	0.00420463	0.00140154	0.477926	0.52698
PBANKA_144820.2306-2331.999fcbef96	PBANKA_144820.2306-2331	PBANKA_144820	2312	2306	2331	0.140664	0.0524079	3	-0.425862	0.235778	3	1.11025	0.562143	3	0.515706	0.364184	3	-0.37808	0.126101	3	-0.329063	0.288166	3	0.817031	0.537	3	0.816483	0.141812	3	-0.118708	0.054307	3	-0.377463	0.247769	3	0.963639	0.549293	3	0.666095	0.252816	3	TRUE	0.00365552	0.997083	0.149264	0.162579	0.0749825	0.52768	0.125438
PBANKA_080230.146-159.29e9820cb8	PBANKA_080230.146-159	PBANKA_080230	155	146	159	0.0382389	0.00717381	2	0.108403	0.0836422	2	-0.869239	0.0869372	2	-0.82709	0.0104688	2	-0.069724	0.150429	2	0.141127	0.14687	2	-1.10656	0.247646	2	-0.945275	0.244087	2	-0.0157426	0.0788013	2	0.124765	0.115256	2	-0.9879	0.0803544	2	-0.886182	0.116809	2	TRUE	-0.533161	0.59394	0.612474	0.521374	0.459005	0.82691	0.702172
Q8K2Z4-2.1315-1333.759f3cd71a	Q8K2Z4-2.1315-1333	Q8K2Z4-2	1323	1315	1333	-0.0331239	NA	1	-0.16974	NA	1	0.0424101	NA	1	-0.122221	NA	1	0.072799	NA	1	0.223478	NA	1	-0.311393	NA	1	-0.210279	NA	1	0.0198376	NA	1	0.0268693	NA	1	-0.134491	NA	1	-0.16625	NA	1	FALSE	-0.197065	0.843782	0.528381	0.351787	0.84583	0.925018	0.733006
PBANKA_051780.492-512.8c90ceac01	PBANKA_051780.492-512	PBANKA_051780	494	492	512	-0.120036	NA	1	0.846077	NA	1	0.39843	NA	1	1.33653	NA	1	0.213865	NA	1	0.864816	NA	1	0.682912	NA	1	1.2843	NA	1	0.0469144	NA	1	0.855447	NA	1	0.540671	NA	1	1.31041	NA	1	TRUE	2.30424	0.0212391	0.0210231	0.0161177	0.00630694	0.65452	0.362299
Q99L88.202-220.c869650e3a	Q99L88.202-220	Q99L88	218	202	220	-0.0199049	NA	1	0.264009	NA	1	0.0358198	NA	1	0.291718	NA	1	0.123987	NA	1	0.0587685	NA	1	-0.18663	NA	1	-0.301414	NA	1	0.0520412	NA	1	0.161389	NA	1	-0.0754052	NA	1	-0.0048478	NA	1	FALSE	0.101002	0.919552	0.297828	0.791871	0.367204	0.973371	0.567624
P62141.304-319.6f7606725c	P62141.304-319	P62141	316	304	319	-0.081987	0.162052	2	0.127678	0.00808294	2	-0.653927	0.393192	2	-0.472277	0.223058	2	-0.0650034	0.00494856	2	0.252368	0.203599	2	-0.853621	0.390467	2	-0.585815	0.589117	2	-0.0734952	0.0835001	2	0.190023	0.0977582	2	-0.753774	0.391829	2	-0.529046	0.406088	2	FALSE	-0.0476756	0.961976	0.559916	0.308339	0.298528	0.772249	0.721794
PBANKA_103570.452-463.6cd9bbd289	PBANKA_103570.452-463	PBANKA_103570	458	452	463	-0.0032626	0.0985118	2	-0.253829	0.192724	2	-1.10271	0.136274	2	-1.3813	0.154962	2	-0.171318	0.00757914	2	-0.313594	0.0174271	2	-1.16145	0.260277	2	-1.35329	0.270125	2	-0.0872902	0.0454663	2	-0.283711	0.105076	2	-1.13208	0.0620018	2	-1.36729	0.212544	2	TRUE	-1.47588	0.140023	0.348984	0.185704	0.152067	0.967765	0.415557
P58404.222-238.76547edc9f	P58404.222-238	P58404	223	222	238	0.14618	NA	1	0.0390069	NA	1	0.377199	NA	1	0.242011	NA	1	0.138553	NA	1	0.231854	NA	1	0.174666	NA	1	0.218401	NA	1	0.142367	NA	1	0.13543	NA	1	0.275933	NA	1	0.230206	NA	1	FALSE	0.0882468	0.929683	0.824107	0.338472	0.430974	0.510862	0.524877
PBANKA_051970.44-69.350e34dc68	PBANKA_051970.44-69	PBANKA_051970	62	44	69	-0.127546	NA	1	-0.0566958	NA	1	-0.515791	NA	1	-0.472956	NA	1	-0.449937	NA	1	0.490706	NA	1	-0.910663	NA	1	-0.0195851	NA	1	-0.288741	NA	1	0.217005	NA	1	-0.713227	NA	1	-0.246271	NA	1	TRUE	0.580664	0.561486	0.843027	0.112824	0.244569	0.632796	0.0805886
Q8VBT0.233-257.957d5b5603	Q8VBT0.233-257	Q8VBT0	245	233	257	-0.0570318	0.112516	2	0.167455	0.282609	2	-0.0608012	0.278998	2	0.135671	0.108905	2	0.110688	0.0714033	2	0.31823	0.335786	2	-0.0938832	0.405975	2	0.0640934	0.00121483	2	0.0268282	0.0205566	2	0.242842	0.309198	2	-0.0773422	0.342486	2	0.0998821	0.053845	2	FALSE	0.362253	0.717174	0.468115	0.229853	0.207428	0.841626	0.607568
PBANKA_130690.658-680.7d0c143655	PBANKA_130690.658-680	PBANKA_130690	660	658	680	0.0267983	NA	1	0.00314574	NA	1	-0.0987458	NA	1	-0.150413	NA	1	-0.0344128	NA	1	0.317544	NA	1	-0.498898	NA	1	-0.196506	NA	1	-0.00380727	NA	1	0.160345	NA	1	-0.298822	NA	1	-0.17346	NA	1	TRUE	0.0619646	0.950593	0.947442	0.230554	0.370708	0.859846	0.840224
Q8VBT9.190-218.825acf4c1d	Q8VBT9.190-218	Q8VBT9	193	190	218	0.0138978	NA	1	0.221273	NA	1	0.943215	NA	1	1.12258	NA	1	-0.174028	NA	1	-0.208075	NA	1	0.620555	NA	1	0.536943	NA	1	-0.0800651	NA	1	0.00659921	NA	1	0.781885	NA	1	0.829759	NA	1	FALSE	0.713039	0.475846	0.364401	0.339874	0.943238	0.903994	0.409951
Q8VDF3.297-307.7bdcdcf21a	Q8VDF3.297-307	Q8VDF3	299	297	307	-0.289745	NA	1	-0.147595	NA	1	-0.523069	NA	1	-0.408934	NA	1	-0.51407	NA	1	0.213914	NA	1	-0.922486	NA	1	-0.244066	NA	1	-0.401907	NA	1	0.0331598	NA	1	-0.722777	NA	1	-0.3265	NA	1	FALSE	0.399094	0.689836	0.587947	0.362299	0.813595	0.29082	0.0546601
PBANKA_136550.151-168.bd8dd9ee10	PBANKA_136550.151-168	PBANKA_136550	158	151	168	-0.213078	NA	1	-0.127466	NA	1	-0.008578	NA	1	0.049019	NA	1	0.19589	NA	1	-0.313822	NA	1	0.362076	NA	1	-0.197201	NA	1	-0.00859365	NA	1	-0.220644	NA	1	0.176749	NA	1	-0.0740912	NA	1	TRUE	-0.494292	0.621116	0.632796	0.185004	0.232656	0.426069	0.407148
PBANKA_112350.1037-1056.89d5000397	PBANKA_112350.1037-1056	PBANKA_112350	1051	1037	1056	0.0167046	NA	1	-0.0438006	NA	1	-0.104346	NA	1	-0.192866	NA	1	-0.243046	NA	1	0.00625486	NA	1	-0.21012	NA	1	-0.0103842	NA	1	-0.113171	NA	1	-0.0187729	NA	1	-0.157233	NA	1	-0.101625	NA	1	TRUE	0.000432002	0.999655	0.889979	0.995095	0.929923	0.897687	0.282411
Q02013.244-263.ce13700a7b	Q02013.244-263	Q02013	246	244	263	-0.211169	NA	1	-0.144951	NA	1	1.09982	NA	1	1.13802	NA	1	-0.225167	NA	1	-0.493794	NA	1	1.14583	NA	1	0.827635	NA	1	-0.218168	NA	1	-0.319373	NA	1	1.12282	NA	1	0.982829	NA	1	FALSE	0.515861	0.605969	0.594254	0.058164	0.11773	0.430273	0.312544
PBANKA_030130.17-39.63afe79d76	PBANKA_030130.17-39	PBANKA_030130	28	17	39	0.019144	NA	1	0.253867	NA	1	-0.753988	NA	1	-0.54728	NA	1	-0.0581219	NA	1	0.310382	NA	1	-0.928405	NA	1	-0.609466	NA	1	-0.0194889	NA	1	0.282124	NA	1	-0.841196	NA	1	-0.578373	NA	1	TRUE	-0.0219345	0.982501	0.311142	0.237561	0.166083	0.889278	0.746321
PBANKA_040840.437-452.78e69d9fbb	PBANKA_040840.437-452	PBANKA_040840	439/443	437	452	0.302923	NA	1	0.0138237	NA	1	-0.450648	NA	1	-0.767763	NA	1	-0.148323	NA	1	0.11035	NA	1	-0.491015	NA	1	-0.281907	NA	1	0.0773003	NA	1	0.0620871	NA	1	-0.470832	NA	1	-0.524835	NA	1	TRUE	-0.513896	0.607341	0.904695	0.610371	0.686755	0.255081	0.465312
PBANKA_092230.718-742.dc488cd53d	PBANKA_092230.718-742	PBANKA_092230	721	718	742	0.331868	NA	1	0.330798	NA	1	0.208846	NA	1	0.179761	NA	1	-0.26876	NA	1	-0.061108	NA	1	-0.114856	NA	1	0.0432304	NA	1	0.031554	NA	1	0.134845	NA	1	0.0469949	NA	1	0.111496	NA	1	TRUE	0.181432	0.856034	0.222144	0.735809	0.431675	0.222144	0.248073
PBANKA_080750.302-320.14144cf290	PBANKA_080750.302-320	PBANKA_080750	309	302	320	0.085771	NA	1	0.234174	NA	1	-0.294682	NA	1	-0.174294	NA	1	-0.180001	NA	1	0.168696	NA	1	-0.967411	NA	1	-0.668279	NA	1	-0.0471151	NA	1	0.201435	NA	1	-0.631047	NA	1	-0.421286	NA	1	TRUE	0.0110631	0.991173	0.346181	0.460406	0.28171	0.671338	0.393132
Q91Z96.10-39.48cf0e2434	Q91Z96.10-39	Q91Z96	10	10	39	0.482951	NA	1	-1.00066	NA	1	1.69005	NA	1	0.178432	NA	1	-0.164992	NA	1	-0.08923	NA	1	1.01523	NA	1	1.04143	NA	1	0.15898	NA	1	-0.544943	NA	1	1.35264	NA	1	0.609931	NA	1	FALSE	-0.790153	0.429466	0.00770848	0.632796	0.0196216	0.114926	0.428171
PBANKA_135500.210-230.f617b756a0	PBANKA_135500.210-230	PBANKA_135500	224	210	230	-0.200282	NA	1	-0.363112	NA	1	0.152283	NA	1	-0.038562	NA	1	0.355745	NA	1	-0.746681	NA	1	0.852775	NA	1	-0.299215	NA	1	0.0777316	NA	1	-0.554896	NA	1	0.502529	NA	1	-0.168889	NA	1	TRUE	-1.27672	0.201744	0.20042	0.015417	0.0189208	0.452698	0.184303
Q8R1B4.34-47.4ff1d89e09	Q8R1B4.34-47	Q8R1B4	39	34	47	-0.154647	NA	1	0.0982907	NA	1	-0.408868	NA	1	-0.183946	NA	1	-0.0143316	NA	1	0.226974	NA	1	-0.387916	NA	1	-0.196175	NA	1	-0.0844893	NA	1	0.162632	NA	1	-0.398392	NA	1	-0.19006	NA	1	FALSE	0.188785	0.850267	0.6363	0.346882	0.3637	0.566924	0.919411
F6ZFU0.334-354.a293da1a8b	F6ZFU0.334-354	F6ZFU0	335	334	354	0.119031	NA	1	-0.175904	NA	1	0.177109	NA	1	-0.145841	NA	1	0.0913474	NA	1	-0.0270771	NA	1	-0.108338	NA	1	-0.276327	NA	1	0.105189	NA	1	-0.101491	NA	1	0.0343857	NA	1	-0.211084	NA	1	FALSE	-0.591968	0.553891	0.50876	0.867554	0.546601	0.579537	0.665732
P63325.139-153.4dbf074889	P63325.139-153	P63325	146	139	153	-0.152979	NA	1	-0.198114	NA	1	-0.356571	NA	1	-0.429722	NA	1	-0.0695089	NA	1	-0.292519	NA	1	-0.379765	NA	1	-0.65234	NA	1	-0.111244	NA	1	-0.245316	NA	1	-0.368168	NA	1	-0.541031	NA	1	FALSE	-0.726729	0.467417	0.459005	0.20953	0.201822	0.571128	0.702873
PBANKA_090880.140-154.6a3cc4d0a1	PBANKA_090880.140-154	PBANKA_090880	144	140	154	0.056759	NA	1	-0.0880103	NA	1	-1.16142	NA	1	-1.3342	NA	1	-0.0510359	NA	1	-0.0493846	NA	1	-1.24239	NA	1	-1.29031	NA	1	0.00286155	NA	1	-0.0686975	NA	1	-1.20191	NA	1	-1.31225	NA	1	TRUE	-1.22257	0.221534	0.752628	0.777155	0.677645	0.759636	0.771549
Q8K124.231-260.0048a3a228	Q8K124.231-260	Q8K124	233	231	260	-0.139604	NA	1	-0.030623	NA	1	-0.0633266	NA	1	0.0176397	NA	1	9.89774e-05	NA	1	-0.000954678	NA	1	0.021267	NA	1	-0.0293517	NA	1	-0.0697526	NA	1	-0.0157888	NA	1	-0.0210298	NA	1	-0.00585597	NA	1	FALSE	0.00693138	0.99447	0.930624	0.968465	0.946041	0.604765	0.971969
O89053.416-432.9afbe5b04b	O89053.416-432	O89053	418	416	432	0.239437	NA	1	0.28306	NA	1	0.206236	NA	1	0.221844	NA	1	0.104458	NA	1	0.307212	NA	1	-0.477726	NA	1	-0.324537	NA	1	0.171947	NA	1	0.295136	NA	1	-0.135745	NA	1	-0.0513464	NA	1	FALSE	0.0880929	0.929805	0.277505	0.241065	0.155571	0.335669	0.629292
PBANKA_093960.1614-1635.2f383a16f4	PBANKA_093960.1614-1635	PBANKA_093960	1619	1614	1635	-0.0629455	0.235747	2	-0.614891	0.204944	2	1.29441	0.223691	2	0.714446	0.254494	2	-0.159369	0.0467286	2	-0.602824	0.307001	2	1.04301	0.330129	2	0.549995	0.0236004	2	-0.111157	0.0945092	2	-0.608857	0.255973	2	1.16871	0.27691	2	0.632221	0.115447	2	TRUE	-0.425286	0.670642	0.0595655	0.033637	0.015417	0.820603	0.437982
P70704.21-37.f4e6a32787	P70704.21-37	P70704	29	21	37	-0.104284	NA	1	0.124658	NA	1	-0.0560256	NA	1	0.144901	NA	1	-0.0512742	NA	1	0.162879	NA	1	-0.138742	NA	1	0.0258466	NA	1	-0.0777789	NA	1	0.143768	NA	1	-0.0973836	NA	1	0.0853736	NA	1	FALSE	0.36027	0.718656	0.566223	0.474422	0.412053	0.707078	0.771549
Q6ZPJ3.823-846.d8eb73bbcd	Q6ZPJ3.823-846	Q6ZPJ3	833	823	846	-0.000559663	0.142667	2	0.0514375	0.147733	2	0.0991826	0.211087	2	0.123165	0.206021	2	-0.0190571	0.0572052	2	0.143297	0.102849	2	0.0902254	0.330988	2	0.203014	0.170934	2	-0.00980836	0.0427311	2	0.0973672	0.125291	2	0.094704	0.271038	2	0.16309	0.188478	2	FALSE	0.228167	0.819523	0.773651	0.517169	0.553609	0.957954	0.892782
Q80X80.656-676.dea1fe5eea	Q80X80.656-676	Q80X80	662	656	676	0.1055	0.087104	2	0.282682	0.331755	2	-0.459795	0.429833	2	-0.310628	0.010974	2	0.177466	0.315056	2	0.416385	0.135418	2	-0.532433	0.414417	2	-0.343078	0.0360564	2	0.141483	0.20108	2	0.349534	0.233587	2	-0.496114	0.422125	2	-0.326853	0.0125412	2	FALSE	0.016412	0.986906	0.277505	0.146461	0.117029	0.616678	0.437982
PBANKA_130440.26-47.1851b7bbe0	PBANKA_130440.26-47	PBANKA_130440	36	26	47	-0.201086	0.0286156	2	-0.1553	0.127246	2	-0.338794	0.141953	2	-0.321023	0.0433225	2	0.137603	0.0623479	2	-0.000600716	0.273388	2	-0.202402	0.290052	2	-0.390172	0.079012	2	-0.0317414	0.0454818	2	-0.0779505	0.200317	2	-0.270598	0.216003	2	-0.355597	0.0611672	2	TRUE	-0.434252	0.664119	0.564821	0.969166	0.637001	0.451296	0.528381
PBANKA_061160.7-18.a8d21c9844	PBANKA_061160.7-18	PBANKA_061160	10	7	18	0.272663	0.0410548	2	0.33247	0.053566	2	-1.89891	0.241703	2	-1.86711	0.336324	2	0.226921	0.0577396	2	0.645956	0.235253	2	-2.41247	0.757224	2	-2.043	0.464232	2	0.249792	0.0083424	2	0.489213	0.0908435	2	-2.15569	0.499464	2	-1.95506	0.400278	2	TRUE	-1.20007	0.230154	0.221444	0.0525578	0.0511563	0.285214	0.346882
Q9DB52.133-147.ea7fcadfc9	Q9DB52.133-147	Q9DB52	140/146	133	147	0.134129	NA	1	0.468507	NA	1	0.218792	NA	1	0.525156	NA	1	0.305864	NA	1	0.535909	NA	1	0.11845	NA	1	0.29893	NA	1	0.219996	NA	1	0.502208	NA	1	0.168621	NA	1	0.412043	NA	1	FALSE	0.71695	0.47343	0.121233	0.091801	0.0476524	0.541696	0.243167
Q6DFZ1.1289-1314.adadbc8a34	Q6DFZ1.1289-1314	Q6DFZ1	1300	1289	1314	-0.151968	NA	1	0.0335386	NA	1	0.283138	NA	1	0.44063	NA	1	-0.115657	NA	1	0.0291594	NA	1	0.28847	NA	1	0.383722	NA	1	-0.133813	NA	1	0.031349	NA	1	0.285804	NA	1	0.412176	NA	1	FALSE	0.519887	0.603159	0.838122	0.908199	0.824107	0.57253	0.546601
PBANKA_101830.319-337.5b99bb70cc	PBANKA_101830.319-337	PBANKA_101830	323	319	337	-0.218936	NA	1	-0.452522	NA	1	0.0245602	NA	1	-0.23704	NA	1	-0.139293	NA	1	-0.622326	NA	1	0.0990453	NA	1	-0.433553	NA	1	-0.179115	NA	1	-0.537424	NA	1	0.0618027	NA	1	-0.335296	NA	1	TRUE	-0.944171	0.345116	0.133847	0.0301331	0.0196216	0.415557	0.485634
PBANKA_142870.1185-1210.14f9890d2c	PBANKA_142870.1185-1210	PBANKA_142870	1192	1185	1210	-0.174415	0.026446	4	0.00408196	0.0381993	4	-0.679926	0.10006	4	-0.529444	0.0628349	4	0.0119696	0.0238058	4	0.133528	0.0930838	4	-0.585908	0.0808515	4	-0.513915	0.0570148	4	-0.0812226	0.0216378	4	0.0688049	0.0537056	4	-0.632917	0.087339	4	-0.521679	0.050831	4	TRUE	-0.233105	0.815687	0.941135	0.538192	0.660827	0.512263	0.981079
Q8C2Q7.99-114.d6613c3443	Q8C2Q7.99-114	Q8C2Q7	104	99	114	-0.0884008	NA	1	-0.147928	NA	1	0.395735	NA	1	0.308193	NA	1	0.268978	NA	1	-0.258209	NA	1	0.582022	NA	1	0.00527004	NA	1	0.0902885	NA	1	-0.203068	NA	1	0.488878	NA	1	0.156731	NA	1	FALSE	-0.451441	0.651686	0.586545	0.260687	0.264891	0.752628	0.288017
PBANKA_123220.1075-1091.7ff0c371e6	PBANKA_123220.1075-1091	PBANKA_123220	1079	1075	1091	-0.0381192	NA	1	0.064157	NA	1	-0.857982	NA	1	-0.783721	NA	1	-0.0305395	NA	1	0.102532	NA	1	-0.983866	NA	1	-0.90036	NA	1	-0.0343293	NA	1	0.0833443	NA	1	-0.920924	NA	1	-0.842041	NA	1	TRUE	-0.537225	0.59113	0.740715	0.6363	0.599159	0.904695	0.856342
Q5SXY1.354-375.54927be2ff	Q5SXY1.354-375	Q5SXY1	355	354	375	-0.188965	NA	1	0.00330266	NA	1	0.0285328	NA	1	0.192786	NA	1	0.0973352	NA	1	-0.251531	NA	1	0.462008	NA	1	0.0635767	NA	1	-0.0458151	NA	1	-0.124114	NA	1	0.24527	NA	1	0.128181	NA	1	FALSE	-0.11143	0.911278	0.946041	0.267694	0.47232	0.477225	0.651016
Q9CY58.53-68.f96f84dfce	Q9CY58.53-68	Q9CY58	53	53	68	-0.024172	0.00870092	2	-0.17351	0.0547626	2	-0.372303	0.205728	2	-0.549655	0.25179	2	-0.228343	0.0763362	2	0.0192429	0.0286707	2	-0.573106	0.226177	2	-0.375085	0.12117	2	-0.126258	0.0425186	2	-0.0771335	0.013046	2	-0.472704	0.215953	2	-0.46237	0.18648	2	FALSE	-0.356859	0.721208	0.516468	0.94534	0.640505	0.956552	0.306237
PBANKA_071260.210-227.60d8a4a114	PBANKA_071260.210-227	PBANKA_071260	222	210	227	0.528045	NA	1	0.141362	NA	1	-0.773485	NA	1	-1.18818	NA	1	-0.198644	NA	1	-0.487184	NA	1	-0.980422	NA	1	-1.31853	NA	1	0.1647	NA	1	-0.172911	NA	1	-0.876953	NA	1	-1.25335	NA	1	TRUE	-1.62492	0.104227	0.526279	0.0595655	0.325158	0.0911002	0.353889
PBANKA_081060.631-647.77cbb882de	PBANKA_081060.631-647	PBANKA_081060	636	631	647	-0.416836	NA	1	0.144623	NA	1	-0.802512	NA	1	-0.269068	NA	1	0.0797097	NA	1	0.237115	NA	1	-0.182196	NA	1	-0.0743551	NA	1	-0.168563	NA	1	0.190869	NA	1	-0.492354	NA	1	-0.171712	NA	1	TRUE	0.392262	0.694877	0.515067	0.333567	0.298528	0.16398	0.708479
PBANKA_093720.2.423-451.add7ec22d0	PBANKA_093720.2.423-451	PBANKA_093720.2	428	423	451	-0.234928	0.0866924	3	0.0027381	0.151378	3	-1.09308	0.144681	3	-0.883431	0.0753088	3	-0.0838628	0.0488693	3	-0.039197	0.149745	3	-1.03202	0.090312	3	-1.03692	0.111435	3	-0.159396	0.0517507	3	-0.0182295	0.0326416	3	-1.06255	0.0570793	3	-0.960176	0.0467493	3	TRUE	-0.589717	0.5554	0.948844	0.819902	0.934128	0.38192	0.653118
PBANKA_103790.31-46.f1ac474b67	PBANKA_103790.31-46	PBANKA_103790	34	31	46	0.209121	0.195223	2	-0.116482	0.194374	2	-0.358385	0.2003	2	-0.712003	0.201149	2	-0.00470403	0.146163	2	-0.0313466	0.027788	2	-0.528906	0.374927	2	-0.605113	0.256553	2	0.102208	0.0245301	2	-0.0739145	0.0832929	2	-0.443645	0.287614	2	-0.658558	0.228851	2	TRUE	-0.889144	0.373957	0.669236	0.852838	0.655221	0.39103	0.955851
PBANKA_140670.1285-1303.2acc1bd407	PBANKA_140670.1285-1303	PBANKA_140670	1296	1285	1303	0.142773	NA	1	0.179325	NA	1	-0.633207	NA	1	-0.62467	NA	1	-0.0214992	NA	1	0.0988194	NA	1	-0.608987	NA	1	-0.538234	NA	1	0.0606371	NA	1	0.139072	NA	1	-0.621097	NA	1	-0.581452	NA	1	TRUE	-0.400266	0.688973	0.443588	0.648914	0.421864	0.521374	0.886475
PBANKA_130860.351-365.83635b7c6a	PBANKA_130860.351-365	PBANKA_130860	356	351	365	-0.0287687	NA	1	-0.187877	NA	1	-0.719815	NA	1	-0.906938	NA	1	-0.210014	NA	1	-0.269585	NA	1	-0.573931	NA	1	-0.683066	NA	1	-0.119392	NA	1	-0.228731	NA	1	-0.646873	NA	1	-0.795002	NA	1	TRUE	-0.882975	0.377281	0.479327	0.246671	0.221444	0.939734	0.337071
Q6ZPJ3.1211-1231.ea047aaa0d	Q6ZPJ3.1211-1231	Q6ZPJ3	1227	1211	1231	0.00356512	NA	1	-0.640546	NA	1	-0.0353776	NA	1	-0.707504	NA	1	0.0402911	NA	1	-0.664702	NA	1	0.354536	NA	1	-0.400022	NA	1	0.0219281	NA	1	-0.652624	NA	1	0.159579	NA	1	-0.553763	NA	1	FALSE	-1.64729	0.099545	0.0525578	0.024527	0.0105116	0.946041	0.861247
P70452.10-22.5ae7fdfc04	P70452.10-22	P70452	15	10	22	-0.0519342	NA	1	0.00415094	NA	1	0.189478	NA	1	0.217548	NA	1	0.083282	NA	1	0.133643	NA	1	-0.0139831	NA	1	-0.0131873	NA	1	0.0156739	NA	1	0.0688969	NA	1	0.0877473	NA	1	0.10218	NA	1	FALSE	0.0898436	0.928414	0.941135	0.537491	0.660827	0.857744	0.695165
PBANKA_121230.798-808.9e73971937	PBANKA_121230.798-808	PBANKA_121230	800	798	808	0.621735	NA	1	1.84416	NA	1	0.334006	NA	1	1.52842	NA	1	0.57755	NA	1	1.85424	NA	1	0.130636	NA	1	1.35777	NA	1	0.599642	NA	1	1.8492	NA	1	0.232321	NA	1	1.44309	NA	1	TRUE	3.15177	0.00162988	0.000700771	0	0	0.0546601	0.0700771
PBANKA_142690.110-125.87e86b44af	PBANKA_142690.110-125	PBANKA_142690	112	110	125	-0.0446132	0.0343985	2	0.302209	0.101342	2	-2.76758	0.929763	2	-2.44877	0.794022	2	-0.0453734	0.166764	2	-0.742601	0.849913	2	-2.42323	0.358383	2	-3.17002	1.37506	2	-0.0449933	0.0661829	2	-0.220196	0.374285	2	-2.59541	0.644073	2	-2.8094	1.08454	2	TRUE	-2.56681	0.0102851	0.255081	0.0168185	0.232656	0.887176	0.79047
PBANKA_134830.335-355.9743c748bd	PBANKA_134830.335-355	PBANKA_134830	340	335	355	-0.126437	NA	1	-0.0239154	NA	1	-0.114986	NA	1	-0.0404791	NA	1	-0.0507128	NA	1	0.193669	NA	1	-0.124564	NA	1	0.070252	NA	1	-0.0885751	NA	1	0.0848766	NA	1	-0.119775	NA	1	0.0148864	NA	1	TRUE	0.224349	0.822492	0.957253	0.40925	0.594254	0.637701	0.773651
PBANKA_102490.144-165.bfa79c23bd	PBANKA_102490.144-165	PBANKA_102490	149	144	165	-0.217	NA	1	-0.214594	NA	1	0.515293	NA	1	0.489684	NA	1	-0.0555327	NA	1	-0.0922469	NA	1	0.534327	NA	1	0.448048	NA	1	-0.136266	NA	1	-0.15342	NA	1	0.52481	NA	1	0.468866	NA	1	TRUE	0.256962	0.797216	0.423266	0.625088	0.377715	0.417659	0.756132
PBANKA_140670.1284-1303.33b0f68a68	PBANKA_140670.1284-1303	PBANKA_140670	1289	1284	1303	0.203483	NA	1	-0.517032	NA	1	0.911835	NA	1	0.163305	NA	1	-0.0632478	NA	1	-0.38286	NA	1	0.564981	NA	1	0.195804	NA	1	0.0701176	NA	1	-0.449946	NA	1	0.738408	NA	1	0.179555	NA	1	TRUE	-0.815594	0.414761	0.0925018	0.121934	0.0413455	0.402242	0.7274
PBANKA_090960.738-757.34d4c69e21	PBANKA_090960.738-757	PBANKA_090960	743	738	757	0.340622	NA	1	-0.21307	NA	1	0.0444134	NA	1	-0.537293	NA	1	0.298401	NA	1	0.224531	NA	1	0.0651539	NA	1	-0.0582811	NA	1	0.319511	NA	1	0.00573074	NA	1	0.0547837	NA	1	-0.297787	NA	1	TRUE	-0.839932	0.400976	0.426069	0.351787	0.948844	0.215137	0.25438
Q60902.238-257.7201bd57dc	Q60902.238-257	Q60902	255	238	257	-0.200981	NA	1	0.102238	NA	1	-0.340636	NA	1	-0.0654327	NA	1	-0.0252771	NA	1	0.0600646	NA	1	-0.256273	NA	1	-0.220496	NA	1	-0.113129	NA	1	0.0811512	NA	1	-0.298455	NA	1	-0.142964	NA	1	FALSE	0.136467	0.891456	0.626489	0.785564	0.611773	0.451296	0.871759
PBANKA_051270.9-24.5b887fdf07	PBANKA_051270.9-24	PBANKA_051270	13	9	24	0.0247085	0.12912	2	-0.196484	0.240365	2	-0.184963	0.289007	2	-0.43417	0.177762	2	-0.0861797	0.00470842	2	0.0371701	0.115679	2	-0.227315	0.24212	2	-0.15353	0.353091	2	-0.0307356	0.0622056	2	-0.0796568	0.0623432	2	-0.206139	0.265564	2	-0.29385	0.265426	2	TRUE	-0.390715	0.69602	0.461808	0.878066	0.629292	0.866153	0.646111
E9Q0N0.889-910.169667e082	E9Q0N0.889-910	E9Q0N0	902	889	910	-0.0270996	NA	1	0.0858054	NA	1	0.499527	NA	1	0.584417	NA	1	-0.0225267	NA	1	0.371755	NA	1	0.275663	NA	1	0.620379	NA	1	-0.0248132	NA	1	0.22878	NA	1	0.387595	NA	1	0.602398	NA	1	FALSE	0.817059	0.413923	0.671338	0.17239	0.226349	0.946041	0.885074
PBANKA_100340.1144-1157.65a6e9fd51	PBANKA_100340.1144-1157	PBANKA_100340	1156	1144	1157	-0.00654122	0.0308369	2	-0.0466566	0.130334	2	-0.449952	0.114032	2	-0.518082	0.0145348	2	-0.102107	0.0879198	2	0.0235054	0.0800132	2	-0.527003	0.109139	2	-0.450956	0.0587938	2	-0.054324	0.0593783	2	-0.0115756	0.0251605	2	-0.488477	0.00244643	2	-0.484519	0.0366643	2	TRUE	-0.384854	0.700357	0.880168	0.928521	0.971969	0.981079	0.592151
PBANKA_132730.41-59.b2e1516ac1	PBANKA_132730.41-59	PBANKA_132730	47	41	59	0.0370623	0.0231645	2	-0.0136413	0.0777328	2	0.444687	0.158361	2	0.365968	0.057464	2	0.391955	0.355309	2	-0.135412	0.328224	2	0.949287	0.756134	2	0.372356	0.072601	2	0.214509	0.189237	2	-0.0745264	0.202979	2	0.696987	0.457248	2	0.369162	0.0650325	2	TRUE	-0.278678	0.780501	0.992992	0.494744	0.650315	0.82761	0.161177
PBANKA_030130.44-65.bd41adf679	PBANKA_030130.44-65	PBANKA_030130	61	44	65	-0.524614	0.0591707	2	0.0752716	0.00512373	2	-1.15311	0.108529	2	-0.581243	0.162576	2	-0.276432	0.00875084	2	-0.104471	0.0536728	2	-0.861237	0.234393	2	-0.738841	0.296816	2	-0.400523	0.0339608	2	-0.0145997	0.0242745	2	-1.00718	0.171461	2	-0.660042	0.229696	2	TRUE	0.0564641	0.954974	0.704275	0.583742	0.949544	0.0896987	0.233357
PBANKA_122900.922-936.ff7037fd42	PBANKA_122900.922-936	PBANKA_122900	927	922	936	-0.084666	NA	1	0.045102	NA	1	-0.636	NA	1	-0.534247	NA	1	0.0845074	NA	1	0.0204741	NA	1	-0.477796	NA	1	-0.591395	NA	1	-7.93049e-05	NA	1	0.0327881	NA	1	-0.556898	NA	1	-0.562821	NA	1	TRUE	-0.462505	0.643734	0.80028	0.939033	0.816398	0.765242	0.69096
PBANKA_121950.407-424.4df39baef5	PBANKA_121950.407-424	PBANKA_121950	413	407	424	-0.0963647	0.0788538	2	-0.276549	0.158045	2	-0.457636	0.502166	2	-0.665834	0.581358	2	0.130575	0.220009	2	0.358822	0.224496	2	-0.0335266	0.0639454	2	0.145156	0.0594582	2	0.0171053	0.0705774	2	0.0411369	0.0332252	2	-0.245581	0.283056	2	-0.260339	0.320408	2	TRUE	-0.24173	0.808997	0.315347	0.1815	0.775753	0.728802	0.546601
PBANKA_142690.112-125.87e86b44af	PBANKA_142690.112-125	PBANKA_142690	112	112	125	-0.0913893	0.0267328	2	-0.267055	0.266321	2	-1.31735	0.386424	2	-1.52103	0.146836	2	-0.229521	0.0518587	2	-0.578871	0.590144	2	-1.21064	0.212588	2	-1.60955	0.429415	2	-0.160455	0.0125629	2	-0.422963	0.428232	2	-1.264	0.299506	2	-1.56529	0.141289	2	TRUE	-1.74171	0.0816037	0.332866	0.0392432	0.051857	0.740014	0.304835
PBANKA_112960.119-132.5aded6aa0e	PBANKA_112960.119-132	PBANKA_112960	128	119	132	0.200412	NA	1	-0.498685	NA	1	-1.65745	NA	1	-2.38457	NA	1	-0.0175067	NA	1	-0.14655	NA	1	-2.06921	NA	1	-2.24782	NA	1	0.0914527	NA	1	-0.322617	NA	1	-1.86333	NA	1	-2.31619	NA	1	TRUE	-2.58374	0.00979421	0.100911	0.468816	0.113525	0.403644	0.899089
PBANKA_030390.11-26.1a21c64b90	PBANKA_030390.11-26	PBANKA_030390	13	11	26	-0.0720565	0.0495819	2	0.150796	0.117825	2	-0.0948667	0.0782257	2	0.0999712	0.00998231	2	-0.0262369	0.00634436	2	0.0719291	0.109311	2	-0.0048826	0.0652328	2	0.0437184	0.0504225	2	-0.0491467	0.0216188	2	0.111363	0.113568	2	-0.0498746	0.0717293	2	0.0718448	0.0202201	2	TRUE	0.24692	0.804977	0.502453	0.734408	0.505256	0.80028	0.870357
PBANKA_110650.128-146.71bec7992a	PBANKA_110650.128-146	PBANKA_110650	141	128	146	-0.278088	NA	1	0.265793	NA	1	0.381205	NA	1	0.897071	NA	1	-0.499722	NA	1	0.379283	NA	1	0.257616	NA	1	1.08706	NA	1	-0.388905	NA	1	0.322538	NA	1	0.31941	NA	1	0.992063	NA	1	TRUE	1.89225	0.0585004	0.293623	0.168886	0.132446	0.313945	0.0567624
PBANKA_103670.190-207.6a8da0b778	PBANKA_103670.190-207	PBANKA_103670	201	190	207	-0.685882	NA	1	-0.324619	NA	1	-0.798802	NA	1	-0.465553	NA	1	0.00584164	NA	1	0.255954	NA	1	-0.415389	NA	1	-0.214842	NA	1	-0.34002	NA	1	-0.0343326	NA	1	-0.607095	NA	1	-0.340198	NA	1	TRUE	0.170478	0.864639	0.243167	0.303434	0.846531	0.0413455	0.994394
PBANKA_132950.405-429.c50cc25743	PBANKA_132950.405-429	PBANKA_132950	409/413	405	429	-0.1189	0.0481768	2	-0.126581	0.0653288	2	-0.380036	0.132039	2	-0.415733	0.0185328	2	-0.152425	0.00916665	2	0.200838	0.227057	2	-0.432647	0.019834	2	-0.128949	0.216389	2	-0.135662	0.0195051	2	0.0371282	0.0808639	2	-0.406342	0.0561023	2	-0.272341	0.117461	2	TRUE	-0.000514913	0.999589	0.6363	0.392432	0.798879	0.662228	0.4541
O35601.420-457.193ac29a4d	O35601.420-457	O35601	445	420	457	0.0764823	NA	1	0.27816	NA	1	0.437031	NA	1	0.610694	NA	1	-0.101488	NA	1	-0.0607401	NA	1	0.452217	NA	1	0.4434	NA	1	-0.0125027	NA	1	0.10871	NA	1	0.444624	NA	1	0.527047	NA	1	FALSE	0.535356	0.592421	0.281009	0.737912	0.517169	0.701472	0.594954
PBANKA_142910.77-100.5f12960a73	PBANKA_142910.77-100	PBANKA_142910	96	77	100	-0.29688	NA	1	0.189554	NA	1	-1.0192	NA	1	-0.560779	NA	1	-0.381429	NA	1	-0.174902	NA	1	-1.29161	NA	1	-1.13464	NA	1	-0.339155	NA	1	0.00732585	NA	1	-1.1554	NA	1	-0.847711	NA	1	TRUE	-0.156205	0.875876	0.421163	0.408549	0.938332	0.279608	0.123336
PBANKA_031210.125-141.639fc09a65	PBANKA_031210.125-141	PBANKA_031210	127	125	141	0.299257	NA	1	-0.00471006	NA	1	0.189438	NA	1	-0.142544	NA	1	-0.0208507	NA	1	0.561404	NA	1	-0.641677	NA	1	-0.108988	NA	1	0.139203	NA	1	0.278347	NA	1	-0.22612	NA	1	-0.125766	NA	1	TRUE	0.0569946	0.954551	0.971969	0.0784863	0.170988	0.257884	0.887877
PBANKA_050920.366-382.8f99e25ce3	PBANKA_050920.366-382	PBANKA_050920	375	366	382	-0.0560039	0.161602	2	-0.0783836	0.0835536	2	-0.0607508	0.122868	2	-0.111145	0.0448205	2	-0.0783591	0.00973182	2	0.103189	0.264359	2	-0.176355	0.122978	2	-0.0443722	0.151113	2	-0.0671815	0.0856667	2	0.0124028	0.0904029	2	-0.118553	0.122923	2	-0.0777588	0.0531463	2	TRUE	-0.00592709	0.995271	0.783462	0.633497	0.914506	0.843728	0.668535
PBANKA_132970.169-188.0e2dab2007	PBANKA_132970.169-188	PBANKA_132970	178	169	188	-0.265853	0.0209959	2	1.05185	0.127024	2	-1.02322	0.175316	2	0.266466	0.0692875	2	0.0175821	0.047716	2	1.27084	0.0542923	2	-0.776421	0.270569	2	0.427272	0.263993	2	-0.124135	0.0343559	2	1.16134	0.0906583	2	-0.899819	0.222943	2	0.346869	0.16664	2	TRUE	2.35724	0.0184394	0.00981079	0.00280308	0	0.333567	0.952348
Q6P9Q4.380-419.6719775029	Q6P9Q4.380-419	Q6P9Q4	390	380	419	-0.124622	NA	1	-0.0456279	NA	1	1.10874	NA	1	1.15972	NA	1	-0.288083	NA	1	-0.593093	NA	1	1.22125	NA	1	0.866672	NA	1	-0.206353	NA	1	-0.31936	NA	1	1.16499	NA	1	1.0132	NA	1	FALSE	0.519643	0.60333	0.883672	0.0371409	0.11773	0.640505	0.215137
Q78HU7.65-90.06698eb580	Q78HU7.65-90	Q78HU7	78	65	90	0.0897292	NA	1	-0.226094	NA	1	0.3702	NA	1	0.0263613	NA	1	-0.557313	NA	1	0.145859	NA	1	-0.244157	NA	1	0.40945	NA	1	-0.233792	NA	1	-0.0401176	NA	1	0.0630214	NA	1	0.217906	NA	1	FALSE	0.416566	0.677009	0.398038	0.514366	0.820603	0.65452	0.0420463
Q8BG05.356-377.241fd795eb	Q8BG05.356-377	Q8BG05	359	356	377	0.207113	NA	1	0.23279	NA	1	-0.106966	NA	1	-0.109304	NA	1	-0.16992	NA	1	0.304827	NA	1	-0.528838	NA	1	-0.103657	NA	1	0.0185966	NA	1	0.268808	NA	1	-0.317902	NA	1	-0.10648	NA	1	FALSE	0.259099	0.795567	0.348283	0.24527	0.179397	0.392432	0.419061
Q9EPB4.90-108.12e87ab8b5	Q9EPB4.90-108	Q9EPB4	100	90	108	-0.2342	NA	1	0.220875	NA	1	-0.124633	NA	1	0.302427	NA	1	0.167393	NA	1	-0.181859	NA	1	0.0835842	NA	1	-0.315233	NA	1	-0.0334036	NA	1	0.0195082	NA	1	-0.0205244	NA	1	-0.00640257	NA	1	FALSE	0.00473359	0.996223	0.365802	0.389629	0.885774	0.385424	0.46321
PBANKA_041490.693-708.ad03851a7e	PBANKA_041490.693-708	PBANKA_041490	695	693	708	-0.2864	NA	1	-0.358608	NA	1	-1.50068	NA	1	-1.6009	NA	1	-0.283589	NA	1	-0.446159	NA	1	-1.47391	NA	1	-1.68604	NA	1	-0.284994	NA	1	-0.402383	NA	1	-1.4873	NA	1	-1.64347	NA	1	TRUE	-1.55818	0.119238	0.20883	0.0833917	0.0588648	0.297127	0.220743
PBANKA_140700.248-263.54a7a3df7a	PBANKA_140700.248-263	PBANKA_140700	251	248	263	0.11412	0.103613	3	0.0478349	0.157644	3	0.078201	0.412878	3	-0.0160995	0.321156	3	0.0361394	0.027189	3	0.139299	0.245397	3	-0.0563926	0.495578	3	-0.00279785	0.249897	3	0.0751299	0.0534418	3	0.093567	0.199592	3	0.0109042	0.450071	3	-0.00944866	0.285323	3	TRUE	-0.0557063	0.955577	0.79047	0.523476	0.56342	0.594254	0.883672
PBANKA_121020.159-173.5edbeb1931	PBANKA_121020.159-173	PBANKA_121020	163	159	173	-0.0630642	NA	1	0.117372	NA	1	-1.22682	NA	1	-1.0744	NA	1	0.113967	NA	1	0.124498	NA	1	-0.96815	NA	1	-1.00718	NA	1	0.0254514	NA	1	0.120935	NA	1	-1.09748	NA	1	-1.04079	NA	1	TRUE	-0.729505	0.465718	0.583041	0.565522	0.471619	0.820603	0.598458
PBANKA_134890.332-346.7e0f747cfb	PBANKA_134890.332-346	PBANKA_134890	334	332	346	-0.141672	NA	1	0.502508	NA	1	-1.18885	NA	1	-0.572683	NA	1	-0.297015	NA	1	0.728721	NA	1	-1.32761	NA	1	-0.351441	NA	1	-0.219343	NA	1	0.615614	NA	1	-1.25823	NA	1	-0.462062	NA	1	TRUE	0.967302	0.333427	0.101612	0.0350385	0.0287316	0.601962	0.201822
PBANKA_136030.11-23.1a2aa2b110	PBANKA_136030.11-23	PBANKA_136030	13	11	23	-0.0467393	0.0521954	2	0.00111918	0.197072	2	0.214549	0.479135	2	0.234393	0.229868	2	-0.0246216	0.0585564	2	0.121436	0.205488	2	0.21408	0.413748	2	0.310572	0.266816	2	-0.0356805	0.00318052	2	0.0612774	0.20128	2	0.214315	0.446442	2	0.272483	0.248342	2	TRUE	0.296176	0.767104	0.953048	0.573931	0.689559	0.880168	0.873861
PBANKA_112200.750-765.0babe307c5	PBANKA_112200.750-765	PBANKA_112200	762	750	765	-0.158358	NA	1	-0.32532	NA	1	-0.057705	NA	1	-0.252682	NA	1	-0.160208	NA	1	-0.458811	NA	1	-0.000854941	NA	1	-0.349023	NA	1	-0.159283	NA	1	-0.392066	NA	1	-0.02928	NA	1	-0.300852	NA	1	TRUE	-0.705873	0.480291	0.243167	0.0777856	0.0686755	0.556412	0.43658
Q6NVE8.38-56.2d4aec791a	Q6NVE8.38-56	Q6NVE8	50	38	56	0.0465612	0.186793	2	0.0732184	0.225852	2	-0.0174942	0.211815	2	-0.0188519	0.250874	2	0.207636	0.28065	2	-0.0298047	0.096119	2	0.175385	0.387617	2	-0.11162	0.0108481	2	0.127099	0.233722	2	0.0217069	0.0648665	2	0.0789456	0.299716	2	-0.0652362	0.130861	2	FALSE	-0.307737	0.758292	0.708479	0.857043	0.874562	0.792572	0.377715
PBANKA_103040.469-487.980f669b22	PBANKA_103040.469-487	PBANKA_103040	471/Ambig	469	487	0.063754	NA	1	-0.120369	NA	1	-1.64472	NA	1	-1.85685	NA	1	0.0473448	NA	1	-0.357493	NA	1	-1.74142	NA	1	-2.19582	NA	1	0.0555494	NA	1	-0.238931	NA	1	-1.69307	NA	1	-2.02634	NA	1	TRUE	-2.15557	0.0311522	0.653819	0.135249	0.211633	0.741416	0.829713
PBANKA_113160.893-909.0c1f052f4d	PBANKA_113160.893-909	PBANKA_113160	907	893	909	0.214046	NA	1	-0.104252	NA	1	0.406438	NA	1	0.0601253	NA	1	0.0556104	NA	1	-0.361169	NA	1	0.369552	NA	1	-0.0967925	NA	1	0.134828	NA	1	-0.23271	NA	1	0.387995	NA	1	-0.0183336	NA	1	TRUE	-0.712783	0.476005	0.707078	0.133146	0.215137	0.379818	0.800981
PBANKA_144820.2682-2702.8a1e04a2ae	PBANKA_144820.2682-2702	PBANKA_144820	2685	2682	2702	0.0968341	NA	1	-0.0140121	NA	1	-0.0262838	NA	1	-0.165145	NA	1	0.0737996	NA	1	-0.243809	NA	1	0.238195	NA	1	-0.128979	NA	1	0.0853169	NA	1	-0.128911	NA	1	0.105956	NA	1	-0.147062	NA	1	TRUE	-0.554806	0.579046	0.991591	0.28171	0.456903	0.637701	0.730904
PBANKA_123100.8-22.8e3dfc2b44	PBANKA_123100.8-22	PBANKA_123100	17	8	22	0.167064	NA	1	-0.0698974	NA	1	-0.259254	NA	1	-0.52423	NA	1	0.0113481	NA	1	0.356972	NA	1	-0.4194	NA	1	-0.123341	NA	1	0.089206	NA	1	0.143537	NA	1	-0.339327	NA	1	-0.323786	NA	1	TRUE	-0.240121	0.810243	0.803784	0.1822	0.412754	0.468816	0.98178
PBANKA_020700.545-559.d059a82a1c	PBANKA_020700.545-559	PBANKA_020700	547	545	559	0.323442	NA	1	1.11096	NA	1	-0.316917	NA	1	0.442583	NA	1	0.406872	NA	1	1.39183	NA	1	-0.415861	NA	1	0.519534	NA	1	0.365157	NA	1	1.2514	NA	1	-0.366389	NA	1	0.481059	NA	1	TRUE	1.78853	0.0737356	0.00770848	0.00140154	0	0.229152	0.149965
PBANKA_103570.861-877.0d525d9aac	PBANKA_103570.861-877	PBANKA_103570	875	861	877	-0.349629	NA	1	-0.754368	NA	1	-0.81054	NA	1	-1.24329	NA	1	-0.018572	NA	1	-0.529604	NA	1	-0.550225	NA	1	-1.11082	NA	1	-0.1841	NA	1	-0.641986	NA	1	-0.680383	NA	1	-1.17706	NA	1	TRUE	-1.76809	0.0770908	0.0294324	0.0497547	0.0133146	0.219341	0.895585
Q3U4S0.40-56.a123fb4ea7	Q3U4S0.40-56	Q3U4S0	42	40	56	0.170299	NA	1	-0.0996975	NA	1	0.186684	NA	1	-0.111327	NA	1	-0.0950677	NA	1	-0.124453	NA	1	0.019954	NA	1	-0.0589963	NA	1	0.0376158	NA	1	-0.112075	NA	1	0.103319	NA	1	-0.0851619	NA	1	FALSE	-0.397877	0.690734	0.720392	0.51857	0.511563	0.460406	0.614576
PBANKA_142870.1163-1178.11a0169d61	PBANKA_142870.1163-1178	PBANKA_142870	1168/1172	1163	1178	-0.0935485	NA	1	0.082357	NA	1	-0.800912	NA	1	-0.653022	NA	1	0.0228234	NA	1	-0.0532295	NA	1	-0.53801	NA	1	-0.663628	NA	1	-0.0353625	NA	1	0.0145637	NA	1	-0.669461	NA	1	-0.658325	NA	1	TRUE	-0.508185	0.61134	0.680448	0.765943	0.905396	0.73651	0.929923
Q9JKB3.328-339.45178a11ea	Q9JKB3.328-339	Q9JKB3	328	328	339	0.00127773	NA	1	0.097802	NA	1	-0.30257	NA	1	-0.234061	NA	1	-0.000817262	NA	1	0.124682	NA	1	-0.377214	NA	1	-0.30128	NA	1	0.000230232	NA	1	0.111242	NA	1	-0.339892	NA	1	-0.26767	NA	1	FALSE	-0.100935	0.919605	0.6363	0.565522	0.505256	0.953048	0.969166
B2RR03.194-210.7e81e90f30	B2RR03.194-210	B2RR03	194	194	210	-0.00247127	NA	1	0.00850343	NA	1	0.222352	NA	1	0.205312	NA	1	-0.0966346	NA	1	-0.13954	NA	1	0.254932	NA	1	0.162462	NA	1	-0.0495529	NA	1	-0.0655183	NA	1	0.238642	NA	1	0.183887	NA	1	FALSE	0.0369562	0.970521	0.925018	0.484233	0.69096	0.96356	0.611773
Q9DBC7.75-92.2aa8c057a8	Q9DBC7.75-92	Q9DBC7	83	75	92	-0.121254	0.24552	2	0.0401351	0.158102	2	0.31168	0.565704	2	0.445054	0.162082	2	0.029865	0.112406	2	0.188159	0.249202	2	0.387158	0.663373	2	0.495887	0.301765	2	-0.0456947	0.178963	2	0.114147	0.203652	2	0.349419	0.614538	2	0.470471	0.231924	2	FALSE	0.556344	0.577994	0.8185	0.417659	0.496847	0.650315	0.905396
PBANKA_143920.338-358.aa4e8a1e11	PBANKA_143920.338-358	PBANKA_143920	354	338	358	0.288363	NA	1	0.0865571	NA	1	0.381388	NA	1	0.151567	NA	1	0.0387708	NA	1	-0.0571234	NA	1	0.348513	NA	1	0.203054	NA	1	0.163567	NA	1	0.0147168	NA	1	0.36495	NA	1	0.17731	NA	1	TRUE	-0.191994	0.847752	0.667134	0.749825	0.905396	0.271198	0.867554
Q9QYB8.528-540.a3d18f1c70	Q9QYB8.528-540	Q9QYB8	530	528	540	-0.0876732	NA	1	0.384841	NA	1	-0.627429	NA	1	-0.18293	NA	1	0.0706609	NA	1	0.431741	NA	1	-0.78416	NA	1	-0.472645	NA	1	-0.00850612	NA	1	0.408291	NA	1	-0.705795	NA	1	-0.327787	NA	1	FALSE	0.367314	0.713396	0.179397	0.140154	0.0819902	0.756833	0.738612
E9PZP8.1510-1531.8c71d703ef	E9PZP8.1510-1531	E9PZP8	1510	1510	1531	0.0260839	NA	1	0.0263583	NA	1	-0.02224	NA	1	-0.0499805	NA	1	-0.00212252	NA	1	-0.014476	NA	1	-0.0949164	NA	1	-0.156835	NA	1	0.0119807	NA	1	0.00594116	NA	1	-0.0585782	NA	1	-0.103408	NA	1	FALSE	-0.170128	0.864915	0.859846	0.918711	0.946741	0.860547	0.966363
PBANKA_123220.1075-1090.7ff0c371e6	PBANKA_123220.1075-1090	PBANKA_123220	1079	1075	1090	-0.139627	NA	1	-0.0634082	NA	1	-0.718187	NA	1	-0.669983	NA	1	-0.132468	NA	1	-0.0740026	NA	1	-0.784008	NA	1	-0.775108	NA	1	-0.136048	NA	1	-0.0687054	NA	1	-0.751098	NA	1	-0.722545	NA	1	TRUE	-0.528889	0.5969	0.819902	0.683952	0.677645	0.604765	0.502453
PBANKA_145250.400-420.1ed9d0dd95	PBANKA_145250.400-420	PBANKA_145250	408	400	420	0.240123	0.329702	2	-0.37395	0.0245421	2	0.94523	0.164627	2	0.303142	0.189616	2	0.109011	0.115675	2	-0.267026	0.137505	2	0.82697	0.179367	2	0.401368	0.157537	2	0.174567	0.222688	2	-0.320488	0.0564814	2	0.8861	0.00736975	2	0.352255	0.173576	2	TRUE	-0.638925	0.522893	0.194114	0.249474	0.116328	0.333567	0.615277
PBANKA_136030.7-23.1a2aa2b110	PBANKA_136030.7-23	PBANKA_136030	13	7	23	-0.0426274	NA	1	0.359713	NA	1	-0.258686	NA	1	0.11564	NA	1	-0.0411193	NA	1	0.535072	NA	1	-0.406249	NA	1	0.120377	NA	1	-0.0418733	NA	1	0.447392	NA	1	-0.332467	NA	1	0.118008	NA	1	TRUE	0.836675	0.402805	0.201121	0.091801	0.0700771	0.895585	0.810091
PBANKA_080280.419-429.c6a335bfc0	PBANKA_080280.419-429	PBANKA_080280	419	419	429	0.450947	NA	1	0.80373	NA	1	-0.859565	NA	1	-0.534797	NA	1	0.540624	NA	1	0.856725	NA	1	-0.739697	NA	1	-0.473161	NA	1	0.495786	NA	1	0.830228	NA	1	-0.799631	NA	1	-0.503979	NA	1	TRUE	0.0913244	0.927238	0.0231254	0.0168185	0.00770848	0.131745	0.0896987
PBANKA_142390.87-106.07bf99f890	PBANKA_142390.87-106	PBANKA_142390	91	87	106	-0.197606	NA	1	0.648721	NA	1	-0.865048	NA	1	-0.0467359	NA	1	-0.198105	NA	1	0.172215	NA	1	-0.499769	NA	1	-0.179014	NA	1	-0.197856	NA	1	0.410468	NA	1	-0.682408	NA	1	-0.112875	NA	1	TRUE	0.857401	0.391253	0.0483532	0.451296	0.0812894	0.459706	0.355291
P63325.140-153.4dbf074889	P63325.140-153	P63325	146	140	153	-0.269742	NA	1	-0.305918	NA	1	-0.0887085	NA	1	-0.152899	NA	1	-0.122318	NA	1	-0.111299	NA	1	0.0424448	NA	1	0.00389921	NA	1	-0.19603	NA	1	-0.208608	NA	1	-0.0231319	NA	1	-0.0745	NA	1	FALSE	-0.158622	0.873972	0.268395	0.560617	0.252278	0.327961	0.525578
PBANKA_020080.133-145.5e7183c9fe	PBANKA_020080.133-145	PBANKA_020080	135	133	145	-0.0761739	NA	1	0.323671	NA	1	-0.588609	NA	1	-0.216779	NA	1	0.0225657	NA	1	0.376363	NA	1	-0.556519	NA	1	-0.252286	NA	1	-0.0268041	NA	1	0.350017	NA	1	-0.572564	NA	1	-0.234533	NA	1	TRUE	0.372617	0.709445	0.229152	0.169587	0.117029	0.789769	0.930624
P84091.146-162.a3514abf8e	P84091.146-162	P84091	153	146	162	-0.0260942	NA	1	-0.369059	NA	1	0.607911	NA	1	0.236932	NA	1	-0.137044	NA	1	-0.387702	NA	1	0.638163	NA	1	0.337939	NA	1	-0.0815689	NA	1	-0.37838	NA	1	0.623037	NA	1	0.287435	NA	1	FALSE	-0.355442	0.722269	0.196216	0.119131	0.0749825	0.949544	0.491941
PBANKA_103710.78-96.2563218af3	PBANKA_103710.78-96	PBANKA_103710	85	78	96	-0.193683	NA	1	-0.0860473	NA	1	-0.287098	NA	1	-0.207477	NA	1	-0.0722482	NA	1	0.351095	NA	1	-0.382392	NA	1	-0.00861474	NA	1	-0.132966	NA	1	0.132524	NA	1	-0.334745	NA	1	-0.108046	NA	1	TRUE	0.283613	0.776716	0.762439	0.189208	0.437982	0.468816	0.696566
P24270.507-522.bbc8d397f6	P24270.507-522	P24270	517	507	522	-0.186603	0.016359	2	-0.210708	0.0325233	2	-0.757006	0.467056	2	-0.809126	0.418174	2	-0.502382	0.184795	2	-0.0910094	0.340028	2	-0.740298	0.419856	2	-0.37849	0.575088	2	-0.344493	0.100577	2	-0.150859	0.153752	2	-0.748652	0.443456	2	-0.593808	0.496631	2	FALSE	-0.215849	0.829112	0.430273	0.628591	0.39103	0.480729	0.0567624
E9PV24.486-511.588adff76e	E9PV24.486-511	E9PV24	494	486	511	0.134253	NA	1	-0.353056	NA	1	0.338377	NA	1	-0.176946	NA	1	-0.551501	NA	1	-0.162539	NA	1	-0.150403	NA	1	0.188994	NA	1	-0.208624	NA	1	-0.257797	NA	1	0.0939871	NA	1	0.00602424	NA	1	FALSE	-0.157532	0.874831	0.214436	0.430974	0.180799	0.541696	0.0441486
PBANKA_060420.874-898.3eb45680c3	PBANKA_060420.874-898	PBANKA_060420	876	874	898	0.0698542	NA	1	-0.357561	NA	1	0.693105	NA	1	0.237676	NA	1	0.436903	NA	1	-0.206745	NA	1	1.37557	NA	1	0.682358	NA	1	0.253379	NA	1	-0.282153	NA	1	1.03434	NA	1	0.460017	NA	1	TRUE	-0.623178	0.533189	0.20953	0.343378	0.15417	0.719692	0.13595
Q9CSB4.743-758.d2e5c1ebf4	Q9CSB4.743-758	Q9CSB4	746	743	758	0.235862	NA	1	-0.0809209	NA	1	1.99163	NA	1	1.64683	NA	1	0.161863	NA	1	-0.364036	NA	1	1.74556	NA	1	1.17009	NA	1	0.198862	NA	1	-0.222479	NA	1	1.86859	NA	1	1.40846	NA	1	FALSE	0.308263	0.757892	0.777155	0.132446	0.230554	0.341976	0.477225
PBANKA_131030.313-334.af3f321ae2	PBANKA_131030.313-334	PBANKA_131030	330	313	334	-0.303566	NA	1	-0.938339	NA	1	-0.0933364	NA	1	-0.756124	NA	1	-0.180959	NA	1	0.351115	NA	1	-0.525367	NA	1	-0.0428582	NA	1	-0.242262	NA	1	-0.293612	NA	1	-0.309352	NA	1	-0.399491	NA	1	TRUE	-0.477108	0.633301	0.0119131	0.189208	0.142256	0.271198	0.39103
Q8BIE6-2.785-803.fdc92abe20	Q8BIE6-2.785-803	Q8BIE6-2	796	785	803	0.011134	0.0270114	2	-0.144137	0.660626	2	0.790294	1.19885	2	0.607008	0.511214	2	0.167639	0.0269307	2	-0.215267	0.244229	2	1.13245	0.933557	2	0.699983	0.716259	2	0.0893866	4.03309e-05	2	-0.179702	0.452427	2	0.961374	1.0662	2	0.653496	0.613737	2	FALSE	-0.0235692	0.981197	0.595655	0.328662	0.311843	0.915907	0.462509
PBANKA_100950.2806-2821.442da1b4b4	PBANKA_100950.2806-2821	PBANKA_100950	2807	2806	2821	0.158661	0.0611053	2	-0.0040609	0.0631358	2	0.217333	0.28843	2	0.0265959	0.2864	2	-0.156452	0.0177558	2	-0.292294	0.0311353	2	0.137971	0.305703	2	-0.0474364	0.292324	2	0.00110463	0.0394305	2	-0.148178	0.0471355	2	0.177652	0.297067	2	-0.0104203	0.289362	2	TRUE	-0.338964	0.734648	0.969166	0.20953	0.399439	0.48213	0.443588
PBANKA_112350.2209-2221.9f26b7247d	PBANKA_112350.2209-2221	PBANKA_112350	2211	2209	2221	0.478586	NA	1	1.56088	NA	1	-0.889807	NA	1	0.164473	NA	1	0.558091	NA	1	1.6713	NA	1	-0.886978	NA	1	0.176669	NA	1	0.518338	NA	1	1.61609	NA	1	-0.888393	NA	1	0.170571	NA	1	TRUE	1.9032	0.057057	0.00210231	0.000700771	0	0.115627	0.0784863
P97315.70-91.c18a8f7c50	P97315.70-91	P97315	87	70	91	-0.366559	NA	1	-0.0156779	NA	1	-0.257059	NA	1	0.0658081	NA	1	-0.696647	NA	1	0.0684316	NA	1	-0.688697	NA	1	0.0268174	NA	1	-0.531603	NA	1	0.0263768	NA	1	-0.472878	NA	1	0.0463128	NA	1	FALSE	0.896589	0.36997	0.985985	0.748423	0.850035	0.198318	0.01822
PBANKA_083680.41-69.661d64edcb	PBANKA_083680.41-69	PBANKA_083680	66	41	69	-0.0372269	0.338716	3	0.1396	0.0535826	3	0.358895	0.223384	3	0.507707	0.492554	3	-0.154127	0.246857	3	0.0800454	0.164838	3	0.1494	0.429084	3	0.334007	0.213846	3	-0.0956768	0.0645418	3	0.109823	0.103124	3	0.254148	0.322588	3	0.420857	0.334101	3	TRUE	0.594597	0.552133	0.531885	0.707779	0.50946	0.9089	0.449194
PBANKA_114280.346-362.f7e37c0ef9	PBANKA_114280.346-362	PBANKA_114280	350	346	362	-0.0664458	0.121156	2	-0.397103	0.024607	2	0.125575	0.152321	2	-0.233097	0.298084	2	-0.162702	0.00432691	2	-0.00245106	0.165552	2	0.318126	0.0142928	2	0.428811	0.155586	2	-0.114574	0.0584145	2	-0.199777	0.0704723	2	0.22185	0.0833068	2	0.0978571	0.071249	2	TRUE	-0.146682	0.883387	0.175193	0.964961	0.271899	0.812193	0.430974
E9QN63.1039-1051.ec8da683d3	E9QN63.1039-1051	E9QN63	1045	1039	1051	-0.0454907	NA	1	0.27867	NA	1	-0.416021	NA	1	-0.119876	NA	1	0.0234949	NA	1	0.000983127	NA	1	-0.637638	NA	1	-0.709714	NA	1	-0.0109979	NA	1	0.139826	NA	1	-0.526829	NA	1	-0.414795	NA	1	FALSE	-0.148492	0.881959	0.281009	0.976174	0.41836	0.885074	0.928521
PBANKA_093720.2.106-120.9d93c15280	PBANKA_093720.2.106-120	PBANKA_093720.2	111	106	120	0.264699	0.265057	2	-0.0631306	0.0631702	2	-0.126234	0.0376501	2	-0.482078	0.239537	2	-0.0742302	0.00643442	2	-0.276711	0.348259	2	-0.299593	0.0450299	2	-0.551639	0.399723	2	0.0952343	0.135746	2	-0.169921	0.142545	2	-0.212914	0.04134	2	-0.516858	0.31963	2	TRUE	-0.928708	0.353074	0.819902	0.233357	0.331465	0.297127	0.682551
PBANKA_090880.141-154.6a3cc4d0a1	PBANKA_090880.141-154	PBANKA_090880	144	141	154	-0.169954	0.112899	3	0.000266966	0.196329	3	-1.19833	0.23403	3	-1.05612	0.204238	3	-0.16004	0.11878	3	0.112995	0.140021	3	-1.03356	0.13495	3	-0.810086	0.364684	3	-0.164997	0.115607	3	0.0566311	0.078739	3	-1.11594	0.180177	3	-0.933104	0.281201	3	TRUE	-0.433075	0.664974	0.955851	0.602663	0.704275	0.526279	0.43658
PBANKA_145460.1918-1934.f082c76ac1	PBANKA_145460.1918-1934	PBANKA_145460	1926	1918	1934	-0.410197	NA	1	-0.152599	NA	1	-0.493234	NA	1	-0.263651	NA	1	-0.0893166	NA	1	-0.359339	NA	1	-0.366439	NA	1	-0.686026	NA	1	-0.249757	NA	1	-0.255969	NA	1	-0.429836	NA	1	-0.474839	NA	1	TRUE	-0.459782	0.645687	0.571128	0.134548	0.183602	0.167484	0.632796
PBANKA_112350.1005-1022.466d51168d	PBANKA_112350.1005-1022	PBANKA_112350	1009	1005	1022	-0.0149833	0.0243937	2	0.21856	0.373143	2	-0.989862	0.0414196	2	-0.784333	0.390169	2	0.141874	0.00142873	2	-0.0532208	0.209182	2	-0.503745	0.251266	2	-0.748405	0.0406552	2	0.0634455	0.0129112	2	0.0826696	0.0819807	2	-0.746803	0.146343	2	-0.766369	0.215412	2	TRUE	-0.644093	0.519537	0.37281	0.766643	0.601261	0.988788	0.520673
PBANKA_111520.31-51.c0bc9ce647	PBANKA_111520.31-51	PBANKA_111520	43	31	51	-0.0152703	0.0733609	3	0.21945	0.372577	3	-0.42284	0.239748	3	-0.216134	0.18774	3	-0.16053	0.0131242	3	0.35631	0.210378	3	-0.541517	0.164096	3	-0.0742426	0.0665582	3	-0.0879001	0.0302618	3	0.28788	0.185235	3	-0.482178	0.0943693	3	-0.145188	0.0964546	3	TRUE	0.440462	0.659617	0.369306	0.183602	0.162579	0.987386	0.43658
PBANKA_112530.107-122.97bf10c230	PBANKA_112530.107-122	PBANKA_112530	115	107	122	-0.0747993	0.0783552	2	-0.0148072	0.144853	2	-1.38825	0.0511628	2	-1.35627	0.0153353	2	-0.0797883	0.045124	2	0.199213	0.125602	2	-1.47265	0.209285	2	-1.24322	0.128806	2	-0.0772938	0.0617396	2	0.0922029	0.135228	2	-1.43045	0.130224	2	-1.29974	0.0567355	2	TRUE	-0.806691	0.419873	0.988788	0.395936	0.566223	0.796076	0.664331
PBANKA_051700.184-206.f150ff2e67	PBANKA_051700.184-206	PBANKA_051700	192	184	206	0.0870509	NA	1	-0.590802	NA	1	-0.479372	NA	1	-1.18524	NA	1	-0.240297	NA	1	-1.19046	NA	1	-0.401831	NA	1	-1.40155	NA	1	-0.0766232	NA	1	-0.890629	NA	1	-0.440601	NA	1	-1.2934	NA	1	TRUE	-2.45918	0.0139502	0.0637701	0	0.00140154	0.665032	0.289418
PBANKA_122240.135-149.1ecdb4b6a9	PBANKA_122240.135-149	PBANKA_122240	140	135	149	-0.315619	NA	1	0.363274	NA	1	-0.593367	NA	1	0.057511	NA	1	-0.216758	NA	1	0.383214	NA	1	-0.597154	NA	1	-0.0467472	NA	1	-0.266188	NA	1	0.373244	NA	1	-0.595261	NA	1	0.0053819	NA	1	TRUE	1.00194	0.316407	0.197617	0.166083	0.0988087	0.255781	0.325858
PBANKA_020520.1231-1249.2d15ed9e7f	PBANKA_020520.1231-1249	PBANKA_020520	1233	1231	1249	0.112272	0.0372338	2	0.260075	0.243846	2	-0.567731	0.345689	2	-0.447943	0.139077	2	-0.00705398	0.102288	2	0.450803	0.211687	2	-0.680838	0.0961514	2	-0.272546	0.217823	2	0.052609	0.069761	2	0.355439	0.0160797	2	-0.624285	0.124769	2	-0.360244	0.17845	2	TRUE	0.150049	0.880731	0.306237	0.131044	0.110722	0.601261	0.946741
PBANKA_134150.51-67.1e7ddac38a	PBANKA_134150.51-67	PBANKA_134150	53/61	51	67	0.0151529	NA	1	0.130529	NA	1	-0.663865	NA	1	-0.576505	NA	1	0.0802698	NA	1	0.229422	NA	1	-0.601869	NA	1	-0.502282	NA	1	0.0477113	NA	1	0.179975	NA	1	-0.632867	NA	1	-0.539394	NA	1	TRUE	-0.276827	0.781921	0.552207	0.342677	0.320953	0.902593	0.707078
Q9ERS5.312-333.86a78b19d9	Q9ERS5.312-333	Q9ERS5	314	312	333	0.00602711	NA	1	0.113966	NA	1	0.109303	NA	1	0.189226	NA	1	0.142847	NA	1	0.377437	NA	1	-0.114844	NA	1	0.0701808	NA	1	0.0744372	NA	1	0.245701	NA	1	-0.00277082	NA	1	0.129703	NA	1	FALSE	0.310108	0.756489	0.594254	0.168886	0.203924	0.932025	0.51787
PBANKA_091020.308-321.e00a90662f	PBANKA_091020.308-321	PBANKA_091020	315	308	321	-0.42549	0.146519	2	-0.457679	0.00251291	2	-0.829452	0.224146	2	-0.889655	0.0751142	2	-0.441652	0.0533298	2	-0.561227	0.00114143	2	-0.741252	0.187742	2	-0.910392	0.23993	2	-0.433571	0.0465946	2	-0.509453	0.00182717	2	-0.785352	0.205944	2	-0.900024	0.157522	2	TRUE	-0.908466	0.363664	0.131044	0.0413455	0.0224247	0.150666	0.0861948
Q8JZP9.491-507.2d445ed94a	Q8JZP9.491-507	Q8JZP9	493	491	507	-0.290425	NA	1	-0.0585718	NA	1	0.146039	NA	1	0.349878	NA	1	-0.486226	NA	1	0.265616	NA	1	-0.0206892	NA	1	0.681588	NA	1	-0.388325	NA	1	0.103522	NA	1	0.0626751	NA	1	0.515733	NA	1	FALSE	1.1509	0.249812	0.831815	0.292922	0.532586	0.288718	0.0595655
PBANKA_113790.188-200.62e9f94c66	PBANKA_113790.188-200	PBANKA_113790	191	188	200	-0.0168121	NA	1	-0.142379	NA	1	-0.837719	NA	1	-0.991301	NA	1	-0.105322	NA	1	-0.160468	NA	1	-0.747763	NA	1	-0.852473	NA	1	-0.061067	NA	1	-0.151423	NA	1	-0.792741	NA	1	-0.921887	NA	1	TRUE	-0.949891	0.342201	0.59986	0.43658	0.388227	0.984583	0.582341
PBANKA_114580.136-152.e4395e9326	PBANKA_114580.136-152	PBANKA_114580	149	136	152	0.0962827	NA	1	0.113464	NA	1	-0.0380781	NA	1	-0.048912	NA	1	0.439416	NA	1	0.433668	NA	1	0.22135	NA	1	0.166038	NA	1	0.267849	NA	1	0.273566	NA	1	0.0916361	NA	1	0.0585631	NA	1	TRUE	-0.0241505	0.980733	0.595655	0.138753	0.173791	0.637701	0.135249
PBANKA_080570.212-230.b2ba8c4d7b	PBANKA_080570.212-230	PBANKA_080570	218/220	212	230	0.355473	NA	1	0.189725	NA	1	-0.162715	NA	1	-0.356479	NA	1	-0.000864071	NA	1	0.700248	NA	1	-0.843509	NA	1	-0.191962	NA	1	0.177305	NA	1	0.444986	NA	1	-0.503112	NA	1	-0.27422	NA	1	TRUE	0.157856	0.874575	0.421163	0.0378416	0.0707779	0.204625	0.969166
Q05D44.126-147.3b500476e6	Q05D44.126-147	Q05D44	137	126	147	0.0328139	NA	1	0.256844	NA	1	-0.207868	NA	1	-0.0118533	NA	1	0.338605	NA	1	0.709348	NA	1	-0.389818	NA	1	-0.06864	NA	1	0.185709	NA	1	0.483096	NA	1	-0.298843	NA	1	-0.0402466	NA	1	FALSE	0.390158	0.696432	0.309741	0.0371409	0.0525578	0.842327	0.201822
PBANKA_050780.27-41.abf1e8d0ea	PBANKA_050780.27-41	PBANKA_050780	30	27	41	0.290205	NA	1	0.148898	NA	1	-1.23675	NA	1	-1.40607	NA	1	-0.113701	NA	1	0.792083	NA	1	-2.32063	NA	1	-1.46442	NA	1	0.0882522	NA	1	0.47049	NA	1	-1.77869	NA	1	-1.43524	NA	1	TRUE	-0.553903	0.579663	0.508059	0.024527	0.0574632	0.271198	0.555011
PBANKA_141130.580-599.ba8a85b2bc	PBANKA_141130.580-599	PBANKA_141130	594	580	599	-0.127463	0.104912	2	-0.38801	0.328556	2	0.192079	0.171141	2	-0.096483	0.0525026	2	-0.289108	0.0256306	2	-0.248003	0.176519	2	-0.204651	0.077921	2	-0.213111	0.124229	2	-0.208285	0.0396406	2	-0.318007	0.252537	2	-0.00628562	0.124531	2	-0.154797	0.0883657	2	TRUE	-0.384798	0.700399	0.183602	0.274001	0.119131	0.632796	0.213735
PBANKA_071210.829-856.0ca46c7814	PBANKA_071210.829-856	PBANKA_071210	845	829	856	-0.13022	NA	1	0.484329	NA	1	-0.855634	NA	1	-0.2691	NA	1	0.396039	NA	1	0.33009	NA	1	-1.14845	NA	1	-1.26396	NA	1	0.13291	NA	1	0.407209	NA	1	-1.00204	NA	1	-0.766531	NA	1	TRUE	-0.214544	0.830129	0.113525	0.212334	0.0819902	0.627891	0.157673
PBANKA_090690.1725-1741.d37e61627a	PBANKA_090690.1725-1741	PBANKA_090690	1739	1725	1741	0.00486076	NA	1	-0.23738	NA	1	-0.327764	NA	1	-0.598019	NA	1	-0.0454582	NA	1	-0.531302	NA	1	-0.0370811	NA	1	-0.57249	NA	1	-0.0202987	NA	1	-0.384341	NA	1	-0.182422	NA	1	-0.585255	NA	1	TRUE	-1.1486	0.250761	0.377015	0.0497547	0.0714786	0.937631	0.79047
PBANKA_122050.422-442.52e931e46d	PBANKA_122050.422-442	PBANKA_122050	434	422	442	0.343642	NA	1	-0.0793466	NA	1	0.304087	NA	1	-0.146916	NA	1	0.172847	NA	1	0.0386721	NA	1	0.14103	NA	1	-0.0427105	NA	1	0.258244	NA	1	-0.0203372	NA	1	0.222558	NA	1	-0.0948133	NA	1	TRUE	-0.622507	0.53363	0.777856	0.867554	0.922214	0.211633	0.451296
Q8BTI8.2653-2662.775f4d962c	Q8BTI8.2653-2662	Q8BTI8	2656	2653	2662	-0.254919	NA	1	0.240923	NA	1	-0.45268	NA	1	0.015147	NA	1	0.279891	NA	1	0.497766	NA	1	-0.414609	NA	1	-0.246299	NA	1	0.0124862	NA	1	0.369345	NA	1	-0.433644	NA	1	-0.115576	NA	1	FALSE	0.431656	0.666005	0.331465	0.107218	0.100911	0.344078	0.276104
PBANKA_144070.10-19.609259fe3e	PBANKA_144070.10-19	PBANKA_144070	12	10	19	-0.233922	NA	1	0.824286	NA	1	-1.32856	NA	1	-0.298363	NA	1	-0.113099	NA	1	1.03203	NA	1	-1.41356	NA	1	-0.317994	NA	1	-0.173511	NA	1	0.928157	NA	1	-1.37106	NA	1	-0.308178	NA	1	TRUE	1.53681	0.124386	0.0217239	0.00630694	0.00420463	0.385424	0.555711
PBANKA_010270.13-24.88ee27c36a	PBANKA_010270.13-24	PBANKA_010270	15	13	24	-0.0687729	NA	1	-0.334823	NA	1	-0.609124	NA	1	-0.903189	NA	1	-0.0961575	NA	1	-0.524358	NA	1	-0.287668	NA	1	-0.765433	NA	1	-0.0824652	NA	1	-0.429591	NA	1	-0.448396	NA	1	-0.834311	NA	1	TRUE	-1.31421	0.18882	0.234758	0.051857	0.049054	0.807288	0.612474
PBANKA_131350.135-149.b81ac7573c	PBANKA_131350.135-149	PBANKA_131350	143	135	149	-0.037869	NA	1	-0.0163442	NA	1	-0.7482	NA	1	-0.75469	NA	1	0.0307297	NA	1	-0.158215	NA	1	-0.567216	NA	1	-0.805725	NA	1	-0.00356966	NA	1	-0.0872797	NA	1	-0.657708	NA	1	-0.780208	NA	1	TRUE	-0.828272	0.407546	0.985985	0.439383	0.603364	0.906097	0.903994
PBANKA_071990.384-394.431b078d77	PBANKA_071990.384-394	PBANKA_071990	393	384	394	0.136446	NA	1	0.0896546	NA	1	-0.313522	NA	1	-0.388328	NA	1	-0.057398	NA	1	-0.033053	NA	1	-0.132224	NA	1	-0.157444	NA	1	0.0395239	NA	1	0.0283008	NA	1	-0.222873	NA	1	-0.272886	NA	1	TRUE	-0.310885	0.755897	0.65452	0.84583	0.837421	0.534688	0.749124
Q99MP8.105-119.38b9038291	Q99MP8.105-119	Q99MP8	116	105	119	0.0193419	NA	1	0.478722	NA	1	-0.170493	NA	1	0.260872	NA	1	0.144322	NA	1	0.160104	NA	1	0.128811	NA	1	0.0950275	NA	1	0.081832	NA	1	0.319413	NA	1	-0.020841	NA	1	0.17795	NA	1	FALSE	0.459396	0.645965	0.115627	0.478626	0.133146	0.887877	0.515767
PBANKA_091110.242-258.11dc12b9a4	PBANKA_091110.242-258	PBANKA_091110	257	242	258	0.153441	NA	1	0.560746	NA	1	-0.936468	NA	1	-0.557177	NA	1	0.214386	NA	1	0.456581	NA	1	-0.698591	NA	1	-0.505961	NA	1	0.183913	NA	1	0.508663	NA	1	-0.817529	NA	1	-0.531569	NA	1	TRUE	0.0535044	0.957332	0.0756833	0.12684	0.0469516	0.496847	0.361598
PBANKA_131340.190-209.de949d280f	PBANKA_131340.190-209	PBANKA_131340	202	190	209	0.140855	NA	1	0.0942795	NA	1	-0.159513	NA	1	-0.234103	NA	1	-0.00959122	NA	1	0.244896	NA	1	-0.285613	NA	1	-0.0806908	NA	1	0.0656319	NA	1	0.169588	NA	1	-0.222563	NA	1	-0.157397	NA	1	TRUE	-0.0269149	0.978528	0.639804	0.319552	0.346882	0.52768	0.938332
G3X8X3.308-334.e23293b6cc	G3X8X3.308-334	G3X8X3	310/Ambig	308	334	0.0711312	NA	1	-0.761098	NA	1	0.564122	NA	1	-0.296121	NA	1	0.942038	NA	1	0.725324	NA	1	1.00309	NA	1	0.736815	NA	1	0.506585	NA	1	-0.0178869	NA	1	0.783608	NA	1	0.220347	NA	1	FALSE	-0.791244	0.428829	0.0273301	0.0357393	0.934828	0.713385	0.0105116
PBANKA_092820.329-339.83d6036051	PBANKA_092820.329-339	PBANKA_092820	332	329	339	-0.265031	NA	1	0.747636	NA	1	-0.605601	NA	1	0.379051	NA	1	-0.428722	NA	1	1.04251	NA	1	-1.0175	NA	1	0.404167	NA	1	-0.346876	NA	1	0.895074	NA	1	-0.811551	NA	1	0.391609	NA	1	TRUE	2.31867	0.0204422	0.0273301	0.00630694	0.0049054	0.334968	0.0939033
PBANKA_061370.796-821.3f42e83c1f	PBANKA_061370.796-821	PBANKA_061370	816	796	821	-0.153212	NA	1	0.781325	NA	1	-0.587457	NA	1	0.319065	NA	1	0.468288	NA	1	0.554738	NA	1	-0.609476	NA	1	-0.572592	NA	1	0.157538	NA	1	0.668032	NA	1	-0.598467	NA	1	-0.126763	NA	1	TRUE	0.681757	0.495416	0.0266293	0.0791871	0.0217239	0.570427	0.121233
Q60598.4-35.f5f2acdd36	Q60598.4-35	Q60598	11	4	35	0.790809	NA	1	-0.211655	NA	1	0.835928	NA	1	-0.194551	NA	1	-0.731578	NA	1	-0.0831832	NA	1	0.352842	NA	1	0.951672	NA	1	0.0296156	NA	1	-0.147419	NA	1	0.594385	NA	1	0.37856	NA	1	FALSE	-0.0826934	0.934098	0.428872	0.655221	0.403644	0.0252278	0.0168185
PBANKA_134890.259-282.1479190c8b	PBANKA_134890.259-282	PBANKA_134890	272	259	282	0.351322	NA	1	-0.150577	NA	1	-0.0895363	NA	1	-0.619451	NA	1	-0.0686787	NA	1	-0.32027	NA	1	-0.104592	NA	1	-0.405748	NA	1	0.141322	NA	1	-0.235424	NA	1	-0.0970641	NA	1	-0.512599	NA	1	TRUE	-1.11338	0.265583	0.578136	0.175893	0.213735	0.206727	0.705676
PBANKA_101330.184-204.e13ba5dcaf	PBANKA_101330.184-204	PBANKA_101330	198	184	204	-0.0592583	NA	1	0.205621	NA	1	0.723657	NA	1	0.960521	NA	1	-0.0231403	NA	1	-0.0980881	NA	1	0.94476	NA	1	0.820248	NA	1	-0.0411993	NA	1	0.0537663	NA	1	0.834209	NA	1	0.890384	NA	1	TRUE	0.77427	0.438798	0.396636	0.607568	0.714085	0.829012	0.88157
PBANKA_040380.423-440.ddf595b1f3	PBANKA_040380.423-440	PBANKA_040380	435	423	440	0.292178	0.369146	3	-0.0830403	0.0852217	3	0.197707	0.314027	3	-0.205526	0.0997874	3	0.048644	0.110343	3	0.332631	0.0571582	3	-0.186008	0.152852	3	0.0484142	0.164842	3	0.170411	0.227284	3	0.124796	0.0323078	3	0.00584945	0.105742	3	-0.078556	0.132311	3	TRUE	-0.217428	0.827882	0.768045	0.20953	0.458304	0.266293	0.825508
Q9QYC0.600-617.983f3cf476	Q9QYC0.600-617	Q9QYC0	610	600	617	0.127631	NA	1	0.297444	NA	1	-0.264165	NA	1	-0.122367	NA	1	-0.0960468	NA	1	0.106029	NA	1	-0.258123	NA	1	-0.105612	NA	1	0.0157921	NA	1	0.201737	NA	1	-0.261144	NA	1	-0.113989	NA	1	FALSE	0.144998	0.884717	0.259986	0.622985	0.28171	0.560617	0.613875
A2ADY9.115-139.51dc03cef3	A2ADY9.115-139	A2ADY9	121/127	115	139	0.34616	NA	1	0.678066	NA	1	-0.811187	NA	1	-0.507297	NA	1	-0.806941	NA	1	0.556369	NA	1	-1.13053	NA	1	0.183215	NA	1	-0.23039	NA	1	0.617217	NA	1	-0.970859	NA	1	-0.162041	NA	1	FALSE	1.22234	0.221623	0.0413455	0.0791871	0.0287316	0.210231	0.0126139
PBANKA_090360.724-740.01b821e7a5	PBANKA_090360.724-740	PBANKA_090360	734	724	740	-0.18307	0.0434968	3	-0.247123	0.241377	3	-0.0230716	0.20941	3	-0.11514	0.178245	3	0.0218029	0.152963	3	-0.0852331	0.0360582	3	0.162627	0.359716	3	0.00602619	0.208025	3	-0.0806334	0.0784767	3	-0.166178	0.138663	3	0.0697778	0.278731	3	-0.0545568	0.181539	3	TRUE	-0.265987	0.790257	0.357393	0.649615	0.341275	0.495445	0.934828
PBANKA_094230.368-387.3a00f01f18	PBANKA_094230.368-387	PBANKA_094230	378	368	387	0.341131	NA	1	-0.221307	NA	1	0.180287	NA	1	-0.410166	NA	1	-0.224856	NA	1	-0.391557	NA	1	-0.219804	NA	1	-0.43607	NA	1	0.0581372	NA	1	-0.306432	NA	1	-0.0197585	NA	1	-0.423118	NA	1	TRUE	-1.02314	0.306276	0.40925	0.115627	0.131044	0.214436	0.312544
PBANKA_041500.97-117.b6027b81f6	PBANKA_041500.97-117	PBANKA_041500	104	97	117	0.33785	NA	1	0.156729	NA	1	0.328544	NA	1	0.119408	NA	1	0.486279	NA	1	0.659514	NA	1	0.273044	NA	1	0.396715	NA	1	0.412065	NA	1	0.408121	NA	1	0.300794	NA	1	0.258061	NA	1	TRUE	0.114989	0.908458	0.485634	0.0497547	0.0819902	0.215837	0.114926
PBANKA_113670.2341-2351.8f9967955f	PBANKA_113670.2341-2351	PBANKA_113670	2346	2341	2351	0.0353395	NA	1	-0.120473	NA	1	0.343727	NA	1	0.1599	NA	1	-0.0709259	NA	1	-0.226316	NA	1	0.576986	NA	1	0.372031	NA	1	-0.0177932	NA	1	-0.173395	NA	1	0.460357	NA	1	0.265965	NA	1	TRUE	-0.134304	0.893166	0.653819	0.311142	0.323055	0.834618	0.698669
Q3UJU9.44-59.ac0ecd6fe3	Q3UJU9.44-59	Q3UJU9	46	44	59	-0.0149592	0.0575887	2	0.111178	0.239453	2	-0.285549	0.157518	2	-0.187427	0.139524	2	0.0604759	0.117645	2	0.186842	0.261025	2	-0.367111	0.00648107	2	-0.29031	0.136899	2	0.0227584	0.030028	2	0.14901	0.250239	2	-0.32633	0.0819994	2	-0.238868	0.138211	2	FALSE	-0.052828	0.95787	0.602663	0.419061	0.402943	0.988788	0.784163
PBANKA_092540.2165-2180.60fc33f28a	PBANKA_092540.2165-2180	PBANKA_092540	2168	2165	2180	-0.0219833	NA	1	0.250379	NA	1	-1.42822	NA	1	-1.18387	NA	1	-0.120972	NA	1	-0.193785	NA	1	-1.22691	NA	1	-1.34929	NA	1	-0.0714776	NA	1	0.0282972	NA	1	-1.32757	NA	1	-1.26658	NA	1	TRUE	-0.898297	0.369059	0.319552	0.366503	0.837421	0.962859	0.530484
PBANKA_020590.825-837.d6349043a0	PBANKA_020590.825-837	PBANKA_020590	834	825	837	0.010727	NA	1	0.206896	NA	1	0.361214	NA	1	0.529368	NA	1	-0.067613	NA	1	0.382613	NA	1	0.239903	NA	1	0.640565	NA	1	-0.028443	NA	1	0.294754	NA	1	0.300559	NA	1	0.584966	NA	1	TRUE	0.920729	0.357225	0.392432	0.166083	0.156272	0.918711	0.708479
P63024.54-70.9ca26ff9da	P63024.54-70	P63024	62	54	70	0.158897	0.13327	2	0.170759	0.133102	2	0.357545	0.295652	2	0.341392	0.0292794	2	-0.0907057	0.16442	2	-0.437105	0.256422	2	0.233669	0.00157374	2	-0.162295	0.422415	2	0.0340956	0.0155749	2	-0.133173	0.0616598	2	0.295607	0.148613	2	0.0895487	0.225847	2	FALSE	-0.291384	0.770766	0.459005	0.0903994	0.435879	0.480729	0.628591
PBANKA_051990.244-260.35ba74be7f	PBANKA_051990.244-260	PBANKA_051990	247	244	260	0.0180336	NA	1	0.747694	NA	1	-0.482135	NA	1	0.21951	NA	1	-0.192463	NA	1	1.14947	NA	1	-0.853708	NA	1	0.438657	NA	1	-0.0872146	NA	1	0.94858	NA	1	-0.667922	NA	1	0.329083	NA	1	TRUE	1.92224	0.0546176	0.0273301	0.00420463	0.00350385	0.894884	0.370007
E9PV45.1127-1145.f12b84fa6c	E9PV45.1127-1145	E9PV45	1137	1127	1145	0.101602	NA	1	0.304283	NA	1	-0.172051	NA	1	0.00261438	NA	1	0.251162	NA	1	0.281814	NA	1	-0.236233	NA	1	-0.255147	NA	1	0.176382	NA	1	0.293048	NA	1	-0.204142	NA	1	-0.126266	NA	1	FALSE	0.0187438	0.985046	0.252978	0.274001	0.156973	0.629292	0.309741
Q05D44.127-147.3b500476e6	Q05D44.127-147	Q05D44	137	127	147	0.0922507	0.105177	2	0.0948764	0.0420856	2	-0.022186	0.00332456	2	-0.0475752	0.0597665	2	0.0380639	0.00988419	2	-0.0115472	0.249095	2	0.0931323	0.332195	2	-0.00604385	0.0732162	2	0.0651573	0.0476463	2	0.0416646	0.14559	2	0.0354732	0.164435	2	-0.0268095	0.0664914	2	FALSE	-0.139855	0.888779	0.639103	0.930624	0.773651	0.646811	0.871759
PBANKA_145070.217-233.e09cf29792	PBANKA_145070.217-233	PBANKA_145070	229	217	233	-0.0876029	NA	1	0.133175	NA	1	-0.559454	NA	1	-0.366691	NA	1	0.0805456	NA	1	0.424721	NA	1	-0.307991	NA	1	-0.0133805	NA	1	-0.00352862	NA	1	0.278948	NA	1	-0.433723	NA	1	-0.190036	NA	1	TRUE	0.248358	0.803865	0.544499	0.144359	0.170287	0.756833	0.705676
PBANKA_121470.899-913.73824c4ce6	PBANKA_121470.899-913	PBANKA_121470	904	899	913	-0.319443	NA	1	3.23784	NA	1	0.244058	NA	1	3.77333	NA	1	0.418165	NA	1	3.62829	NA	1	0.475107	NA	1	3.63567	NA	1	0.0493609	NA	1	3.43307	NA	1	0.359582	NA	1	3.7045	NA	1	TRUE	8.55146	1.48525e-17	0	0	0	0.250876	0.14576
Q05D44.209-225.18c4cedb4f	Q05D44.209-225	Q05D44	215	209	225	0.081478	0.101624	2	-0.187282	0.0919411	2	0.751174	0.653257	2	0.454399	0.459692	2	0.178642	0.167294	2	-0.13817	0.175706	2	0.324777	0.312664	2	-0.0416002	0.0303364	2	0.13006	0.134459	2	-0.162726	0.133824	2	0.537976	0.48296	2	0.206399	0.214678	2	FALSE	-0.411788	0.680508	0.480028	0.489839	0.349685	0.686055	0.435179
PBANKA_091110.243-258.11dc12b9a4	PBANKA_091110.243-258	PBANKA_091110	257	243	258	-0.0892314	0.113757	2	0.0579962	0.102365	2	-0.269878	0.0753689	2	-0.150666	0.140753	2	0.137114	0.212749	2	0.46772	0.17644	2	-0.694198	0.133024	2	-0.413157	0.256165	2	0.0239415	0.163253	2	0.262858	0.139402	2	-0.482038	0.104197	2	-0.281912	0.198459	2	TRUE	0.103412	0.917639	0.757533	0.121233	0.186405	0.749825	0.529082
Q0GNC1.1216-1233.360c433920	Q0GNC1.1216-1233	Q0GNC1	1223	1216	1233	0.0394047	NA	1	-0.0426757	NA	1	0.442827	NA	1	0.332732	NA	1	0.0314091	NA	1	-0.136696	NA	1	0.584953	NA	1	0.367283	NA	1	0.0354069	NA	1	-0.0896858	NA	1	0.51389	NA	1	0.350008	NA	1	FALSE	-0.0174447	0.986082	0.895585	0.492642	0.590049	0.824107	0.901892
Q8CJ53.294-310.58ba5af170	Q8CJ53.294-310	Q8CJ53	296	294	310	-0.1127	NA	1	0.173592	NA	1	-0.43853	NA	1	-0.180253	NA	1	-0.214306	NA	1	-0.0615223	NA	1	-0.410563	NA	1	-0.307345	NA	1	-0.163503	NA	1	0.0560351	NA	1	-0.424547	NA	1	-0.243799	NA	1	FALSE	0.10046	0.919982	0.453399	0.734408	0.704975	0.679047	0.332866
F8VQ87.1325-1336.d06a94da1a	F8VQ87.1325-1336	F8VQ87	1328	1325	1336	-0.106998	NA	1	0.161531	NA	1	-0.630798	NA	1	-0.390284	NA	1	0.155045	NA	1	0.0942761	NA	1	-0.457759	NA	1	-0.568093	NA	1	0.0240235	NA	1	0.127904	NA	1	-0.544278	NA	1	-0.479188	NA	1	FALSE	-0.277731	0.781227	0.477926	0.660827	0.451296	0.697968	0.491941
Q63918.355-387.8101d76ef2	Q63918.355-387	Q63918	363	355	387	-0.0168293	0.221747	2	-0.163379	0.682898	2	1.05799	0.226882	2	0.88342	0.677762	2	0.770523	0.82728	2	0.0601848	0.335308	2	2.17829	0.303457	2	1.41838	0.795429	2	0.376847	0.302767	2	-0.0515972	0.509103	2	1.61814	0.26517	2	1.1509	0.0588334	2	FALSE	0.0955389	0.92389	0.542397	0.784863	0.766643	0.983882	0.0280308
Q4VAA2.28-57.58c33c52bc	Q4VAA2.28-57	Q4VAA2	44	28	57	0.166817	NA	1	-1.01381	NA	1	1.39893	NA	1	0.190287	NA	1	0.245727	NA	1	-0.352446	NA	1	0.532087	NA	1	-0.115652	NA	1	0.206272	NA	1	-0.683127	NA	1	0.965507	NA	1	0.0373179	NA	1	FALSE	-1.54886	0.121463	0.00770848	0.137351	0.00840925	0.468816	0.318851
PBANKA_110940.1110-1129.c7ea1f0670	PBANKA_110940.1110-1129	PBANKA_110940	1112	1110	1129	-0.232107	NA	1	0.354076	NA	1	-0.406023	NA	1	0.152146	NA	1	0.0486434	NA	1	0.285777	NA	1	-0.191314	NA	1	-0.00374506	NA	1	-0.0917319	NA	1	0.319927	NA	1	-0.298668	NA	1	0.0742004	NA	1	TRUE	0.671806	0.50173	0.205326	0.269797	0.133146	0.387526	0.825508
PBANKA_092490.30-53.2dc700e809	PBANKA_092490.30-53	PBANKA_092490	46	30	53	-0.30218	NA	1	-0.276453	NA	1	-0.157579	NA	1	-0.159868	NA	1	-0.0913375	NA	1	0.00327302	NA	1	-0.0584703	NA	1	-0.0134248	NA	1	-0.196759	NA	1	-0.13659	NA	1	-0.108025	NA	1	-0.0866463	NA	1	TRUE	-0.0455531	0.963668	0.315347	0.988788	0.428171	0.271899	0.626489
A2ADY9.115-139.0ed5d00fe5	A2ADY9.115-139	A2ADY9	121	115	139	0.0554003	0.163953	2	-0.0443233	0.0470508	2	0.2123	0.218209	2	0.0845621	0.00720521	2	0.0681784	0.0334189	2	-0.235689	0.1797	2	0.450535	0.316662	2	0.0971027	0.103543	2	0.0617893	0.0986862	2	-0.140006	0.113376	2	0.331418	0.267436	2	0.0908324	0.055374	2	FALSE	-0.348542	0.727444	0.888577	0.297127	0.419061	0.763139	0.751226
A0A087WQ39.506-522.87aa4c5952	A0A087WQ39.506-522	A0A087WQ39	510	506	522	-0.00360892	NA	1	-0.303958	NA	1	0.674821	NA	1	0.346457	NA	1	0.390817	NA	1	-0.076858	NA	1	0.891567	NA	1	0.374326	NA	1	0.193604	NA	1	-0.190408	NA	1	0.783194	NA	1	0.360392	NA	1	FALSE	-0.445508	0.655967	0.271198	0.672039	0.290119	0.968465	0.161878
PBANKA_060160.815-832.633be2f92a	PBANKA_060160.815-832	PBANKA_060160	822	815	832	0.15451	0.162226	2	-0.242722	0.099079	2	0.324424	0.102127	2	-0.100823	0.0389805	2	-0.0467635	0.10303	2	-0.0142314	0.0518367	2	0.11733	0.0170271	2	0.100298	0.171894	2	0.053873	0.0295977	2	-0.128477	0.0754578	2	0.220877	0.0595771	2	-0.000262584	0.105437	2	TRUE	-0.38675	0.698953	0.364401	0.921514	0.459005	0.49124	0.784863
PBANKA_061950.34-46.0d6de1eff4	PBANKA_061950.34-46	PBANKA_061950	42	34	46	-0.0726189	NA	1	-0.227152	NA	1	-0.0565868	NA	1	-0.239135	NA	1	-0.268586	NA	1	-0.134473	NA	1	-0.537856	NA	1	-0.453309	NA	1	-0.170602	NA	1	-0.180813	NA	1	-0.297222	NA	1	-0.346222	NA	1	TRUE	-0.366312	0.714144	0.396636	0.497547	0.30904	0.79958	0.248073
PBANKA_121930.564-577.6bda107527	PBANKA_121930.564-577	PBANKA_121930	568	564	577	-0.0572222	NA	1	0.122757	NA	1	-0.765912	NA	1	-0.613948	NA	1	-0.0633671	NA	1	0.140006	NA	1	-0.720468	NA	1	-0.56666	NA	1	-0.0602947	NA	1	0.131382	NA	1	-0.74319	NA	1	-0.590304	NA	1	TRUE	-0.216416	0.82867	0.571829	0.523476	0.442887	0.838823	0.726699
Q8K4Z3.41-52.79e194b977	Q8K4Z3.41-52	Q8K4Z3	43	41	52	0.424308	NA	1	0.490261	NA	1	-0.117343	NA	1	-0.0794055	NA	1	-0.0814038	NA	1	0.144586	NA	1	0.0417183	NA	1	0.218143	NA	1	0.171452	NA	1	0.317423	NA	1	-0.0378124	NA	1	0.0693687	NA	1	FALSE	0.220503	0.825486	0.107919	0.515767	0.133847	0.149264	0.660827
PBANKA_091750.123-141.6b982cc833	PBANKA_091750.123-141	PBANKA_091750	131	123	141	0.15016	0.271856	2	-0.0985942	0.00771852	2	0.687659	0.523401	2	0.41089	0.243827	2	0.0509704	0.420375	2	-0.306183	0.168655	2	0.619057	0.701507	2	0.212339	0.112476	2	0.100565	0.346115	2	-0.202389	0.0881869	2	0.653358	0.612454	2	0.311614	0.178152	2	TRUE	-0.346955	0.728636	0.723196	0.192712	0.266994	0.503854	0.814296
PBANKA_082000.287-309.16648dc0ef	PBANKA_082000.287-309	PBANKA_082000	298	287	309	-0.0461167	0.034574	3	0.0781436	0.0897734	3	-0.258101	0.0361346	3	-0.161856	0.130162	3	-0.118587	0.0038181	3	0.241538	0.0937722	3	-0.283474	0.0712755	3	0.0270858	0.0363471	3	-0.0823518	0.0169836	3	0.159841	0.0106398	3	-0.270787	0.0418132	3	-0.067385	0.0638724	3	TRUE	0.276046	0.782521	0.693763	0.324457	0.37281	0.88157	0.538192
PBANKA_080150.598-612.a7b1c20ed1	PBANKA_080150.598-612	PBANKA_080150	606	598	612	0.0150157	NA	1	0.11524	NA	1	-1.35632	NA	1	-1.28411	NA	1	-0.0249937	NA	1	0.133623	NA	1	-1.25947	NA	1	-1.15042	NA	1	-0.004989	NA	1	0.124431	NA	1	-1.30789	NA	1	-1.21726	NA	1	TRUE	-0.809902	0.418025	0.590049	0.537491	0.461107	0.903294	0.87246
PBANKA_110510.138-157.ef8eb1ade9	PBANKA_110510.138-157	PBANKA_110510	150	138	157	0.570152	NA	1	0.0967895	NA	1	-0.00599169	NA	1	-0.507369	NA	1	-0.126035	NA	1	-0.524391	NA	1	-0.108414	NA	1	-0.556334	NA	1	0.222058	NA	1	-0.213801	NA	1	-0.0572027	NA	1	-0.531852	NA	1	TRUE	-1.22798	0.219496	0.637701	0.051857	0.24527	0.0700771	0.514366
PBANKA_040110.640-657.da855c8381	PBANKA_040110.640-657	PBANKA_040110	652	640	657	-0.0850958	0.00633856	2	-0.0398961	0.0890964	2	-0.650325	0.450392	2	-0.63314	0.367634	2	0.0797393	0.119017	2	-0.125811	0.0987074	2	-0.507967	0.676003	2	-0.763082	0.458279	2	-0.00267827	0.0563393	2	-0.0828536	0.0939019	2	-0.579146	0.563198	2	-0.698111	0.412957	2	TRUE	-0.75834	0.448274	0.901191	0.514366	0.617379	0.76384	0.708479
Q9DB34.197-215.40f9eb2589	Q9DB34.197-215	Q9DB34	203	197	215	0.113201	NA	1	-0.72209	NA	1	1.10756	NA	1	0.244251	NA	1	0.152348	NA	1	-0.434949	NA	1	2.28677	NA	1	1.64991	NA	1	0.132775	NA	1	-0.578519	NA	1	1.69716	NA	1	0.94708	NA	1	FALSE	-0.539923	0.589268	0.0322355	0.0903994	0.0168185	0.597758	0.49965
Q61686.91-102.419d5a721d	Q61686.91-102	Q61686	92	91	102	-0.0268015	NA	1	0.24941	NA	1	0.859241	NA	1	1.10744	NA	1	0.0328375	NA	1	0.17756	NA	1	0.917439	NA	1	1.0126	NA	1	0.00301801	NA	1	0.213485	NA	1	0.88834	NA	1	1.06002	NA	1	FALSE	1.10107	0.270906	0.320252	0.437982	0.250175	0.946741	0.899089
PBANKA_111520.31-51.db9728ebbc	PBANKA_111520.31-51	PBANKA_111520	46	31	51	-0.118291	NA	1	-0.0835288	NA	1	-0.182976	NA	1	-0.176229	NA	1	0.127378	NA	1	-0.301283	NA	1	-0.043788	NA	1	-0.522014	NA	1	0.00454395	NA	1	-0.192406	NA	1	-0.113382	NA	1	-0.349122	NA	1	TRUE	-0.68312	0.494554	0.766643	0.198318	0.287316	0.66363	0.555711
Q9WUD1.13-31.e87441d20c	Q9WUD1.13-31	Q9WUD1	24	13	31	0.0872932	NA	1	0.247764	NA	1	-0.149557	NA	1	-0.0171009	NA	1	-0.111972	NA	1	0.230298	NA	1	-0.399131	NA	1	-0.106425	NA	1	-0.0123395	NA	1	0.239031	NA	1	-0.274344	NA	1	-0.0617629	NA	1	FALSE	0.295886	0.767326	0.320953	0.342677	0.212334	0.662929	0.559916
PBANKA_134940.44-56.e14af6e7ab	PBANKA_134940.44-56	PBANKA_134940	47	44	56	0.123683	0.0619006	2	0.304843	0.294956	2	-0.693715	0.0890792	2	-0.54057	0.143976	2	-0.0524626	0.00436079	2	0.1471	0.139599	2	-0.765339	0.00699605	2	-0.615342	0.128243	2	0.03561	0.0331307	2	0.225971	0.217278	2	-0.729527	0.0480376	2	-0.577956	0.136109	2	TRUE	-0.20901	0.834446	0.252978	0.510862	0.230554	0.569026	0.766643
Q9JL26.178-190.b93ed3f400	Q9JL26.178-190	Q9JL26	184	178	190	0.00084165	NA	1	0.590104	NA	1	-0.00399284	NA	1	0.557255	NA	1	0.244445	NA	1	0.604917	NA	1	0.206867	NA	1	0.517773	NA	1	0.122643	NA	1	0.597511	NA	1	0.101437	NA	1	0.537514	NA	1	FALSE	1.13927	0.254631	0.067274	0.0637701	0.0294324	0.953048	0.319552
PBANKA_090690.2195-2212.c2cdd5b7b3	PBANKA_090690.2195-2212	PBANKA_090690	2204	2195	2212	0.0728898	NA	1	-0.0255724	NA	1	-0.707995	NA	1	-0.834472	NA	1	-0.0765717	NA	1	-0.162779	NA	1	-0.676896	NA	1	-0.812669	NA	1	-0.00184097	NA	1	-0.0941758	NA	1	-0.692446	NA	1	-0.82357	NA	1	TRUE	-0.876595	0.380737	0.951647	0.430273	0.573931	0.709881	0.67274
PBANKA_090670.877-893.dbded84ebb	PBANKA_090670.877-893	PBANKA_090670	882	877	893	0.336103	NA	1	0.163921	NA	1	-0.292258	NA	1	-0.492454	NA	1	-0.12851	NA	1	-0.137118	NA	1	-0.344321	NA	1	-0.402494	NA	1	0.103796	NA	1	0.0134016	NA	1	-0.318289	NA	1	-0.447474	NA	1	TRUE	-0.58026	0.561758	0.47232	0.491941	0.9089	0.21794	0.505957
PBANKA_031600.46-60.0035b56ffe	PBANKA_031600.46-60	PBANKA_031600	54	46	60	0.232538	NA	1	0.00988731	NA	1	-1.41874	NA	1	-1.6694	NA	1	-0.22388	NA	1	0.151979	NA	1	-1.73867	NA	1	-1.41238	NA	1	0.00432925	NA	1	0.0809331	NA	1	-1.5787	NA	1	-1.54089	NA	1	TRUE	-1.15126	0.249665	0.920813	0.50035	0.613174	0.349685	0.314646
P35564.573-584.7b3fe40898	P35564.573-584	P35564	582	573	584	0.231291	0.317021	2	0.0208439	0.2038	2	0.0559764	0.307092	2	-0.182486	0.213728	2	-0.101505	0.163892	2	0.151264	0.114953	2	-0.187982	0.00012406	2	0.0152211	0.0488153	2	0.0648934	0.0765644	2	0.0860539	0.159376	2	-0.0660029	0.153484	2	-0.0836324	0.0824566	2	FALSE	-0.108908	0.913278	0.882971	0.503854	0.589348	0.351787	0.594954
PBANKA_071500.645-657.7fae45dc10	PBANKA_071500.645-657	PBANKA_071500	653	645	657	-0.199392	NA	1	0.225988	NA	1	-0.425716	NA	1	-0.0283507	NA	1	-0.00189446	NA	1	0.234153	NA	1	-0.220946	NA	1	-0.0344628	NA	1	-0.100643	NA	1	0.23007	NA	1	-0.323331	NA	1	-0.0314067	NA	1	TRUE	0.453183	0.650432	0.359495	0.33637	0.224947	0.455501	0.967064
Q8CGC7.992-1009.b67c4dceba	Q8CGC7.992-1009	Q8CGC7	999	992	1009	-0.0636074	NA	1	-0.191086	NA	1	0.0782929	NA	1	-0.0772007	NA	1	-0.0663788	NA	1	-0.111323	NA	1	-0.0908775	NA	1	-0.185386	NA	1	-0.0649931	NA	1	-0.151204	NA	1	-0.00629229	NA	1	-0.131294	NA	1	FALSE	-0.326889	0.743762	0.474422	0.560617	0.39103	0.819201	0.715487
PBANKA_110770.1134-1151.1a1cc959d9	PBANKA_110770.1134-1151	PBANKA_110770	1139	1134	1151	-0.787635	0.357113	2	-0.245794	0.284655	2	-0.242531	0.158786	2	0.271296	0.231244	2	-0.188013	0.0176871	2	0.321956	0.128538	2	-0.133861	0.129835	2	0.326544	0.0189839	2	-0.487824	0.1874	2	0.0380814	0.206597	2	-0.188196	0.14431	2	0.29892	0.125114	2	TRUE	1.03935	0.298679	0.358094	0.223546	0.793973	0.0217239	0.376314
PBANKA_050110.99-108.37b3cd059a	PBANKA_050110.99-108	PBANKA_050110	101	99	108	-0.816931	0.0708688	2	0.0334448	0.0269322	2	-2.10387	0.100064	2	-1.28151	0.144	2	-0.752354	0.000142087	2	0.0704494	0.066973	2	-1.97624	0.171107	2	-1.203	0.104276	2	-0.784643	0.0355054	2	0.0519471	0.0469526	2	-2.04006	0.135585	2	-1.24226	0.124138	2	TRUE	0.362212	0.717205	0.839523	0.739313	0.721794	0.0196216	0.015417
F7DCH5.374-387.5a57a910fa	F7DCH5.374-387	F7DCH5	376	374	387	-0.0387565	NA	1	0.518806	NA	1	-0.358827	NA	1	0.17072	NA	1	-0.0700795	NA	1	0.258184	NA	1	-0.482298	NA	1	-0.203599	NA	1	-0.054418	NA	1	0.388495	NA	1	-0.420562	NA	1	-0.0164396	NA	1	FALSE	0.653847	0.513232	0.0946041	0.302032	0.0911002	0.902593	0.70007
PBANKA_101880.538-553.a9420cea1d	PBANKA_101880.538-553	PBANKA_101880	546	538	553	0.0738328	NA	1	0.0229435	NA	1	-0.39994	NA	1	-0.478845	NA	1	0.0139129	NA	1	-0.144933	NA	1	-0.331991	NA	1	-0.540402	NA	1	0.0438728	NA	1	-0.0609947	NA	1	-0.365966	NA	1	-0.509623	NA	1	TRUE	-0.653062	0.513739	0.874562	0.471619	0.716188	0.707779	0.971268
PBANKA_041680.924-939.344157b109	PBANKA_041680.924-939	PBANKA_041680	926	924	939	0.0898384	0.0396727	4	0.179684	0.131453	4	-0.158284	0.118746	4	-0.0964536	0.143163	4	0.0527732	0.0732679	4	0.025829	0.0873798	4	-0.00934496	0.167542	4	-0.0858542	0.128356	4	0.0713058	0.0414968	4	0.102756	0.0904844	4	-0.0838144	0.129202	4	-0.0911539	0.12987	4	TRUE	-0.0974356	0.922383	0.442887	0.919411	0.535389	0.653819	0.807989
P07901.251-271.4fb819132b	P07901.251-271	P07901	263	251	271	0.322168	NA	1	0.00988731	NA	1	0.144196	NA	1	-0.1961	NA	1	-0.374848	NA	1	-0.545442	NA	1	0.169224	NA	1	-0.0509355	NA	1	-0.0263399	NA	1	-0.267777	NA	1	0.15671	NA	1	-0.123518	NA	1	FALSE	-0.582299	0.560385	0.920813	0.0462509	0.171689	0.229853	0.12684
Q8CJ19.975-985.ae2234e9c2	Q8CJ19.975-985	Q8CJ19	977	975	985	-0.4008	NA	1	0.182938	NA	1	-0.577008	NA	1	-0.0212849	NA	1	0.0515372	NA	1	0.201632	NA	1	-0.437033	NA	1	-0.336503	NA	1	-0.174632	NA	1	0.192285	NA	1	-0.507021	NA	1	-0.178894	NA	1	FALSE	0.399274	0.689704	0.43658	0.391731	0.295725	0.17239	0.812193
PBANKA_061850.65-80.393f7bb8c0	PBANKA_061850.65-80	PBANKA_061850	74	65	80	0.0498412	NA	1	-0.121173	NA	1	0.297759	NA	1	0.0987305	NA	1	-0.185574	NA	1	0.060842	NA	1	0.336155	NA	1	0.533006	NA	1	-0.0678662	NA	1	-0.0301654	NA	1	0.316957	NA	1	0.315868	NA	1	TRUE	0.230165	0.817971	0.651016	0.78206	0.867554	0.780659	0.38192
PBANKA_133750.1422-1433.61b043c661	PBANKA_133750.1422-1433	PBANKA_133750	1425	1422	1433	0.526336	NA	1	1.55084	NA	1	-1.65235	NA	1	-0.655865	NA	1	0.704305	NA	1	1.41008	NA	1	-1.22988	NA	1	-0.573671	NA	1	0.61532	NA	1	1.48046	NA	1	-1.44111	NA	1	-0.614768	NA	1	TRUE	0.899211	0.368572	0.00210231	0.00140154	0	0.0911002	0.0378416
Q9JMA1.142-157.f51638dd66	Q9JMA1.142-157	Q9JMA1	143	142	157	0.00155404	0.32124	2	-0.187513	0.247305	2	1.08759	0.205185	2	0.870507	0.13125	2	0.0346833	0.0134874	2	-0.11512	0.00587374	2	1.05051	0.161722	2	0.851141	0.181083	2	0.0181187	0.167364	2	-0.151316	0.120716	2	1.06905	0.0217316	2	0.860824	0.0249163	2	FALSE	0.305844	0.759732	0.480028	0.547302	0.389629	0.953048	0.888577
Q8VBT0.232-257.957d5b5603	Q8VBT0.232-257	Q8VBT0	245	232	257	-0.272419	0.219797	2	-0.0233329	0.14088	2	-0.0855757	0.057826	2	0.135495	0.302852	2	0.302729	0.0123543	2	0.601167	0.198681	2	-0.0700242	0.232214	2	0.178849	0.41854	2	0.0151551	0.103722	2	0.288917	0.16978	2	-0.0777999	0.087194	2	0.157172	0.360696	2	FALSE	0.504154	0.614169	0.957954	0.0637701	0.160477	0.320252	0.247372
PBANKA_093960.1286-1303.da54b460f1	PBANKA_093960.1286-1303	PBANKA_093960	1293	1286	1303	-0.430388	NA	1	-0.220062	NA	1	-1.05435	NA	1	-0.872043	NA	1	-0.156638	NA	1	-0.0683929	NA	1	-0.899905	NA	1	-0.861225	NA	1	-0.293513	NA	1	-0.144228	NA	1	-0.977129	NA	1	-0.866634	NA	1	TRUE	-0.50314	0.614882	0.411352	0.706377	0.409951	0.142957	0.443588
Q61210-5.410-429.1fa1d3b048	Q61210-5.410-429	Q61210-5	412	410	429	0.353468	NA	1	0.976937	NA	1	-0.294017	NA	1	0.301437	NA	1	0.29553	NA	1	-0.00934326	NA	1	-0.15825	NA	1	-0.512687	NA	1	0.324499	NA	1	0.483797	NA	1	-0.226133	NA	1	-0.105625	NA	1	FALSE	0.106631	0.915085	0.0119131	0.939033	0.0525578	0.205326	0.257183
PBANKA_100580.195-217.a1aba92c22	PBANKA_100580.195-217	PBANKA_100580	205	195	217	0.117892	NA	1	0.167473	NA	1	0.453861	NA	1	0.475427	NA	1	-0.0882918	NA	1	-0.54905	NA	1	0.172019	NA	1	-0.338304	NA	1	0.0148003	NA	1	-0.190788	NA	1	0.31294	NA	1	0.0685614	NA	1	TRUE	-0.372281	0.709696	0.468115	0.0455501	0.290119	0.582341	0.638402
PBANKA_111860.713-747.f70b878c5b	PBANKA_111860.713-747	PBANKA_111860	739	713	747	-0.293645	0.293443	2	-0.160978	0.317634	2	-0.614453	0.150746	2	-0.509801	0.460331	2	-0.178065	0.23225	2	0.116592	0.398443	2	-0.339783	0.451469	2	-0.0946898	0.285276	2	-0.235855	0.262846	2	-0.022193	0.0404046	2	-0.477118	0.150362	2	-0.302245	0.372803	2	TRUE	0.0450329	0.964082	0.548704	0.592151	0.913805	0.284513	0.398038
P97465.258-277.8ed9db38af	P97465.258-277	P97465	269	258	277	-0.370728	NA	1	0.50681	NA	1	-0.642483	NA	1	0.20704	NA	1	0.224987	NA	1	0.945932	NA	1	-0.821204	NA	1	-0.149824	NA	1	-0.0728708	NA	1	0.726371	NA	1	-0.731843	NA	1	0.0286082	NA	1	FALSE	1.28934	0.197323	0.10021	0.00981079	0.0168185	0.195515	0.351787
PBANKA_114550.508-532.cbd58a06b6	PBANKA_114550.508-532	PBANKA_114550	512	508	532	0.0862454	0.0373022	3	-0.0307819	0.169182	3	-0.0271342	0.0607872	3	-0.172176	0.176074	3	-0.0334692	0.0910259	3	0.511408	0.266724	3	-0.320829	0.154949	3	0.174483	0.160429	3	0.0263881	0.0289042	3	0.240313	0.154161	3	-0.173982	0.0493857	3	0.00115347	0.137829	3	TRUE	0.281824	0.778087	0.930624	0.103013	0.210231	0.668535	0.843728
PBANKA_051990.821-844.34f77da2ce	PBANKA_051990.821-844	PBANKA_051990	838	821	844	0.207316	0.0598351	2	-0.40594	0.35389	2	1.0146	0.0933403	2	0.373327	0.200714	2	-0.0665945	0.264519	2	-0.402935	0.0159588	2	1.58581	0.340488	2	1.1999	0.0919281	2	0.0703608	0.162177	2	-0.404438	0.184924	2	1.3002	0.123574	2	0.786613	0.146321	2	TRUE	-0.266418	0.789925	0.170287	0.106517	0.058164	0.392432	0.715487
Q9QYC0.7-21.183c9cd4e4	Q9QYC0.7-21	Q9QYC0	11	7	21	-0.0809985	NA	1	0.0885198	NA	1	-0.105407	NA	1	0.0360967	NA	1	-0.078087	NA	1	0.064887	NA	1	-0.0895027	NA	1	0.00390628	NA	1	-0.0795428	NA	1	0.0767034	NA	1	-0.0974547	NA	1	0.0200015	NA	1	FALSE	0.199353	0.841992	0.657323	0.763139	0.632095	0.777155	0.670638
PBANKA_082840.190-203.7845628963	PBANKA_082840.190-203	PBANKA_082840	201	190	203	0.0357568	0.255914	2	0.267192	0.124291	2	-0.710906	0.047994	2	-0.507485	0.0836294	2	0.11335	0.0713049	2	0.0932047	0.00309489	2	-0.442304	0.0651147	2	-0.512014	0.00309531	2	0.0745533	0.16361	2	0.180199	0.0636929	2	-0.576605	0.0565544	2	-0.509749	0.0433624	2	TRUE	-0.298568	0.765279	0.293623	0.662929	0.320252	0.833217	0.600561
PBANKA_120270.576-592.33a4040951	PBANKA_120270.576-592	PBANKA_120270	576	576	592	-0.0612131	NA	1	-0.0588254	NA	1	-0.544821	NA	1	-0.570448	NA	1	0.00742597	NA	1	0.0798385	NA	1	-0.480919	NA	1	-0.458071	NA	1	-0.0268936	NA	1	0.0105066	NA	1	-0.51287	NA	1	-0.514259	NA	1	TRUE	-0.417034	0.676667	0.831815	0.708479	0.924317	0.823406	0.998598
Q80W04.405-423.fdae971150	Q80W04.405-423	Q80W04	406	405	423	-0.208284	NA	1	0.0511808	NA	1	-0.28239	NA	1	-0.0509404	NA	1	-0.163003	NA	1	0.083919	NA	1	-0.383559	NA	1	-0.186202	NA	1	-0.185644	NA	1	0.0675499	NA	1	-0.332975	NA	1	-0.118571	NA	1	FALSE	0.254703	0.79896	0.775053	0.692362	0.666433	0.435179	0.428872
PBANKA_101670.260-275.828cbbc117	PBANKA_101670.260-275	PBANKA_101670	263	260	275	-0.678217	NA	1	-0.219299	NA	1	-0.933635	NA	1	-0.502732	NA	1	0.224815	NA	1	0.085389	NA	1	-0.639947	NA	1	-0.828938	NA	1	-0.226701	NA	1	-0.0669552	NA	1	-0.786791	NA	1	-0.665835	NA	1	TRUE	-0.329051	0.742127	0.414156	0.686055	0.685354	0.0441486	0.351787
PBANKA_122960.130-144.d1b3571add	PBANKA_122960.130-144	PBANKA_122960	138	130	144	0.106627	NA	1	0.0702944	NA	1	0.24185	NA	1	0.177503	NA	1	0.453996	NA	1	0.0562507	NA	1	0.281138	NA	1	-0.166172	NA	1	0.280311	NA	1	0.0632725	NA	1	0.261494	NA	1	0.00566507	NA	1	TRUE	-0.440564	0.659542	0.717589	0.798178	0.683952	0.614576	0.130343
PBANKA_093720.2.700-713.603392b2d5	PBANKA_093720.2.700-713	PBANKA_093720.2	706	700	713	0.207892	0.0578296	2	-0.00096822	0.1533	2	-0.108405	0.214226	2	-0.34528	0.118756	2	-0.145869	0.0801031	2	-0.15316	0.0630186	2	-0.266631	0.18249	2	-0.323488	0.199574	2	0.0310116	0.0689664	2	-0.0770642	0.108159	2	-0.187518	0.198358	2	-0.334384	0.159165	2	TRUE	-0.521934	0.601733	0.959355	0.453399	0.641205	0.392432	0.470217
PBANKA_144300.876-888.312a34c7c8	PBANKA_144300.876-888	PBANKA_144300	880	876	888	-0.0698569	0.0258074	2	-0.0564858	0.0920379	2	-1.12345	0.454748	2	-1.13809	0.388518	2	-0.0136003	0.0169997	2	-0.279613	0.369778	2	-1.01981	0.461779	2	-1.33539	0.0750019	2	-0.0417286	0.00440383	2	-0.16805	0.230908	2	-1.07163	0.458264	2	-1.23674	0.23176	2	TRUE	-1.25595	0.209178	0.843728	0.228451	0.33637	0.803784	0.922915
A2A841.668-684.8b4df66caa	A2A841.668-684	A2A841	679	668	684	0.158435	NA	1	-0.0136194	NA	1	0.215285	NA	1	0.0152152	NA	1	-0.198897	NA	1	-0.258543	NA	1	0.139035	NA	1	0.0298235	NA	1	-0.0202309	NA	1	-0.136081	NA	1	0.17716	NA	1	0.0225194	NA	1	FALSE	-0.256991	0.797193	0.992992	0.259986	0.428872	0.483532	0.353189
PBANKA_090690.1655-1675.966c8b7ec1	PBANKA_090690.1655-1675	PBANKA_090690	1674	1655	1675	-0.0512093	0.0346372	2	0.00925669	0.043562	2	0.0308006	0.0483369	2	0.0632517	0.0572617	2	0.00106711	0.219108	2	-0.244636	0.0384893	2	0.407566	0.170425	2	0.112298	0.0101933	2	-0.0250711	0.0922352	2	-0.11769	0.00253635	2	0.219183	0.0610441	2	0.0877747	0.0337275	2	TRUE	-0.167026	0.867354	0.922915	0.278206	0.492642	0.865452	0.976174
O54957.32-48.0540350dde	O54957.32-48	O54957	41	32	48	0.521501	NA	1	-0.104921	NA	1	1.2399	NA	1	0.585458	NA	1	0.626813	NA	1	-0.0297486	NA	1	1.50259	NA	1	0.796461	NA	1	0.574157	NA	1	-0.0673349	NA	1	1.37124	NA	1	0.69096	NA	1	FALSE	-0.62182	0.534081	0.704275	0.857043	0.683252	0.0925018	0.0574632
P11499.250-266.ca8573a74b	P11499.250-266	P11499	255	250	266	-0.191476	NA	1	0.195773	NA	1	-0.451148	NA	1	-0.0919135	NA	1	-0.0531129	NA	1	0.40688	NA	1	-0.443347	NA	1	-0.0329194	NA	1	-0.122294	NA	1	0.301327	NA	1	-0.447247	NA	1	-0.0624164	NA	1	FALSE	0.585532	0.558209	0.407849	0.149965	0.148563	0.474422	0.766643
PBANKA_144550.349-366.5a8dace276	PBANKA_144550.349-366	PBANKA_144550	351	349	366	-0.0877003	NA	1	-0.471958	NA	1	0.18997	NA	1	-0.222302	NA	1	-0.316764	NA	1	-0.681744	NA	1	0.284185	NA	1	-0.13036	NA	1	-0.202232	NA	1	-0.576851	NA	1	0.237077	NA	1	-0.176331	NA	1	TRUE	-0.847797	0.396581	0.120533	0.0189208	0.0168185	0.756833	0.1815
Q8JZQ9.108-130.678b6ff011	Q8JZQ9.108-130	Q8JZQ9	120	108	130	1.41268	NA	1	-0.489986	NA	1	2.08192	NA	1	0.151233	NA	1	-0.0620473	NA	1	-0.645262	NA	1	0.0878281	NA	1	-0.544952	NA	1	0.675317	NA	1	-0.567624	NA	1	1.08487	NA	1	-0.19686	NA	1	FALSE	-2.3276	0.0199624	0.107218	0.0287316	0.0175193	0.00210231	0.732306
Q6A0A2.719-727.d3e97eda17	Q6A0A2.719-727	Q6A0A2	721	719	727	-0.133409	NA	1	0.16189	NA	1	-0.496151	NA	1	-0.228866	NA	1	-0.158445	NA	1	0.0349395	NA	1	-0.551483	NA	1	-0.407663	NA	1	-0.145927	NA	1	0.0984149	NA	1	-0.523817	NA	1	-0.318265	NA	1	FALSE	0.0842311	0.932875	0.476524	0.887176	0.548003	0.620182	0.438683
PBANKA_132020.2197-2225.84b0bbc5f6	PBANKA_132020.2197-2225	PBANKA_132020	2222	2197	2225	0.150684	NA	1	0.748801	NA	1	-0.503087	NA	1	0.0670144	NA	1	0.397175	NA	1	0.292662	NA	1	-0.324143	NA	1	-0.478222	NA	1	0.27393	NA	1	0.520732	NA	1	-0.413615	NA	1	-0.205604	NA	1	TRUE	0.176138	0.860191	0.0273301	0.261388	0.0455501	0.502453	0.156973
PBANKA_090310.570-587.9a29511e24	PBANKA_090310.570-587	PBANKA_090310	574	570	587	0.237673	NA	1	0.236022	NA	1	0.0092064	NA	1	-0.0204591	NA	1	-0.602184	NA	1	-0.604764	NA	1	-0.402229	NA	1	-0.454375	NA	1	-0.182255	NA	1	-0.184371	NA	1	-0.196511	NA	1	-0.237417	NA	1	TRUE	-0.267914	0.788774	0.341976	0.033637	0.301331	0.339874	0.0343378
PBANKA_143520.68-78.49b03336b3	PBANKA_143520.68-78	PBANKA_143520	70	68	78	-0.0849774	NA	1	2.2523	NA	1	0.563061	NA	1	2.87232	NA	1	0.177492	NA	1	2.24558	NA	1	0.545643	NA	1	2.56417	NA	1	0.0462575	NA	1	2.24894	NA	1	0.554352	NA	1	2.71824	NA	1	TRUE	5.76243	8.65396e-09	0	0	0	0.76384	0.437982
PBANKA_112560.459-470.e5493dc068	PBANKA_112560.459-470	PBANKA_112560	461	459	470	-0.0446293	0.0145706	2	-0.0174014	0.0356887	2	-0.466625	0.134259	2	-0.467412	0.113141	2	-0.0855702	0.0703176	2	0.0872217	0.175653	2	-0.438978	0.31294	2	-0.315751	0.0669701	2	-0.0650997	0.0278735	2	0.0349101	0.105671	2	-0.452802	0.2236	2	-0.391582	0.0900557	2	TRUE	-0.215998	0.828996	0.98178	0.682551	0.805886	0.887176	0.648213
PBANKA_061570.3425-3443.2ff3be9399	PBANKA_061570.3425-3443	PBANKA_061570	3437	3425	3443	-0.146968	NA	1	-0.390083	NA	1	-1.19684	NA	1	-1.46797	NA	1	-0.0100961	NA	1	-0.349865	NA	1	-1.2353	NA	1	-1.62463	NA	1	-0.078532	NA	1	-0.369974	NA	1	-1.21607	NA	1	-1.5463	NA	1	TRUE	-1.77566	0.0758344	0.1822	0.140154	0.0784863	0.59075	0.937631
PBANKA_111860.588-600.e7f1c5a027	PBANKA_111860.588-600	PBANKA_111860	590	588	600	0.175833	NA	1	0.206064	NA	1	-1.60824	NA	1	-1.60602	NA	1	-0.0960755	NA	1	-0.154153	NA	1	-1.49827	NA	1	-1.60591	NA	1	0.0398788	NA	1	0.0259556	NA	1	-1.55325	NA	1	-1.60597	NA	1	TRUE	-1.35456	0.175602	0.394534	0.448493	0.853539	0.449194	0.613174
PBANKA_121470.599-610.327f2ba595	PBANKA_121470.599-610	PBANKA_121470	601	599	610	-0.123678	0.0650228	2	1.44316	0.071826	2	1.00506	0.725417	2	2.54388	0.718614	2	0.146232	0.271109	2	1.46682	0.0508501	2	1.02933	0.559774	2	2.30036	0.339515	2	0.0112768	0.103043	2	1.45499	0.010488	2	1.01719	0.642596	2	2.42212	0.529065	2	TRUE	4.24536	2.21148e-05	0.00210231	0.00140154	0	0.644709	0.513665
PBANKA_130130.84-101.35d3ae697b	PBANKA_130130.84-101	PBANKA_130130	93	84	101	-0.238489	NA	1	-0.080772	NA	1	-0.558593	NA	1	-0.428891	NA	1	0.316487	NA	1	0.61505	NA	1	-0.36908	NA	1	-0.120081	NA	1	0.0389986	NA	1	0.267139	NA	1	-0.463837	NA	1	-0.274486	NA	1	TRUE	0.0910451	0.927459	0.777856	0.0602663	0.183602	0.374212	0.231254
Q8C052.678-693.01435389e5	Q8C052.678-693	Q8C052	684	678	693	0.233445	NA	1	0.111735	NA	1	0.381195	NA	1	0.231471	NA	1	0.192444	NA	1	0.435281	NA	1	0.0987309	NA	1	0.292003	NA	1	0.212944	NA	1	0.273508	NA	1	0.239963	NA	1	0.261737	NA	1	FALSE	0.226505	0.820815	0.601962	0.138052	0.174492	0.347582	0.409951
PBANKA_101150.4221-4233.06793dc683	PBANKA_101150.4221-4233	PBANKA_101150	4224	4221	4233	0.0102128	NA	1	0.0614834	NA	1	-0.487745	NA	1	-0.46449	NA	1	-0.0956688	NA	1	0.353659	NA	1	-0.673814	NA	1	-0.274051	NA	1	-0.042728	NA	1	0.207571	NA	1	-0.58078	NA	1	-0.36927	NA	1	TRUE	0.0545312	0.956514	0.748423	0.185004	0.264891	0.920813	0.613875
Q8K019.168-180.7969b6f882	Q8K019.168-180	Q8K019	177	168	180	0.0760643	NA	1	0.000301264	NA	1	0.41763	NA	1	0.313852	NA	1	-0.266464	NA	1	0.00945729	NA	1	0.44352	NA	1	0.669877	NA	1	-0.0952	NA	1	0.00487928	NA	1	0.430575	NA	1	0.491865	NA	1	FALSE	0.472348	0.636694	0.955851	0.994394	0.952348	0.702873	0.250175
PBANKA_110160.65-81.f381e1de5a	PBANKA_110160.65-81	PBANKA_110160	75	65	81	0.204214	0.201083	2	-0.0554692	0.130592	2	-0.627988	0.553518	2	-0.915687	0.62401	2	-0.233619	0.0393028	2	-0.0407319	0.296485	2	-0.842177	0.677893	2	-0.698855	0.342106	2	-0.0147026	0.0808901	2	-0.0481006	0.213538	2	-0.735083	0.615706	2	-0.807271	0.483058	2	TRUE	-0.76461	0.44453	0.84513	0.810792	0.783462	0.402242	0.297828
Q09143.439-467.cf70b46256	Q09143.439-467	Q09143	457	439	467	-0.180027	0.175203	2	-0.29096	0.261137	2	-0.224153	0.555182	2	-0.363101	0.469248	2	0.396382	0.199929	2	0.213352	0.0641575	2	-0.785376	0.0910812	2	-1.01797	0.226853	2	0.108177	0.187566	2	-0.0388036	0.162647	2	-0.504765	0.323132	2	-0.690536	0.34805	2	FALSE	-0.864973	0.387084	0.286615	0.362999	0.825508	0.502453	0.157673
O35551-6.404-420.acd061be41	O35551-6.404-420	O35551-6	407/410	404	420	-0.134342	NA	1	0.339828	NA	1	-0.36034	NA	1	0.0858156	NA	1	0.0478103	NA	1	0.309071	NA	1	-0.449722	NA	1	-0.238026	NA	1	-0.0432658	NA	1	0.32445	NA	1	-0.405031	NA	1	-0.0761049	NA	1	FALSE	0.480693	0.63075	0.215137	0.239664	0.131745	0.616678	0.82691
PBANKA_090690.1746-1767.3670663ca2	PBANKA_090690.1746-1767	PBANKA_090690	1756	1746	1767	-0.202542	NA	1	-0.141145	NA	1	-0.220086	NA	1	-0.186703	NA	1	0.193961	NA	1	0.165281	NA	1	-0.0265889	NA	1	-0.104833	NA	1	-0.00429047	NA	1	0.0120684	NA	1	-0.123337	NA	1	-0.145768	NA	1	TRUE	-0.1654	0.868634	0.601962	0.469516	0.915907	0.447793	0.408549
PBANKA_102630.484-500.28ef23d7e9	PBANKA_102630.484-500	PBANKA_102630	492	484	500	0.0376522	NA	1	0.0204052	NA	1	-0.195433	NA	1	-0.240695	NA	1	0.146568	NA	1	0.151014	NA	1	-0.106611	NA	1	-0.151729	NA	1	0.0921099	NA	1	0.0857097	NA	1	-0.151022	NA	1	-0.196212	NA	1	TRUE	-0.243031	0.807989	0.885074	0.503854	0.590049	0.82691	0.512263
Q9D1R9.10-19.f6b8940247	Q9D1R9.10-19	Q9D1R9	12	10	19	-0.435802	NA	1	0.158959	NA	1	-1.79417	NA	1	-1.22743	NA	1	-0.261307	NA	1	0.402955	NA	1	-1.67525	NA	1	-1.06055	NA	1	-0.348555	NA	1	0.280957	NA	1	-1.73471	NA	1	-1.14399	NA	1	FALSE	0.0897873	0.928459	0.480729	0.15417	0.167484	0.141556	0.257183
PBANKA_082800.589-602.f63adaf211	PBANKA_082800.589-602	PBANKA_082800	600	589	602	0.0593242	0.121878	2	0.131668	0.0623727	2	-0.2529	0.0292179	2	-0.208571	0.213469	2	-0.250763	0.0888334	2	0.122454	0.201787	2	-0.313678	0.0134719	2	0.00997318	0.277148	2	-0.0957192	0.105356	2	0.127061	0.13208	2	-0.283289	0.00787302	2	-0.0992991	0.245309	2	TRUE	0.218487	0.827056	0.550105	0.570427	0.452698	0.754029	0.270498
Q8BTI8.2360-2371.6e0926f8a5	Q8BTI8.2360-2371	Q8BTI8	2368	2360	2371	-0.496717	NA	1	0.241095	NA	1	-0.206648	NA	1	0.50315	NA	1	-0.247762	NA	1	0.0326403	NA	1	0.150369	NA	1	0.381207	NA	1	-0.37224	NA	1	0.136868	NA	1	-0.0281393	NA	1	0.442178	NA	1	FALSE	1.12267	0.261618	0.331465	0.899089	0.42747	0.101612	0.274001
PBANKA_091980.4-18.25b3152283	PBANKA_091980.4-18	PBANKA_091980	6	4	18	0.364424	NA	1	0.555801	NA	1	-0.324894	NA	1	-0.161531	NA	1	0.0634994	NA	1	1.52452	NA	1	-1.30594	NA	1	0.105521	NA	1	0.213962	NA	1	1.04016	NA	1	-0.815415	NA	1	-0.0280051	NA	1	TRUE	1.29067	0.196861	0.0756833	0.00140154	0.00140154	0.194814	0.770848
S4R1S4.961-973.2dd155b501	S4R1S4.961-973	S4R1S4	964	961	973	-0.155562	NA	1	-0.0521967	NA	1	0.952487	NA	1	1.02784	NA	1	0.205373	NA	1	0.0470737	NA	1	1.11172	NA	1	0.903851	NA	1	0.0249054	NA	1	-0.0025615	NA	1	1.0321	NA	1	0.965845	NA	1	FALSE	0.626839	0.530786	0.857744	0.830413	0.979678	0.564821	0.382621
PBANKA_145680.211-228.a5fb60e695	PBANKA_145680.211-228	PBANKA_145680	215	211	228	0.169148	NA	1	0.216338	NA	1	-0.616401	NA	1	-0.597226	NA	1	-0.138438	NA	1	0.448372	NA	1	-0.729425	NA	1	-0.19218	NA	1	0.0153552	NA	1	0.332355	NA	1	-0.672913	NA	1	-0.394703	NA	1	TRUE	0.147073	0.883079	0.374212	0.131044	0.128241	0.46321	0.488437
PBANKA_140650.132-140.e327f3cacd	PBANKA_140650.132-140	PBANKA_140650	134	132	140	0.880127	NA	1	1.78764	NA	1	-0.850781	NA	1	0.0287147	NA	1	1.13217	NA	1	1.66934	NA	1	-0.553387	NA	1	-0.0657812	NA	1	1.00615	NA	1	1.72849	NA	1	-0.702084	NA	1	-0.0185333	NA	1	TRUE	1.12302	0.26147	0.00140154	0.000700771	0	0.0189208	0.00420463
PBANKA_061040.289-304.d9b6449222	PBANKA_061040.289-304	PBANKA_061040	298	289	304	0.127836	NA	1	-0.048346	NA	1	-0.0253297	NA	1	-0.229526	NA	1	-0.086762	NA	1	-0.0142612	NA	1	-0.270203	NA	1	-0.247267	NA	1	0.020537	NA	1	-0.0313036	NA	1	-0.147766	NA	1	-0.238397	NA	1	TRUE	-0.352432	0.724525	0.875964	0.920813	0.861948	0.559215	0.644008
PBANKA_130500.27-49.18f6261b9d	PBANKA_130500.27-49	PBANKA_130500	33	27	49	-0.140916	NA	1	-0.14104	NA	1	-0.561432	NA	1	-0.589572	NA	1	0.409677	NA	1	0.240712	NA	1	-0.785527	NA	1	-1.00406	NA	1	0.134381	NA	1	0.0498357	NA	1	-0.67348	NA	1	-0.796815	NA	1	TRUE	-0.842621	0.39947	0.601962	0.325858	0.735109	0.602663	0.147863
PBANKA_143800.143-156.ecafb646f4	PBANKA_143800.143-156	PBANKA_143800	145	143	156	-0.00161147	0.0561922	2	-0.281187	0.188361	2	-0.231688	0.14271	2	-0.539279	0.274878	2	0.0396697	0.077887	2	-0.151877	0.0252598	2	-0.321298	0.440159	2	-0.562409	0.337012	2	0.0190291	0.0670396	2	-0.216532	0.0815505	2	-0.276493	0.291434	2	-0.550844	0.305945	2	TRUE	-0.905336	0.365319	0.306938	0.4548	0.241766	0.960757	0.862649
PBANKA_010080.620-651.86a1b6f203	PBANKA_010080.620-651	PBANKA_010080	649	620	651	-0.397608	NA	1	-0.2385	NA	1	-0.0257378	NA	1	0.105355	NA	1	-0.21928	NA	1	0.138372	NA	1	-0.621322	NA	1	-0.313235	NA	1	-0.308444	NA	1	-0.0500642	NA	1	-0.32353	NA	1	-0.10394	NA	1	TRUE	0.274836	0.78345	0.374212	0.52698	0.773651	0.175193	0.321654
PBANKA_103790.31-50.f1ac474b67	PBANKA_103790.31-50	PBANKA_103790	34	31	50	-0.174835	0.0225403	2	0.0331336	0.182177	2	-0.83136	0.268876	2	-0.651407	0.0641581	2	-0.10332	0.0795705	2	-0.0270977	0.0109651	2	-0.811811	0.339209	2	-0.785154	0.248673	2	-0.139077	0.0510554	2	0.00301794	0.0965712	2	-0.821586	0.304042	2	-0.71828	0.156416	2	TRUE	-0.399647	0.689429	0.841626	0.867554	0.960757	0.510862	0.587246
Q8CIN4.197-216.0e23c02541	Q8CIN4.197-216	Q8CIN4	197	197	216	-0.282583	0.0110788	2	-0.295736	0.191876	2	0.140127	0.0918757	2	0.0989587	0.111079	2	-0.289837	0.0890581	2	0.200358	0.195769	2	-0.0726096	0.127849	2	0.36802	0.156978	2	-0.28621	0.0389897	2	-0.0476892	0.0019464	2	0.0337585	0.0179865	2	0.23349	0.0229496	2	FALSE	0.504247	0.614104	0.282411	0.393132	0.784863	0.303434	0.213034
Q05D44.107-123.5b8842423d	Q05D44.107-123	Q05D44	114	107	123	-0.117939	0.0579081	2	-0.0173912	0.0143006	2	0.033296	0.0849763	2	0.105829	0.0127675	2	-0.015099	0.0568207	2	-0.0586561	0.0892362	2	0.0280182	0.00854178	2	-0.065104	0.154599	2	-0.0665191	0.000543673	2	-0.0380236	0.0374678	2	0.0306571	0.046759	2	0.0203627	0.0836831	2	FALSE	-0.0155416	0.987601	0.98178	0.744919	0.82691	0.665732	0.906097
E9PWB2.305-325.ee4e77edf4	E9PWB2.305-325	E9PWB2	312	305	325	-0.0615242	NA	1	-0.0925318	NA	1	0.330238	NA	1	0.271215	NA	1	0.0758295	NA	1	0.304393	NA	1	-0.0105354	NA	1	0.168463	NA	1	0.00715263	NA	1	0.105931	NA	1	0.159851	NA	1	0.219839	NA	1	FALSE	0.258232	0.796236	0.738612	0.246671	0.528381	0.822705	0.724597
PBANKA_134040.323-334.399fdc28b6	PBANKA_134040.323-334	PBANKA_134040	325	323	334	0.215096	NA	1	-0.272932	NA	1	-0.14454	NA	1	-0.660583	NA	1	-0.14315	NA	1	-0.330618	NA	1	-0.0860306	NA	1	-0.323063	NA	1	0.035973	NA	1	-0.301775	NA	1	-0.115285	NA	1	-0.491823	NA	1	TRUE	-1.03149	0.302346	0.319552	0.161177	0.135249	0.377015	0.474422
PBANKA_113400.1073-1103.efa781aa16	PBANKA_113400.1073-1103	PBANKA_113400	1095	1073	1103	-0.57826	NA	1	0.682645	NA	1	-0.701536	NA	1	0.531355	NA	1	-0.0876104	NA	1	-0.669663	NA	1	0.418232	NA	1	-0.213385	NA	1	-0.332935	NA	1	0.00649144	NA	1	-0.141652	NA	1	0.158985	NA	1	TRUE	0.616178	0.537798	0.0392432	0.0224247	0.944639	0.0700771	0.641205
Q8BJU0.78-94.79f7ba5165	Q8BJU0.78-94	Q8BJU0	82	78	94	-0.218609	NA	1	-0.0645792	NA	1	-0.395316	NA	1	-0.269301	NA	1	0.0486713	NA	1	0.293677	NA	1	-0.38128	NA	1	-0.185839	NA	1	-0.0849687	NA	1	0.114549	NA	1	-0.388298	NA	1	-0.22757	NA	1	FALSE	0.0793806	0.936732	0.8178	0.259285	0.495445	0.415557	0.825508
PBANKA_040710.146-162.d3ce2d9546	PBANKA_040710.146-162	PBANKA_040710	151	146	162	-0.109533	NA	1	0.808765	NA	1	-0.617783	NA	1	0.272501	NA	1	-0.0507931	NA	1	0.619934	NA	1	-0.761793	NA	1	-0.140631	NA	1	-0.0801631	NA	1	0.71435	NA	1	-0.689788	NA	1	0.0659349	NA	1	TRUE	1.31045	0.190087	0.0231254	0.0595655	0.01822	0.690259	0.773651
PBANKA_010080.359-378.3b2d6b499f	PBANKA_010080.359-378	PBANKA_010080	377	359	378	0.177319	NA	1	1.12646	NA	1	0.581172	NA	1	1.50229	NA	1	0.31026	NA	1	1.18077	NA	1	0.500212	NA	1	1.32116	NA	1	0.243789	NA	1	1.15361	NA	1	0.540692	NA	1	1.41173	NA	1	TRUE	2.55411	0.0106677	0.00700771	0.00420463	0	0.44569	0.237561
PBANKA_090690.1725-1745.d37e61627a	PBANKA_090690.1725-1745	PBANKA_090690	1739	1725	1745	-0.0263987	NA	1	-0.614694	NA	1	0.79558	NA	1	0.17927	NA	1	-0.313274	NA	1	-0.738184	NA	1	0.424711	NA	1	-0.0497636	NA	1	-0.169836	NA	1	-0.676439	NA	1	0.610146	NA	1	0.0647532	NA	1	TRUE	-0.882344	0.377622	0.0602663	0.0168185	0.00911002	0.947442	0.185704
Q99L88.203-220.c869650e3a	Q99L88.203-220	Q99L88	218	203	220	-0.630902	NA	1	0.573704	NA	1	-1.17724	NA	1	-0.00065269	NA	1	0.277082	NA	1	0.471613	NA	1	-1.01457	NA	1	-0.869599	NA	1	-0.17691	NA	1	0.522659	NA	1	-1.0959	NA	1	-0.435126	NA	1	FALSE	0.760118	0.44721	0.0693763	0.121233	0.0448493	0.0546601	0.280308
PBANKA_123160.1097-1116.4bca386def	PBANKA_123160.1097-1116	PBANKA_123160	1097	1097	1116	0.164662	NA	1	-0.198069	NA	1	1.20244	NA	1	0.811692	NA	1	-0.12439	NA	1	-0.0297349	NA	1	0.891322	NA	1	0.936412	NA	1	0.020136	NA	1	-0.113902	NA	1	1.04688	NA	1	0.874052	NA	1	TRUE	0.37578	0.707092	0.459005	0.857043	0.504555	0.470918	0.51857
Q8C079.333-349.eaa488272b	Q8C079.333-349	Q8C079	335	333	349	-0.0340965	NA	1	0.241703	NA	1	-0.0404192	NA	1	0.207365	NA	1	0.112776	NA	1	0.248074	NA	1	0.00369779	NA	1	0.089431	NA	1	0.0393397	NA	1	0.244889	NA	1	-0.0183607	NA	1	0.148398	NA	1	FALSE	0.38242	0.702162	0.331465	0.316748	0.203924	0.922214	0.603364
PBANKA_140670.1434-1446.565100f6d0	PBANKA_140670.1434-1446	PBANKA_140670	1442	1434	1446	-0.0939055	NA	1	0.42061	NA	1	-0.967868	NA	1	-0.481368	NA	1	-0.0982448	NA	1	0.336864	NA	1	-0.786921	NA	1	-0.401377	NA	1	-0.0960752	NA	1	0.378737	NA	1	-0.877395	NA	1	-0.441373	NA	1	TRUE	0.376564	0.706509	0.151367	0.204625	0.0960056	0.735109	0.606868
A2CG35.58-77.2947dc5db4	A2CG35.58-77	A2CG35	68	58	77	0.375251	NA	1	-0.673562	NA	1	0.224258	NA	1	-0.852569	NA	1	0.112495	NA	1	0.269364	NA	1	-0.384218	NA	1	-0.276914	NA	1	0.243873	NA	1	-0.202099	NA	1	-0.0799802	NA	1	-0.564742	NA	1	FALSE	-1.27065	0.203896	0.0455501	0.287316	0.266994	0.186405	0.603364
PBANKA_120270.33-45.50c14e20c5	PBANKA_120270.33-45	PBANKA_120270	38	33	45	-0.148748	NA	1	0.162825	NA	1	-0.933339	NA	1	-0.64978	NA	1	-0.109051	NA	1	-0.0108964	NA	1	-0.772941	NA	1	-0.724352	NA	1	-0.128899	NA	1	0.0759645	NA	1	-0.85314	NA	1	-0.687066	NA	1	TRUE	-0.269593	0.787481	0.474422	0.934828	0.634898	0.585144	0.568325
PBANKA_060740.430-449.5e6554b10e	PBANKA_060740.430-449	PBANKA_060740	432	430	449	0.252509	0.110173	2	-0.433336	0.321174	2	-0.334467	0.127425	2	-1.04833	0.303922	2	-0.13748	0.0685188	2	-0.185085	0.232632	2	-0.50916	0.114223	2	-0.60633	0.0498904	2	0.0575142	0.0208269	2	-0.309211	0.276903	2	-0.421814	0.120824	2	-0.827328	0.176906	2	TRUE	-1.34179	0.179709	0.142256	0.38192	0.128942	0.314646	0.491941
PBANKA_123220.1075-1091.d66625e6df	PBANKA_123220.1075-1091	PBANKA_123220	1079/1085	1075	1091	0.0962327	NA	1	-0.111172	NA	1	-1.49464	NA	1	-1.73006	NA	1	-0.0607721	NA	1	-0.0303126	NA	1	-1.29648	NA	1	-1.31559	NA	1	0.0177303	NA	1	-0.0707423	NA	1	-1.39556	NA	1	-1.52282	NA	1	TRUE	-1.41531	0.157023	0.683952	0.857043	0.665032	0.637701	0.737912
PBANKA_093720.2.423-438.add7ec22d0	PBANKA_093720.2.423-438	PBANKA_093720.2	428	423	438	0.230216	NA	1	-0.0837718	NA	1	-0.598627	NA	1	-0.94063	NA	1	-0.0478679	NA	1	-0.0787925	NA	1	-0.729263	NA	1	-0.809753	NA	1	0.0911739	NA	1	-0.0812821	NA	1	-0.663945	NA	1	-0.875191	NA	1	TRUE	-1.0518	0.292928	0.766643	0.667134	0.624387	0.353189	0.780659
Q8C156.587-617.dd3bff5c07	Q8C156.587-617	Q8C156	595	587	617	-0.101621	0.160833	2	-0.843202	0.225059	2	-0.370339	0.0150751	2	-1.13994	0.400967	2	0.165779	0.267372	2	-0.258658	0.243306	2	0.495923	0.0586671	2	0.02192	0.0346015	2	0.0320794	0.214102	2	-0.55093	0.00912374	2	0.0627916	0.021796	2	-0.559008	0.183183	2	FALSE	-1.4971	0.134414	0.01822	0.259986	0.0196216	0.712684	0.468816
PBANKA_122680.91-107.72aa8e3ce7	PBANKA_122680.91-107	PBANKA_122680	95	91	107	0.137303	NA	1	-0.10584	NA	1	0.0390394	NA	1	-0.232119	NA	1	0.0714386	NA	1	-0.102521	NA	1	0.132073	NA	1	-0.0914518	NA	1	0.104371	NA	1	-0.104181	NA	1	0.0855562	NA	1	-0.161786	NA	1	TRUE	-0.556716	0.57774	0.701472	0.591451	0.53679	0.533287	0.735809
PBANKA_124130.925-950.6adbae96ad	PBANKA_124130.925-950	PBANKA_124130	941	925	950	0.318947	NA	1	0.0737933	NA	1	0.376135	NA	1	0.102966	NA	1	-0.0855796	NA	1	-0.290921	NA	1	0.78811	NA	1	0.533203	NA	1	0.116684	NA	1	-0.108564	NA	1	0.582122	NA	1	0.318085	NA	1	TRUE	-0.211017	0.83288	0.707779	0.210231	0.525578	0.233357	0.648213
Q80U62.388-404.b2e54a92ac	Q80U62.388-404	Q80U62	390	388	404	-0.0749115	NA	1	0.245756	NA	1	-0.258007	NA	1	0.0346451	NA	1	-0.140255	NA	1	0.559582	NA	1	-0.559606	NA	1	0.0906662	NA	1	-0.107583	NA	1	0.402669	NA	1	-0.408807	NA	1	0.0626556	NA	1	FALSE	0.82891	0.407185	0.322355	0.0784863	0.0840925	0.794674	0.48213
Q3UGS4.21-38.51881a1381	Q3UGS4.21-38	Q3UGS4	21	21	38	0.236731	NA	1	-0.386379	NA	1	0.655483	NA	1	0.00435752	NA	1	0.12047	NA	1	-0.0915663	NA	1	0.597543	NA	1	0.335942	NA	1	0.178601	NA	1	-0.238973	NA	1	0.626513	NA	1	0.17015	NA	1	FALSE	-0.650245	0.515556	0.183602	0.626489	0.211633	0.340575	0.580238
Q8BTI8.1204-1220.27567d8628	Q8BTI8.1204-1220	Q8BTI8	1216	1204	1220	0.479006	NA	1	-0.0570538	NA	1	0.68662	NA	1	0.122545	NA	1	0.237928	NA	1	-0.0387667	NA	1	1.00536	NA	1	0.679103	NA	1	0.358467	NA	1	-0.0479103	NA	1	0.845992	NA	1	0.400824	NA	1	FALSE	-0.45169	0.651507	0.841626	0.820603	0.784863	0.115627	0.332866
Q9WV69.149-160.7a42ad4ff0	Q9WV69.149-160	Q9WV69	152	149	160	-0.0834541	NA	1	0.127992	NA	1	-0.828594	NA	1	-0.645163	NA	1	-0.0785872	NA	1	0.121868	NA	1	-0.786487	NA	1	-0.635596	NA	1	-0.0810207	NA	1	0.12493	NA	1	-0.807541	NA	1	-0.64038	NA	1	FALSE	-0.231387	0.817021	0.558514	0.57253	0.458304	0.766643	0.667835
PBANKA_130690.398-413.3add88d4e3	PBANKA_130690.398-413	PBANKA_130690	398/411	398	413	0.106912	NA	1	0.202942	NA	1	0.0207505	NA	1	0.0887659	NA	1	0.111099	NA	1	-0.0503411	NA	1	0.249914	NA	1	0.0389094	NA	1	0.109005	NA	1	0.0763005	NA	1	0.135332	NA	1	0.0638377	NA	1	TRUE	-0.0847571	0.932457	0.402943	0.774352	0.634198	0.614576	0.606868
E9Q447.1023-1045.f9a91cab03	E9Q447.1023-1045	E9Q447	1031	1023	1045	0.0191792	NA	1	0.0713905	NA	1	0.642655	NA	1	0.666852	NA	1	0.188294	NA	1	0.235896	NA	1	0.524908	NA	1	0.522945	NA	1	0.103736	NA	1	0.153643	NA	1	0.583781	NA	1	0.594899	NA	1	FALSE	0.468114	0.639718	0.713385	0.334268	0.39103	0.889278	0.417659
Q8C845.62-77.f038a901b3	Q8C845.62-77	Q8C845	76	62	77	0.226959	NA	1	-1.23034	NA	1	2.50873	NA	1	1.02341	NA	1	0.124619	NA	1	-0.742775	NA	1	2.4922	NA	1	1.57524	NA	1	0.175789	NA	1	-0.98656	NA	1	2.50047	NA	1	1.29933	NA	1	FALSE	-1.02602	0.304917	0.0049054	0.0168185	0.00140154	0.358094	0.565522
PBANKA_061540.265-291.c37f1c14f4	PBANKA_061540.265-291	PBANKA_061540	282	265	291	0.00214507	0.00329115	2	0.314796	0.174512	2	-0.361425	0.152582	2	-0.0767885	0.0252216	2	-0.0891967	0.0497448	2	0.0261831	0.0642411	2	-0.351864	0.0420706	2	-0.286049	0.156057	2	-0.0435258	0.0232268	2	0.17049	0.0551356	2	-0.356644	0.0973262	2	-0.181419	0.0654175	2	TRUE	0.139753	0.888859	0.236861	0.916608	0.343378	0.950245	0.632796
PBANKA_031250.35-48.5c4b110d17	PBANKA_031250.35-48	PBANKA_031250	46	35	48	0.00189195	NA	1	0.877411	NA	1	-0.909873	NA	1	-0.0623687	NA	1	0.0557021	NA	1	0.535308	NA	1	-0.65716	NA	1	-0.22712	NA	1	0.028797	NA	1	0.706359	NA	1	-0.783516	NA	1	-0.144744	NA	1	TRUE	0.94924	0.342532	0.0189208	0.091801	0.01822	0.950946	0.800981
PBANKA_090690.1648-1675.01213c5734	PBANKA_090690.1648-1675	PBANKA_090690	1655	1648	1675	-0.193287	0.428438	2	-0.156328	0.368202	2	-0.692102	0.471148	2	-0.683158	0.410912	2	0.149045	0.0706939	2	-0.0456035	0.240788	2	-0.579173	0.189001	2	-0.823386	0.12248	2	-0.022121	0.178872	2	-0.100966	0.304495	2	-0.635637	0.141073	2	-0.753272	0.266696	2	TRUE	-0.799085	0.424269	0.564821	0.789068	0.548704	0.470217	0.50876
PBANKA_051700.184-206.d569cd3e4a	PBANKA_051700.184-206	PBANKA_051700	192/Ambig	184	206	-0.282495	NA	1	0.141698	NA	1	-0.890454	NA	1	-0.494276	NA	1	0.106351	NA	1	0.303074	NA	1	-0.888641	NA	1	-0.741483	NA	1	-0.0880723	NA	1	0.222386	NA	1	-0.889548	NA	1	-0.617879	NA	1	TRUE	-0.0378135	0.969837	0.525578	0.247372	0.235459	0.304135	0.622985
PBANKA_130130.210-222.7af983a361	PBANKA_130130.210-222	PBANKA_130130	217	210	222	-0.0123337	NA	1	0.212255	NA	1	-0.573404	NA	1	-0.376831	NA	1	-0.071114	NA	1	0.0988446	NA	1	-0.443857	NA	1	-0.323463	NA	1	-0.0417239	NA	1	0.15555	NA	1	-0.50863	NA	1	-0.350147	NA	1	TRUE	-0.0198887	0.984133	0.385424	0.648914	0.384723	0.998598	0.697968
PBANKA_141130.660-673.d1253f5e3d	PBANKA_141130.660-673	PBANKA_141130	669	660	673	-0.0701928	NA	1	0.0367602	NA	1	-0.238613	NA	1	-0.159675	NA	1	-0.131556	NA	1	0.199712	NA	1	-0.372069	NA	1	-0.0903651	NA	1	-0.100875	NA	1	0.118236	NA	1	-0.305341	NA	1	-0.12502	NA	1	TRUE	0.19227	0.847536	0.828311	0.393833	0.480729	0.803784	0.503854
Q8K124.231-260.59d5cee167	Q8K124.231-260	Q8K124	238	231	260	-0.24326	NA	1	0.559323	NA	1	-0.350559	NA	1	0.42401	NA	1	-0.204466	NA	1	-0.0661239	NA	1	-0.185662	NA	1	-0.0968853	NA	1	-0.223863	NA	1	0.2466	NA	1	-0.26811	NA	1	0.163562	NA	1	FALSE	0.840486	0.400665	0.0756833	0.716889	0.203224	0.3637	0.34548
PBANKA_021400.2611-2619.040fbaa9b8	PBANKA_021400.2611-2619	PBANKA_021400	2613	2611	2619	0.0454088	NA	1	2.31463	NA	1	-0.935324	NA	1	1.30588	NA	1	-0.159484	NA	1	2.34597	NA	1	-1.1929	NA	1	1.26299	NA	1	-0.0570378	NA	1	2.3303	NA	1	-1.06411	NA	1	1.28443	NA	1	TRUE	4.952	7.52276e-07	0	0	0	0.798178	0.437281
PBANKA_142500.32-51.d09ba3cf43	PBANKA_142500.32-51	PBANKA_142500	39	32	51	0.335536	NA	1	0.131617	NA	1	0.192925	NA	1	-0.0390101	NA	1	0.134023	NA	1	0.39839	NA	1	-0.602267	NA	1	-0.387464	NA	1	0.23478	NA	1	0.265003	NA	1	-0.204671	NA	1	-0.213237	NA	1	TRUE	-0.194606	0.845707	0.550806	0.156973	0.185004	0.21794	0.533987
PBANKA_145780.242-260.f4126f6aed	PBANKA_145780.242-260	PBANKA_145780	252	242	260	0.563334	NA	1	0.198119	NA	1	0.703536	NA	1	0.310307	NA	1	0.516697	NA	1	0.141751	NA	1	0.593487	NA	1	0.168975	NA	1	0.540016	NA	1	0.169935	NA	1	0.648512	NA	1	0.239641	NA	1	TRUE	-0.516102	0.6058	0.406447	0.520673	0.34548	0.0742817	0.10021
PBANKA_143520.167-178.977e04ed55	PBANKA_143520.167-178	PBANKA_143520	169	167	178	-0.0427916	NA	1	0.0332586	NA	1	1.6716	NA	1	1.71963	NA	1	0.339598	NA	1	-0.178872	NA	1	1.96751	NA	1	1.39948	NA	1	0.148403	NA	1	-0.0728066	NA	1	1.81955	NA	1	1.55956	NA	1	TRUE	0.763292	0.445316	0.839523	0.394534	0.660126	0.892782	0.201822
PBANKA_080230.187-210.8ae7bd5b34	PBANKA_080230.187-210	PBANKA_080230	192/205	187	210	0.117123	0.0471914	2	0.127271	0.0127363	2	-0.248127	0.0353448	2	-0.265995	0.0245829	2	0.254373	0.0169698	2	0.0396728	0.020348	2	0.19478	0.0382919	2	-0.0694856	0.0349137	2	0.185748	0.0320806	2	0.0834719	0.00380584	2	-0.0266739	0.00147355	2	-0.16774	0.0297483	2	TRUE	-0.382341	0.70222	0.561317	0.862649	0.599159	0.583041	0.306237
PBANKA_094280.246-263.9ec70b166a	PBANKA_094280.246-263	PBANKA_094280	252	246	263	0.213269	NA	1	1.74251	NA	1	-0.279077	NA	1	1.22215	NA	1	0.961595	NA	1	1.76157	NA	1	0.360119	NA	1	1.11053	NA	1	0.587432	NA	1	1.75204	NA	1	0.040521	NA	1	1.16634	NA	1	TRUE	2.79238	0.00524684	0.00140154	0	0	0.383322	0.00911002
PBANKA_071970.382-395.af619d3956	PBANKA_071970.382-395	PBANKA_071970	388	382	395	1.02477	0.129188	2	1.25184	0.560349	2	-0.128847	0.524208	2	0.0702074	0.093048	2	1.06256	0.286479	2	1.19515	0.726668	2	-0.180277	0.53122	2	-0.0972538	0.0910305	2	1.04366	0.207833	2	1.22349	0.643508	2	-0.154562	0.527714	2	-0.0135232	0.0920392	2	TRUE	0.21296	0.831365	0.00420463	0.00420463	0	0.00981079	0.00560617
PBANKA_041600.837-852.1b5ad35c9e	PBANKA_041600.837-852	PBANKA_041600	839/841	837	852	-0.0639751	NA	1	0.0776916	NA	1	-0.770332	NA	1	-0.65668	NA	1	-0.0688222	NA	1	0.135672	NA	1	-0.780997	NA	1	-0.626067	NA	1	-0.0663987	NA	1	0.106682	NA	1	-0.775664	NA	1	-0.641374	NA	1	TRUE	-0.287529	0.773716	0.694464	0.530484	0.52698	0.819201	0.704275
PBANKA_070470.194-212.b973a09c57	PBANKA_070470.194-212	PBANKA_070470	205	194	212	4.78243e-05	NA	1	2.73349	NA	1	0.55498	NA	1	3.26041	NA	1	0.413447	NA	1	3.48805	NA	1	0.551728	NA	1	3.57677	NA	1	0.206747	NA	1	3.11077	NA	1	0.553354	NA	1	3.41859	NA	1	TRUE	7.50625	6.86145e-14	0	0	0	0.956552	0.146461
PBANKA_143920.303-337.6949fcd626	PBANKA_143920.303-337	PBANKA_143920	308	303	337	-0.291861	NA	1	0.0589415	NA	1	-0.750368	NA	1	-0.42758	NA	1	0.135352	NA	1	0.437418	NA	1	-0.638889	NA	1	-0.386388	NA	1	-0.0782546	NA	1	0.24818	NA	1	-0.694628	NA	1	-0.406984	NA	1	TRUE	0.153398	0.878089	0.756132	0.13595	0.201121	0.286615	0.531184
PBANKA_080120.1607-1625.bc5b928c54	PBANKA_080120.1607-1625	PBANKA_080120	1613	1607	1625	0.0623749	NA	1	-0.867747	NA	1	1.95524	NA	1	0.997106	NA	1	-0.10126	NA	1	-0.669006	NA	1	1.86831	NA	1	1.251	NA	1	-0.0194424	NA	1	-0.768377	NA	1	1.91178	NA	1	1.12406	NA	1	TRUE	-0.465476	0.641605	0.015417	0.0224247	0.0049054	0.747022	0.597057
PBANKA_131030.277-297.3d4bb3de09	PBANKA_131030.277-297	PBANKA_131030	282	277	297	0.139689	NA	1	0.136533	NA	1	0.198305	NA	1	0.167134	NA	1	-0.0747851	NA	1	0.223711	NA	1	0.0718786	NA	1	0.32081	NA	1	0.0324522	NA	1	0.180122	NA	1	0.135092	NA	1	0.243972	NA	1	TRUE	0.359384	0.719319	0.534688	0.351787	0.320953	0.531184	0.680448
PBANKA_061370.796-821.ac675e57ef	PBANKA_061370.796-821	PBANKA_061370	804	796	821	-0.123904	0.103419	2	-0.0863073	0.0160716	2	-0.407855	0.0286875	2	-0.398274	0.148178	2	0.185848	0.0639051	2	0.379272	0.192299	2	-0.520715	0.0938535	2	-0.376856	0.162351	2	0.0309719	0.083662	2	0.146482	0.104186	2	-0.464285	0.032583	2	-0.387565	0.155264	2	TRUE	-0.18676	0.851854	0.761738	0.168886	0.405746	0.642607	0.421163
E9PYD5.101-115.8095e27cbb	E9PYD5.101-115	E9PYD5	111	101	115	-0.0707243	NA	1	0.0527086	NA	1	0.191067	NA	1	0.286485	NA	1	0.0170224	NA	1	0.251834	NA	1	0.263947	NA	1	0.449193	NA	1	-0.0268509	NA	1	0.152271	NA	1	0.227507	NA	1	0.367839	NA	1	FALSE	0.50886	0.610867	0.768746	0.30904	0.397337	0.801682	0.956552
PBANKA_122420.781-802.ab5501143f	PBANKA_122420.781-802	PBANKA_122420	798	781	802	-0.0667665	NA	1	-0.363413	NA	1	-0.263164	NA	1	-0.587825	NA	1	-0.562149	NA	1	-0.0798749	NA	1	-0.249971	NA	1	0.182739	NA	1	-0.314458	NA	1	-0.221644	NA	1	-0.256567	NA	1	-0.202543	NA	1	TRUE	-0.0808514	0.935563	0.19972	0.664331	0.231254	0.811493	0.0413455
PBANKA_100860.455-467.3a83b33105	PBANKA_100860.455-467	PBANKA_100860	457	455	467	-0.00783813	NA	1	-0.020053	NA	1	-0.332828	NA	1	-0.373058	NA	1	0.0578025	NA	1	-0.0384892	NA	1	-0.119608	NA	1	-0.265465	NA	1	0.0249822	NA	1	-0.0292711	NA	1	-0.226218	NA	1	-0.319262	NA	1	TRUE	-0.419494	0.674869	0.971969	0.821303	0.874562	0.984583	0.793973
PBANKA_094280.138-151.11ede11084	PBANKA_094280.138-151	PBANKA_094280	140	138	151	-0.255457	NA	1	0.360236	NA	1	-0.398146	NA	1	0.189532	NA	1	0.0833281	NA	1	0.274265	NA	1	-0.191204	NA	1	-0.0498326	NA	1	-0.0860646	NA	1	0.317251	NA	1	-0.294675	NA	1	0.0698499	NA	1	TRUE	0.654362	0.512901	0.201121	0.282411	0.133847	0.344078	0.694464
PBANKA_101620.515-538.a846bbe06f	PBANKA_101620.515-538	PBANKA_101620	525	515	538	-0.0519901	NA	1	-0.312435	NA	1	1.83185	NA	1	1.54339	NA	1	0.353487	NA	1	-0.37406	NA	1	2.02329	NA	1	1.24618	NA	1	0.150749	NA	1	-0.343248	NA	1	1.92757	NA	1	1.39478	NA	1	TRUE	0.175169	0.860952	0.259285	0.12684	0.0946041	0.857744	0.185004
Q9Z2F7.114-128.4dc0731773	Q9Z2F7.114-128	Q9Z2F7	119	114	128	0.229209	0.0980329	2	-0.154738	0.00439355	2	0.577682	0.239841	2	0.16572	0.33348	2	-0.0761652	0.0487809	2	-0.581639	0.363486	2	0.584555	0.363394	2	0.0295163	0.0486887	2	0.076522	0.0734069	2	-0.368189	0.18394	2	0.581118	0.301617	2	0.0976179	0.191084	2	FALSE	-0.752466	0.451797	0.566924	0.0392432	0.0805886	0.35459	0.674142
PBANKA_082800.589-613.f63adaf211	PBANKA_082800.589-613	PBANKA_082800	600	589	613	-0.680332	NA	1	0.690007	NA	1	-1.40983	NA	1	-0.0675106	NA	1	0.0407267	NA	1	0.0788828	NA	1	-0.566258	NA	1	-0.577667	NA	1	-0.319803	NA	1	0.384445	NA	1	-0.988046	NA	1	-0.322589	NA	1	TRUE	0.855668	0.392212	0.0378416	0.711983	0.0925018	0.0434478	0.859145
PBANKA_130700.188-210.1513583280	PBANKA_130700.188-210	PBANKA_130700	199	188	210	-0.135212	NA	1	-0.21184	NA	1	-0.691078	NA	1	-0.795721	NA	1	0.270062	NA	1	0.0443459	NA	1	-0.409479	NA	1	-0.68476	NA	1	0.067425	NA	1	-0.0837471	NA	1	-0.550278	NA	1	-0.74024	NA	1	TRUE	-0.910768	0.36245	0.42747	0.843027	0.613875	0.615277	0.286615
PBANKA_124180.844-864.692b9ea72c	PBANKA_124180.844-864	PBANKA_124180	862	844	864	-0.100601	0.136406	3	-0.315006	0.195943	3	0.21455	0.311692	3	-0.0278705	0.287064	3	-0.047234	0.0247871	3	-0.324847	0.383127	3	0.247988	0.231657	3	-0.0791897	0.228295	3	-0.0739174	0.0778751	3	-0.319926	0.280509	3	0.231269	0.264899	3	-0.0535301	0.208661	3	TRUE	-0.535477	0.592337	0.255781	0.168886	0.11773	0.716889	0.782761
PBANKA_122380.757-769.526866b93c	PBANKA_122380.757-769	PBANKA_122380	766	757	769	0.0378434	0.0393209	3	-0.236145	0.122205	3	0.101983	0.254953	3	-0.200021	0.295981	3	-0.0792724	0.0424024	3	0.126136	0.234448	3	-0.249855	0.572977	3	-0.0940118	0.407638	3	-0.0207145	0.0155243	3	-0.0550047	0.10775	3	-0.0739363	0.403979	3	-0.147016	0.349921	3	TRUE	-0.251683	0.801294	0.379818	0.559215	0.750526	0.82691	0.666433
PBANKA_020500.24-38.c2efbab33a	PBANKA_020500.24-38	PBANKA_020500	30	24	38	0.1094	NA	1	-0.0644874	NA	1	0.177186	NA	1	-0.0247161	NA	1	-0.0537469	NA	1	0.265302	NA	1	-0.177617	NA	1	0.0918676	NA	1	0.0278265	NA	1	0.100408	NA	1	-0.000215285	NA	1	0.0335758	NA	1	TRUE	0.0690064	0.944987	0.8178	0.293623	0.542397	0.607568	0.765943
PBANKA_121470.857-879.2ab1130ca6	PBANKA_121470.857-879	PBANKA_121470	878	857	879	-0.198167	NA	1	0.445369	NA	1	0.448436	NA	1	1.06396	NA	1	-0.404751	NA	1	0.572999	NA	1	0.410629	NA	1	1.33881	NA	1	-0.301459	NA	1	0.509184	NA	1	0.429532	NA	1	1.20139	NA	1	TRUE	2.22274	0.0262664	0.134548	0.0707779	0.0469516	0.459005	0.105816
PBANKA_120210.966-979.ff5d365a39	PBANKA_120210.966-979	PBANKA_120210	968	966	979	0.0062712	NA	1	-0.038111	NA	1	-0.449769	NA	1	-0.522166	NA	1	-0.0896359	NA	1	-0.0875456	NA	1	-0.455409	NA	1	-0.502884	NA	1	-0.0416823	NA	1	-0.0628283	NA	1	-0.452589	NA	1	-0.512525	NA	1	TRUE	-0.514298	0.60706	0.905396	0.641906	0.707078	0.931324	0.632095
D3YZP9.228-239.41f8754f94	D3YZP9.228-239	D3YZP9	233/237	228	239	0.00233305	NA	1	0.424522	NA	1	-0.0378358	NA	1	0.356338	NA	1	-0.0499944	NA	1	0.627649	NA	1	-0.203873	NA	1	0.424206	NA	1	-0.0238307	NA	1	0.526086	NA	1	-0.120854	NA	1	0.390272	NA	1	FALSE	1.15098	0.249781	0.149264	0.0574632	0.0441486	0.950245	0.774352
P68181-4.369-391.87be8d9b55	P68181-4.369-391	P68181-4	387	369	391	0.0476861	0.459466	2	0.1717	0.237166	2	0.437926	0.0723873	2	0.533925	0.149912	2	-0.00847588	0.0823332	2	-0.0115006	0.33984	2	0.337375	0.531316	2	0.284786	0.109143	2	0.0196051	0.188566	2	0.0800997	0.288503	2	0.387651	0.229464	2	0.409356	0.129527	2	FALSE	0.34139	0.732821	0.456903	0.932025	0.615277	0.79047	0.942537
PBANKA_142890.317-328.95355b50ea	PBANKA_142890.317-328	PBANKA_142890	324	317	328	-0.194953	0.083207	2	0.195826	0.0112939	2	-0.498338	0.0171788	2	-0.135574	0.11168	2	0.0437569	0.026897	2	-0.22769	0.233298	2	-0.235352	0.0316687	2	-0.556364	0.291864	2	-0.075598	0.028155	2	-0.0159323	0.111002	2	-0.366845	0.00724495	2	-0.345969	0.0900923	2	TRUE	-0.248418	0.803819	0.407849	0.30904	0.94534	0.466713	0.843728
PBANKA_041610.3231-3256.9099aa542a	PBANKA_041610.3231-3256	PBANKA_041610	3251	3231	3256	-0.600359	NA	1	-0.711952	NA	1	0.471456	NA	1	0.331849	NA	1	0.487907	NA	1	0.0668883	NA	1	0.495843	NA	1	0.0252595	NA	1	-0.056226	NA	1	-0.322532	NA	1	0.48365	NA	1	0.178554	NA	1	TRUE	-0.388873	0.697382	0.0364401	0.755431	0.113525	0.0637701	0.113525
Q8CIN4.197-216.2635a54528	Q8CIN4.197-216	Q8CIN4	197/213	197	216	-0.220362	NA	1	-0.309278	NA	1	0.0450164	NA	1	-0.0719146	NA	1	-0.875496	NA	1	-0.0962009	NA	1	-1.03683	NA	1	-0.307098	NA	1	-0.547929	NA	1	-0.20274	NA	1	-0.495906	NA	1	-0.189506	NA	1	FALSE	0.354408	0.723044	0.26349	0.612474	0.265592	0.410652	0.00911002
Q80W04.433-443.9dae9c4919	Q80W04.433-443	Q80W04	435	433	443	0.26703	NA	1	0.228422	NA	1	-0.440647	NA	1	-0.507269	NA	1	-0.153471	NA	1	-0.188771	NA	1	-0.369146	NA	1	-0.454011	NA	1	0.0567793	NA	1	0.0198257	NA	1	-0.404897	NA	1	-0.48064	NA	1	FALSE	-0.516083	0.605813	0.355291	0.374912	0.883672	0.293623	0.451296
PBANKA_143240.218-236.4266c85d3f	PBANKA_143240.218-236	PBANKA_143240	221	218	236	-1.03909	NA	1	-0.372637	NA	1	-1.77521	NA	1	-1.13677	NA	1	-0.640729	NA	1	-0.159896	NA	1	-1.29287	NA	1	-0.861606	NA	1	-0.839909	NA	1	-0.266266	NA	1	-1.53404	NA	1	-0.99919	NA	1	TRUE	0.108481	0.913617	0.194814	0.43658	0.17239	0.00700771	0.0287316
PBANKA_142430.209-219.c153f03994	PBANKA_142430.209-219	PBANKA_142430	209	209	219	-0.184569	NA	1	0.0266826	NA	1	-0.372835	NA	1	-0.189598	NA	1	-0.010185	NA	1	-0.250693	NA	1	0.156229	NA	1	-0.133845	NA	1	-0.0973772	NA	1	-0.112005	NA	1	-0.108303	NA	1	-0.161721	NA	1	TRUE	-0.230021	0.818083	0.859846	0.271198	0.511563	0.489138	0.937631
PBANKA_113630.7-21.024623d5a2	PBANKA_113630.7-21	PBANKA_113630	14	7	21	-0.0401613	NA	1	0.131551	NA	1	-0.548444	NA	1	-0.404747	NA	1	-0.0329723	NA	1	0.00856671	NA	1	-0.583394	NA	1	-0.59142	NA	1	-0.0365668	NA	1	0.0700589	NA	1	-0.565919	NA	1	-0.498083	NA	1	TRUE	-0.287827	0.773488	0.550806	0.997197	0.655922	0.900491	0.84583
Q8BGU5.324-334.8343732848	Q8BGU5.324-334	Q8BGU5	326	324	334	-0.0618119	NA	1	0.208725	NA	1	0.139764	NA	1	0.382286	NA	1	0.04615	NA	1	-0.0643498	NA	1	0.339685	NA	1	0.17962	NA	1	-0.00783093	NA	1	0.0721876	NA	1	0.239724	NA	1	0.280953	NA	1	FALSE	0.274243	0.783906	0.39103	0.723896	0.648213	0.822004	0.835319
PBANKA_020700.431-451.4e874abdd9	PBANKA_020700.431-451	PBANKA_020700	440	431	451	0.208714	NA	1	-0.51592	NA	1	0.0785186	NA	1	-0.674131	NA	1	0.100072	NA	1	-0.115545	NA	1	-0.431069	NA	1	-0.696251	NA	1	0.154393	NA	1	-0.315733	NA	1	-0.176275	NA	1	-0.685191	NA	1	TRUE	-1.40522	0.16	0.0932025	0.546601	0.122635	0.39103	0.64541
O54774.753-769.5744a0d519	O54774.753-769	O54774	760	753	769	0.264816	NA	1	0.167757	NA	1	0.242552	NA	1	0.117478	NA	1	0.21879	NA	1	-0.083372	NA	1	0.332	NA	1	-0.0197271	NA	1	0.241803	NA	1	0.0421927	NA	1	0.287276	NA	1	0.0488756	NA	1	FALSE	-0.377546	0.70578	0.466013	0.65452	0.772249	0.297127	0.35459
PBANKA_136550.101-121.9246ea32fc	PBANKA_136550.101-121	PBANKA_136550	107	101	121	-0.125332	NA	1	-0.228185	NA	1	-0.233129	NA	1	-0.363997	NA	1	-0.105967	NA	1	-0.0535313	NA	1	-0.322727	NA	1	-0.319856	NA	1	-0.11565	NA	1	-0.140858	NA	1	-0.277928	NA	1	-0.341926	NA	1	TRUE	-0.388228	0.697859	0.395235	0.765943	0.416258	0.639804	0.578837
Q8K558-2.233-246.7b091c4fef	Q8K558-2.233-246	Q8K558-2	236	233	246	0.0274443	NA	1	0.148334	NA	1	0.153538	NA	1	0.246413	NA	1	0.091559	NA	1	0.00343226	NA	1	0.0856359	NA	1	-0.0520558	NA	1	0.0595017	NA	1	0.0758832	NA	1	0.119587	NA	1	0.0971784	NA	1	FALSE	0.0238935	0.980938	0.508059	0.989488	0.635599	0.857043	0.665732
PBANKA_062140.987-1011.d34d1d82f6	PBANKA_062140.987-1011	PBANKA_062140	989	987	1011	-0.03827	NA	1	0.259339	NA	1	0.021694	NA	1	0.291288	NA	1	0.395148	NA	1	-0.201384	NA	1	0.535624	NA	1	-0.110473	NA	1	0.178439	NA	1	0.0289772	NA	1	0.278659	NA	1	0.0904075	NA	1	TRUE	-0.260721	0.794316	0.306237	0.348283	0.835319	0.903994	0.158374
Q9Z2A0.242-260.600f692ccc	Q9Z2A0.242-260	Q9Z2A0	244	242	260	0.0674244	0.272144	2	0.0591739	0.00305108	2	0.53406	0.542199	2	0.497794	0.273106	2	0.131583	0.117436	2	-0.0829028	0.120637	2	0.497088	0.321671	2	0.233038	0.083598	2	0.0995037	0.19479	2	-0.0118645	0.0587929	2	0.515574	0.431935	2	0.365416	0.178352	2	FALSE	0.0176766	0.985897	0.755431	0.656622	0.970568	0.730904	0.542397
PBANKA_092370.6-16.66186eafd6	PBANKA_092370.6-16	PBANKA_092370	8	6	16	0.379757	NA	1	0.111225	NA	1	0.0967363	NA	1	-0.199811	NA	1	-0.187502	NA	1	-0.336678	NA	1	-0.164113	NA	1	-0.362854	NA	1	0.0961273	NA	1	-0.112727	NA	1	-0.0336884	NA	1	-0.281332	NA	1	TRUE	-0.650358	0.515483	0.602663	0.155571	0.50876	0.182901	0.377715
PBANKA_130130.233-250.676d91b375	PBANKA_130130.233-250	PBANKA_130130	241	233	250	0.567602	NA	1	0.953907	NA	1	-0.303879	NA	1	0.0544109	NA	1	0.331639	NA	1	0.714915	NA	1	-0.501628	NA	1	-0.167917	NA	1	0.44962	NA	1	0.834411	NA	1	-0.402754	NA	1	-0.0567529	NA	1	TRUE	0.524531	0.599926	0.0119131	0.0364401	0.00770848	0.0728802	0.210932
PBANKA_101950.125-142.68d907b0a9	PBANKA_101950.125-142	PBANKA_101950	129	125	142	0.267084	NA	1	-0.273558	NA	1	0.267934	NA	1	-0.300723	NA	1	-0.178181	NA	1	-0.433463	NA	1	0.295834	NA	1	-0.00901302	NA	1	0.0444518	NA	1	-0.353511	NA	1	0.281884	NA	1	-0.154868	NA	1	TRUE	-0.870403	0.384111	0.319552	0.0925018	0.0861948	0.293623	0.398038
PBANKA_040180.469-480.232a0956f1	PBANKA_040180.469-480	PBANKA_040180	474	469	480	-0.160891	NA	1	-0.40515	NA	1	-2.80982	NA	1	-3.08209	NA	1	-0.098515	NA	1	-1.3578	NA	1	-2.21689	NA	1	-3.52574	NA	1	-0.129703	NA	1	-0.881475	NA	1	-2.51336	NA	1	-3.30392	NA	1	TRUE	-3.92749	8.66849e-05	0.170287	0	0.00140154	0.548704	0.606167
PBANKA_051270.75-90.9353069d3d	PBANKA_051270.75-90	PBANKA_051270	77	75	90	0.460267	NA	1	1.39266	NA	1	0.00585865	NA	1	0.910238	NA	1	0.296871	NA	1	1.46257	NA	1	-0.458603	NA	1	0.657532	NA	1	0.378569	NA	1	1.42762	NA	1	-0.226372	NA	1	0.783885	NA	1	TRUE	2.29911	0.021529	0.00210231	0.00140154	0	0.12754	0.255081
S4R1S4.1227-1243.2c436acf6c	S4R1S4.1227-1243	S4R1S4	1229	1227	1243	0.124503	NA	1	-0.122133	NA	1	1.03822	NA	1	0.763572	NA	1	0.0570827	NA	1	0.305065	NA	1	1.04524	NA	1	1.24366	NA	1	0.090793	NA	1	0.0914664	NA	1	1.04173	NA	1	1.00362	NA	1	FALSE	0.703682	0.481655	0.648213	0.24527	0.569026	0.566223	0.796076
PBANKA_080570.212-229.fdc3db36b4	PBANKA_080570.212-229	PBANKA_080570	220	212	229	0.341519	NA	1	0.0877895	NA	1	-0.219156	NA	1	-0.500901	NA	1	-0.135621	NA	1	-0.325076	NA	1	-0.261859	NA	1	-0.500879	NA	1	0.102949	NA	1	-0.118643	NA	1	-0.240507	NA	1	-0.50089	NA	1	TRUE	-0.84288	0.399325	0.660126	0.168886	0.489839	0.214436	0.494744
PBANKA_120210.1044-1063.959ccfe9c0	PBANKA_120210.1044-1063	PBANKA_120210	1053	1044	1063	-0.222665	0.0858913	4	0.0320343	0.0848907	4	-0.375694	0.129386	4	-0.149011	0.110452	4	0.0871118	0.0784	4	0.167014	0.0454953	4	-0.371198	0.0732528	4	-0.34086	0.0909181	4	-0.0677764	0.0798755	4	0.0995243	0.0624675	4	-0.373446	0.100892	4	-0.244935	0.0972034	4	TRUE	0.0115875	0.990755	0.843027	0.46391	0.5452	0.404345	0.682551
PBANKA_121950.22-39.3e5477d23f	PBANKA_121950.22-39	PBANKA_121950	25	22	39	-0.0830983	0.224932	2	-0.0302939	0.361656	2	0.591288	1.04132	2	0.616077	0.904591	2	0.0136107	0.0220258	2	-0.683602	0.584447	2	0.805425	0.979389	2	0.058647	1.58586	2	-0.0347438	0.123479	2	-0.356948	0.111395	2	0.698356	1.01035	2	0.337362	1.24523	2	TRUE	-0.359325	0.719363	0.931324	0.0189208	0.0840925	0.768045	0.97267
PBANKA_093960.1789-1804.aa18e0823b	PBANKA_093960.1789-1804	PBANKA_093960	1791	1789	1804	-0.0509393	0.215743	2	-0.145438	0.0297944	2	0.146453	0.0406946	2	0.02394	0.286232	2	-0.0429623	0.125111	2	0.17014	0.21948	2	0.113267	0.356647	2	0.276805	0.0120558	2	-0.0469508	0.0453158	2	0.0123511	0.0948428	2	0.12986	0.198671	2	0.150372	0.149144	2	TRUE	0.137624	0.890541	0.592852	0.455501	0.914506	0.866153	0.801682
F8VQN6.327-346.e69b6726d4	F8VQN6.327-346	F8VQN6	338	327	346	-0.0243728	0.200657	2	-0.0661669	0.128975	2	0.268239	0.371421	2	0.19843	0.443104	2	-0.198141	0.168171	2	0.24095	0.248293	2	-0.223274	0.44576	2	0.166251	0.365638	2	-0.111257	0.184414	2	0.0873915	0.188634	2	0.0224825	0.408591	2	0.182341	0.404371	2	FALSE	0.397238	0.691204	0.814296	0.325158	0.585144	0.955151	0.355291
PBANKA_142870.1185-1197.14f9890d2c	PBANKA_142870.1185-1197	PBANKA_142870	1192	1185	1197	0.266085	NA	1	0.040261	NA	1	-0.38102	NA	1	-0.634859	NA	1	-0.173527	NA	1	-0.14209	NA	1	-0.502266	NA	1	-0.520394	NA	1	0.0462788	NA	1	-0.0509146	NA	1	-0.441643	NA	1	-0.577626	NA	1	TRUE	-0.693121	0.488257	0.8185	0.476524	0.769446	0.293623	0.409951
PBANKA_142870.1163-1176.11a0169d61	PBANKA_142870.1163-1176	PBANKA_142870	1168/1172	1163	1176	0.425002	NA	1	0.347191	NA	1	-0.462735	NA	1	-0.568561	NA	1	-0.0130072	NA	1	0.145059	NA	1	-0.618087	NA	1	-0.509586	NA	1	0.205997	NA	1	0.246125	NA	1	-0.540411	NA	1	-0.539073	NA	1	TRUE	-0.431773	0.66592	0.20953	0.515767	0.203924	0.148563	0.925718
PBANKA_122380.151-178.9620dfd881	PBANKA_122380.151-178	PBANKA_122380	174	151	178	0.057648	NA	1	-0.0881917	NA	1	0.811344	NA	1	0.637489	NA	1	0.214982	NA	1	0.245883	NA	1	0.941776	NA	1	0.923111	NA	1	0.136315	NA	1	0.0788458	NA	1	0.87656	NA	1	0.7803	NA	1	TRUE	0.431706	0.665969	0.752628	0.318851	0.620182	0.757533	0.360897
PBANKA_132920.5833-5851.dfc5e6f8ef	PBANKA_132920.5833-5851	PBANKA_132920	5837	5833	5851	-0.0861467	NA	1	0.301885	NA	1	-1.30564	NA	1	-0.945619	NA	1	0.165079	NA	1	0.778457	NA	1	-1.57275	NA	1	-1.00894	NA	1	0.039466	NA	1	0.540171	NA	1	-1.43919	NA	1	-0.977277	NA	1	TRUE	0.00266215	0.997876	0.255781	0.0259285	0.0413455	0.762439	0.469516
PBANKA_135670.160-175.3f68de9286	PBANKA_135670.160-175	PBANKA_135670	168	160	175	0.041068	NA	1	-0.247345	NA	1	-0.0327179	NA	1	-0.349146	NA	1	0.181117	NA	1	-0.22317	NA	1	0.020593	NA	1	-0.433259	NA	1	0.111092	NA	1	-0.235258	NA	1	-0.00606243	NA	1	-0.391202	NA	1	TRUE	-0.967583	0.333287	0.357393	0.315347	0.213735	0.814996	0.432376
P70441.283-299.36c43a9457	P70441.283-299	P70441	285	283	299	0.137004	NA	1	0.337155	NA	1	-0.096031	NA	1	0.0761053	NA	1	0.102202	NA	1	0.0892263	NA	1	-0.0560493	NA	1	-0.11859	NA	1	0.119603	NA	1	0.213191	NA	1	-0.0760401	NA	1	-0.0212421	NA	1	FALSE	0.0616862	0.950815	0.217239	0.675543	0.250175	0.533287	0.637701
P70398.2536-2552.ec99cc739f	P70398.2536-2552	P70398	2547	2536	2552	0.0149782	0.164377	2	-0.0352552	0.052374	2	-0.138709	0.173721	2	-0.216957	0.285723	2	-0.0493569	0.18229	2	-0.00858376	0.126099	2	-0.32685	0.0935375	2	-0.335642	0.214852	2	-0.0171893	0.173333	2	-0.0219195	0.0368626	2	-0.232779	0.0400916	2	-0.276299	0.250288	2	FALSE	-0.302608	0.762198	0.918711	0.941836	0.915907	0.903294	0.777155
PBANKA_141590.36-57.3f50fcd699	PBANKA_141590.36-57	PBANKA_141590	44	36	57	-0.21586	NA	1	-0.387849	NA	1	-0.0343564	NA	1	-0.234359	NA	1	-0.0178495	NA	1	-0.0401658	NA	1	-0.261859	NA	1	-0.33374	NA	1	-0.116855	NA	1	-0.214007	NA	1	-0.148108	NA	1	-0.28405	NA	1	TRUE	-0.46432	0.642433	0.183602	0.815697	0.24527	0.419061	0.899089
PBANKA_124330.7-25.39a7f66ca2	PBANKA_124330.7-25	PBANKA_124330	8	7	25	-0.272205	NA	1	-0.0939833	NA	1	-0.857326	NA	1	-0.707119	NA	1	-0.278408	NA	1	-0.885383	NA	1	-0.544319	NA	1	-1.20086	NA	1	-0.275306	NA	1	-0.489683	NA	1	-0.700823	NA	1	-0.953989	NA	1	TRUE	-1.18385	0.236515	0.735109	0.00700771	0.0301331	0.320252	0.230554
Q9QYC0.582-594.ceea89bd68	Q9QYC0.582-594	Q9QYC0	586	582	594	-0.423622	NA	1	0.28188	NA	1	-0.635847	NA	1	0.0416395	NA	1	0.0440692	NA	1	0.437866	NA	1	-0.371763	NA	1	-0.027531	NA	1	-0.189776	NA	1	0.359873	NA	1	-0.503805	NA	1	0.00705427	NA	1	FALSE	0.85197	0.394261	0.278907	0.13595	0.10932	0.152768	0.843027
PBANKA_122050.1121-1134.c0eef0f895	PBANKA_122050.1121-1134	PBANKA_122050	1124	1121	1134	-0.308676	NA	1	1.84918	NA	1	-1.54629	NA	1	0.583551	NA	1	-0.278158	NA	1	1.80403	NA	1	-1.11449	NA	1	0.918131	NA	1	-0.293417	NA	1	1.82661	NA	1	-1.33039	NA	1	0.750841	NA	1	TRUE	4.08241	4.50816e-05	0.000700771	0	0	0.264891	0.230554
PBANKA_083150.3130-3144.de98b98eed	PBANKA_083150.3130-3144	PBANKA_083150	3132	3130	3144	0.2748	NA	1	0.40089	NA	1	-0.526077	NA	1	-0.428002	NA	1	0.272463	NA	1	0.545168	NA	1	-0.533839	NA	1	-0.310699	NA	1	0.273632	NA	1	0.473029	NA	1	-0.529958	NA	1	-0.369351	NA	1	TRUE	-0.031272	0.975054	0.166083	0.085494	0.0574632	0.284513	0.283111
PBANKA_060550.328-339.294037650d	PBANKA_060550.328-339	PBANKA_060550	335	328	339	-0.096586	NA	1	0.121499	NA	1	-1.44938	NA	1	-1.25931	NA	1	-0.022121	NA	1	-0.0551751	NA	1	-1.16993	NA	1	-1.25255	NA	1	-0.0593535	NA	1	0.0331621	NA	1	-1.30966	NA	1	-1.25593	NA	1	TRUE	-0.902224	0.36697	0.573931	0.758935	0.813595	0.728802	0.885074
PBANKA_121470.750-762.35c3467a5f	PBANKA_121470.750-762	PBANKA_121470	761	750	762	-0.200638	NA	1	1.49587	NA	1	0.208919	NA	1	1.87741	NA	1	0.312462	NA	1	1.42999	NA	1	0.149347	NA	1	1.21731	NA	1	0.0559121	NA	1	1.46293	NA	1	0.179133	NA	1	1.54736	NA	1	TRUE	3.49904	0.00046992	0.00210231	0.00140154	0	0.452698	0.235459
PBANKA_010440.1099-1111.1952523b28	PBANKA_010440.1099-1111	PBANKA_010440	1102	1099	1111	-0.442032	NA	1	0.0520991	NA	1	-0.841985	NA	1	-0.375869	NA	1	-0.296602	NA	1	0.265922	NA	1	-1.19573	NA	1	-0.682775	NA	1	-0.369317	NA	1	0.15901	NA	1	-1.01886	NA	1	-0.529322	NA	1	TRUE	0.398209	0.690489	0.770848	0.292922	0.374912	0.139453	0.202523
PBANKA_144550.521-533.d85805286b	PBANKA_144550.521-533	PBANKA_144550	529	521	533	-0.00314393	0.0344448	2	0.0216259	0.116812	2	-0.616977	0.0834691	2	-0.620222	0.0677882	2	-0.175525	0.0742031	2	0.340647	0.0635446	2	-0.773329	0.0928903	2	-0.306721	0.230638	2	-0.0893345	0.0198792	2	0.181137	0.0266339	2	-0.695153	0.0881797	2	-0.463471	0.0814249	2	TRUE	0.0151235	0.987934	0.88157	0.199019	0.317449	0.967064	0.405046
PBANKA_135780.984-995.00fcaf618c	PBANKA_135780.984-995	PBANKA_135780	988	984	995	0.827809	NA	1	1.61582	NA	1	-0.0959121	NA	1	0.664081	NA	1	1.08656	NA	1	1.61778	NA	1	-0.0980579	NA	1	0.383597	NA	1	0.957187	NA	1	1.6168	NA	1	-0.096985	NA	1	0.523839	NA	1	TRUE	1.4399	0.14994	0.00210231	0.000700771	0	0.0217239	0.0049054
PBANKA_101970.849-861.25ebd97b1e	PBANKA_101970.849-861	PBANKA_101970	851/852	849	861	-0.0994324	NA	1	0.427432	NA	1	-0.97311	NA	1	-0.474261	NA	1	-0.0654586	NA	1	0.409107	NA	1	-0.87775	NA	1	-0.452749	NA	1	-0.0824455	NA	1	0.418269	NA	1	-0.92543	NA	1	-0.463505	NA	1	TRUE	0.402961	0.686989	0.147863	0.149264	0.0812894	0.721093	0.719692
PBANKA_031600.812-838.87cce13d5b	PBANKA_031600.812-838	PBANKA_031600	825	812	838	-0.0792988	NA	1	1.58382	NA	1	-1.36008	NA	1	0.275029	NA	1	-0.0737618	NA	1	1.46945	NA	1	-1.47872	NA	1	0.0149202	NA	1	-0.0765303	NA	1	1.52664	NA	1	-1.4194	NA	1	0.144974	NA	1	TRUE	2.73614	0.00623267	0.00210231	0.00140154	0	0.778556	0.686755
PBANKA_130800.2078-2093.76d145f4d9	PBANKA_130800.2078-2093	PBANKA_130800	2081	2078	2093	0.474413	NA	1	0.538487	NA	1	-0.0289045	NA	1	0.00715503	NA	1	0.620075	NA	1	0.931272	NA	1	-0.175872	NA	1	0.0857599	NA	1	0.547244	NA	1	0.73488	NA	1	-0.102388	NA	1	0.0464575	NA	1	TRUE	0.272834	0.784989	0.085494	0.0119131	0.0147162	0.117029	0.0595655
PBANKA_081990.3-17.fb241b2cfc	PBANKA_081990.3-17	PBANKA_081990	6/9	3	17	-0.0259045	0.0112074	2	0.200144	0.0727777	2	-1.20877	0.317028	2	-1.01074	0.233043	2	-0.0404047	0.00821471	2	-0.0385688	0.0262026	2	-1.22269	0.313793	2	-1.27042	0.279376	2	-0.0331546	0.00971105	2	0.0807876	0.0494901	2	-1.21573	0.31541	2	-1.14058	0.256209	2	TRUE	-0.776194	0.437661	0.403644	0.821303	0.613174	0.950245	0.814296
PBANKA_146500.Ambig-Ambig.25f339c0f4	PBANKA_146500.Ambig-Ambig	PBANKA_146500	Ambig	Ambig	Ambig	0.101203	NA	1	0.224642	NA	1	-0.0564706	NA	1	0.0389543	NA	1	-0.099736	NA	1	-0.0162043	NA	1	-0.122317	NA	1	-0.0883501	NA	1	0.000733304	NA	1	0.104219	NA	1	-0.0893937	NA	1	-0.0246979	NA	1	TRUE	0.0756655	0.939687	0.360196	0.89979	0.531885	0.629993	0.603364
PBANKA_091020.245-259.430e3a534e	PBANKA_091020.245-259	PBANKA_091020	247	245	259	-0.26119	NA	1	-0.596264	NA	1	-0.975273	NA	1	-1.33836	NA	1	-0.0829657	NA	1	-0.298683	NA	1	-1.51969	NA	1	-1.78497	NA	1	-0.172078	NA	1	-0.447473	NA	1	-1.24748	NA	1	-1.56166	NA	1	TRUE	-1.7606	0.0783507	0.0637701	0.20042	0.0420463	0.337772	0.655922
Q6NZJ6.1224-1234.27ee2dddfb	Q6NZJ6.1224-1234	Q6NZJ6	1231	1224	1234	-0.0044185	NA	1	-0.0858291	NA	1	-0.128996	NA	1	-0.238422	NA	1	-0.0275951	NA	1	0.076366	NA	1	-0.0935873	NA	1	-0.0391912	NA	1	-0.0160068	NA	1	-0.00473154	NA	1	-0.111292	NA	1	-0.138806	NA	1	FALSE	-0.168539	0.866164	0.762439	0.721093	0.983882	0.970568	0.866153
PBANKA_103490.539-551.d87b822b5e	PBANKA_103490.539-551	PBANKA_103490	544	539	551	-0.157767	NA	1	0.282608	NA	1	-0.647292	NA	1	-0.234932	NA	1	-0.0674101	NA	1	0.213217	NA	1	-0.507933	NA	1	-0.276872	NA	1	-0.112588	NA	1	0.247912	NA	1	-0.577612	NA	1	-0.255902	NA	1	TRUE	0.328478	0.74256	0.277505	0.362999	0.201822	0.558514	0.710582
PBANKA_101970.672-685.fdf3c0a9d0	PBANKA_101970.672-685	PBANKA_101970	679	672	685	0.0296824	NA	1	-0.0766445	NA	1	0.353588	NA	1	0.219247	NA	1	0.130737	NA	1	-0.140574	NA	1	0.126052	NA	1	-0.194824	NA	1	0.0802096	NA	1	-0.108609	NA	1	0.23982	NA	1	0.0122113	NA	1	TRUE	-0.387929	0.69808	0.787666	0.48143	0.524877	0.851437	0.5459
Q99L88.70-91.347dfd2de2	Q99L88.70-91	Q99L88	86	70	91	0.596765	NA	1	-0.467243	NA	1	0.900075	NA	1	-0.191947	NA	1	-0.152612	NA	1	-0.521174	NA	1	0.668906	NA	1	0.250779	NA	1	0.222076	NA	1	-0.494208	NA	1	0.78449	NA	1	0.0294158	NA	1	FALSE	-1.26321	0.206557	0.123336	0.0532586	0.0280308	0.0665732	0.453399
Q9Z0U1.99-115.a9d7d5f79b	Q9Z0U1.99-115	Q9Z0U1	107	99	115	0.204191	NA	1	-0.173638	NA	1	0.678948	NA	1	0.273105	NA	1	-0.0908635	NA	1	0.102009	NA	1	0.652874	NA	1	0.796182	NA	1	0.0566636	NA	1	-0.0358144	NA	1	0.665911	NA	1	0.534643	NA	1	FALSE	0.181333	0.856112	0.515067	0.638402	0.838823	0.402242	0.628591
S4R270.459-475.71d56bdf52	S4R270.459-475	S4R270	472	459	475	-0.545965	NA	1	-0.113805	NA	1	-1.3591	NA	1	-0.954955	NA	1	-0.0914026	NA	1	0.0454072	NA	1	-0.602866	NA	1	-0.515622	NA	1	-0.318684	NA	1	-0.0341988	NA	1	-0.980983	NA	1	-0.735288	NA	1	FALSE	-0.173044	0.862622	0.676244	0.838122	0.848633	0.0798879	0.626489
O35601.194-214.aa34ce96b8	O35601.194-214	O35601	203	194	214	0.101361	NA	1	0.0732795	NA	1	0.21255	NA	1	0.156454	NA	1	0.0189774	NA	1	0.111941	NA	1	0.133152	NA	1	0.17655	NA	1	0.060169	NA	1	0.0926103	NA	1	0.172851	NA	1	0.166502	NA	1	FALSE	0.104947	0.916421	0.708479	0.604765	0.565522	0.629292	0.947442
P83741-3.161-173.1017155b87	P83741-3.161-173	P83741-3	165	161	173	-0.0744973	NA	1	0.0847921	NA	1	-0.15369	NA	1	-0.0224155	NA	1	-0.112845	NA	1	0.024892	NA	1	-0.130614	NA	1	-0.0424422	NA	1	-0.0936712	NA	1	0.0548421	NA	1	-0.142152	NA	1	-0.0324289	NA	1	FALSE	0.145485	0.884332	0.673441	0.920813	0.711282	0.796776	0.557113
P97855.229-245.2dc2b28434	P97855.229-245	P97855	231	229	245	0.024445	NA	1	0.0988577	NA	1	0.289288	NA	1	0.335686	NA	1	0.180634	NA	1	-0.00494583	NA	1	0.213681	NA	1	-0.0214643	NA	1	0.10254	NA	1	0.0469559	NA	1	0.251484	NA	1	0.157111	NA	1	FALSE	-0.0506337	0.959619	0.6363	0.955151	0.744919	0.866854	0.432376
P54726.120-149.9e02fa099f	P54726.120-149	P54726	123/Ambig	120	149	0.196201	NA	1	-0.400068	NA	1	-0.112499	NA	1	-0.736783	NA	1	-0.238087	NA	1	0.00789521	NA	1	-0.554942	NA	1	-0.358525	NA	1	-0.0209431	NA	1	-0.196086	NA	1	-0.33372	NA	1	-0.547654	NA	1	FALSE	-0.801073	0.423117	0.17309	0.997898	0.278206	0.407849	0.291521
S4R270.405-416.9bc64d49bd	S4R270.405-416	S4R270	408	405	416	-0.624221	NA	1	0.193752	NA	1	-1.05053	NA	1	-0.260575	NA	1	-0.338507	NA	1	-0.374235	NA	1	-0.681249	NA	1	-0.766542	NA	1	-0.481364	NA	1	-0.0902417	NA	1	-0.865891	NA	1	-0.513559	NA	1	FALSE	0.179343	0.857674	0.411352	0.12684	0.589348	0.0560617	0.152768
P35564.551-572.de3b415df5	P35564.551-572	P35564	563	551	572	-0.368285	NA	1	0.705668	NA	1	-0.789271	NA	1	0.256667	NA	1	0.129031	NA	1	0.678587	NA	1	-0.58727	NA	1	-0.0872788	NA	1	-0.119627	NA	1	0.692127	NA	1	-0.68827	NA	1	0.0846942	NA	1	FALSE	1.35413	0.175741	0.0357393	0.0455501	0.0196216	0.196216	0.552207
PBANKA_135890.76-88.cb142ae500	PBANKA_135890.76-88	PBANKA_135890	84	76	88	0.0942399	NA	1	0.268726	NA	1	0.311163	NA	1	0.457634	NA	1	0.00299433	NA	1	0.0732647	NA	1	0.506091	NA	1	0.526796	NA	1	0.0486171	NA	1	0.170995	NA	1	0.408627	NA	1	0.492215	NA	1	TRUE	0.510181	0.609941	0.29082	0.731605	0.341275	0.639804	0.985284
P19973.241-255.3de229dea5	P19973.241-255	P19973	243	241	255	0.244428	0.0144355	2	0.10762	0.136668	2	1.07218	0.187001	2	0.907355	0.0358974	2	0.132246	0.151314	2	0.14442	0.0801199	2	1.0712	0.00787448	2	1.03381	0.0790689	2	0.188337	0.0684394	2	0.12602	0.108394	2	1.07169	0.0974377	2	0.970581	0.0574832	2	FALSE	0.571822	0.567461	0.613174	0.515767	0.455501	0.325158	0.541696
PBANKA_101790.996-1005.0bb537f82c	PBANKA_101790.996-1005	PBANKA_101790	999	996	1005	-0.226164	NA	1	0.511263	NA	1	-0.751552	NA	1	-0.042139	NA	1	-0.263512	NA	1	0.332902	NA	1	-0.680171	NA	1	-0.133323	NA	1	-0.244838	NA	1	0.422082	NA	1	-0.715862	NA	1	-0.087731	NA	1	TRUE	0.975722	0.329237	0.0988087	0.20953	0.0791871	0.398038	0.252978
PBANKA_143920.270-301.ddb4bac733	PBANKA_143920.270-301	PBANKA_143920	273	270	301	-0.191839	0.264514	2	0.303511	0.228365	2	-0.476819	0.144302	2	-0.00948331	0.108153	2	-0.238786	0.00810724	2	0.125093	0.384707	2	-0.470089	0.0104324	2	-0.155775	0.366168	2	-0.215313	0.13631	2	0.214302	0.306536	2	-0.473454	0.0669348	2	-0.0826292	0.237161	2	TRUE	0.579883	0.562013	0.25438	0.56342	0.248073	0.474422	0.29082
PBANKA_030510.1257-1275.f19fc96ce5	PBANKA_030510.1257-1275	PBANKA_030510	1273	1257	1275	0.416511	NA	1	-0.947044	NA	1	1.15802	NA	1	-0.233553	NA	1	-0.228509	NA	1	-0.851659	NA	1	0.998044	NA	1	0.325329	NA	1	0.0940009	NA	1	-0.899351	NA	1	1.07803	NA	1	0.045888	NA	1	TRUE	-1.71745	0.0859422	0.0112123	0.0105116	0.00140154	0.155571	0.306237
PBANKA_132510.29-40.d2f611e38c	PBANKA_132510.29-40	PBANKA_132510	29	29	40	0.196138	NA	1	1.96134	NA	1	0.165972	NA	1	1.90316	NA	1	0.383089	NA	1	1.62507	NA	1	0.412025	NA	1	1.60444	NA	1	0.289613	NA	1	1.79321	NA	1	0.288998	NA	1	1.7538	NA	1	TRUE	3.82351	0.00013274	0.000700771	0.000700771	0	0.407849	0.166083
PBANKA_113160.773-796.08f2706be7	PBANKA_113160.773-796	PBANKA_113160	785	773	796	0.313458	NA	1	0.304869	NA	1	-0.121396	NA	1	-0.158	NA	1	0.0775313	NA	1	0.295924	NA	1	0.296968	NA	1	0.465797	NA	1	0.195495	NA	1	0.300397	NA	1	0.0877862	NA	1	0.153898	NA	1	TRUE	0.217178	0.828077	0.252978	0.255781	0.150666	0.238963	0.717589
Q91YD3.540-556.0cc4cb4b01	Q91YD3.540-556	Q91YD3	545	540	556	-0.0970529	NA	1	-0.337189	NA	1	1.23746	NA	1	0.96931	NA	1	-0.0979239	NA	1	-0.405574	NA	1	1.35131	NA	1	0.994099	NA	1	-0.0974884	NA	1	-0.371382	NA	1	1.29439	NA	1	0.981704	NA	1	FALSE	0.22407	0.82271	0.234057	0.105816	0.0770848	0.728101	0.608269
PBANKA_111190.89-103.5e1c19229e	PBANKA_111190.89-103	PBANKA_111190	94	89	103	0.074459	NA	1	-0.0620625	NA	1	0.00829078	NA	1	-0.156246	NA	1	-0.136313	NA	1	0.381705	NA	1	-0.283159	NA	1	0.185294	NA	1	-0.0309269	NA	1	0.159821	NA	1	-0.137434	NA	1	0.0145242	NA	1	TRUE	0.253201	0.800121	0.822004	0.166783	0.37281	0.706377	0.493343
PBANKA_123160.822-835.303ded8779	PBANKA_123160.822-835	PBANKA_123160	830	822	835	-0.00135428	NA	1	0.214549	NA	1	-0.249155	NA	1	-0.0612664	NA	1	0.114055	NA	1	0.304798	NA	1	-0.205994	NA	1	-0.0648155	NA	1	0.0563504	NA	1	0.259674	NA	1	-0.227574	NA	1	-0.063041	NA	1	TRUE	0.213959	0.830585	0.379117	0.245971	0.19061	0.960056	0.598458
PBANKA_081570.243-256.ff883250a3	PBANKA_081570.243-256	PBANKA_081570	245	243	256	0.0563977	NA	1	0.225698	NA	1	0.129542	NA	1	0.270828	NA	1	-0.000357382	NA	1	0.0594421	NA	1	0.0410978	NA	1	0.0513322	NA	1	0.0280202	NA	1	0.14257	NA	1	0.08532	NA	1	0.16108	NA	1	TRUE	0.239023	0.811095	0.360196	0.79117	0.413455	0.760336	0.969867
PBANKA_092660.114-128.37ffbfb2f7	PBANKA_092660.114-128	PBANKA_092660	126	114	128	-0.166162	NA	1	-0.477005	NA	1	1.00375	NA	1	0.664889	NA	1	0.0683791	NA	1	-0.328079	NA	1	1.24429	NA	1	0.798264	NA	1	-0.0488913	NA	1	-0.402542	NA	1	1.12402	NA	1	0.731576	NA	1	TRUE	-0.105192	0.916227	0.11773	0.16328	0.0588648	0.53679	0.748423
PBANKA_135630.338-360.3c36cb9152	PBANKA_135630.338-360	PBANKA_135630	355	338	360	-0.144479	NA	1	-0.299606	NA	1	1.34607	NA	1	1.16293	NA	1	-0.0580998	NA	1	-0.43471	NA	1	1.21222	NA	1	0.786047	NA	1	-0.101289	NA	1	-0.367158	NA	1	1.27915	NA	1	0.974487	NA	1	TRUE	0.231963	0.816574	0.274001	0.091801	0.0805886	0.595655	0.746321
PBANKA_072190.20-44.3de50e3fe5	PBANKA_072190.20-44	PBANKA_072190	28	20	44	-0.0166441	0.0961423	3	-0.290645	0.0443988	3	0.455887	0.110291	3	0.153871	0.0136477	3	0.149072	0.0388678	3	0.0585023	0.144914	3	0.574041	0.241843	3	0.433907	0.130207	3	0.0662138	0.0606742	3	-0.116072	0.0945883	3	0.514964	0.153641	3	0.293889	0.0653289	3	TRUE	-0.157498	0.874857	0.288718	0.792572	0.501752	0.984583	0.50876
Q91WK2.5-24.d8e75c1892	Q91WK2.5-24	Q91WK2	13	5	24	-0.195198	NA	1	-0.324135	NA	1	0.0916244	NA	1	-0.0653282	NA	1	-0.188466	NA	1	-0.162525	NA	1	-0.157981	NA	1	-0.181605	NA	1	-0.191832	NA	1	-0.24333	NA	1	-0.0331783	NA	1	-0.123466	NA	1	FALSE	-0.262322	0.793081	0.243167	0.430974	0.203224	0.466013	0.374912
PBANKA_141790.1036-1047.3e4cfcc0b1	PBANKA_141790.1036-1047	PBANKA_141790	1038	1036	1047	0.17007	0.223611	2	0.225492	0.0955968	2	-0.5484	0.0192991	2	-0.520992	0.147313	2	0.263418	0.253193	2	0.194282	0.0959052	2	-0.41879	0.0499521	2	-0.537491	0.107336	2	0.216744	0.238402	2	0.209887	0.095751	2	-0.483595	0.0153265	2	-0.529242	0.127325	2	TRUE	-0.503254	0.614802	0.360196	0.407849	0.255781	0.461107	0.295025
PBANKA_135200.222-239.f242b6dbba	PBANKA_135200.222-239	PBANKA_135200	232	222	239	0.320336	0.0562049	3	0.232398	0.0533212	3	-0.200704	0.127911	3	-0.316657	0.0925783	3	-0.0200301	0.052003	3	0.0907834	0.327558	3	-0.646449	0.153143	3	-0.5852	0.163507	3	0.150153	0.0540145	3	0.161591	0.186801	3	-0.423576	0.119262	3	-0.450929	0.0700194	3	TRUE	-0.411424	0.680775	0.349685	0.668535	0.366503	0.231254	0.89068
PBANKA_120270.576-592.611a19e681	PBANKA_120270.576-592	PBANKA_120270	576/586	576	592	0.0424927	NA	1	0.519823	NA	1	-0.767435	NA	1	-0.31812	NA	1	-0.00895399	NA	1	0.163888	NA	1	-0.622091	NA	1	-0.498813	NA	1	0.0167694	NA	1	0.341856	NA	1	-0.694763	NA	1	-0.408467	NA	1	TRUE	0.149972	0.880791	0.0939033	0.47302	0.122635	0.811493	0.941135
Q8BK06.126-145.3b5d4be3e8	Q8BK06.126-145	Q8BK06	126	126	145	-0.0414318	NA	1	0.101256	NA	1	-0.233181	NA	1	-0.118508	NA	1	-0.201197	NA	1	-0.130065	NA	1	-0.0607979	NA	1	-0.0392318	NA	1	-0.121314	NA	1	-0.0144046	NA	1	-0.14699	NA	1	-0.07887	NA	1	FALSE	0.0392324	0.968706	0.629993	0.505256	0.950245	0.899089	0.348283
PBANKA_130130.191-207.31f430b136	PBANKA_130130.191-207	PBANKA_130130	200	191	207	-0.125719	0.0294339	2	-0.13769	0.245327	2	0.318777	0.281677	2	0.278791	0.00691614	2	0.00858631	0.0103112	2	0.132802	0.245602	2	0.410455	0.463611	2	0.485106	0.228321	2	-0.0585663	0.00956132	2	-0.00244415	0.245464	2	0.364616	0.372644	2	0.381948	0.117618	2	TRUE	0.312673	0.754539	0.610371	0.539594	0.978977	0.639804	0.997197
Q9ESK9.237-248.d6f625b6fc	Q9ESK9.237-248	Q9ESK9	237	237	248	0.294625	NA	1	0.0412515	NA	1	0.0494228	NA	1	-0.231966	NA	1	0.129881	NA	1	-0.472928	NA	1	0.525341	NA	1	-0.127032	NA	1	0.212253	NA	1	-0.215838	NA	1	0.287382	NA	1	-0.179499	NA	1	FALSE	-0.94035	0.347071	0.814996	0.0658725	0.242467	0.26349	0.548003
Q922Y1.63-91.0f7ee8816f	Q922Y1.63-91	Q922Y1	77	63	91	0.0971275	NA	1	-0.261659	NA	1	-0.230394	NA	1	-0.617194	NA	1	-0.233274	NA	1	0.40727	NA	1	-0.584589	NA	1	0.00639039	NA	1	-0.0680734	NA	1	0.0728059	NA	1	-0.407491	NA	1	-0.305402	NA	1	FALSE	-0.0800209	0.936223	0.337071	0.149965	0.646111	0.637701	0.298528
PBANKA_101670.261-274.828cbbc117	PBANKA_101670.261-274	PBANKA_101670	263	261	274	0.0384758	NA	1	-0.131191	NA	1	-0.635622	NA	1	-0.833303	NA	1	-0.270487	NA	1	0.0471064	NA	1	-0.948085	NA	1	-0.680056	NA	1	-0.116006	NA	1	-0.0420421	NA	1	-0.791853	NA	1	-0.75668	NA	1	TRUE	-0.544335	0.586229	0.625788	0.830413	0.813595	0.826209	0.244569
PBANKA_142650.468-483.990398975f	PBANKA_142650.468-483	PBANKA_142650	480	468	483	-0.179537	NA	1	-3.9527e-05	NA	1	-0.12968	NA	1	0.0218031	NA	1	-0.263759	NA	1	-0.18466	NA	1	-0.166559	NA	1	-0.137025	NA	1	-0.221648	NA	1	-0.0923497	NA	1	-0.14812	NA	1	-0.057611	NA	1	TRUE	0.0935039	0.925506	0.956552	0.383322	0.578837	0.502453	0.252978
PBANKA_130370.145-162.e6b971d7c3	PBANKA_130370.145-162	PBANKA_130370	151	145	162	0.0443272	NA	1	0.0850447	NA	1	-0.0815695	NA	1	-0.0688668	NA	1	0.0128076	NA	1	0.338323	NA	1	-0.242519	NA	1	0.0334312	NA	1	0.0285674	NA	1	0.211684	NA	1	-0.162044	NA	1	-0.0177178	NA	1	TRUE	0.21523	0.829595	0.673441	0.202523	0.251577	0.805886	0.976174
PBANKA_010330.276-293.e8dbc69260	PBANKA_010330.276-293	PBANKA_010330	279	276	293	-0.195529	0.115908	2	-0.311977	0.115218	2	0.35848	0.0436426	2	0.214017	0.0429528	2	0.0633064	0.0626507	2	-0.189944	0.0217806	2	0.461987	0.0444314	2	0.159172	0.128863	2	-0.0661112	0.0892793	2	-0.25096	0.0467188	2	0.410233	0.000394431	2	0.186594	0.0429549	2	TRUE	-0.245399	0.806155	0.259986	0.374212	0.192712	0.465312	0.770848
PBANKA_020270.377-395.72cff57860	PBANKA_020270.377-395	PBANKA_020270	380	377	395	1.09151	NA	1	0.917989	NA	1	0.154456	NA	1	-0.0470801	NA	1	0.868567	NA	1	0.510629	NA	1	0.0746096	NA	1	-0.332894	NA	1	0.980039	NA	1	0.714309	NA	1	0.114533	NA	1	-0.189987	NA	1	TRUE	-0.675002	0.499697	0.0140154	0.103013	0.01822	0.00840925	0.0147162
Q8C6G8.99-109.b12f595bda	Q8C6G8.99-109	Q8C6G8	101	99	109	-0.0827417	NA	1	0.341695	NA	1	-0.959765	NA	1	-0.563343	NA	1	0.538798	NA	1	0.205081	NA	1	-0.781517	NA	1	-1.1648	NA	1	0.228028	NA	1	0.273388	NA	1	-0.870641	NA	1	-0.864071	NA	1	FALSE	-0.676207	0.498932	0.213034	0.382621	0.174492	0.768746	0.0911002
PBANKA_040520.258-274.7bd99a4986	PBANKA_040520.258-274	PBANKA_040520	262	258	274	0.169703	NA	1	0.841719	NA	1	-0.438282	NA	1	0.20572	NA	1	0.241687	NA	1	1.06481	NA	1	-0.598227	NA	1	0.175328	NA	1	0.205695	NA	1	0.953263	NA	1	-0.518254	NA	1	0.190524	NA	1	TRUE	1.3284	0.18409	0.0210231	0.00560617	0.00350385	0.462509	0.323756
PBANKA_010080.1113-1130.3ca078842a	PBANKA_010080.1113-1130	PBANKA_010080	1113	1113	1130	0.676028	NA	1	0.307211	NA	1	-0.130568	NA	1	-0.527399	NA	1	-0.287395	NA	1	0.218071	NA	1	-1.00854	NA	1	-0.552635	NA	1	0.194316	NA	1	0.262641	NA	1	-0.569552	NA	1	-0.540017	NA	1	TRUE	-0.385013	0.70024	0.248073	0.355992	0.187106	0.0420463	0.215137
PBANKA_071970.609-621.9557b8adf9	PBANKA_071970.609-621	PBANKA_071970	615	609	621	0.293829	NA	1	0.720381	NA	1	-0.303007	NA	1	0.09553	NA	1	0.622921	NA	1	0.630583	NA	1	-0.131606	NA	1	-0.173509	NA	1	0.458375	NA	1	0.675482	NA	1	-0.217306	NA	1	-0.0389896	NA	1	TRUE	0.255912	0.798027	0.0315347	0.0574632	0.0217239	0.264891	0.0574632
PBANKA_133750.1397-1421.56c2e8b4fe	PBANKA_133750.1397-1421	PBANKA_133750	1411	1397	1421	0.0798112	0.244787	2	-0.149768	0.313261	2	0.236872	0.594665	2	-0.0207227	0.0366166	2	0.0763308	0.0142323	2	0.246613	0.160277	2	-0.0437626	0.567513	2	0.0769542	0.393003	2	0.078071	0.12951	2	0.0484222	0.236769	2	0.0965545	0.581089	2	0.0281158	0.21481	2	TRUE	-0.107437	0.914446	0.58164	0.31815	0.740014	0.689559	0.721093
PBANKA_061230.55-77.43dbbb6754	PBANKA_061230.55-77	PBANKA_061230	68	55	77	9.20035e-05	NA	1	-0.510267	NA	1	-1.75822	NA	1	-2.29659	NA	1	-0.0907696	NA	1	-0.390266	NA	1	-1.13546	NA	1	-1.48452	NA	1	-0.0453388	NA	1	-0.450266	NA	1	-1.44684	NA	1	-1.89056	NA	1	TRUE	-2.23569	0.0254044	0.0960056	0.11843	0.0413455	0.956552	0.628591
P53986.210-219.2a52bd835a	P53986.210-219	P53986	213	210	219	-0.046297	NA	1	0.164108	NA	1	-0.968022	NA	1	-0.785632	NA	1	-0.00189323	NA	1	0.218286	NA	1	-0.985044	NA	1	-0.814429	NA	1	-0.0240951	NA	1	0.191197	NA	1	-0.976533	NA	1	-0.800031	NA	1	FALSE	-0.340048	0.733831	0.47232	0.355291	0.297828	0.88157	0.967064
A2AHC3.1109-1123.c6c5cea3d3	A2AHC3.1109-1123	A2AHC3	1111	1109	1123	-0.150194	NA	1	0.28207	NA	1	-0.824483	NA	1	-0.420234	NA	1	-0.0642157	NA	1	0.228456	NA	1	-0.667297	NA	1	-0.424191	NA	1	-0.107205	NA	1	0.255263	NA	1	-0.74589	NA	1	-0.422213	NA	1	FALSE	0.202234	0.83974	0.278206	0.346181	0.194114	0.580238	0.723896
PBANKA_080230.1428-1436.de0fdc5e0d	PBANKA_080230.1428-1436	PBANKA_080230	1430	1428	1436	-0.0431833	NA	1	-0.220118	NA	1	-1.748	NA	1	-1.95295	NA	1	-0.0835422	NA	1	0.081043	NA	1	-1.75478	NA	1	-1.63976	NA	1	-0.0633627	NA	1	-0.0695377	NA	1	-1.75139	NA	1	-1.79636	NA	1	TRUE	-1.49008	0.13625	0.410652	0.704275	0.672039	0.891381	0.653819
B1B1A8.1802-1816.ded02c576e	B1B1A8.1802-1816	B1B1A8	1810	1802	1816	0.131059	NA	1	0.454638	NA	1	0.0128661	NA	1	0.30843	NA	1	0.00273499	NA	1	0.220006	NA	1	-0.116742	NA	1	0.0509635	NA	1	0.0668971	NA	1	0.337322	NA	1	-0.051938	NA	1	0.179697	NA	1	FALSE	0.51608	0.605815	0.131044	0.353889	0.125438	0.550806	0.982481
PBANKA_101530.1529-1542.06c61767ff	PBANKA_101530.1529-1542	PBANKA_101530	1533	1529	1542	-0.0457734	NA	1	0.301461	NA	1	-0.746483	NA	1	-0.427263	NA	1	-0.0824846	NA	1	0.252509	NA	1	-0.357139	NA	1	-0.0717106	NA	1	-0.064129	NA	1	0.276985	NA	1	-0.551811	NA	1	-0.249487	NA	1	TRUE	0.300818	0.763562	0.256482	0.308339	0.17239	0.883672	0.657323
PBANKA_083120.1115-1128.84e459dce5	PBANKA_083120.1115-1128	PBANKA_083120	1118	1115	1128	-0.0562939	NA	1	0.197057	NA	1	-0.534917	NA	1	-0.30958	NA	1	0.206572	NA	1	0.261115	NA	1	-0.631451	NA	1	-0.626473	NA	1	0.0751389	NA	1	0.229086	NA	1	-0.583184	NA	1	-0.468026	NA	1	TRUE	-0.184702	0.853469	0.407148	0.298528	0.225648	0.843728	0.379818
B2RXC2.235-250.bb4a21342e	B2RXC2.235-250	B2RXC2	247	235	250	0.0550551	NA	1	0.176971	NA	1	-0.014428	NA	1	0.0794727	NA	1	0.179341	NA	1	0.181336	NA	1	0.151729	NA	1	0.10416	NA	1	0.117198	NA	1	0.179153	NA	1	0.0686507	NA	1	0.0918164	NA	1	FALSE	0.0964788	0.923143	0.446391	0.431675	0.325158	0.76384	0.433076
PBANKA_051990.727-742.73f43f8631	PBANKA_051990.727-742	PBANKA_051990	732	727	742	0.340578	0.14587	2	-0.490575	0.142415	2	0.548175	0.810111	2	-0.310993	0.521826	2	-0.0198156	0.0643687	2	-0.69271	0.240522	2	0.33691	0.851933	2	-0.385549	0.547042	2	0.160381	0.105119	2	-0.591643	0.191469	2	0.442543	0.831022	2	-0.348271	0.534434	2	TRUE	-1.61772	0.105769	0.107218	0.0189208	0.0161177	0.215137	0.891381
P15920.693-713.fb2ba9678f	P15920.693-713	P15920	695	693	713	-0.116738	0.0824192	2	-0.142056	0.412485	2	0.974991	1.05824	2	0.921658	0.728169	2	-0.0553109	0.0147846	2	-0.404206	0.199306	2	1.1161	0.900252	2	0.717644	0.71573	2	-0.0860242	0.0486019	2	-0.273131	0.305895	2	1.04555	0.979243	2	0.819651	0.72195	2	FALSE	0.243993	0.807243	0.600561	0.105816	0.166783	0.669236	0.758234
PBANKA_031600.46-71.0035b56ffe	PBANKA_031600.46-71	PBANKA_031600	54	46	71	-0.660888	NA	1	-0.317615	NA	1	-1.81335	NA	1	-1.49809	NA	1	0.391637	NA	1	0.210923	NA	1	-0.872891	NA	1	-1.10317	NA	1	-0.134626	NA	1	-0.0533459	NA	1	-1.34312	NA	1	-1.30063	NA	1	TRUE	-0.956006	0.339103	0.253679	0.369306	0.756132	0.0497547	0.161177
E9Q3L2.1362-1387.4cded5f5fc	E9Q3L2.1362-1387	E9Q3L2	1376	1362	1387	-0.0869639	NA	1	-0.275699	NA	1	0.51792	NA	1	0.30117	NA	1	0.480067	NA	1	0.389453	NA	1	0.782137	NA	1	0.641959	NA	1	0.196551	NA	1	0.0568772	NA	1	0.650028	NA	1	0.471564	NA	1	FALSE	0.0526912	0.957979	0.316048	0.162579	0.703574	0.758234	0.116328
PBANKA_101510.150-161.b362af971e	PBANKA_101510.150-161	PBANKA_101510	152	150	161	-0.0819108	NA	1	2.71178	NA	1	-1.04273	NA	1	1.72295	NA	1	0.328904	NA	1	2.75407	NA	1	-0.669638	NA	1	1.70596	NA	1	0.123497	NA	1	2.73293	NA	1	-0.856185	NA	1	1.71445	NA	1	TRUE	5.66527	1.52797e-08	0	0	0	0.772249	0.213735
PBANKA_090950.222-242.fd10cc5964	PBANKA_090950.222-242	PBANKA_090950	234	222	242	-0.100577	0.0734718	3	-0.0170406	0.102107	3	-0.138988	0.0700605	3	-0.0834662	0.00960644	3	-0.215401	0.0197017	3	0.115695	0.0841046	3	-0.244806	0.059609	3	0.0367245	0.0834058	3	-0.157989	0.0456423	3	0.0493271	0.0397947	3	-0.191897	0.0627078	3	-0.0233708	0.0430529	3	TRUE	0.251587	0.801368	0.983181	0.592852	0.737912	0.716889	0.328662
PBANKA_114150.107-123.8e35264c5d	PBANKA_114150.107-123	PBANKA_114150	115	107	123	-0.127661	0.00678708	2	-0.0119464	0.074464	2	0.681242	0.126715	2	0.768942	0.207966	2	0.163911	0.126369	2	0.253452	0.216085	2	0.574066	0.441908	2	0.614042	0.0994544	2	0.018125	0.059791	2	0.120753	0.0708105	2	0.627654	0.284312	2	0.691492	0.15371	2	TRUE	0.632183	0.527288	0.998598	0.306938	0.47302	0.632796	0.47302
PBANKA_112350.918-935.889c6653cb	PBANKA_112350.918-935	PBANKA_112350	925	918	935	-0.0352342	0.0916063	2	-0.0494875	0.123309	2	-0.268467	0.0870344	2	-0.310735	0.127881	2	0.0510248	0.0856091	2	-0.140805	0.0663032	2	-0.00899949	0.120401	2	-0.250395	0.101095	2	0.00789532	0.00299861	2	-0.0951464	0.0948062	2	-0.138733	0.0166834	2	-0.280565	0.114488	2	TRUE	-0.471526	0.63728	0.871058	0.480028	0.569727	0.919411	0.813595
Q3TLH4.899-914.5200b3b78f	Q3TLH4.899-914	Q3TLH4	899	899	914	-0.555674	NA	1	0.539692	NA	1	-0.664768	NA	1	0.402584	NA	1	-0.031362	NA	1	0.221261	NA	1	-0.192952	NA	1	0.0101051	NA	1	-0.293518	NA	1	0.380476	NA	1	-0.42886	NA	1	0.206345	NA	1	FALSE	1.21674	0.223744	0.0847933	0.353889	0.0946041	0.0742817	0.852838
PBANKA_130130.235-250.676d91b375	PBANKA_130130.235-250	PBANKA_130130	241	235	250	-0.0497116	NA	1	0.431811	NA	1	0.371376	NA	1	0.824884	NA	1	0.00580993	NA	1	0.176996	NA	1	0.65275	NA	1	0.774371	NA	1	-0.0219508	NA	1	0.304404	NA	1	0.512063	NA	1	0.799628	NA	1	TRUE	1.09333	0.274286	0.14506	0.440785	0.14576	0.870357	0.994394
P36552.99-114.266d154a61	P36552.99-114	P36552	101	99	114	-0.685087	NA	1	0.061949	NA	1	-0.839455	NA	1	-0.120433	NA	1	0.207167	NA	1	0.447576	NA	1	-0.436877	NA	1	-0.246033	NA	1	-0.23896	NA	1	0.254763	NA	1	-0.638166	NA	1	-0.183233	NA	1	FALSE	0.609513	0.542205	0.747722	0.131745	0.194114	0.0413455	0.378416
PBANKA_092160.655-665.56f97b7297	PBANKA_092160.655-665	PBANKA_092160	657	655	665	-0.293638	NA	1	-0.14943	NA	1	-0.402558	NA	1	-0.286364	NA	1	-0.202016	NA	1	-0.381371	NA	1	-0.052332	NA	1	-0.281252	NA	1	-0.247827	NA	1	-0.2654	NA	1	-0.227445	NA	1	-0.283808	NA	1	TRUE	-0.33009	0.741342	0.58164	0.123336	0.173791	0.284513	0.347582
O35226-2.238-257.2c49dcdda8	O35226-2.238-257	O35226-2	250	238	257	-0.0956962	NA	1	0.372205	NA	1	-0.847345	NA	1	-0.407459	NA	1	-0.233229	NA	1	0.133665	NA	1	-1.00365	NA	1	-0.686319	NA	1	-0.164463	NA	1	0.252935	NA	1	-0.925496	NA	1	-0.546889	NA	1	FALSE	0.19764	0.843333	0.188507	0.537491	0.196216	0.732306	0.298528
Q9D3L3.112-128.78ea5c260e	Q9D3L3.112-128	Q9D3L3	121	112	128	-0.203694	NA	1	0.411986	NA	1	-0.216649	NA	1	0.371015	NA	1	0.118953	NA	1	0.33777	NA	1	-0.156389	NA	1	0.0128632	NA	1	-0.0423704	NA	1	0.374878	NA	1	-0.186519	NA	1	0.191939	NA	1	FALSE	0.772946	0.439581	0.160477	0.203224	0.0981079	0.44569	0.584443
PBANKA_145880.1072-1089.7b586741d0	PBANKA_145880.1072-1089	PBANKA_145880	1082	1072	1089	0.620724	NA	1	0.8362	NA	1	-1.92577	NA	1	-1.73831	NA	1	0.258937	NA	1	-0.126525	NA	1	-1.17251	NA	1	-1.60753	NA	1	0.43983	NA	1	0.354838	NA	1	-1.54914	NA	1	-1.67292	NA	1	TRUE	-1.52656	0.126916	0.0210231	0.511563	0.110722	0.0553609	0.302032
PBANKA_040180.156-171.b2b5c9b50f	PBANKA_040180.156-171	PBANKA_040180	164	156	171	0.0100144	NA	1	0.269557	NA	1	-0.668117	NA	1	-0.436589	NA	1	-0.0287641	NA	1	0.221586	NA	1	-0.848058	NA	1	-0.647273	NA	1	-0.00937489	NA	1	0.245572	NA	1	-0.758088	NA	1	-0.541931	NA	1	TRUE	-0.0721523	0.942483	0.288718	0.353189	0.203924	0.920813	0.861247
B1AZP2.971-991.ef020416c7	B1AZP2.971-991	B1AZP2	973	971	991	0.0545071	NA	1	0.791598	NA	1	-0.740193	NA	1	-0.0311177	NA	1	-0.171017	NA	1	-0.936944	NA	1	-0.403511	NA	1	-1.219	NA	1	-0.0582548	NA	1	-0.0726733	NA	1	-0.571852	NA	1	-0.625061	NA	1	FALSE	-0.590651	0.554774	0.0252278	0.0049054	0.660126	0.765242	0.416258
PBANKA_142430.208-219.c153f03994	PBANKA_142430.208-219	PBANKA_142430	209	208	219	-0.138865	NA	1	0.588385	NA	1	-0.527771	NA	1	0.171464	NA	1	-0.0446497	NA	1	0.441366	NA	1	-0.608821	NA	1	-0.17237	NA	1	-0.0917574	NA	1	0.514875	NA	1	-0.568296	NA	1	-0.000453062	NA	1	TRUE	0.942131	0.346159	0.067274	0.135249	0.0469516	0.608269	0.793273
PBANKA_031490.662-682.a2215d0cd4	PBANKA_031490.662-682	PBANKA_031490	676	662	682	0.0192777	NA	1	1.20874	NA	1	0.0607934	NA	1	1.22224	NA	1	-0.0743028	NA	1	1.46909	NA	1	0.135668	NA	1	1.6295	NA	1	-0.0275126	NA	1	1.33892	NA	1	0.0982306	NA	1	1.42587	NA	1	TRUE	3.33561	0.000855687	0.0049054	0.00140154	0	0.887877	0.68185
PBANKA_093960.640-652.ebd64b12b7	PBANKA_093960.640-652	PBANKA_093960	648	640	652	-0.036685	NA	1	-0.0850478	NA	1	-0.564182	NA	1	-0.640559	NA	1	0.12326	NA	1	-0.117788	NA	1	-0.482723	NA	1	-0.773335	NA	1	0.0432874	NA	1	-0.101418	NA	1	-0.523452	NA	1	-0.706947	NA	1	TRUE	-0.873928	0.382188	0.76384	0.538893	0.546601	0.911703	0.568325
Q62219-3.192-211.336b2d066c	Q62219-3.192-211	Q62219-3	210	192	211	-0.233052	NA	1	0.563071	NA	1	-0.728661	NA	1	0.0394472	NA	1	0.0543003	NA	1	0.00528033	NA	1	-0.319359	NA	1	-0.417944	NA	1	-0.0893757	NA	1	0.284176	NA	1	-0.52401	NA	1	-0.189248	NA	1	FALSE	0.402385	0.687413	0.0742817	0.993693	0.166083	0.387526	0.802383
PBANKA_041550.960-983.04dd6d6e69	PBANKA_041550.960-983	PBANKA_041550	974	960	983	0.0690807	NA	1	-0.293397	NA	1	0.504108	NA	1	0.113616	NA	1	0.0636613	NA	1	-0.04271	NA	1	0.227539	NA	1	0.0716029	NA	1	0.066371	NA	1	-0.168053	NA	1	0.365823	NA	1	0.0926092	NA	1	TRUE	-0.40212	0.687609	0.284513	0.803083	0.33637	0.723196	0.770147
P70452.103-121.7526fc688a	P70452.103-121	P70452	117	103	121	0.215026	NA	1	-0.0275874	NA	1	0.0395944	NA	1	-0.231034	NA	1	0.0674201	NA	1	0.154423	NA	1	-0.485286	NA	1	-0.447848	NA	1	0.141223	NA	1	0.0634178	NA	1	-0.222846	NA	1	-0.339441	NA	1	FALSE	-0.474886	0.634883	0.944639	0.494043	0.683252	0.377015	0.75473
PBANKA_134150.51-67.36f38c738e	PBANKA_134150.51-67	PBANKA_134150	63	51	67	-0.0923686	NA	1	-0.0808782	NA	1	-0.572643	NA	1	-0.589168	NA	1	-0.114985	NA	1	-0.276157	NA	1	-0.268173	NA	1	-0.478909	NA	1	-0.103677	NA	1	-0.178517	NA	1	-0.420408	NA	1	-0.534039	NA	1	TRUE	-0.621506	0.534287	0.777856	0.233357	0.312544	0.739313	0.547302
PBANKA_123450.142-161.7d76e504b4	PBANKA_123450.142-161	PBANKA_123450	144	142	161	-0.0380783	0.103374	3	0.93742	0.385499	3	-0.0763559	0.427552	3	0.871127	0.116282	3	0.247294	0.00837672	3	0.987438	0.594595	3	0.241325	0.574592	3	0.931904	0.128523	3	0.104608	0.0505517	3	0.962429	0.489433	3	0.0824848	0.496699	3	0.901516	0.10928	3	TRUE	2.06839	0.038641	0.0133146	0.00770848	0.00350385	0.905396	0.317449
PBANKA_040840.124-133.5cdbd9f4bd	PBANKA_040840.124-133	PBANKA_040840	126	124	133	-0.0655857	0.0134413	2	0.68186	0.204221	2	-0.366629	0.285496	2	0.352802	0.067834	2	-0.0047854	0.0344926	2	0.704937	0.14604	2	-0.257456	0.214686	2	0.402701	0.0341535	2	-0.0351856	0.0239669	2	0.693399	0.17513	2	-0.312042	0.250091	2	0.377752	0.0509938	2	TRUE	1.44229	0.149266	0.0399439	0.0378416	0.0196216	0.814996	0.955851
PBANKA_144550.479-492.1f53cbe349	PBANKA_144550.479-492	PBANKA_144550	481	479	492	-0.114317	NA	1	-0.135125	NA	1	-0.615422	NA	1	-0.664245	NA	1	-0.0234819	NA	1	-0.107154	NA	1	-0.475454	NA	1	-0.608692	NA	1	-0.0688992	NA	1	-0.12114	NA	1	-0.545438	NA	1	-0.636468	NA	1	TRUE	-0.663249	0.507194	0.615277	0.573931	0.484233	0.674842	0.880869
Q6ZQ58.67-88.539c91fb8f	Q6ZQ58.67-88	Q6ZQ58	81	67	88	-0.0998353	NA	1	-0.101861	NA	1	-0.235158	NA	1	-0.265199	NA	1	-0.208764	NA	1	0.0475156	NA	1	-0.00867788	NA	1	0.198037	NA	1	-0.1543	NA	1	-0.0271727	NA	1	-0.121918	NA	1	-0.0335809	NA	1	FALSE	0.108566	0.91355	0.712684	0.828311	0.885774	0.719692	0.338472
PBANKA_101670.259-274.828cbbc117	PBANKA_101670.259-274	PBANKA_101670	263	259	274	-0.0628745	NA	1	-0.189017	NA	1	-0.53373	NA	1	-0.687887	NA	1	0.145771	NA	1	-0.0457422	NA	1	-0.901353	NA	1	-1.14243	NA	1	0.041448	NA	1	-0.117379	NA	1	-0.717542	NA	1	-0.915159	NA	1	TRUE	-1.06	0.289184	0.477225	0.789068	0.494744	0.821303	0.514366
PBANKA_131020.225-239.db8b3892c6	PBANKA_131020.225-239	PBANKA_131020	230	225	239	-0.186098	NA	1	-0.163618	NA	1	0.19058	NA	1	0.185045	NA	1	-0.0947912	NA	1	-0.0649591	NA	1	0.163232	NA	1	0.143499	NA	1	-0.140444	NA	1	-0.114289	NA	1	0.176906	NA	1	0.164272	NA	1	TRUE	0.0926229	0.926206	0.542397	0.721794	0.503854	0.48213	0.615978
PBANKA_144970.46-65.5df0f269b0	PBANKA_144970.46-65	PBANKA_144970	61	46	65	-0.118875	0.0852339	3	0.312	0.190294	3	-0.990808	0.258694	3	-0.587948	0.0303098	3	-0.0596826	0.00994345	3	0.403359	0.298742	3	-1.35577	0.497901	3	-0.942297	0.227532	3	-0.089279	0.0392775	3	0.357679	0.241693	3	-1.17329	0.376178	3	-0.765122	0.122322	3	TRUE	0.0774174	0.938294	0.241766	0.153469	0.110021	0.662228	0.740014
P97315.179-193.3c365a61c6	P97315.179-193	P97315	192	179	193	-0.0378894	NA	1	-0.21143	NA	1	0.256024	NA	1	0.0544688	NA	1	-0.0386265	NA	1	-0.187651	NA	1	0.148962	NA	1	-0.0496274	NA	1	-0.038258	NA	1	-0.199541	NA	1	0.202493	NA	1	0.00242073	NA	1	FALSE	-0.349174	0.726969	0.428872	0.377715	0.271899	0.905396	0.821303
PBANKA_122840.490-501.0377b5ee06	PBANKA_122840.490-501	PBANKA_122840	497	490	501	0.134939	0.00204745	2	-0.020897	0.166874	2	0.172152	0.155912	2	-0.0116995	0.320739	2	-0.0388776	0.0203101	2	0.00996121	0.000463528	2	0.0631061	0.209488	2	0.0623799	0.230261	2	0.0480309	0.00913133	2	-0.00546788	0.0836688	2	0.117629	0.1827	2	0.0253402	0.2755	2	TRUE	-0.149771	0.88095	0.967765	0.990189	0.987386	0.539594	0.820603
Q8BGQ1.115-133.4043e09978	Q8BGQ1.115-133	Q8BGQ1	119	115	133	0.120813	NA	1	-0.00603823	NA	1	0.20349	NA	1	0.0486235	NA	1	-0.0538535	NA	1	-0.00974674	NA	1	0.037817	NA	1	0.0323587	NA	1	0.0334797	NA	1	-0.00789249	NA	1	0.120653	NA	1	0.0404911	NA	1	FALSE	-0.117543	0.906433	0.978276	0.938332	0.995095	0.573931	0.765242
PBANKA_133540.1115-1131.504585bc4d	PBANKA_133540.1115-1131	PBANKA_133540	1120	1115	1131	0.146524	NA	1	0.628338	NA	1	0.266845	NA	1	0.720644	NA	1	0.318444	NA	1	0.558619	NA	1	0.173444	NA	1	0.364054	NA	1	0.232484	NA	1	0.593479	NA	1	0.220144	NA	1	0.542349	NA	1	TRUE	0.951194	0.341539	0.0539594	0.0784863	0.0294324	0.50946	0.229853
PBANKA_070740.30-47.c1354b37de	PBANKA_070740.30-47	PBANKA_070740	45	30	47	0.340708	NA	1	-0.396045	NA	1	1.025	NA	1	0.260227	NA	1	-0.0881876	NA	1	-0.516732	NA	1	1.23564	NA	1	0.757531	NA	1	0.12626	NA	1	-0.456389	NA	1	1.13032	NA	1	0.508879	NA	1	TRUE	-0.664506	0.506389	0.177295	0.0539594	0.0399439	0.214436	0.638402
PBANKA_135870.53-64.26a3be0af4	PBANKA_135870.53-64	PBANKA_135870	59	53	64	0.0569665	NA	1	0.179812	NA	1	-0.348991	NA	1	-0.25416	NA	1	-0.189823	NA	1	0.176426	NA	1	-0.357056	NA	1	-0.040372	NA	1	-0.0664282	NA	1	0.178119	NA	1	-0.353024	NA	1	-0.147266	NA	1	TRUE	0.217786	0.827602	0.442186	0.443588	0.326559	0.758935	0.374212
PBANKA_131030.625-640.0834ee72c9	PBANKA_131030.625-640	PBANKA_131030	633	625	640	-0.036288	NA	1	0.339471	NA	1	-0.747534	NA	1	-0.399789	NA	1	0.115012	NA	1	0.434833	NA	1	-0.628569	NA	1	-0.358312	NA	1	0.0393619	NA	1	0.387152	NA	1	-0.688051	NA	1	-0.379051	NA	1	TRUE	0.211134	0.832789	0.215137	0.138753	0.091801	0.915907	0.594954
PBANKA_121930.610-631.44fd3ae1c4	PBANKA_121930.610-631	PBANKA_121930	624	610	631	0.371764	NA	1	-0.115498	NA	1	0.323922	NA	1	-0.191355	NA	1	-0.387939	NA	1	-0.449713	NA	1	0.366104	NA	1	0.254765	NA	1	-0.00808766	NA	1	-0.282606	NA	1	0.345013	NA	1	0.0317051	NA	1	TRUE	-0.517102	0.605102	0.672039	0.0805886	0.153469	0.188507	0.119131
PBANKA_041650.1015-1025.e22bda7b85	PBANKA_041650.1015-1025	PBANKA_041650	1017	1015	1025	0.0720658	NA	1	1.87412	NA	1	-0.571236	NA	1	1.2028	NA	1	0.220162	NA	1	1.7294	NA	1	-0.387697	NA	1	1.07198	NA	1	0.146114	NA	1	1.80176	NA	1	-0.479467	NA	1	1.13739	NA	1	TRUE	3.59884	0.000321913	0.000700771	0	0	0.709881	0.353889
PBANKA_144820.2682-2702.32745e0b4c	PBANKA_144820.2682-2702	PBANKA_144820	2690	2682	2702	-0.102899	NA	1	-0.0888225	NA	1	0.117877	NA	1	0.103938	NA	1	-0.218675	NA	1	0.241303	NA	1	0.0295924	NA	1	0.440005	NA	1	-0.160787	NA	1	0.0762401	NA	1	0.0737348	NA	1	0.271972	NA	1	TRUE	0.53171	0.594944	0.751226	0.324457	0.634198	0.70918	0.323055
PBANKA_132010.539-554.5ee81f5f93	PBANKA_132010.539-554	PBANKA_132010	552	539	554	-0.135121	0.0561158	2	-1.0731	0.284288	2	0.608255	0.20264	2	-0.357742	0.430812	2	-0.120052	0.0761388	2	-0.468432	0.242327	2	0.25247	0.315746	2	-0.145474	0.634212	2	-0.127587	0.0100115	2	-0.770767	0.263308	2	0.430363	0.259193	2	-0.251608	0.532512	2	TRUE	-1.35895	0.174206	0.00560617	0.0700771	0.0049054	0.615277	0.532586
PBANKA_051930.196-210.e20300ea9b	PBANKA_051930.196-210	PBANKA_051930	196	196	210	-0.179659	NA	1	-0.150861	NA	1	0.204499	NA	1	0.205281	NA	1	-0.341533	NA	1	-0.130919	NA	1	0.344121	NA	1	0.50517	NA	1	-0.260596	NA	1	-0.14089	NA	1	0.27431	NA	1	0.355226	NA	1	TRUE	0.398953	0.68994	0.576034	0.503854	0.416258	0.502453	0.149264
PBANKA_111520.439-448.68bf3fbaf6	PBANKA_111520.439-448	PBANKA_111520	442	439	448	0.047295	NA	1	1.21112	NA	1	-0.318384	NA	1	0.817427	NA	1	0.19155	NA	1	1.48432	NA	1	-0.579075	NA	1	0.664134	NA	1	0.119423	NA	1	1.34772	NA	1	-0.44873	NA	1	0.74078	NA	1	TRUE	2.56786	0.0102539	0.0049054	0.00140154	0	0.79117	0.412053
PBANKA_051700.192-206.20261ca471	PBANKA_051700.192-206	PBANKA_051700	194	192	206	-0.0208354	NA	1	0.282193	NA	1	-0.521907	NA	1	-0.246894	NA	1	-0.0680612	NA	1	0.0362523	NA	1	-0.303757	NA	1	-0.249009	NA	1	-0.0444483	NA	1	0.159223	NA	1	-0.412832	NA	1	-0.247951	NA	1	TRUE	0.0704994	0.943798	0.278206	0.883672	0.373511	0.967765	0.707078
PBANKA_051590.571-583.08089253f2	PBANKA_051590.571-583	PBANKA_051590	573	571	583	1.15908	NA	1	2.68331	NA	1	-0.136134	NA	1	1.36008	NA	1	1.45731	NA	1	2.69837	NA	1	0.0707165	NA	1	1.26221	NA	1	1.30819	NA	1	2.69084	NA	1	-0.0327086	NA	1	1.31115	NA	1	TRUE	3.2734	0.00106795	0	0	0	0.0049054	0.00140154
Q9ESE1.998-1019.1babc679b9	Q9ESE1.998-1019	Q9ESE1	1000	998	1019	0.0556801	NA	1	-0.0861533	NA	1	-0.225609	NA	1	-0.395457	NA	1	-0.222124	NA	1	-0.27014	NA	1	-0.125261	NA	1	-0.222841	NA	1	-0.0832222	NA	1	-0.178146	NA	1	-0.175435	NA	1	-0.309149	NA	1	FALSE	-0.480121	0.631157	0.762439	0.24527	0.313245	0.763139	0.316748
PBANKA_145620.442-454.d81c618139	PBANKA_145620.442-454	PBANKA_145620	450	442	454	-0.102079	NA	1	0.141233	NA	1	-0.834737	NA	1	-0.61944	NA	1	-0.0226585	NA	1	0.134949	NA	1	-0.696811	NA	1	-0.588769	NA	1	-0.0623686	NA	1	0.138091	NA	1	-0.765774	NA	1	-0.604104	NA	1	TRUE	-0.212373	0.831823	0.526279	0.531184	0.423966	0.711983	0.883672
P11499.250-263.ca8573a74b	P11499.250-263	P11499	255	250	263	0.255135	NA	1	0.11237	NA	1	0.141406	NA	1	-0.0293743	NA	1	-0.117935	NA	1	0.0160242	NA	1	-0.20093	NA	1	-0.116536	NA	1	0.0686003	NA	1	0.0641972	NA	1	-0.0297621	NA	1	-0.0729551	NA	1	FALSE	-0.143648	0.885782	0.600561	0.960056	0.679047	0.310441	0.538893
E9QN92.51-64.0f79713090	E9QN92.51-64	E9QN92	55/58	51	64	-0.460619	NA	1	-0.0484684	NA	1	-0.683848	NA	1	-0.299713	NA	1	0.482629	NA	1	0.454652	NA	1	-0.133764	NA	1	-0.211305	NA	1	0.011005	NA	1	0.203092	NA	1	-0.408806	NA	1	-0.255509	NA	1	FALSE	0.0450999	0.964029	0.875263	0.128942	0.279608	0.128241	0.115627
P70670.2117-2151.76f8f0e3c1	P70670.2117-2151	P70670	2138	2117	2151	0.339942	NA	1	-0.207316	NA	1	0.749578	NA	1	0.174306	NA	1	0.0499808	NA	1	0.280684	NA	1	0.397773	NA	1	0.578912	NA	1	0.194961	NA	1	0.0366842	NA	1	0.573676	NA	1	0.376609	NA	1	FALSE	-0.0526181	0.958038	0.43658	0.276104	0.80028	0.215137	0.819201
PBANKA_051140.200-212.c0e8eb4c37	PBANKA_051140.200-212	PBANKA_051140	203	200	212	-0.15457	0.0663882	2	0.0184797	0.0302875	2	-0.253118	0.0542225	2	-0.108083	0.0181217	2	0.0420516	0.0663882	2	0.124532	0.0901109	2	-0.370969	0.0218446	2	-0.338054	0.134654	2	-0.0562594	1.78421e-08	2	0.0715057	0.0601992	2	-0.312044	0.0161889	2	-0.223069	0.0763881	2	TRUE	-0.0379707	0.969712	0.894184	0.565522	0.651717	0.567624	0.852838
PBANKA_123480.155-171.d50d128f08	PBANKA_123480.155-171	PBANKA_123480	167	155	171	-0.212138	NA	1	-0.672503	NA	1	1.08169	NA	1	0.593307	NA	1	-0.225042	NA	1	-0.751662	NA	1	1.42331	NA	1	0.847127	NA	1	-0.21859	NA	1	-0.712083	NA	1	1.2525	NA	1	0.720217	NA	1	TRUE	-0.349644	0.726617	0.0455501	0.015417	0.00700771	0.426769	0.312544
E9PZP8.2696-2715.5b93e22efd	E9PZP8.2696-2715	E9PZP8	2699	2696	2715	-0.147414	NA	1	-0.227785	NA	1	0.309972	NA	1	0.201586	NA	1	0.145378	NA	1	0.162351	NA	1	0.153179	NA	1	0.120586	NA	1	-0.00101814	NA	1	-0.0327174	NA	1	0.231576	NA	1	0.161086	NA	1	FALSE	-0.00730676	0.99417	0.395235	0.474422	0.855641	0.588648	0.515067
PBANKA_050610.1492-1507.9f5006f62b	PBANKA_050610.1492-1507	PBANKA_050610	1502	1492	1507	-0.0325157	NA	1	-0.179277	NA	1	0.0786736	NA	1	-0.0961022	NA	1	-0.256157	NA	1	0.362541	NA	1	-0.452942	NA	1	0.116191	NA	1	-0.144336	NA	1	0.0916324	NA	1	-0.187134	NA	1	0.0100444	NA	1	TRUE	0.32588	0.744525	0.503153	0.176594	0.568325	0.926419	0.26349
Q9CY58.53-68.53dc5e1301	Q9CY58.53-68	Q9CY58	53/Ambig	53	68	-0.0845806	NA	1	-0.220854	NA	1	-0.735872	NA	1	-0.90016	NA	1	-0.244719	NA	1	-0.397114	NA	1	-0.286069	NA	1	-0.488029	NA	1	-0.16465	NA	1	-0.308984	NA	1	-0.510971	NA	1	-0.694094	NA	1	FALSE	-0.863287	0.38801	0.409951	0.112123	0.128942	0.765242	0.277505
B2RQ80.600-617.7be87acb97	B2RQ80.600-617	B2RQ80	610	600	617	-0.302532	NA	1	-0.947234	NA	1	-0.34994	NA	1	-1.02266	NA	1	-0.107405	NA	1	-0.289815	NA	1	-0.445784	NA	1	-0.67776	NA	1	-0.204969	NA	1	-0.618524	NA	1	-0.397862	NA	1	-0.850208	NA	1	FALSE	-1.43853	0.150329	0.0112123	0.213034	0.015417	0.271198	0.573231
Q8VHL0-2.37-45.99f942f59c	Q8VHL0-2.37-45	Q8VHL0-2	39	37	45	-0.345505	NA	1	0.128085	NA	1	0.188767	NA	1	0.634342	NA	1	-0.0679045	NA	1	0.0970124	NA	1	0.406002	NA	1	0.521354	NA	1	-0.206705	NA	1	0.112549	NA	1	0.297385	NA	1	0.577848	NA	1	FALSE	0.908538	0.363626	0.558514	0.653118	0.501752	0.225648	0.707078
PBANKA_142690.171-195.687c8eace0	PBANKA_142690.171-195	PBANKA_142690	173	171	195	-0.0951739	NA	1	0.284239	NA	1	-0.270473	NA	1	0.0809254	NA	1	-0.647312	NA	1	0.507829	NA	1	-0.636467	NA	1	0.469109	NA	1	-0.371243	NA	1	0.396034	NA	1	-0.45347	NA	1	0.275017	NA	1	TRUE	1.42745	0.153495	0.275403	0.104415	0.0889979	0.733006	0.0287316
PBANKA_091170.213-230.b86a1cfb87	PBANKA_091170.213-230	PBANKA_091170	222	213	230	-0.7071	NA	1	-0.102712	NA	1	-0.846989	NA	1	-0.270615	NA	1	-0.0264733	NA	1	0.234352	NA	1	-1.26406	NA	1	-1.0528	NA	1	-0.366787	NA	1	0.0658201	NA	1	-1.05552	NA	1	-0.661706	NA	1	TRUE	0.133813	0.893554	0.709881	0.33637	0.670638	0.0385424	0.870357
PBANKA_110470.852-866.63d7e70b57	PBANKA_110470.852-866	PBANKA_110470	854	852	866	0.0816377	0.142087	2	0.330168	0.135602	2	-0.181796	0.25845	2	0.0387193	0.0192387	2	-0.021615	0.0901216	2	0.1685	0.0809407	2	-0.114479	0.109829	2	0.0260714	0.100648	2	0.0300113	0.116104	2	0.249334	0.0273306	2	-0.148137	0.18414	2	0.0323953	0.0407046	2	TRUE	0.315253	0.752579	0.222845	0.460406	0.201121	0.682551	0.886475
F8WIA1.190-205.1f66fba8a9	F8WIA1.190-205	F8WIA1	194	190	205	-0.102649	NA	1	-0.210364	NA	1	-0.167403	NA	1	-0.303133	NA	1	-0.0699686	NA	1	0.037119	NA	1	-0.35535	NA	1	-0.297828	NA	1	-0.0863087	NA	1	-0.0866225	NA	1	-0.261377	NA	1	-0.30048	NA	1	FALSE	-0.314008	0.753525	0.430273	0.878066	0.604765	0.709881	0.701472
Q6Q477.316-340.1e319c3010	Q6Q477.316-340	Q6Q477	335	316	340	0.314261	NA	1	0.0188649	NA	1	-0.210822	NA	1	-0.534232	NA	1	0.0448499	NA	1	-0.228149	NA	1	0.36903	NA	1	0.0464667	NA	1	0.179555	NA	1	-0.104642	NA	1	0.0791042	NA	1	-0.243883	NA	1	FALSE	-0.748099	0.454426	0.892782	0.306938	0.53679	0.236861	0.841626
PBANKA_010270.25-46.b35a30b93b	PBANKA_010270.25-46	PBANKA_010270	29	25	46	0.0781451	0.13082	3	-0.100786	0.176432	3	-0.174736	0.380303	3	-0.381683	0.270629	3	0.147549	0.177623	3	-0.504241	0.156613	3	0.109891	0.542098	3	-0.591465	0.505161	3	0.112847	0.137261	3	-0.302514	0.0155527	3	-0.0324229	0.459908	3	-0.486574	0.334755	3	TRUE	-1.15816	0.246838	0.716188	0.0567624	0.135249	0.693763	0.50946
PBANKA_051020.178-194.1c06ccfcb9	PBANKA_051020.178-194	PBANKA_051020	190	178	194	-0.0728975	0.0604139	3	-0.298468	0.167797	3	-0.0929212	0.472294	3	-0.346507	0.393314	3	0.0423404	0.00935283	3	-0.0587252	0.226047	3	0.0584978	0.626141	3	-0.0921328	0.407681	3	-0.0152786	0.0264255	3	-0.178597	0.194058	3	-0.0172117	0.549135	3	-0.21932	0.398474	3	TRUE	-0.525344	0.599362	0.276804	0.744919	0.312544	0.798879	0.850736
PBANKA_142500.478-496.9861822231	PBANKA_142500.478-496	PBANKA_142500	480	478	496	-0.0891479	NA	1	-0.101573	NA	1	-0.343901	NA	1	-0.384342	NA	1	0.0604003	NA	1	-0.0370209	NA	1	-0.2411	NA	1	-0.388086	NA	1	-0.0143738	NA	1	-0.069297	NA	1	-0.292501	NA	1	-0.386214	NA	1	TRUE	-0.472783	0.636383	0.712684	0.829713	0.674142	0.749825	0.784163
Q8R1Q8.193-210.fbd85130af	Q8R1Q8.193-210	Q8R1Q8	207	193	210	-0.425769	NA	1	0.0749025	NA	1	0.179013	NA	1	0.65167	NA	1	0.79195	NA	1	0.663089	NA	1	0.347716	NA	1	0.169289	NA	1	0.18309	NA	1	0.368996	NA	1	0.263364	NA	1	0.41048	NA	1	FALSE	0.553507	0.579935	0.704975	0.0483532	0.100911	0.149264	0.024527
PBANKA_030680.134-151.57d8f98ad0	PBANKA_030680.134-151	PBANKA_030680	139	134	151	0.04879	0.153576	5	-0.493674	0.367122	5	-0.235568	0.171948	5	-0.806046	0.23635	5	-0.016062	0.181583	5	-0.0189811	0.134977	5	-0.347797	0.157604	5	-0.400281	0.178138	5	0.016364	0.107653	5	-0.256327	0.18361	5	-0.291682	0.113864	5	-0.603164	0.104543	5	TRUE	-1.00866	0.313175	0.103714	0.892782	0.182901	0.784163	0.900491
PBANKA_080120.383-399.1b423d3d21	PBANKA_080120.383-399	PBANKA_080120	386	383	399	0.186333	NA	1	-0.380325	NA	1	1.3565	NA	1	0.761823	NA	1	0.149034	NA	1	-0.278598	NA	1	1.19958	NA	1	0.722381	NA	1	0.167684	NA	1	-0.329461	NA	1	1.27804	NA	1	0.742102	NA	1	TRUE	-0.338748	0.73481	0.186405	0.229853	0.10932	0.42747	0.50876
PBANKA_041340.57-70.adaa25be6c	PBANKA_041340.57-70	PBANKA_041340	59	57	70	0.0506918	0.108256	2	0.293363	0.05694	2	0.193501	0.335745	2	0.408158	0.284429	2	0.27483	0.121985	2	0.545176	0.0617647	2	0.125395	0.355742	2	0.346175	0.295522	2	0.162761	0.115121	2	0.419269	0.0593523	2	0.159448	0.345744	2	0.377166	0.289975	2	TRUE	0.64648	0.51799	0.264891	0.085494	0.0805886	0.775753	0.28171
PBANKA_143220.156-169.ebef789001	PBANKA_143220.156-169	PBANKA_143220	158	156	169	-0.207321	0.0331462	2	-0.142776	0.193191	2	-1.81757	0.000759713	2	-1.78104	0.159285	2	-0.397476	0.0339863	2	-0.355984	0.259429	2	-1.79202	0.170283	2	-1.80009	0.123132	2	-0.302398	0.000420043	2	-0.24938	0.22631	2	-1.80479	0.0855213	2	-1.79056	0.141208	2	TRUE	-1.38581	0.165851	0.599159	0.13595	0.193413	0.43658	0.111423
PBANKA_050810.2559-2575.b91b8b65a6	PBANKA_050810.2559-2575	PBANKA_050810	2570	2559	2575	-0.322977	NA	1	-0.13649	NA	1	0.354434	NA	1	0.512907	NA	1	0.381681	NA	1	-0.172403	NA	1	0.642927	NA	1	0.0392779	NA	1	0.0293521	NA	1	-0.154446	NA	1	0.49868	NA	1	0.276092	NA	1	TRUE	-0.17391	0.861941	0.613875	0.413455	0.375613	0.243868	0.166783
Q61143.809-820.adab5b4450	Q61143.809-820	Q61143	814	809	820	0.102254	NA	1	0.244792	NA	1	-0.465728	NA	1	-0.351204	NA	1	0.183978	NA	1	0.143879	NA	1	-0.568903	NA	1	-0.658566	NA	1	0.143116	NA	1	0.194336	NA	1	-0.517315	NA	1	-0.504885	NA	1	FALSE	-0.386452	0.699174	0.325158	0.515767	0.294324	0.626489	0.425368
PBANKA_132970.421-430.2ed118b96c	PBANKA_132970.421-430	PBANKA_132970	425	421	430	0.233497	NA	1	0.221566	NA	1	-0.332427	NA	1	-0.372374	NA	1	-0.0735792	NA	1	0.129339	NA	1	-0.497992	NA	1	-0.344638	NA	1	0.0799589	NA	1	0.175452	NA	1	-0.41521	NA	1	-0.358506	NA	1	TRUE	-0.197837	0.843178	0.364401	0.550105	0.330063	0.347582	0.688157
Q920B0.627-638.f5377c4cdd	Q920B0.627-638	Q920B0	629	627	638	0.388882	NA	1	0.00633242	NA	1	1.07736	NA	1	0.666797	NA	1	-0.206359	NA	1	0.224572	NA	1	0.629824	NA	1	1.01119	NA	1	0.0912616	NA	1	0.115452	NA	1	0.853593	NA	1	0.838993	NA	1	FALSE	0.614998	0.538576	0.931324	0.351787	0.49054	0.175193	0.343378
PBANKA_103890.1769-1794.f5a4fbcdf9	PBANKA_103890.1769-1794	PBANKA_103890	1791	1769	1794	0.0930721	0.153175	2	0.205028	0.219897	2	-0.677803	0.253274	2	-0.593862	0.319996	2	0.220667	0.117846	2	-0.000546039	0.212467	2	-0.795974	0.80844	2	-1.06675	0.478126	2	0.15687	0.13551	2	0.102241	0.00371467	2	-0.736888	0.530857	2	-0.830307	0.399061	2	TRUE	-0.818327	0.413199	0.400841	0.969166	0.53679	0.644709	0.353889
Q8BNW9.314-328.e62f626872	Q8BNW9.314-328	Q8BNW9	320	314	328	-0.127978	NA	1	0.373636	NA	1	0.773758	NA	1	1.24736	NA	1	0.384846	NA	1	0.520773	NA	1	0.859303	NA	1	0.945665	NA	1	0.128434	NA	1	0.447204	NA	1	0.81653	NA	1	1.09651	NA	1	FALSE	1.31198	0.18957	0.187106	0.0981079	0.0700771	0.631395	0.165382
PBANKA_092520.1841-1860.7a9118c824	PBANKA_092520.1841-1860	PBANKA_092520	1852	1841	1860	-0.0516285	NA	1	-0.373885	NA	1	-0.00323699	NA	1	-0.353509	NA	1	-0.237402	NA	1	-0.396225	NA	1	-0.484783	NA	1	-0.693171	NA	1	-0.144515	NA	1	-0.385055	NA	1	-0.24401	NA	1	-0.52334	NA	1	TRUE	-0.892292	0.372268	0.194114	0.112824	0.0714786	0.860547	0.294324
PBANKA_132020.384-400.79c22e1e7d	PBANKA_132020.384-400	PBANKA_132020	398	384	400	0.0941253	NA	1	-0.303861	NA	1	1.16987	NA	1	0.743865	NA	1	0.101036	NA	1	-0.17372	NA	1	1.2625	NA	1	0.938174	NA	1	0.0975807	NA	1	-0.238791	NA	1	1.21618	NA	1	0.841019	NA	1	TRUE	0.00918945	0.992668	0.271198	0.409951	0.211633	0.639804	0.642607
PBANKA_140330.595-607.666c0d36dd	PBANKA_140330.595-607	PBANKA_140330	597	595	607	-0.111285	NA	1	1.18329	NA	1	-0.909772	NA	1	0.356792	NA	1	-0.00117535	NA	1	0.826403	NA	1	-0.830702	NA	1	-0.0526883	NA	1	-0.0562303	NA	1	1.00485	NA	1	-0.870237	NA	1	0.152052	NA	1	TRUE	1.82692	0.0677556	0.0049054	0.0196216	0.00210231	0.683952	0.968465
PBANKA_071520.7-27.32c17d1bb4	PBANKA_071520.7-27	PBANKA_071520	19	7	27	-0.397112	NA	1	-0.500746	NA	1	0.157001	NA	1	0.0253515	NA	1	0.103152	NA	1	-0.236151	NA	1	0.576227	NA	1	0.187359	NA	1	-0.14698	NA	1	-0.368448	NA	1	0.366614	NA	1	0.106355	NA	1	TRUE	-0.369588	0.711701	0.10021	0.297127	0.0798879	0.175193	0.634198
PBANKA_145300.370-387.40972c43b3	PBANKA_145300.370-387	PBANKA_145300	376	370	387	-0.0333434	0.0703443	2	-0.342676	0.117721	2	0.0737107	0.445619	2	-0.263637	0.633684	2	0.144929	0.0921094	2	-0.339191	0.0854699	2	0.0184546	0.526884	2	-0.51523	0.349305	2	0.0557926	0.0108826	2	-0.340933	0.0161254	2	0.0460827	0.486251	2	-0.389433	0.491494	2	TRUE	-1.05107	0.293262	0.225648	0.152768	0.0981079	0.925018	0.515767
PBANKA_132010.402-416.404b0f9958	PBANKA_132010.402-416	PBANKA_132010	415	402	416	-0.0643355	NA	1	-0.44588	NA	1	-0.0327737	NA	1	-0.442334	NA	1	-0.00958254	NA	1	-0.0969133	NA	1	0.148719	NA	1	0.0118232	NA	1	-0.036959	NA	1	-0.271397	NA	1	0.0579727	NA	1	-0.215255	NA	1	TRUE	-0.641976	0.520911	0.13665	0.611072	0.168886	0.8185	0.938332
PBANKA_051010.998-1010.47fdf61834	PBANKA_051010.998-1010	PBANKA_051010	1003	998	1010	-0.0663401	NA	1	0.192294	NA	1	-0.896357	NA	1	-0.665738	NA	1	-0.00784545	NA	1	0.31048	NA	1	-0.805473	NA	1	-0.536713	NA	1	-0.0370928	NA	1	0.251387	NA	1	-0.850915	NA	1	-0.601225	NA	1	TRUE	-0.0618615	0.950675	0.414156	0.237561	0.197617	0.813595	0.944639
PBANKA_143920.276-301.5971c483bb	PBANKA_143920.276-301	PBANKA_143920	297	276	301	0.156174	NA	1	-0.553311	NA	1	0.634722	NA	1	-0.102777	NA	1	-0.0433356	NA	1	-0.540955	NA	1	0.543085	NA	1	-0.00409932	NA	1	0.056419	NA	1	-0.547133	NA	1	0.588904	NA	1	-0.0534383	NA	1	TRUE	-1.13778	0.255254	0.0756833	0.0462509	0.0196216	0.487737	0.80028
PBANKA_110740.301-316.7f98148aee	PBANKA_110740.301-316	PBANKA_110740	305	301	316	-0.259121	NA	1	0.303407	NA	1	-0.530456	NA	1	0.00405674	NA	1	0.229624	NA	1	0.736038	NA	1	-0.48197	NA	1	-0.0251206	NA	1	-0.0147481	NA	1	0.519723	NA	1	-0.506213	NA	1	-0.010532	NA	1	TRUE	0.812697	0.41642	0.25438	0.0329362	0.0455501	0.339173	0.342677
PBANKA_091830.259-273.2f8f3938a3	PBANKA_091830.259-273	PBANKA_091830	268	259	273	-0.13548	NA	1	-0.870448	NA	1	0.412307	NA	1	-0.350676	NA	1	-0.347815	NA	1	-0.784965	NA	1	0.249191	NA	1	-0.237524	NA	1	-0.241647	NA	1	-0.827707	NA	1	0.330749	NA	1	-0.2941	NA	1	TRUE	-1.2958	0.195087	0.0147162	0.0133146	0.00210231	0.615277	0.142256
P97351.228-240.ca3e15ea81	P97351.228-240	P97351	237	228	240	-0.169567	NA	1	0.141285	NA	1	-0.541031	NA	1	-0.258193	NA	1	-0.148846	NA	1	0.0767354	NA	1	-0.428915	NA	1	-0.252898	NA	1	-0.159207	NA	1	0.10901	NA	1	-0.484973	NA	1	-0.255546	NA	1	FALSE	0.173306	0.862416	0.526279	0.719692	0.515767	0.529783	0.462509
G5E8U9.112-124.809cc184a1	G5E8U9.112-124	G5E8U9	114	112	124	0.142288	NA	1	0.0954427	NA	1	0.393576	NA	1	0.318715	NA	1	0.125754	NA	1	0.175486	NA	1	0.215223	NA	1	0.21539	NA	1	0.134021	NA	1	0.135464	NA	1	0.3044	NA	1	0.267052	NA	1	FALSE	0.131065	0.895728	0.639103	0.446391	0.430974	0.522074	0.560617
E9QA16.258-278.48d968bd6c	E9QA16.258-278	E9QA16	263	258	278	-0.498477	NA	1	-0.118931	NA	1	-0.924	NA	1	-0.572469	NA	1	-0.203969	NA	1	0.241767	NA	1	-1.27468	NA	1	-0.878512	NA	1	-0.351223	NA	1	0.0614178	NA	1	-1.09934	NA	1	-0.725491	NA	1	FALSE	0.0504809	0.959741	0.662228	0.323756	0.688858	0.101612	0.34548
PBANKA_030130.44-64.1df070e1ef	PBANKA_030130.44-64	PBANKA_030130	49	44	64	-0.201245	NA	1	-0.256415	NA	1	-0.304968	NA	1	-0.388153	NA	1	-0.548896	NA	1	-0.10494	NA	1	-0.451868	NA	1	-0.0574769	NA	1	-0.37507	NA	1	-0.180677	NA	1	-0.378418	NA	1	-0.222815	NA	1	TRUE	0.0744535	0.940652	0.342677	0.583742	0.309741	0.449895	0.0455501
Q8BYW1.394-424.dc8d4c82ec	Q8BYW1.394-424	Q8BYW1	396	394	424	0.16928	NA	1	0.50745	NA	1	0.275906	NA	1	0.586062	NA	1	-0.0679743	NA	1	-0.11276	NA	1	0.302508	NA	1	0.208157	NA	1	0.0506526	NA	1	0.197345	NA	1	0.289207	NA	1	0.397109	NA	1	FALSE	0.47704	0.633349	0.10021	0.557113	0.288718	0.46321	0.707078
PBANKA_080230.599-619.65d95e3456	PBANKA_080230.599-619	PBANKA_080230	611	599	619	0.225745	0.0420914	3	-0.320664	0.188484	3	0.562842	0.0261434	3	-0.0115814	0.170061	3	-0.146358	0.112122	3	-0.60439	0.138134	3	0.213349	0.147341	3	-0.294248	0.280184	3	0.0396936	0.0413309	3	-0.462527	0.159636	3	0.388096	0.085733	3	-0.152915	0.223902	3	TRUE	-1.04453	0.296275	0.248774	0.033637	0.0350385	0.359495	0.468816
PBANKA_093300.9-20.c0d4cc7301	PBANKA_093300.9-20	PBANKA_093300	16	9	20	-0.0253316	0.0298409	2	-0.0450916	0.218629	2	0.293746	0.0219686	2	0.245971	0.166819	2	-0.0675433	0.0452538	2	0.0320841	0.142548	2	0.260588	0.121938	2	0.31065	0.0246433	2	-0.0464374	0.0375474	2	-0.00650371	0.180589	2	0.277167	0.0719533	2	0.278311	0.0710878	2	TRUE	0.204668	0.837838	0.885774	0.89979	0.997197	0.952348	0.70918
P07901.251-270.4fb819132b	P07901.251-270	P07901	263	251	270	0.725866	NA	1	0.183886	NA	1	0.50564	NA	1	-0.0643548	NA	1	-0.32453	NA	1	-0.423145	NA	1	-0.00694575	NA	1	-0.155126	NA	1	0.200668	NA	1	-0.11963	NA	1	0.249347	NA	1	-0.10974	NA	1	FALSE	-0.704408	0.481203	0.434478	0.0967064	0.489839	0.0301331	0.170287
PBANKA_136160.528-544.b6a0f8fc98	PBANKA_136160.528-544	PBANKA_136160	538	528	544	0.490239	0.212472	2	-0.309056	0.199361	2	-0.407354	0.146383	2	-1.23466	0.133273	2	0.0964864	0.0797999	2	-0.210276	0.11076	2	-0.497689	0.279953	2	-0.854016	0.0893931	2	0.293363	0.146136	2	-0.259666	0.0443007	2	-0.452522	0.213168	2	-1.04434	0.111333	2	TRUE	-1.82493	0.0680555	0.26349	0.337071	0.179397	0.107919	0.653819
PBANKA_021400.2246-2262.d1d26faf90	PBANKA_021400.2246-2262	PBANKA_021400	2258	2246	2262	-0.273642	NA	1	-0.263329	NA	1	-0.200008	NA	1	-0.217711	NA	1	0.230841	NA	1	-0.567954	NA	1	0.452154	NA	1	-0.396206	NA	1	-0.0214002	NA	1	-0.415642	NA	1	0.126073	NA	1	-0.306958	NA	1	TRUE	-0.982627	0.325826	0.337071	0.0406447	0.0546601	0.318851	0.341275
Q9JJZ4.264-278.92388fb29a	Q9JJZ4.264-278	Q9JJZ4	266	264	278	0.447654	NA	1	0.230139	NA	1	0.233924	NA	1	-0.0116071	NA	1	0.151899	NA	1	0.179635	NA	1	-0.31889	NA	1	-0.340718	NA	1	0.299777	NA	1	0.204887	NA	1	-0.0424831	NA	1	-0.176163	NA	1	FALSE	-0.37646	0.706586	0.353189	0.433076	0.277505	0.132446	0.50035
PBANKA_123010.126-139.ca36cfb39e	PBANKA_123010.126-139	PBANKA_123010	128	126	139	0.0911247	NA	1	0.0693523	NA	1	-0.530718	NA	1	-0.580505	NA	1	-0.0639852	NA	1	-0.050077	NA	1	-0.399869	NA	1	-0.435525	NA	1	0.0135697	NA	1	0.00963761	NA	1	-0.465293	NA	1	-0.508015	NA	1	TRUE	-0.48179	0.629971	0.721794	0.774352	0.92712	0.651717	0.723896
Q8BGD9.495-511.9dc3cc8e2d	Q8BGD9.495-511	Q8BGD9	504/Ambig	495	511	0.128308	NA	1	0.0848917	NA	1	-0.408771	NA	1	-0.480202	NA	1	-0.0982764	NA	1	0.0377019	NA	1	-0.558715	NA	1	-0.472302	NA	1	0.0150156	NA	1	0.0612968	NA	1	-0.483743	NA	1	-0.476252	NA	1	FALSE	-0.372463	0.70956	0.673441	0.876664	0.689559	0.557814	0.606868
PBANKA_144880.1093-1109.8c26d144dd	PBANKA_144880.1093-1109	PBANKA_144880	1098	1093	1109	0.049743	NA	1	0.52793	NA	1	-0.531626	NA	1	-0.081454	NA	1	-0.0657763	NA	1	0.185094	NA	1	-0.506825	NA	1	-0.305519	NA	1	-0.00801665	NA	1	0.356512	NA	1	-0.519226	NA	1	-0.193487	NA	1	TRUE	0.383885	0.701076	0.0911002	0.422565	0.110021	0.781359	0.71829
PBANKA_070680.4-25.b8d57fb206	PBANKA_070680.4-25	PBANKA_070680	16	4	25	0.0931706	NA	1	0.892341	NA	1	1.40786	NA	1	2.17901	NA	1	-0.0262153	NA	1	1.23604	NA	1	1.689	NA	1	2.90169	NA	1	0.0334776	NA	1	1.06419	NA	1	1.54843	NA	1	2.54035	NA	1	TRUE	3.64038	0.000274255	0.01822	0.00420463	0.00140154	0.644709	0.870357
Q6ZWR6.8361-8374.f680832d74	Q6ZWR6.8361-8374	Q6ZWR6	8363	8361	8374	0.00685166	NA	1	-0.127012	NA	1	0.664227	NA	1	0.502349	NA	1	-0.116266	NA	1	0.0648296	NA	1	0.369671	NA	1	0.501201	NA	1	-0.0547072	NA	1	-0.0310911	NA	1	0.516949	NA	1	0.501775	NA	1	FALSE	0.351275	0.725393	0.634898	0.763139	0.862649	0.931324	0.5452
PBANKA_132970.171-188.0e2dab2007	PBANKA_132970.171-188	PBANKA_132970	178	171	188	0.591853	0.301115	2	0.930588	0.0138102	2	-0.184632	0.237769	2	0.126089	0.077156	2	-0.211985	0.284791	2	0.405152	0.0473991	2	-0.590389	0.269561	2	-0.0228167	0.0321692	2	0.189934	0.00816193	2	0.66787	0.0306046	2	-0.387511	0.0158961	2	0.051636	0.0546626	2	TRUE	0.765882	0.443773	0.0140154	0.152067	0.0217239	0.067274	0.334268
PBANKA_093960.1860-1872.5c0dcae6d5	PBANKA_093960.1860-1872	PBANKA_093960	1864	1860	1872	-0.514954	NA	1	0.510413	NA	1	-1.26136	NA	1	-0.264008	NA	1	-0.0605536	NA	1	0.2286	NA	1	-0.779487	NA	1	-0.539898	NA	1	-0.287754	NA	1	0.369506	NA	1	-1.02042	NA	1	-0.401953	NA	1	TRUE	0.714668	0.474839	0.0995095	0.346181	0.100911	0.0932025	0.737912
PBANKA_040840.11-24.094960dd16	PBANKA_040840.11-24	PBANKA_040840	13	11	24	-0.0855386	0.00377608	2	-0.160643	0.0908622	2	1.01374	0.25214	2	0.91062	0.157502	2	-0.0676531	0.0332557	2	-0.0911508	0.0226776	2	0.998198	0.20368	2	0.925135	0.147747	2	-0.0765959	0.0185159	2	-0.125897	0.0567699	2	1.00597	0.22791	2	0.917877	0.152624	2	TRUE	0.552675	0.580504	0.549404	0.627891	0.468115	0.762439	0.707779
O08582.6-30.5da599b225	O08582.6-30	O08582	8/25	6	30	0.340421	NA	1	-0.571541	NA	1	1.12597	NA	1	0.185995	NA	1	0.132599	NA	1	-0.401237	NA	1	0.909838	NA	1	0.326437	NA	1	0.23651	NA	1	-0.486389	NA	1	1.0179	NA	1	0.256216	NA	1	FALSE	-1.09767	0.272385	0.0721794	0.107919	0.0301331	0.215137	0.540294
Q9ESU7.517-536.f36945c988	Q9ESU7.517-536	Q9ESU7	520	517	536	-0.247722	NA	1	-0.311751	NA	1	0.415237	NA	1	0.323192	NA	1	-0.395788	NA	1	-0.439222	NA	1	1.11614	NA	1	1.02314	NA	1	-0.321755	NA	1	-0.375487	NA	1	0.765687	NA	1	0.673165	NA	1	FALSE	0.354522	0.722959	0.259986	0.0875964	0.0756833	0.357393	0.113525
PBANKA_110300.302-317.98dda27e52	PBANKA_110300.302-317	PBANKA_110300	308/311	302	317	-0.15896	NA	1	0.217812	NA	1	-0.943311	NA	1	-0.594554	NA	1	-0.496659	NA	1	-0.227003	NA	1	-1.15106	NA	1	-0.930969	NA	1	-0.32781	NA	1	-0.00459541	NA	1	-1.04719	NA	1	-0.762761	NA	1	TRUE	-0.129208	0.897197	0.37281	0.309741	0.983181	0.553609	0.058164
B2RQ80.699-712.7b06b2587d	B2RQ80.699-712	B2RQ80	707	699	712	-0.0477154	NA	1	-0.0586079	NA	1	0.673175	NA	1	0.634268	NA	1	0.12399	NA	1	-0.0449576	NA	1	0.524463	NA	1	0.30595	NA	1	0.0381374	NA	1	-0.0517827	NA	1	0.598819	NA	1	0.470109	NA	1	FALSE	0.135364	0.892328	0.831815	0.79117	0.765242	0.878066	0.567624
PBANKA_041490.102-114.3d0a2132ed	PBANKA_041490.102-114	PBANKA_041490	104	102	114	0.378895	NA	1	1.95734	NA	1	0.915691	NA	1	2.46612	NA	1	0.14704	NA	1	2.18649	NA	1	0.595697	NA	1	2.58558	NA	1	0.262967	NA	1	2.07192	NA	1	0.755694	NA	1	2.52585	NA	1	TRUE	4.94438	7.82191e-07	0.000700771	0	0	0.183602	0.511563
Q9WV69.90-104.66e9f69797	Q9WV69.90-104	Q9WV69	92/96	90	104	0.057673	NA	1	0.398243	NA	1	-0.527504	NA	1	-0.21495	NA	1	-0.0429741	NA	1	0.265855	NA	1	-0.717849	NA	1	-0.458585	NA	1	0.00734942	NA	1	0.332049	NA	1	-0.622677	NA	1	-0.336767	NA	1	FALSE	0.205176	0.837441	0.167484	0.292922	0.128241	0.757533	0.801682
PBANKA_080150.735-745.522e14e8c6	PBANKA_080150.735-745	PBANKA_080150	743	735	745	-0.0513199	NA	1	0.000976259	NA	1	-0.294385	NA	1	-0.270104	NA	1	-0.0554553	NA	1	-0.0539928	NA	1	-0.203435	NA	1	-0.251538	NA	1	-0.0533876	NA	1	-0.0265083	NA	1	-0.24891	NA	1	-0.260821	NA	1	TRUE	-0.237308	0.812425	0.953048	0.765242	0.894184	0.864751	0.756833
PBANKA_143800.125-142.03a7ede015	PBANKA_143800.125-142	PBANKA_143800	141	125	142	-0.544572	NA	1	-0.349194	NA	1	-0.841177	NA	1	-0.673814	NA	1	-0.19856	NA	1	0.222771	NA	1	-0.899963	NA	1	-0.528196	NA	1	-0.371566	NA	1	-0.0632112	NA	1	-0.87057	NA	1	-0.601005	NA	1	TRUE	-0.0282101	0.977495	0.220743	0.353189	0.702172	0.0805886	0.35459
PBANKA_051590.99-112.857cb475af	PBANKA_051590.99-112	PBANKA_051590	110	99	112	0.408757	NA	1	2.00475	NA	1	-0.494641	NA	1	1.07333	NA	1	0.584887	NA	1	2.22513	NA	1	-0.574237	NA	1	1.01645	NA	1	0.496822	NA	1	2.11494	NA	1	-0.534439	NA	1	1.04489	NA	1	TRUE	3.46323	0.000537025	0	0	0	0.162579	0.0679748
PBANKA_100580.190-217.3895812459	PBANKA_100580.190-217	PBANKA_100580	195	190	217	-0.323137	NA	1	-0.0102103	NA	1	-1.40762	NA	1	-1.12271	NA	1	-0.542824	NA	1	0.11211	NA	1	-1.06736	NA	1	-0.461993	NA	1	-0.432981	NA	1	0.0509501	NA	1	-1.23749	NA	1	-0.79235	NA	1	TRUE	0.118492	0.905681	0.992292	0.604765	0.726699	0.243868	0.0462509
PBANKA_093960.1458-1474.f117eb6173	PBANKA_093960.1458-1474	PBANKA_093960	1468	1458	1474	-0.604566	NA	1	0.344052	NA	1	-1.23133	NA	1	-0.310722	NA	1	-0.452764	NA	1	0.0170539	NA	1	-1.27566	NA	1	-0.855411	NA	1	-0.528665	NA	1	0.180553	NA	1	-1.2535	NA	1	-0.583067	NA	1	TRUE	0.661134	0.508549	0.211633	0.955151	0.319552	0.0630694	0.0791871
Q8VCM7.417-431.730cb88010	Q8VCM7.417-431	Q8VCM7	430	417	431	0.192338	0.0283604	2	-0.298304	0.014102	2	0.207035	0.181378	2	-0.311622	0.138916	2	0.096125	0.000331737	2	-0.375233	0.150204	2	0.415229	0.0909179	2	-0.105694	0.0596176	2	0.144232	0.0143461	2	-0.336768	0.0821529	2	0.311132	0.136148	2	-0.208658	0.0396491	2	FALSE	-1.05221	0.292741	0.277505	0.12684	0.101612	0.413455	0.653819
PBANKA_051280.290-324.db22291c50	PBANKA_051280.290-324	PBANKA_051280	298	290	324	-0.446892	NA	1	0.220386	NA	1	-0.486046	NA	1	0.153217	NA	1	-0.314844	NA	1	-0.713492	NA	1	-0.153323	NA	1	-0.601536	NA	1	-0.380868	NA	1	-0.246553	NA	1	-0.319684	NA	1	-0.22416	NA	1	TRUE	-0.0277888	0.977831	0.366503	0.0175193	0.199019	0.13665	0.182901
PBANKA_071590.408-428.0610b815bf	PBANKA_071590.408-428	PBANKA_071590	412	408	428	0.851536	NA	1	-0.109284	NA	1	0.164359	NA	1	-0.824476	NA	1	0.24333	NA	1	-0.279382	NA	1	0.596733	NA	1	0.0244563	NA	1	0.547433	NA	1	-0.194333	NA	1	0.380546	NA	1	-0.40001	NA	1	TRUE	-1.64075	0.100896	0.69096	0.228451	0.283111	0.0210231	0.320953
PBANKA_101330.470-479.91d5d90a85	PBANKA_101330.470-479	PBANKA_101330	472	470	479	-0.06087	NA	1	0.243684	NA	1	-2.55674	NA	1	-2.2802	NA	1	-0.0321962	NA	1	0.17461	NA	1	-2.43074	NA	1	-2.2735	NA	1	-0.0465331	NA	1	0.209147	NA	1	-2.49374	NA	1	-2.27685	NA	1	TRUE	-1.42393	0.154514	0.325858	0.447793	0.258584	0.824107	0.849334
PBANKA_145780.261-280.b434661f65	PBANKA_145780.261-280	PBANKA_145780	264	261	280	0.440911	0.0119753	2	1.03407	0.328733	2	-0.630394	0.648687	2	-0.0652524	0.307979	2	0.602781	0.0191439	2	1.17462	0.362338	2	-0.579425	0.598467	2	-0.0571455	0.216984	2	0.521846	0.0155596	2	1.10435	0.345536	2	-0.604909	0.623577	2	-0.061199	0.262482	2	TRUE	0.854148	0.393053	0.00981079	0.00420463	0.00140154	0.139453	0.0637701
PBANKA_133140.2439-2453.47c6aac6d4	PBANKA_133140.2439-2453	PBANKA_133140	2443	2439	2453	-0.230011	0.0987254	2	-0.10958	0.140727	2	-0.577017	0.0692711	2	-0.484602	0.111273	2	-0.209087	0.133202	2	0.145213	0.00889671	2	-0.579587	0.145962	2	-0.274852	0.00386331	2	-0.219549	0.115964	2	0.0178164	0.065915	2	-0.578302	0.107617	2	-0.379727	0.0575679	2	TRUE	0.0245984	0.980376	0.690259	0.515067	0.892782	0.391731	0.337071
PBANKA_142500.781-793.c272ae3a30	PBANKA_142500.781-793	PBANKA_142500	786/790	781	793	-0.241323	NA	1	0.205117	NA	1	-0.761935	NA	1	-0.343509	NA	1	-0.279837	NA	1	0.520661	NA	1	-1.01675	NA	1	-0.265813	NA	1	-0.26058	NA	1	0.362889	NA	1	-0.88934	NA	1	-0.304661	NA	1	TRUE	0.73352	0.463266	0.40014	0.0981079	0.105816	0.366503	0.227751
PBANKA_145530.76-95.cde260cf90	PBANKA_145530.76-95	PBANKA_145530	80	76	95	-0.241784	NA	1	-0.0413185	NA	1	-0.176905	NA	1	-0.00445476	NA	1	0.0250621	NA	1	-0.435594	NA	1	0.165527	NA	1	-0.344694	NA	1	-0.108361	NA	1	-0.238456	NA	1	-0.00568914	NA	1	-0.174574	NA	1	TRUE	-0.434524	0.663922	0.899089	0.0903994	0.212334	0.365802	0.920112
PBANKA_143220.152-169.a54f93e893	PBANKA_143220.152-169	PBANKA_143220	156/167	152	169	-0.445896	NA	1	-0.842112	NA	1	-1.92499	NA	1	-2.34922	NA	1	-0.386872	NA	1	-0.997366	NA	1	-1.96381	NA	1	-2.62387	NA	1	-0.416384	NA	1	-0.919739	NA	1	-1.9444	NA	1	-2.48654	NA	1	TRUE	-2.86757	0.00414909	0.01822	0.00350385	0.00140154	0.13665	0.119131
PBANKA_141730.601-626.e9f3a33158	PBANKA_141730.601-626	PBANKA_141730	605	601	626	-0.253337	NA	1	1.05734	NA	1	-0.932336	NA	1	0.350328	NA	1	-0.328282	NA	1	-0.0538011	NA	1	-0.0554392	NA	1	0.169477	NA	1	-0.29081	NA	1	0.50177	NA	1	-0.493887	NA	1	0.259902	NA	1	TRUE	1.45832	0.144799	0.00981079	0.765242	0.0476524	0.350385	0.16328
PBANKA_091410.4-19.bc6acfa93b	PBANKA_091410.4-19	PBANKA_091410	7	4	19	-0.165723	NA	1	-0.333289	NA	1	-0.379496	NA	1	-0.575076	NA	1	0.298393	NA	1	-0.116687	NA	1	-0.116994	NA	1	-0.581639	NA	1	0.0663347	NA	1	-0.224988	NA	1	-0.248245	NA	1	-0.578358	NA	1	TRUE	-1.02071	0.307427	0.23616	0.543097	0.228451	0.537491	0.25438
PBANKA_112820.498-511.5a3906f64d	PBANKA_112820.498-511	PBANKA_112820	506	498	511	-0.103733	NA	1	0.208987	NA	1	0.121856	NA	1	0.406561	NA	1	0.0548061	NA	1	0.26484	NA	1	0.0823481	NA	1	0.242817	NA	1	-0.0244633	NA	1	0.236914	NA	1	0.102102	NA	1	0.324689	NA	1	TRUE	0.613796	0.53937	0.39103	0.295025	0.214436	0.707078	0.802383
PBANKA_102730.647-667.82876e09c8	PBANKA_102730.647-667	PBANKA_102730	649	647	667	0.368751	0.0289957	2	1.29171	0.728134	2	-0.668108	0.852613	2	0.226833	0.153474	2	0.593207	0.290093	2	0.821017	0.392309	2	-0.0465929	0.495374	2	0.131652	0.187028	2	0.480979	0.130549	2	1.05636	0.560222	2	-0.35735	0.673993	2	0.179242	0.0167767	2	TRUE	1.02947	0.303296	0.00420463	0.0203224	0.00140154	0.19061	0.0637701
PBANKA_110160.97-117.d0254106a7	PBANKA_110160.97-117	PBANKA_110160	99	97	117	-0.0837001	NA	1	0.136726	NA	1	-0.307291	NA	1	-0.11488	NA	1	-0.030768	NA	1	0.435476	NA	1	-0.635432	NA	1	-0.218753	NA	1	-0.0572341	NA	1	0.286101	NA	1	-0.471361	NA	1	-0.166816	NA	1	TRUE	0.368959	0.71217	0.533987	0.138052	0.165382	0.766643	0.85494
Q7TN58-2.654-668.05ce2d7b00	Q7TN58-2.654-668	Q7TN58-2	664	654	668	-0.139224	NA	1	-0.220707	NA	1	0.162008	NA	1	0.0525112	NA	1	0.0977629	NA	1	0.0346532	NA	1	0.078553	NA	1	-0.0341216	NA	1	-0.0207308	NA	1	-0.0930268	NA	1	0.120281	NA	1	0.00919477	NA	1	FALSE	-0.194009	0.846174	0.409951	0.888577	0.576734	0.607568	0.650315
E9QN63.852-867.4a7d835190	E9QN63.852-867	E9QN63	858	852	867	0.124699	NA	1	-0.0378453	NA	1	0.254504	NA	1	0.0639448	NA	1	0.0515991	NA	1	0.150708	NA	1	0.0113053	NA	1	0.0608489	NA	1	0.0881488	NA	1	0.0564312	NA	1	0.132904	NA	1	0.0623969	NA	1	FALSE	-0.0842166	0.932887	0.906097	0.505256	0.704275	0.566223	0.812193
PBANKA_082800.589-612.f63adaf211	PBANKA_082800.589-612	PBANKA_082800	600	589	612	-0.489833	0.138286	2	-0.0466783	0.540381	2	-0.396439	1.14618	2	0.0187006	0.744081	2	-0.0800603	0.0764452	2	-0.389687	0.12508	2	0.503876	0.714154	2	0.144684	0.665519	2	-0.284947	0.107366	2	-0.218183	0.332731	2	0.0537183	0.930165	2	0.0816923	0.7048	2	TRUE	0.0966911	0.922975	0.880168	0.11843	0.237561	0.107218	0.664331
PBANKA_146270.804-828.3adad2e52d	PBANKA_146270.804-828	PBANKA_146270	815	804	828	0.130073	NA	1	-0.127799	NA	1	-0.145224	NA	1	-0.431111	NA	1	-0.0682324	NA	1	0.509062	NA	1	-0.356977	NA	1	0.170753	NA	1	0.0309202	NA	1	0.190632	NA	1	-0.251101	NA	1	-0.130179	NA	1	TRUE	0.0882003	0.92972	0.632095	0.103714	0.298528	0.553609	0.707078
Q9D1R2.155-170.ad60166412	Q9D1R2.155-170	Q9D1R2	157	155	170	0.102336	NA	1	0.0396626	NA	1	0.140208	NA	1	0.0495203	NA	1	0.0343703	NA	1	0.200376	NA	1	-0.101372	NA	1	0.0150688	NA	1	0.0683531	NA	1	0.120019	NA	1	0.0194184	NA	1	0.0322946	NA	1	FALSE	0.0327804	0.973851	0.822004	0.393132	0.476524	0.626489	0.889979
PBANKA_030890.339-352.77c3ff3716	PBANKA_030890.339-352	PBANKA_030890	341	339	352	-0.111388	NA	1	0.595886	NA	1	-0.080327	NA	1	0.598932	NA	1	-0.203983	NA	1	0.810194	NA	1	-0.211154	NA	1	0.753457	NA	1	-0.157685	NA	1	0.70304	NA	1	-0.14574	NA	1	0.676195	NA	1	TRUE	1.89762	0.0577891	0.0665732	0.0210231	0.01822	0.683952	0.34548
PBANKA_122670.193-204.fb7c6213a4	PBANKA_122670.193-204	PBANKA_122670	193	193	204	1.2919	NA	1	1.07533	NA	1	0.0846251	NA	1	-0.159962	NA	1	1.10772	NA	1	1.05425	NA	1	-0.029632	NA	1	-0.132674	NA	1	1.19981	NA	1	1.06479	NA	1	0.0274965	NA	1	-0.146318	NA	1	TRUE	-0.420814	0.673904	0.00911002	0.00630694	0.00140154	0.00420463	0.00420463
V9GXM1.369-385.81d9acdb14	V9GXM1.369-385	V9GXM1	370	369	385	-0.0594754	NA	1	0.224585	NA	1	0.345775	NA	1	0.601821	NA	1	0.236768	NA	1	0.347531	NA	1	0.306848	NA	1	0.368046	NA	1	0.0886464	NA	1	0.286058	NA	1	0.326312	NA	1	0.484934	NA	1	FALSE	0.630897	0.528129	0.360897	0.194114	0.165382	0.829012	0.333567
PBANKA_081350.39-56.9a5ce9b803	PBANKA_081350.39-56	PBANKA_081350	44	39	56	-0.148092	0.0446792	2	0.0397215	0.000119064	2	-0.0998164	0.0664362	2	0.0599819	0.110996	2	-0.0188982	0.116645	2	0.102651	0.211277	2	-0.0838637	0.0596201	2	-0.0118794	0.268302	2	-0.083495	0.0359829	2	0.0711863	0.105698	2	-0.0918401	0.0630282	2	0.0240513	0.0786529	2	TRUE	0.199872	0.841586	0.821303	0.6363	0.651717	0.586545	0.892782
Q9Z0R6.836-856.7b3046562b	Q9Z0R6.836-856	Q9Z0R6	838/843	836	856	-0.0553451	NA	1	0.12614	NA	1	-0.352874	NA	1	-0.199403	NA	1	0.00629931	NA	1	0.326538	NA	1	-0.60921	NA	1	-0.338536	NA	1	-0.0245229	NA	1	0.226339	NA	1	-0.481042	NA	1	-0.26897	NA	1	FALSE	0.133615	0.893711	0.56342	0.219341	0.230554	0.84513	0.995795
PBANKA_112350.968-982.a2cb0728a6	PBANKA_112350.968-982	PBANKA_112350	971	968	982	-0.108334	NA	1	-0.165145	NA	1	-0.410907	NA	1	-0.495733	NA	1	-0.131996	NA	1	-0.0978457	NA	1	-0.363857	NA	1	-0.379271	NA	1	-0.120165	NA	1	-0.131495	NA	1	-0.387382	NA	1	-0.437502	NA	1	TRUE	-0.439313	0.660449	0.538893	0.608269	0.443588	0.693763	0.503854
PBANKA_133750.1397-1421.60aec89047	PBANKA_133750.1397-1421	PBANKA_133750	1405	1397	1421	-0.110978	NA	1	0.827023	NA	1	-0.864859	NA	1	0.0451273	NA	1	-0.638892	NA	1	0.460086	NA	1	-0.953584	NA	1	0.0958291	NA	1	-0.374935	NA	1	0.643555	NA	1	-0.909222	NA	1	0.0704782	NA	1	TRUE	1.69155	0.0907774	0.0217239	0.124737	0.0252278	0.683952	0.0287316
PBANKA_103790.23-46.4b2fbed1a7	PBANKA_103790.23-46	PBANKA_103790	34/Ambig	23	46	-0.246411	NA	1	0.40495	NA	1	-1.65627	NA	1	-1.03293	NA	1	-0.304219	NA	1	0.331666	NA	1	-1.63131	NA	1	-1.04499	NA	1	-0.275315	NA	1	0.368308	NA	1	-1.64379	NA	1	-1.03896	NA	1	TRUE	0.195413	0.845075	0.164681	0.210932	0.100911	0.358094	0.194814
PBANKA_061180.314-339.89e5524541	PBANKA_061180.314-339	PBANKA_061180	332	314	339	-0.307658	0.0111643	2	-0.225669	0.560136	2	-0.173471	0.26026	2	-0.119496	0.288712	2	0.231292	0.0759468	2	-0.141402	0.159625	2	-0.222655	0.149766	2	-0.644914	0.0660881	2	-0.0381833	0.0323913	2	-0.183535	0.200256	2	-0.198063	0.0552471	2	-0.382205	0.1774	2	TRUE	-0.62198	0.533976	0.398739	0.478626	0.302733	0.265592	0.338472
PBANKA_040600.522-535.5414ee6a6e	PBANKA_040600.522-535	PBANKA_040600	527	522	535	0.218328	NA	1	-0.181903	NA	1	0.786257	NA	1	0.358012	NA	1	0.0442128	NA	1	-0.102118	NA	1	0.602299	NA	1	0.406403	NA	1	0.13127	NA	1	-0.142011	NA	1	0.694278	NA	1	0.382207	NA	1	TRUE	-0.241977	0.808805	0.497547	0.592151	0.413455	0.37281	0.843027
J3QNK8.174-189.7c68e42e0e	J3QNK8.174-189	J3QNK8	183	174	189	0.184147	NA	1	0.461913	NA	1	-0.184146	NA	1	0.0656059	NA	1	0.0195686	NA	1	0.0384353	NA	1	-0.175636	NA	1	-0.206334	NA	1	0.101858	NA	1	0.250174	NA	1	-0.179891	NA	1	-0.0703641	NA	1	FALSE	0.115603	0.907971	0.12754	0.870357	0.19972	0.434478	0.943238
PBANKA_060560.1851-1872.c37f9c7b09	PBANKA_060560.1851-1872	PBANKA_060560	1871	1851	1872	1.11324	0.427325	2	0.370481	0.340147	2	1.24884	0.327863	2	0.478073	0.240685	2	1.16961	0.435479	2	0.755944	0.0857433	2	1.09192	0.355857	2	0.628692	0.00612113	2	1.14142	0.431402	2	0.563213	0.212945	2	1.17038	0.34186	2	0.553383	0.123403	2	TRUE	-0.622356	0.533728	0.189208	0.0315347	0.033637	0.00770848	0.00420463
PBANKA_143800.86-100.824ab3a285	PBANKA_143800.86-100	PBANKA_143800	96	86	100	-0.655692	NA	1	-0.814239	NA	1	-0.209832	NA	1	-0.396393	NA	1	-0.231923	NA	1	0.186009	NA	1	-0.581716	NA	1	-0.213348	NA	1	-0.443808	NA	1	-0.314115	NA	1	-0.395774	NA	1	-0.304871	NA	1	TRUE	-0.0984492	0.921578	0.0196216	0.421163	0.125438	0.0504555	0.300631
PBANKA_060560.2140-2152.11d9cb1ba0	PBANKA_060560.2140-2152	PBANKA_060560	2142	2140	2152	0.337272	0.00609898	2	0.472439	0.100496	2	-0.715118	0.0649118	2	-0.607966	0.0416829	2	0.248971	0.048167	2	0.435528	0.194777	2	-0.675968	0.359661	2	-0.538976	0.116717	2	0.293121	0.027133	2	0.453984	0.147636	2	-0.695543	0.212286	2	-0.573471	0.0375172	2	TRUE	-0.255206	0.798572	0.119832	0.138052	0.0651717	0.217239	0.316748
PBANKA_082800.198-211.0b9a0b2f15	PBANKA_082800.198-211	PBANKA_082800	203	198	211	0.0357683	NA	1	0.110743	NA	1	-0.168834	NA	1	-0.121874	NA	1	-0.0963184	NA	1	0.252722	NA	1	-0.55399	NA	1	-0.254515	NA	1	-0.0302751	NA	1	0.181732	NA	1	-0.361412	NA	1	-0.188194	NA	1	TRUE	0.131093	0.895706	0.603364	0.308339	0.315347	0.833217	0.611773
G5E8V5.703-711.498ccc3ae4	G5E8V5.703-711	G5E8V5	705	703	711	0.213307	NA	1	0.198835	NA	1	0.0421691	NA	1	-0.000317599	NA	1	-0.130621	NA	1	0.280719	NA	1	-0.00635557	NA	1	0.35542	NA	1	0.0413426	NA	1	0.239777	NA	1	0.0179068	NA	1	0.177551	NA	1	FALSE	0.393147	0.694223	0.404345	0.276104	0.210231	0.383322	0.503854
P47811.174-186.057cd3784f	P47811.174-186	P47811	182	174	186	-0.478133	0.240112	2	-0.0977419	0.397269	2	0.525087	0.793642	2	0.877462	0.156261	2	0.19181	0.087751	2	0.264304	0.384962	2	0.891092	0.42775	2	0.914021	0.130539	2	-0.143162	0.0761805	2	0.0832809	0.391116	2	0.708089	0.610696	2	0.895742	0.1434	2	FALSE	0.999929	0.317381	0.726699	0.295025	0.600561	0.117029	0.411352
PBANKA_030710.1525-1541.9eca6ebf7a	PBANKA_030710.1525-1541	PBANKA_030710	1531/Ambig	1525	1541	0.144001	NA	1	0.162193	NA	1	-1.15377	NA	1	-1.1636	NA	1	-0.247347	NA	1	-0.0963314	NA	1	-1.21624	NA	1	-1.11479	NA	1	-0.051673	NA	1	0.032931	NA	1	-1.185	NA	1	-1.13919	NA	1	TRUE	-0.824538	0.409663	0.475823	0.611773	0.815697	0.516468	0.274702
PBANKA_140190.268-289.fe72ac4c66	PBANKA_140190.268-289	PBANKA_140190	278	268	289	0.0889849	NA	1	-0.347546	NA	1	1.18509	NA	1	0.720541	NA	1	0.0780643	NA	1	-0.209373	NA	1	0.835185	NA	1	0.498182	NA	1	0.0835246	NA	1	-0.27846	NA	1	1.01014	NA	1	0.609362	NA	1	TRUE	-0.214445	0.830206	0.224247	0.337071	0.158374	0.657323	0.715487
PBANKA_030940.8-26.9310eb0238	PBANKA_030940.8-26	PBANKA_030940	18	8	26	-0.0622622	0.194106	2	0.0278585	0.270404	2	-0.349851	0.0947426	2	-0.287746	0.0184443	2	0.0392588	0.0356187	2	0.199507	0.0461514	2	-0.368999	0.0411662	2	-0.258316	0.0516989	2	-0.0115017	0.114862	2	0.113683	0.158278	2	-0.359425	0.0267882	2	-0.273031	0.0166273	2	TRUE	-0.0812392	0.935254	0.856342	0.394534	0.498248	0.822004	0.864751
E9Q5W5.1462-1487.5188d09278	E9Q5W5.1462-1487	E9Q5W5	1462	1462	1487	-0.244213	NA	1	0.935594	NA	1	-1.31343	NA	1	-0.16164	NA	1	0.0428906	NA	1	-0.864038	NA	1	-0.394015	NA	1	-1.35051	NA	1	-0.100661	NA	1	0.0357778	NA	1	-0.853723	NA	1	-0.756074	NA	1	FALSE	-0.438625	0.660947	0.0133146	0.00981079	0.801682	0.361598	0.847232
PBANKA_080150.711-721.111909bc4e	PBANKA_080150.711-721	PBANKA_080150	720	711	721	0.52461	0.094956	2	0.419556	0.0772531	2	-0.00404347	0.206164	2	-0.137113	0.188461	2	0.296202	0.00537142	2	0.698996	0.0960523	2	0.0539612	0.577537	2	0.40719	0.678961	2	0.410406	0.0447923	2	0.559276	0.0866527	2	0.0249588	0.391851	2	0.135039	0.433711	2	TRUE	0.276543	0.782139	0.152067	0.0385424	0.033637	0.091801	0.255781
PBANKA_131280.542-562.187f4eb633	PBANKA_131280.542-562	PBANKA_131280	546	542	562	-0.0946019	NA	1	-0.250912	NA	1	0.474932	NA	1	0.290607	NA	1	-0.0294215	NA	1	-0.362044	NA	1	0.410245	NA	1	0.0280576	NA	1	-0.0620117	NA	1	-0.306478	NA	1	0.442589	NA	1	0.159332	NA	1	TRUE	-0.367059	0.713587	0.35459	0.133146	0.131044	0.733707	0.857744
PBANKA_121990.1047-1063.7730016bf7	PBANKA_121990.1047-1063	PBANKA_121990	1052	1047	1063	0.0313202	NA	1	-0.0386112	NA	1	-0.434482	NA	1	-0.532429	NA	1	0.0521132	NA	1	-0.0305539	NA	1	-0.169857	NA	1	-0.302089	NA	1	0.0417167	NA	1	-0.0345825	NA	1	-0.30217	NA	1	-0.417259	NA	1	TRUE	-0.532976	0.594068	0.902593	0.856342	0.84583	0.846531	0.810792
PBANKA_070680.4-25.d088af3558	PBANKA_070680.4-25	PBANKA_070680	18	4	25	-0.171134	NA	1	1.59966	NA	1	-0.573313	NA	1	1.16946	NA	1	0.131938	NA	1	1.82752	NA	1	-0.189709	NA	1	1.4563	NA	1	-0.0195979	NA	1	1.71359	NA	1	-0.381511	NA	1	1.31288	NA	1	TRUE	3.86694	0.000111239	0.00210231	0	0	0.522074	0.542397
PBANKA_071210.829-856.c9822919bd	PBANKA_071210.829-856	PBANKA_071210	841	829	856	0.0793035	NA	1	0.783858	NA	1	-1.76749	NA	1	-1.09095	NA	1	-0.150367	NA	1	0.193571	NA	1	-1.08667	NA	1	-0.792298	NA	1	-0.0355317	NA	1	0.488715	NA	1	-1.42708	NA	1	-0.941626	NA	1	TRUE	0.0701058	0.944111	0.0259285	0.40925	0.0511563	0.69096	0.459706
P08032.254-266.81764c0444	P08032.254-266	P08032	257	254	266	-0.242973	NA	1	-0.0772113	NA	1	0.138263	NA	1	0.276009	NA	1	0.201396	NA	1	0.074801	NA	1	0.202731	NA	1	0.0265706	NA	1	-0.0207885	NA	1	-0.00120512	NA	1	0.170497	NA	1	0.15129	NA	1	FALSE	0.0714396	0.94305	0.786966	0.728101	0.976875	0.364401	0.391731
PBANKA_050300.227-246.e94dbc42c7	PBANKA_050300.227-246	PBANKA_050300	239	227	246	-0.387135	0.0937883	2	-0.339717	0.0710289	2	0.510478	0.601637	2	0.529881	0.436819	2	0.00868853	0.224786	2	-0.461539	0.135151	2	0.76931	0.464416	2	0.249517	0.104479	2	-0.189223	0.159287	2	-0.400628	0.10309	2	0.639894	0.533026	2	0.389699	0.270649	2	TRUE	-0.131912	0.895058	0.230554	0.0756833	0.0602663	0.183602	0.996496
PBANKA_071210.654-666.b33250f49d	PBANKA_071210.654-666	PBANKA_071210	655	654	666	0.377565	NA	1	1.0018	NA	1	-0.582074	NA	1	0.0141447	NA	1	0.411404	NA	1	1.0347	NA	1	-0.70199	NA	1	-0.128256	NA	1	0.394485	NA	1	1.01825	NA	1	-0.642032	NA	1	-0.0570556	NA	1	TRUE	0.926904	0.354009	0.0112123	0.00630694	0.00210231	0.185704	0.146461
PBANKA_136550.94-121.e9ee57d904	PBANKA_136550.94-121	PBANKA_136550	101	94	121	0.00770834	0.0167781	2	-0.0975759	0.070608	2	-0.353055	0.357674	2	-0.486354	0.270288	2	-0.491831	0.0637725	2	-0.295412	0.116952	2	-0.514009	0.323652	2	-0.367156	0.270472	2	-0.242061	0.0234972	2	-0.196494	0.0937802	2	-0.433532	0.340663	2	-0.426755	0.27038	2	TRUE	-0.335103	0.737558	0.726699	0.204625	0.278206	0.927821	0.058164
PBANKA_130950.15-30.1debe4680a	PBANKA_130950.15-30	PBANKA_130950	23	15	30	-0.182067	NA	1	-0.0255982	NA	1	-0.469681	NA	1	-0.341228	NA	1	-0.163814	NA	1	0.0342929	NA	1	-0.627419	NA	1	-0.478878	NA	1	-0.17294	NA	1	0.00434734	NA	1	-0.54855	NA	1	-0.410053	NA	1	TRUE	-0.100222	0.920171	0.951647	0.891381	0.956552	0.497547	0.428171
PBANKA_093900.719-738.ada53264bb	PBANKA_093900.719-738	PBANKA_093900	734	719	738	0.694587	NA	1	0.956382	NA	1	-0.293448	NA	1	-0.059668	NA	1	0.440482	NA	1	0.917681	NA	1	-0.57125	NA	1	-0.143617	NA	1	0.567535	NA	1	0.937031	NA	1	-0.432349	NA	1	-0.101642	NA	1	TRUE	0.463799	0.642806	0.0119131	0.0126139	0.00420463	0.0364401	0.135249
PBANKA_060560.1876-1894.d67fad258a	PBANKA_060560.1876-1894	PBANKA_060560	1878	1876	1894	1.04164	0.0935543	3	1.1058	0.313966	3	-1.08331	0.465366	3	-1.04717	0.0582267	3	0.907697	0.173668	3	1.36759	0.21042	3	-1.18043	0.261298	3	-0.770102	0.226329	3	0.974669	0.0453344	3	1.23669	0.259812	3	-1.13187	0.358307	3	-0.908636	0.141002	3	TRUE	-0.345955	0.729387	0.00770848	0.00210231	0	0.00981079	0.0126139
PBANKA_100950.2805-2821.442da1b4b4	PBANKA_100950.2805-2821	PBANKA_100950	2807	2805	2821	0.172137	0.101721	2	0.300814	0.301805	2	-0.00522873	0.453938	2	0.0954335	0.253854	2	-0.107238	0.0579798	2	0.104288	0.493206	2	0.124056	0.409506	2	0.286017	0.14168	2	0.0324494	0.0218707	2	0.202551	0.397506	2	0.0594134	0.431722	2	0.190725	0.0560872	2	TRUE	0.355687	0.722086	0.256482	0.629993	0.279608	0.456903	0.573931
PBANKA_143220.152-169.ebef789001	PBANKA_143220.152-169	PBANKA_143220	158	152	169	-0.344836	0.125143	2	-0.160196	0.287714	2	-1.81953	0.223852	2	-1.66291	0.386423	2	-0.274122	0.00915033	2	0.0789713	0.3316	2	-2.11092	0.202701	2	-1.80739	0.52515	2	-0.309479	0.0671466	2	-0.0406126	0.309657	2	-1.96523	0.213276	2	-1.73515	0.455787	2	TRUE	-0.978844	0.327692	0.550105	0.711983	0.819902	0.225648	0.234758
P70290.31-62.6f7ccabbd3	P70290.31-62	P70290	57	31	62	0.390402	NA	1	-0.194778	NA	1	1.23084	NA	1	0.617642	NA	1	0.0383572	NA	1	0.179965	NA	1	1.51234	NA	1	1.60438	NA	1	0.21438	NA	1	-0.00740654	NA	1	1.37159	NA	1	1.11101	NA	1	FALSE	0.412626	0.679893	0.466713	0.433076	0.996496	0.173791	0.871058
Q62261.2325-2343.319c52a60c	Q62261.2325-2343	Q62261	2327	2325	2343	-0.00925992	NA	1	-0.0663589	NA	1	0.280303	NA	1	0.195189	NA	1	0.0020703	NA	1	-0.38969	NA	1	0.65132	NA	1	0.209995	NA	1	-0.00359481	NA	1	-0.228025	NA	1	0.465812	NA	1	0.202592	NA	1	FALSE	-0.299608	0.764485	0.812894	0.11843	0.223546	0.990189	0.979678
PBANKA_061160.7-19.a8d21c9844	PBANKA_061160.7-19	PBANKA_061160	10	7	19	0.180837	NA	1	0.311057	NA	1	-2.24846	NA	1	-2.14626	NA	1	0.323985	NA	1	0.450862	NA	1	-2.74042	NA	1	-2.6631	NA	1	0.252411	NA	1	0.38096	NA	1	-2.49444	NA	1	-2.40468	NA	1	TRUE	-1.7381	0.0822379	0.242467	0.131044	0.0946041	0.438683	0.222144
PBANKA_121270.1696-1709.412360bb42	PBANKA_121270.1696-1709	PBANKA_121270	1702	1696	1709	-0.141241	NA	1	-0.00358692	NA	1	-0.519305	NA	1	-0.409666	NA	1	-0.0142734	NA	1	-0.202111	NA	1	-0.305648	NA	1	-0.543052	NA	1	-0.0777572	NA	1	-0.102849	NA	1	-0.412477	NA	1	-0.476359	NA	1	TRUE	-0.492767	0.622193	0.968465	0.347582	0.539594	0.601962	0.920813
A1L3T7.7-21.6bf03e2b2f	A1L3T7.7-21	A1L3T7	18	7	21	-0.0275221	NA	1	0.263327	NA	1	-0.143402	NA	1	0.119432	NA	1	0.00538656	NA	1	0.0194077	NA	1	0.00612481	NA	1	-0.0294191	NA	1	-0.0110678	NA	1	0.141367	NA	1	-0.0686385	NA	1	0.0450065	NA	1	FALSE	0.212413	0.831791	0.29993	0.94534	0.415557	0.944639	0.993693
PBANKA_143470.868-888.809a86eeb7	PBANKA_143470.868-888	PBANKA_143470	873	868	888	-0.508501	NA	1	0.359492	NA	1	-0.213386	NA	1	0.626591	NA	1	-0.613732	NA	1	-0.232251	NA	1	0.294403	NA	1	0.626318	NA	1	-0.561116	NA	1	0.0636201	NA	1	0.0405082	NA	1	0.626454	NA	1	TRUE	1.4611	0.144033	0.201822	0.300631	0.68185	0.0974071	0.0315347
PBANKA_040210.632-642.e9ff14c0b4	PBANKA_040210.632-642	PBANKA_040210	639	632	642	1.08774	NA	1	2.34356	NA	1	-1.39808	NA	1	-0.170273	NA	1	1.0761	NA	1	2.00121	NA	1	-1.19533	NA	1	-0.319786	NA	1	1.08192	NA	1	2.17238	NA	1	-1.2967	NA	1	-0.245029	NA	1	TRUE	1.56711	0.117136	0	0	0	0.00911002	0.0049054
PBANKA_121560.228-241.c74e0a8680	PBANKA_121560.228-241	PBANKA_121560	233	228	241	0.0482785	NA	1	0.226602	NA	1	-0.623523	NA	1	-0.473215	NA	1	-0.0154994	NA	1	0.679888	NA	1	-0.876252	NA	1	-0.23043	NA	1	0.0163896	NA	1	0.453245	NA	1	-0.749888	NA	1	-0.351822	NA	1	TRUE	0.38238	0.702191	0.358094	0.0448493	0.0665732	0.786265	0.903294
PBANKA_093720.2.577-589.f53ceb39ce	PBANKA_093720.2.577-589	PBANKA_093720.2	580	577	589	0.158167	0.180304	2	0.0597721	0.0469071	2	0.00780942	0.267957	2	-0.1186	0.0407458	2	-0.061153	0.00746721	2	0.0883344	0.0722074	2	-0.0957816	0.0699901	2	0.00414076	0.149665	2	0.048507	0.0864182	2	0.0740532	0.0126501	2	-0.0439861	0.168973	2	-0.0572298	0.0952053	2	TRUE	-0.0809534	0.935481	0.751927	0.678346	0.642607	0.483532	0.735109
PBANKA_020750.358-368.8222d76ae5	PBANKA_020750.358-368	PBANKA_020750	361	358	368	-0.154955	NA	1	0.16694	NA	1	-0.598053	NA	1	-0.304173	NA	1	-0.0472607	NA	1	0.215445	NA	1	-0.327606	NA	1	-0.114465	NA	1	-0.101108	NA	1	0.191193	NA	1	-0.46283	NA	1	-0.209319	NA	1	TRUE	0.249884	0.802685	0.468816	0.360196	0.297828	0.566924	0.782761
PBANKA_070640.789-801.b16b0919ac	PBANKA_070640.789-801	PBANKA_070640	791	789	801	1.76663	NA	1	2.24847	NA	1	0.0521077	NA	1	0.505938	NA	1	2.02133	NA	1	2.47238	NA	1	0.149835	NA	1	0.551323	NA	1	1.89398	NA	1	2.36043	NA	1	0.100971	NA	1	0.52863	NA	1	TRUE	1.11816	0.263537	0	0	0	0.00140154	0
PBANKA_140670.1217-1227.3f7704f30d	PBANKA_140670.1217-1227	PBANKA_140670	1222	1217	1227	0.123355	NA	1	0.151626	NA	1	-0.264151	NA	1	-0.263895	NA	1	0.0473089	NA	1	0.078369	NA	1	-0.378173	NA	1	-0.396678	NA	1	0.085332	NA	1	0.114997	NA	1	-0.321162	NA	1	-0.330287	NA	1	TRUE	-0.286732	0.774326	0.501051	0.714085	0.493343	0.569026	0.830413
E9Q474.1885-1905.79d0201111	E9Q474.1885-1905	E9Q474	1887	1885	1905	0.0662107	0.0285815	2	0.0295685	0.179281	2	0.101086	0.10089	2	0.0364288	0.106972	2	0.274555	0.130679	2	-0.0305687	0.0437869	2	0.403645	0.017774	2	0.0489565	0.156691	2	0.170383	0.07963	2	-0.00050011	0.111534	2	0.252365	0.059332	2	0.0426927	0.131832	2	FALSE	-0.333973	0.73841	0.852838	0.856342	0.973371	0.733006	0.28171
PBANKA_090230.826-842.732cce4fae	PBANKA_090230.826-842	PBANKA_090230	830	826	842	-0.0780853	NA	1	-0.0254657	NA	1	0.476518	NA	1	0.501123	NA	1	0.169012	NA	1	0.102496	NA	1	0.540931	NA	1	0.424851	NA	1	0.0454631	NA	1	0.0385151	NA	1	0.508725	NA	1	0.462987	NA	1	TRUE	0.269573	0.787497	0.951647	0.6363	0.79117	0.783462	0.459005
Q9WUH5.268-279.35c9da0bb4	Q9WUH5.268-279	Q9WUH5	273	268	279	0.142012	NA	1	0.116127	NA	1	-0.0342995	NA	1	-0.0881989	NA	1	0.0347859	NA	1	0.0287879	NA	1	0.0213089	NA	1	-0.0342541	NA	1	0.0883989	NA	1	0.0724576	NA	1	-0.00649531	NA	1	-0.0612265	NA	1	FALSE	-0.153946	0.877657	0.585844	0.909601	0.648213	0.524877	0.887877
Q6P5B5.440-461.8ffd26717a	Q6P5B5.440-461	Q6P5B5	455	440	461	-0.414761	NA	1	-0.424272	NA	1	-0.201034	NA	1	-0.23856	NA	1	-0.323125	NA	1	-0.90125	NA	1	0.692888	NA	1	0.0651987	NA	1	-0.368943	NA	1	-0.662761	NA	1	0.245927	NA	1	-0.0866805	NA	1	FALSE	-0.641837	0.521001	0.151367	0.0049054	0.00911002	0.164681	0.17239
PBANKA_030130.44-64.d1b241fde7	PBANKA_030130.44-64	PBANKA_030130	54	44	64	-0.295692	NA	1	-0.12831	NA	1	-0.662313	NA	1	-0.522946	NA	1	-0.133873	NA	1	-1.67474	NA	1	-0.0751467	NA	1	-1.66558	NA	1	-0.214783	NA	1	-0.901524	NA	1	-0.36873	NA	1	-1.09426	NA	1	TRUE	-2.08924	0.0367228	0.631395	0	0.00140154	0.282411	0.498248
Q9WUM3.423-447.f5e6dca71c	Q9WUM3.423-447	Q9WUM3	423	423	447	-0.206145	NA	1	0.0910691	NA	1	-1.28237	NA	1	-1.01317	NA	1	-0.182268	NA	1	-1.78788	NA	1	-0.405415	NA	1	-2.0606	NA	1	-0.194206	NA	1	-0.848408	NA	1	-0.843893	NA	1	-1.53688	NA	1	FALSE	-2.37977	0.0173508	0.651717	0	0.00210231	0.441486	0.388928
Q9ESL4.624-635.4d0c7f9341	Q9ESL4.624-635	Q9ESL4	634	624	635	-0.00512702	NA	1	0.430124	NA	1	-0.33734	NA	1	0.0698958	NA	1	0.0587799	NA	1	0.188351	NA	1	-0.226245	NA	1	-0.14624	NA	1	0.0268265	NA	1	0.309237	NA	1	-0.281793	NA	1	-0.038172	NA	1	FALSE	0.366548	0.713968	0.14576	0.417659	0.138052	0.973371	0.791871
PBANKA_080570.216-230.fdc3db36b4	PBANKA_080570.216-230	PBANKA_080570	220	216	230	-0.101694	NA	1	-0.0724038	NA	1	0.0403644	NA	1	0.0416395	NA	1	-0.0749988	NA	1	0.0101277	NA	1	0.0784548	NA	1	0.114016	NA	1	-0.0883462	NA	1	-0.031138	NA	1	0.0594096	NA	1	0.0778279	NA	1	TRUE	0.0775856	0.93816	0.80028	0.988087	0.861948	0.712684	0.679047
PBANKA_093900.594-614.17d79a464d	PBANKA_093900.594-614	PBANKA_093900	613	594	614	0.0484007	NA	1	-0.565594	NA	1	0.923224	NA	1	0.281214	NA	1	-0.0695416	NA	1	0.194488	NA	1	0.36361	NA	1	0.578074	NA	1	-0.0105705	NA	1	-0.185553	NA	1	0.643417	NA	1	0.429644	NA	1	TRUE	-0.0394416	0.968539	0.0735809	0.407849	0.300631	0.785564	0.702873
PBANKA_091260.1639-1650.fba9d6e42f	PBANKA_091260.1639-1650	PBANKA_091260	1645	1639	1650	0.302329	NA	1	-0.196815	NA	1	-0.0177477	NA	1	-0.544906	NA	1	0.0139523	NA	1	0.374739	NA	1	-0.379945	NA	1	-0.0687235	NA	1	0.158141	NA	1	0.088962	NA	1	-0.198846	NA	1	-0.306815	NA	1	TRUE	-0.434937	0.663622	0.461808	0.170988	0.580238	0.255081	0.971268
PBANKA_010170.183-201.65a811c2ff	PBANKA_010170.183-201	PBANKA_010170	186	183	201	0.402802	NA	1	0.595652	NA	1	-0.535721	NA	1	-0.370885	NA	1	0.156972	NA	1	0.0742133	NA	1	-0.839767	NA	1	-0.972091	NA	1	0.279887	NA	1	0.334933	NA	1	-0.687744	NA	1	-0.671488	NA	1	TRUE	-0.509817	0.610196	0.0665732	0.730203	0.12754	0.164681	0.487036
PBANKA_030330.178-190.ff44122c65	PBANKA_030330.178-190	PBANKA_030330	181	178	190	-0.0354827	NA	1	-0.502895	NA	1	0.399204	NA	1	-0.0962233	NA	1	0.0451149	NA	1	-0.554185	NA	1	0.507963	NA	1	-0.140902	NA	1	0.00481609	NA	1	-0.52854	NA	1	0.453583	NA	1	-0.118563	NA	1	TRUE	-1.07023	0.284553	0.0995095	0.042747	0.0196216	0.91801	0.839523
Q8C5R2.213-226.0e9eece412	Q8C5R2.213-226	Q8C5R2	223	213	226	0.177503	NA	1	-0.510976	NA	1	2.17715	NA	1	1.46066	NA	1	0.0886046	NA	1	-0.551601	NA	1	2.16236	NA	1	1.47259	NA	1	0.133054	NA	1	-0.531288	NA	1	2.16976	NA	1	1.46663	NA	1	FALSE	-0.0559196	0.955408	0.0960056	0.0441486	0.0196216	0.444989	0.676945
Q5SXY1.53-71.3b8b9ac077	Q5SXY1.53-71	Q5SXY1	55	53	71	0.0138978	NA	1	0.151906	NA	1	-0.101655	NA	1	0.00833907	NA	1	-0.0289028	NA	1	0.112575	NA	1	-0.0150364	NA	1	0.0768763	NA	1	-0.00750252	NA	1	0.132241	NA	1	-0.0583455	NA	1	0.0426077	NA	1	FALSE	0.189166	0.849968	0.498949	0.603364	0.438683	0.903994	0.859846
Q9QZI8.361-373.e37cb87c2e	Q9QZI8.361-373	Q9QZI8	364	361	373	-0.155242	NA	1	0.166277	NA	1	-0.358581	NA	1	-0.0650775	NA	1	0.175675	NA	1	0.400777	NA	1	-0.288315	NA	1	-0.112778	NA	1	0.0102167	NA	1	0.283527	NA	1	-0.323448	NA	1	-0.0889278	NA	1	FALSE	0.31168	0.755293	0.468816	0.15487	0.166083	0.566223	0.446391
PBANKA_093920.512-532.069dc320ab	PBANKA_093920.512-532	PBANKA_093920	523	512	532	-0.442395	0.143123	3	-0.275342	0.214527	3	0.141304	0.66978	3	0.280342	0.537431	3	-0.0601139	0.188849	3	-0.0831933	0.273706	3	0.136805	0.562952	3	0.0641601	0.535737	3	-0.251254	0.139236	3	-0.179268	0.128248	3	0.139054	0.613987	3	0.172251	0.517364	3	TRUE	0.176034	0.860273	0.316748	0.655221	0.311843	0.139453	0.739313
O35601.552-564.927037ce6c	O35601.552-564	O35601	561	552	564	-0.118163	NA	1	0.226631	NA	1	0.217125	NA	1	0.533904	NA	1	0.0810418	NA	1	0.0742017	NA	1	0.27898	NA	1	0.222575	NA	1	-0.0185606	NA	1	0.150416	NA	1	0.248053	NA	1	0.378239	NA	1	FALSE	0.499874	0.61718	0.358094	0.730203	0.400841	0.664331	0.704275
Q80XK6.377-388.58b7339296	Q80XK6.377-388	Q80XK6	379	377	388	-0.175156	0.00566851	2	0.140112	0.0148837	2	-0.444063	0.0909308	2	-0.15681	0.100146	2	-0.2077	0.111468	2	-0.0102558	0.0123928	2	-0.420044	0.140387	2	-0.272166	0.0165264	2	-0.191428	0.0585682	2	0.0649283	0.0012454	2	-0.432054	0.115659	2	-0.214488	0.0583362	2	FALSE	0.185311	0.852991	0.529783	0.936931	0.674842	0.50876	0.340575
PBANKA_092520.782-800.a9e79c986c	PBANKA_092520.782-800	PBANKA_092520	794	782	800	-0.550095	NA	1	-0.61973	NA	1	1.60341	NA	1	1.50576	NA	1	0.127175	NA	1	-0.311374	NA	1	1.76221	NA	1	1.2741	NA	1	-0.21146	NA	1	-0.465552	NA	1	1.68281	NA	1	1.38993	NA	1	TRUE	0.575618	0.564893	0.0567624	0.189208	0.033637	0.0770848	0.555711
PBANKA_010880.29-37.ef91db6d4d	PBANKA_010880.29-37	PBANKA_010880	33	29	37	-0.0259194	NA	1	0.538095	NA	1	-0.764866	NA	1	-0.228866	NA	1	-0.0295459	NA	1	0.237442	NA	1	-0.520113	NA	1	-0.302691	NA	1	-0.0277326	NA	1	0.387768	NA	1	-0.64249	NA	1	-0.265778	NA	1	TRUE	0.413435	0.679301	0.085494	0.333567	0.091801	0.950245	0.857043
Q8R3F0.52-70.64a5b56235	Q8R3F0.52-70	Q8R3F0	60	52	70	0.569071	NA	1	0.271963	NA	1	-0.204103	NA	1	-0.529225	NA	1	-0.155684	NA	1	0.98283	NA	1	-1.21413	NA	1	-0.125177	NA	1	0.206693	NA	1	0.627397	NA	1	-0.709115	NA	1	-0.327201	NA	1	FALSE	0.374351	0.708155	0.286615	0.00770848	0.0280308	0.0707779	0.446391
A2AGQ4.1235-1254.4f50f8d8d0	A2AGQ4.1235-1254	A2AGQ4	1238	1235	1254	0.160798	NA	1	0.0125664	NA	1	0.565372	NA	1	0.389126	NA	1	0.19204	NA	1	-0.29966	NA	1	1.16025	NA	1	0.618988	NA	1	0.176419	NA	1	-0.143547	NA	1	0.862813	NA	1	0.504057	NA	1	FALSE	-0.225697	0.821444	0.906097	0.19972	0.411352	0.478626	0.410652
PBANKA_030510.1276-1292.6c3da39b89	PBANKA_030510.1276-1292	PBANKA_030510	1280	1276	1292	-0.3421	NA	1	-0.251935	NA	1	-0.195628	NA	1	-0.133478	NA	1	0.03253	NA	1	-0.495948	NA	1	0.291005	NA	1	-0.287037	NA	1	-0.154785	NA	1	-0.373942	NA	1	0.0476887	NA	1	-0.210258	NA	1	TRUE	-0.612341	0.540333	0.351787	0.058164	0.0756833	0.226349	0.899089
S4R270.424-435.7aadf5a35f	S4R270.424-435	S4R270	429	424	435	-0.198872	NA	1	0.0912756	NA	1	-0.848918	NA	1	-0.586785	NA	1	-0.254385	NA	1	-0.328612	NA	1	-0.713819	NA	1	-0.837611	NA	1	-0.226629	NA	1	-0.118668	NA	1	-0.781368	NA	1	-0.712198	NA	1	FALSE	-0.452406	0.650991	0.650315	0.16328	0.489839	0.457603	0.264191
Q8BG67-2.677-693.99da89860c	Q8BG67-2.677-693	Q8BG67-2	692	677	693	0.119594	NA	1	-0.342771	NA	1	1.66383	NA	1	1.17345	NA	1	0.00430484	NA	1	-0.173816	NA	1	1.65871	NA	1	1.43102	NA	1	0.0619494	NA	1	-0.258294	NA	1	1.66127	NA	1	1.30223	NA	1	FALSE	0.395798	0.692266	0.225648	0.409951	0.180098	0.578136	0.990189
Q9QYC0.453-467.343d298c75	Q9QYC0.453-467	Q9QYC0	465	453	467	-0.152214	0.0971464	2	0.207848	0.0193253	2	-0.424947	0.158121	2	-0.0929001	0.0803001	2	0.019541	0.0944928	2	0.0930571	0.0752422	2	-0.179019	0.0152476	2	-0.155068	0.184983	2	-0.0663365	0.00132682	2	0.150452	0.0472838	2	-0.301983	0.0866844	2	-0.123984	0.132641	2	FALSE	0.189166	0.849969	0.392432	0.662929	0.400841	0.571829	0.943238
PBANKA_110890.19-39.95d26312c1	PBANKA_110890.19-39	PBANKA_110890	31	19	39	-0.0143591	0.0399862	2	-0.0124896	0.14375	2	-0.178995	0.191687	2	-0.20514	0.0879231	2	-0.0398919	0.209162	2	0.0447193	0.149364	2	-0.507955	0.259824	2	-0.472909	0.200026	2	-0.0271255	0.0845877	2	0.0161148	0.00280673	2	-0.343475	0.225755	2	-0.339025	0.143974	2	TRUE	-0.270674	0.78665	1	0.842327	0.89979	0.989488	0.8185
PBANKA_123330.50-67.15e19c7638	PBANKA_123330.50-67	PBANKA_123330	57	50	67	-0.0397782	NA	1	-0.277488	NA	1	-0.00341205	NA	1	-0.269136	NA	1	-0.0701818	NA	1	0.0859991	NA	1	-0.193828	NA	1	-0.0872119	NA	1	-0.05498	NA	1	-0.0957443	NA	1	-0.0986199	NA	1	-0.178174	NA	1	TRUE	-0.28686	0.774228	0.313945	0.684653	0.569026	0.901191	0.70007
PBANKA_110720.608-618.102f1072f4	PBANKA_110720.608-618	PBANKA_110720	610	608	618	0.159021	NA	1	-0.175163	NA	1	-0.170815	NA	1	-0.533013	NA	1	-0.159869	NA	1	-0.149546	NA	1	-0.184332	NA	1	-0.223574	NA	1	-0.000423914	NA	1	-0.162354	NA	1	-0.177573	NA	1	-0.378294	NA	1	TRUE	-0.646858	0.517745	0.50876	0.461808	0.349685	0.480729	0.43658
PBANKA_061040.287-302.d9b6449222	PBANKA_061040.287-302	PBANKA_061040	298	287	302	0.213336	0.11735	3	-0.317645	0.165158	3	0.859059	0.210947	3	0.300063	0.138288	3	0.0691332	0.112122	3	-0.0259192	0.221477	3	0.583521	0.207075	3	0.438903	0.122216	3	0.141235	0.11458	3	-0.171782	0.169554	3	0.72129	0.206963	3	0.369483	0.107964	3	TRUE	-0.318826	0.749868	0.253679	0.870357	0.32726	0.383322	0.74562
PBANKA_062310.764-778.1e32dd8080	PBANKA_062310.764-778	PBANKA_062310	771	764	778	0.2871	NA	1	-0.188918	NA	1	-0.641912	NA	1	-1.14595	NA	1	-0.165174	NA	1	-0.765362	NA	1	-0.583397	NA	1	-1.23315	NA	1	0.0609631	NA	1	-0.47714	NA	1	-0.612655	NA	1	-1.18955	NA	1	TRUE	-1.91303	0.0557866	0.477225	0.0140154	0.0308339	0.271899	0.42747
PBANKA_112380.140-151.2d52501ffa	PBANKA_112380.140-151	PBANKA_112380	142	140	151	1.53437	NA	1	2.06212	NA	1	-0.214024	NA	1	0.285707	NA	1	2.03104	NA	1	2.2292	NA	1	-0.121493	NA	1	0.0271077	NA	1	1.78271	NA	1	2.14566	NA	1	-0.167758	NA	1	0.156407	NA	1	TRUE	0.653805	0.51326	0	0	0	0.00210231	0
PBANKA_040110.641-657.e80ecf360f	PBANKA_040110.641-657	PBANKA_040110	644/652	641	657	-0.0627065	NA	1	-2.78121	NA	1	-2.00665	NA	1	-4.75317	NA	1	-0.0359576	NA	1	-1.18256	NA	1	-2.18503	NA	1	-3.3812	NA	1	-0.0493321	NA	1	-1.98189	NA	1	-2.09584	NA	1	-4.06718	NA	1	TRUE	-6.52739	7.1747e-11	0	0	0	0.821303	0.831815
PBANKA_123330.220-234.1b19cf862e	PBANKA_123330.220-234	PBANKA_123330	225	220	234	0.159843	NA	1	0.00438084	NA	1	0.374991	NA	1	0.191514	NA	1	0.0211481	NA	1	-0.17261	NA	1	0.0588513	NA	1	-0.184472	NA	1	0.0904955	NA	1	-0.0841147	NA	1	0.216921	NA	1	0.00352105	NA	1	TRUE	-0.370766	0.710823	0.940434	0.413455	0.611072	0.479327	0.936931
PBANKA_030510.74-95.40808e7c2e	PBANKA_030510.74-95	PBANKA_030510	78	74	95	0.0510369	NA	1	0.104198	NA	1	0.476162	NA	1	0.501308	NA	1	0.0016423	NA	1	-0.0119276	NA	1	0.302692	NA	1	0.239557	NA	1	0.0263396	NA	1	0.0461354	NA	1	0.389427	NA	1	0.370433	NA	1	TRUE	0.242515	0.808389	0.617379	0.929222	0.748423	0.775753	0.978276
PBANKA_010970.417-433.a8d4b612d4	PBANKA_010970.417-433	PBANKA_010970	423	417	433	0.215196	NA	1	-0.29709	NA	1	0.163155	NA	1	-0.377146	NA	1	-0.0286788	NA	1	-0.104559	NA	1	-0.358322	NA	1	-0.483767	NA	1	0.0932587	NA	1	-0.200825	NA	1	-0.0975832	NA	1	-0.430457	NA	1	TRUE	-0.910118	0.362793	0.279608	0.583742	0.269096	0.377015	0.861948
PBANKA_145780.207-219.81657694db	PBANKA_145780.207-219	PBANKA_145780	212	207	219	0.854656	0.0311617	2	1.75892	0.372046	2	0.0550781	0.310299	2	0.931331	0.092909	2	1.04277	0.0356944	2	2.003	0.295187	2	-0.0349937	0.299818	2	0.875674	0.0310638	2	0.948712	0.033428	2	1.88096	0.333617	2	0.0100422	0.305058	2	0.903503	0.0619864	2	TRUE	2.19543	0.0281665	0.00140154	0	0	0.0210231	0.00630694
PBANKA_132920.2217-2234.c5d887e9bf	PBANKA_132920.2217-2234	PBANKA_132920	2228	2217	2234	0.243535	NA	1	0.593378	NA	1	-1.93328	NA	1	-1.61145	NA	1	-0.227517	NA	1	0.594731	NA	1	-2.10436	NA	1	-1.33168	NA	1	0.00800902	NA	1	0.594055	NA	1	-2.01882	NA	1	-1.47156	NA	1	TRUE	-0.238789	0.811276	0.067274	0.0637701	0.0294324	0.325858	0.30904
PBANKA_061540.277-291.c37f1c14f4	PBANKA_061540.277-291	PBANKA_061540	282	277	291	0.351664	0.188507	2	-0.366728	0.00424467	2	0.692142	0.343014	2	-0.0542656	0.158752	2	-0.268591	0.171553	2	-0.256586	0.126672	2	-0.0252034	0.0588549	2	-0.0627634	0.0139739	2	0.0415362	0.0084769	2	-0.311657	0.0612136	2	0.333469	0.14208	2	-0.0585145	0.0723891	2	TRUE	-0.719919	0.4716	0.198318	0.262088	0.12684	0.206727	0.248073
A6H8H2-2.1011-1033.dbdf9ff13e	A6H8H2-2.1011-1033	A6H8H2-2	1020	1011	1033	0.246502	0.290728	2	0.0831721	0.0554918	2	0.434125	0.0729043	2	0.24278	0.419124	2	-0.0103049	0.147727	2	0.0352901	0.0950193	2	0.115359	0.207583	2	0.111389	0.260291	2	0.118099	0.219228	2	0.0592311	0.0197637	2	0.274742	0.140244	2	0.177085	0.339708	2	FALSE	-0.0406051	0.967612	0.679748	0.885774	0.697267	0.322355	0.936931
A2AN08-5.166-185.8f7a425b74	A2AN08-5.166-185	A2AN08-5	178	166	185	0.0575148	NA	1	0.218612	NA	1	-0.499452	NA	1	-0.36637	NA	1	0.0845145	NA	1	0.593489	NA	1	-0.579029	NA	1	-0.11962	NA	1	0.0710147	NA	1	0.40605	NA	1	-0.539241	NA	1	-0.242995	NA	1	FALSE	0.295636	0.767517	0.37281	0.0637701	0.082691	0.758234	0.69096
PBANKA_070450.5432-5450.88e998633b	PBANKA_070450.5432-5450	PBANKA_070450	5439	5432	5450	0.129643	0.283089	2	0.445123	0.15338	2	-0.502799	0.546299	2	-0.215334	0.10983	2	-0.161121	0.113403	2	0.314338	0.393568	2	-0.287906	0.317166	2	0.137988	0.0370009	2	-0.015739	0.0848433	2	0.379731	0.273474	2	-0.395353	0.431732	2	-0.038673	0.0734153	2	TRUE	0.556605	0.577816	0.135249	0.232656	0.0953048	0.555011	0.434478
PBANKA_145460.Ambig-Ambig.f48d5b7000	PBANKA_145460.Ambig-Ambig	PBANKA_145460	Ambig	Ambig	Ambig	0.196213	NA	1	-0.0391146	NA	1	-1.16052	NA	1	-1.42386	NA	1	-0.081679	NA	1	0.107423	NA	1	-0.918939	NA	1	-0.779403	NA	1	0.0572669	NA	1	0.034154	NA	1	-1.03973	NA	1	-1.10163	NA	1	TRUE	-0.976726	0.32874	0.901892	0.620182	0.807288	0.407849	0.660126
PBANKA_145460.2052-2065.664f64550b	PBANKA_145460.2052-2065	PBANKA_145460	2062	2052	2065	0.180733	0.055557	2	0.155651	0.115904	2	-1.14296	0.0285191	2	-1.19606	0.142942	2	-0.0251122	0.229105	2	-0.159255	0.00603758	2	-0.950621	0.288805	2	-1.13433	0.0657371	2	0.0778105	0.0867742	2	-0.00180197	0.0609709	2	-1.04679	0.130143	2	-1.16519	0.10434	2	TRUE	-1.12147	0.262129	0.489138	0.437982	0.978977	0.438683	0.871759
Q8VDD5.1698-1716.4b4bcb9d6a	Q8VDD5.1698-1716	Q8VDD5	1714	1698	1716	0.218477	0.181446	2	0.00969923	0.0902669	2	0.612051	0.0377441	2	0.375258	0.0534354	2	-0.029534	0.0898925	2	-0.362831	0.0479991	2	0.542634	0.0891401	2	0.159772	0.131033	2	0.0944715	0.135669	2	-0.176566	0.069133	2	0.577343	0.025698	2	0.267515	0.0922344	2	FALSE	-0.327544	0.743267	0.921514	0.132446	0.317449	0.37281	0.857043
PBANKA_100720.451-468.6e77078930	PBANKA_100720.451-468	PBANKA_100720	454	451	468	-0.283262	NA	1	0.672682	NA	1	0.486037	NA	1	1.41397	NA	1	0.318592	NA	1	0.0709684	NA	1	0.525355	NA	1	0.228166	NA	1	0.0176649	NA	1	0.371825	NA	1	0.505696	NA	1	0.821066	NA	1	TRUE	1.15689	0.247359	0.042747	0.737912	0.0995095	0.301331	0.229853
PBANKA_132320.788-804.457958897b	PBANKA_132320.788-804	PBANKA_132320	789	788	804	0.216391	NA	1	0.693259	NA	1	0.516121	NA	1	0.964974	NA	1	0.0657251	NA	1	0.632126	NA	1	0.499736	NA	1	1.01657	NA	1	0.141058	NA	1	0.662693	NA	1	0.507929	NA	1	0.990773	NA	1	TRUE	1.57136	0.116146	0.0364401	0.0567624	0.0217239	0.374212	0.761037
PBANKA_114160.403-415.89cf46f202	PBANKA_114160.403-415	PBANKA_114160	405	403	415	0.698134	NA	1	1.88484	NA	1	-0.0525071	NA	1	1.10618	NA	1	0.579592	NA	1	1.75531	NA	1	-0.435227	NA	1	0.69093	NA	1	0.638863	NA	1	1.82008	NA	1	-0.243867	NA	1	0.898557	NA	1	TRUE	2.61147	0.00903516	0.000700771	0	0	0.0364401	0.0700771
PBANKA_030130.44-64.f53d02b2ae	PBANKA_030130.44-64	PBANKA_030130	53	44	64	-0.204331	NA	1	-0.0762693	NA	1	-0.54894	NA	1	-0.448893	NA	1	-0.311104	NA	1	-0.0411624	NA	1	-0.644004	NA	1	-0.423628	NA	1	-0.257717	NA	1	-0.0587159	NA	1	-0.596472	NA	1	-0.436261	NA	1	TRUE	-0.0840646	0.933008	0.789068	0.810091	0.728101	0.443588	0.189208
PBANKA_040180.310-326.bc35be0671	PBANKA_040180.310-326	PBANKA_040180	319	310	326	-0.435682	0.31115	3	-0.181128	0.188124	3	0.176213	0.464816	3	0.402751	0.576234	3	-0.0105328	0.194642	3	0.00774364	0.185477	3	0.394216	0.328707	3	0.362928	0.42001	3	-0.223107	0.252621	3	-0.0866923	0.153204	3	0.285214	0.38944	3	0.382839	0.496793	3	TRUE	0.448611	0.653727	0.49965	0.997898	0.604064	0.141556	0.93623
E9QN52.94-108.ace822873e	E9QN52.94-108	E9QN52	103	94	108	0.00307078	0.0393962	2	0.0616848	0.0655594	2	-0.0531565	0.0308132	2	-0.0225573	0.0741424	2	0.20332	0.116959	2	0.17021	0.142882	2	-0.000619003	0.102767	2	-0.0832938	0.128691	2	0.103195	0.0387813	2	0.115948	0.104221	2	-0.0268877	0.035977	2	-0.0529255	0.101417	2	FALSE	-0.0991501	0.921022	0.748423	0.4548	0.487737	0.948143	0.387526
O35601.662-678.edc161dfce	O35601.662-678	O35601	671	662	678	-0.105865	NA	1	-0.322296	NA	1	-0.183152	NA	1	-0.427597	NA	1	-0.181118	NA	1	-0.389093	NA	1	-0.241565	NA	1	-0.499104	NA	1	-0.143492	NA	1	-0.355694	NA	1	-0.212358	NA	1	-0.463351	NA	1	FALSE	-0.797813	0.425007	0.24527	0.11843	0.0847933	0.701472	0.39103
PBANKA_141590.36-57.aa298ff978	PBANKA_141590.36-57	PBANKA_141590	43	36	57	-0.00453945	NA	1	0.0856969	NA	1	-0.120647	NA	1	-0.058426	NA	1	0.0495169	NA	1	-0.247501	NA	1	0.115297	NA	1	-0.231286	NA	1	0.0224887	NA	1	-0.0809018	NA	1	-0.00267535	NA	1	-0.144856	NA	1	TRUE	-0.366391	0.714085	0.671338	0.274702	0.625088	0.971969	0.821303
PBANKA_143110.273-293.46ab4ca366	PBANKA_143110.273-293	PBANKA_143110	290	273	293	-0.201962	NA	1	0.124586	NA	1	-0.453792	NA	1	-0.155259	NA	1	-0.1336	NA	1	-0.0854661	NA	1	-0.530562	NA	1	-0.531993	NA	1	-0.167781	NA	1	0.01956	NA	1	-0.492177	NA	1	-0.343626	NA	1	TRUE	-0.0315388	0.974841	0.566223	0.648914	0.885074	0.448493	0.498949
PBANKA_093710.378-403.8c1e0239d6	PBANKA_093710.378-403	PBANKA_093710	388	378	403	-0.286473	NA	1	0.378933	NA	1	-0.0245777	NA	1	0.612813	NA	1	-0.37466	NA	1	0.8606	NA	1	-0.198749	NA	1	0.986946	NA	1	-0.330567	NA	1	0.619766	NA	1	-0.111663	NA	1	0.79988	NA	1	TRUE	2.14512	0.0319789	0.183602	0.0161177	0.0280308	0.297127	0.12684
PBANKA_060740.184-196.85cbf58ee0	PBANKA_060740.184-196	PBANKA_060740	186	184	196	0.138561	0.0245962	2	0.531673	0.283413	2	-0.422989	0.371825	2	-0.0578918	0.0638159	2	0.293876	0.0181437	2	0.22368	0.0670056	2	-0.046349	0.0225946	2	-0.166111	0.0625547	2	0.216219	0.00322624	2	0.377676	0.108204	2	-0.234669	0.174615	2	-0.112001	0.0631853	2	TRUE	0.105302	0.91614	0.0882971	0.351787	0.0974071	0.531885	0.259285
PBANKA_031580.10-21.1caba55ac6	PBANKA_031580.10-21	PBANKA_031580	13	10	21	-0.745448	NA	1	-0.066535	NA	1	-1.39036	NA	1	-0.739464	NA	1	-0.776761	NA	1	0.0196004	NA	1	-1.43861	NA	1	-0.691817	NA	1	-0.761104	NA	1	-0.0234673	NA	1	-1.41449	NA	1	-0.71564	NA	1	TRUE	0.605746	0.544704	0.812193	0.943238	0.908199	0.0301331	0.0133146
PBANKA_144850.435-458.d064535a1d	PBANKA_144850.435-458	PBANKA_144850	440	435	458	-0.168432	NA	1	-0.385957	NA	1	-0.164273	NA	1	-0.409812	NA	1	-0.0870108	NA	1	-0.287364	NA	1	-0.485379	NA	1	-0.735297	NA	1	-0.127722	NA	1	-0.33666	NA	1	-0.324826	NA	1	-0.572555	NA	1	TRUE	-0.877406	0.380297	0.184303	0.215137	0.101612	0.533287	0.643308
PBANKA_060560.2093-2109.d8007fafee	PBANKA_060560.2093-2109	PBANKA_060560	2095	2093	2109	0.282925	NA	1	-0.0509833	NA	1	0.273332	NA	1	-0.0885906	NA	1	0.544689	NA	1	0.450661	NA	1	-0.0922434	NA	1	-0.235837	NA	1	0.413807	NA	1	0.199839	NA	1	0.0905444	NA	1	-0.162214	NA	1	TRUE	-0.566173	0.571295	0.865452	0.131044	0.283812	0.277505	0.0861948
PBANKA_091990.93-102.69b1565fa2	PBANKA_091990.93-102	PBANKA_091990	97	93	102	-0.295365	NA	1	2.30598	NA	1	0.406955	NA	1	2.98029	NA	1	0.0853487	NA	1	2.19941	NA	1	0.670786	NA	1	2.73528	NA	1	-0.105008	NA	1	2.2527	NA	1	0.53887	NA	1	2.85778	NA	1	TRUE	6.13513	8.98669e-10	0	0	0	0.283111	0.686055
PBANKA_050920.243-255.bcec720413	PBANKA_050920.243-255	PBANKA_050920	253	243	255	-0.0934546	0.0352367	2	-0.0535237	0.480616	2	-0.356186	0.227653	2	-0.34427	0.217727	2	0.08979	0.269139	2	0.107751	0.0213822	2	-0.436444	0.174053	2	-0.468049	0.0737042	2	-0.00183228	0.116951	2	0.0271134	0.229617	2	-0.396315	0.200853	2	-0.406159	0.145716	2	TRUE	-0.347054	0.728561	0.852838	0.618781	0.843728	0.73651	0.674142
P05214.41-60.7ccc7562c0	P05214.41-60	P05214	48	41	60	0.276932	NA	1	0.579185	NA	1	0.134465	NA	1	0.408704	NA	1	0.647369	NA	1	-0.167782	NA	1	0.505958	NA	1	-0.358758	NA	1	0.462151	NA	1	0.205702	NA	1	0.320212	NA	1	0.0249728	NA	1	FALSE	-0.491909	0.6228	0.0693763	0.422565	0.270498	0.283111	0.0525578
PBANKA_050730.1591-1604.d8e38820c5	PBANKA_050730.1591-1604	PBANKA_050730	1602	1591	1604	-0.0753111	0.0737598	4	0.331359	0.173454	4	-0.648494	0.199805	4	-0.269839	0.112574	4	0.249749	0.224551	4	0.296975	0.114065	4	-0.441954	0.263905	4	-0.444292	0.0531765	4	0.0872188	0.142606	4	0.314167	0.117899	4	-0.545224	0.223782	4	-0.357066	0.0564002	4	TRUE	0.0247059	0.98029	0.222144	0.255081	0.13595	0.793273	0.314646
Q6ZQ58.67-89.539c91fb8f	Q6ZQ58.67-89	Q6ZQ58	81	67	89	-0.214689	NA	1	0.140931	NA	1	-0.193137	NA	1	0.134468	NA	1	-0.339707	NA	1	1.37527	NA	1	-1.4858	NA	1	0.179614	NA	1	-0.277198	NA	1	0.758102	NA	1	-0.83947	NA	1	0.157041	NA	1	FALSE	1.78734	0.0739268	0.52768	0.00140154	0.0119131	0.423266	0.151367
PBANKA_123160.702-718.c7676b47c1	PBANKA_123160.702-718	PBANKA_123160	713	702	718	-0.0812889	NA	1	-0.279457	NA	1	-0.049874	NA	1	-0.276057	NA	1	0.149835	NA	1	-0.247316	NA	1	0.145426	NA	1	-0.30129	NA	1	0.0342732	NA	1	-0.263386	NA	1	0.0477762	NA	1	-0.288673	NA	1	TRUE	-0.805673	0.420459	0.311843	0.274702	0.175893	0.774352	0.505957
PBANKA_132010.569-578.d45fa2e0af	PBANKA_132010.569-578	PBANKA_132010	571	569	578	-0.0857403	0.070418	2	-0.0786877	0.0330236	2	-1.33433	0.208624	2	-1.35529	0.17123	2	-0.082928	0.0731974	2	-0.174915	0.101744	2	-1.38798	0.206386	2	-1.52953	0.234933	2	-0.0843341	0.0718077	2	-0.126801	0.067384	2	-1.36116	0.207505	2	-1.44241	0.203082	2	TRUE	-1.27507	0.202328	0.779257	0.408549	0.465312	0.762439	0.656622
P10518.210-221.1d29487742	P10518.210-221	P10518	215	210	221	-0.0690158	NA	1	0.0071831	NA	1	0.0462317	NA	1	0.0944158	NA	1	0.0336511	NA	1	0.153821	NA	1	0.10896	NA	1	0.179565	NA	1	-0.0176824	NA	1	0.0805022	NA	1	0.0775959	NA	1	0.136991	NA	1	FALSE	0.192692	0.847206	0.931324	0.495445	0.614576	0.806587	0.896987
PBANKA_092130.165-175.594446795a	PBANKA_092130.165-175	PBANKA_092130	171	165	175	0.127793	NA	1	-0.0644949	NA	1	-0.873704	NA	1	-1.09401	NA	1	-0.0561587	NA	1	-0.250039	NA	1	-0.913095	NA	1	-1.15654	NA	1	0.035817	NA	1	-0.157267	NA	1	-0.893399	NA	1	-1.12527	NA	1	TRUE	-1.28151	0.200057	0.8178	0.271899	0.365102	0.559215	0.75473
PBANKA_143570.41-52.ee92a176ed	PBANKA_143570.41-52	PBANKA_143570	46	41	52	0.00892884	0.0741801	2	-0.0242542	0.214324	2	0.252664	0.189396	2	0.191466	0.329541	2	-0.0463991	0.100364	2	0.0484924	0.315903	2	0.124061	0.0394593	2	0.169388	0.455727	2	-0.0187351	0.0130922	2	0.0121191	0.265114	2	0.188363	0.114428	2	0.180427	0.392634	2	TRUE	0.113121	0.909938	0.955851	0.825508	0.915907	0.924317	0.785564
PBANKA_091530.82-103.cf99553119	PBANKA_091530.82-103	PBANKA_091530	91	82	103	-0.237207	NA	1	0.127973	NA	1	-0.579264	NA	1	-0.242099	NA	1	0.116222	NA	1	-0.32448	NA	1	0.215712	NA	1	-0.274555	NA	1	-0.0604924	NA	1	-0.0982532	NA	1	-0.181776	NA	1	-0.258327	NA	1	TRUE	-0.344243	0.730674	0.558514	0.170287	0.559215	0.377715	0.592151
Q9DBX1.64-85.e6d4f1876c	Q9DBX1.64-85	Q9DBX1	75	64	85	-0.0125421	NA	1	-0.0873523	NA	1	0.622441	NA	1	0.519616	NA	1	0.232485	NA	1	-0.211659	NA	1	0.871752	NA	1	0.378043	NA	1	0.109971	NA	1	-0.149506	NA	1	0.747097	NA	1	0.448829	NA	1	FALSE	-0.166825	0.867513	0.757533	0.334968	0.395235	1	0.338472
PBANKA_135790.67-78.46f0a30667	PBANKA_135790.67-78	PBANKA_135790	73	67	78	0.0180574	NA	1	-0.104226	NA	1	-0.112895	NA	1	-0.263193	NA	1	-0.113709	NA	1	0.149159	NA	1	-0.249757	NA	1	-0.0364537	NA	1	-0.047826	NA	1	0.0224665	NA	1	-0.181326	NA	1	-0.149823	NA	1	TRUE	-0.077716	0.938056	0.707078	0.50876	0.871759	0.894884	0.555011
P07901.251-275.4fb819132b	P07901.251-275	P07901	263	251	275	0.0138978	NA	1	0.317345	NA	1	-0.107145	NA	1	0.168288	NA	1	-0.333125	NA	1	-0.480678	NA	1	-0.0647263	NA	1	-0.261845	NA	1	-0.159614	NA	1	-0.0816666	NA	1	-0.0859355	NA	1	-0.0467785	NA	1	FALSE	0.0154487	0.987675	0.234758	0.0623686	0.622285	0.903994	0.159075
E9Q474.1906-1916.f5dc9d140e	E9Q474.1906-1916	E9Q474	1910	1906	1916	-0.0264145	NA	1	0.338375	NA	1	-0.384913	NA	1	-0.048139	NA	1	-0.00747576	NA	1	0.529758	NA	1	-0.256525	NA	1	0.231144	NA	1	-0.0169451	NA	1	0.434066	NA	1	-0.320719	NA	1	0.0915023	NA	1	FALSE	0.75158	0.45233	0.215137	0.0925018	0.076384	0.947442	0.94534
PBANKA_031490.627-643.d8ac10d8cd	PBANKA_031490.627-643	PBANKA_031490	630	627	643	-0.0804249	0.0714802	3	0.186827	0.0331841	3	-0.548386	0.0800259	3	-0.30915	0.0985455	3	0.069858	0.0874939	3	0.171314	0.0975679	3	-0.217471	0.202705	3	-0.16558	0.236371	3	-0.00528344	0.0187848	3	0.17907	0.0622329	3	-0.382929	0.138872	3	-0.237365	0.1595	3	TRUE	0.0462088	0.963145	0.42747	0.453399	0.325158	0.777856	0.742817
PBANKA_143920.713-729.958b29a4ae	PBANKA_143920.713-729	PBANKA_143920	726	713	729	-0.208359	0.0580925	2	0.989997	0.121398	2	0.326964	0.0438124	2	1.4973	0.107118	2	0.169951	0.0734866	2	0.880979	0.107809	2	0.345263	0.227589	2	1.00673	0.261912	2	-0.0192037	0.0657896	2	0.935488	0.114604	2	0.336114	0.135701	2	1.25202	0.184515	2	TRUE	2.50513	0.0122637	0.0119131	0.0147162	0.00420463	0.435179	0.456202
PBANKA_100200.161-176.85327226e8	PBANKA_100200.161-176	PBANKA_100200	165	161	176	0.141304	0.0979954	2	0.118124	0.197046	2	-0.00560488	0.00666095	2	-0.0567993	0.301702	2	0.215182	0.172396	2	-0.0922533	0.141819	2	0.158121	0.264664	2	-0.198879	0.234088	2	0.178243	0.0372001	2	0.0129354	0.169433	2	0.0762583	0.135663	2	-0.127839	0.267895	2	TRUE	-0.457427	0.647378	0.58164	0.625088	0.911002	0.526279	0.360897
PBANKA_101790.1079-1093.fdf5672c38	PBANKA_101790.1079-1093	PBANKA_101790	1081	1079	1093	0.990021	NA	1	2.75434	NA	1	0.283633	NA	1	2.01994	NA	1	1.28049	NA	1	2.51349	NA	1	0.676236	NA	1	1.85967	NA	1	1.13526	NA	1	2.63391	NA	1	0.479935	NA	1	1.9398	NA	1	TRUE	3.96063	7.55154e-05	0	0	0	0.0119131	0.00210231
PBANKA_091830.259-272.2f8f3938a3	PBANKA_091830.259-272	PBANKA_091830	268	259	272	-0.192813	NA	1	-0.332638	NA	1	-0.598055	NA	1	-0.765894	NA	1	-0.17766	NA	1	-0.147512	NA	1	-0.489642	NA	1	-0.509059	NA	1	-0.185237	NA	1	-0.240075	NA	1	-0.543849	NA	1	-0.637477	NA	1	TRUE	-0.668411	0.503894	0.23616	0.466013	0.211633	0.470918	0.398038
Q61937.55-73.50fba0ce6d	Q61937.55-73	Q61937	70	55	73	-0.125505	NA	1	-0.455686	NA	1	1.13455	NA	1	0.776351	NA	1	0.504211	NA	1	-0.298841	NA	1	0.838387	NA	1	-0.0142296	NA	1	0.189353	NA	1	-0.377264	NA	1	0.986467	NA	1	0.381061	NA	1	FALSE	-0.737061	0.461111	0.132446	0.20042	0.0749825	0.639804	0.105116
PBANKA_093720.2.313-342.2926a10b25	PBANKA_093720.2.313-342	PBANKA_093720.2	331	313	342	0.754798	NA	1	0.216497	NA	1	-0.531326	NA	1	-1.09764	NA	1	0.0641063	NA	1	-0.193633	NA	1	-0.112463	NA	1	-0.419768	NA	1	0.409452	NA	1	0.0114323	NA	1	-0.321895	NA	1	-0.758705	NA	1	TRUE	-1.34103	0.179956	0.374212	0.366503	0.920112	0.0273301	0.767344
Q6ZPJ3.1211-1231.072e9317a2	Q6ZPJ3.1211-1231	Q6ZPJ3	1223/1227	1211	1231	-0.0826102	NA	1	-0.11769	NA	1	-0.281087	NA	1	-0.344182	NA	1	-0.242408	NA	1	-0.0956808	NA	1	-0.343268	NA	1	-0.246106	NA	1	-0.162509	NA	1	-0.106685	NA	1	-0.312178	NA	1	-0.295144	NA	1	FALSE	-0.215294	0.829545	0.667134	0.613875	0.52768	0.768746	0.284513
PBANKA_061320.207-226.7347d48a8e	PBANKA_061320.207-226	PBANKA_061320	212	207	226	0.0156824	0.239512	2	-0.118534	0.320379	2	0.238024	0.71913	2	0.0757928	0.159238	2	0.091922	0.13045	2	-0.154498	0.195585	2	0.228364	0.529025	2	-0.0676207	0.20299	2	0.0538022	0.184981	2	-0.136516	0.257982	2	0.233194	0.624077	2	0.00408601	0.181114	2	TRUE	-0.396785	0.691539	0.662929	0.447793	0.428171	0.89979	0.665032
PBANKA_094310.1686-1706.80d9bd2dd8	PBANKA_094310.1686-1706	PBANKA_094310	1690	1686	1706	0.0538065	NA	1	-0.127354	NA	1	0.551516	NA	1	0.34234	NA	1	-0.115746	NA	1	-0.270147	NA	1	0.00279091	NA	1	-0.201175	NA	1	-0.0309699	NA	1	-0.198751	NA	1	0.277153	NA	1	0.0705823	NA	1	TRUE	-0.307022	0.758836	0.632796	0.24527	0.273301	0.766643	0.5459
PBANKA_093190.1300-1313.386f5a4f38	PBANKA_093190.1300-1313	PBANKA_093190	1308	1300	1313	0.197516	NA	1	0.161713	NA	1	-0.180022	NA	1	-0.24384	NA	1	-0.0836192	NA	1	-0.202016	NA	1	0.0671077	NA	1	-0.100855	NA	1	0.0569483	NA	1	-0.020152	NA	1	-0.0564569	NA	1	-0.172347	NA	1	TRUE	-0.343524	0.731215	0.477225	0.347582	0.922214	0.406447	0.653118
PBANKA_130530.438-450.45b9954d8e	PBANKA_130530.438-450	PBANKA_130530	448	438	450	-0.0274267	NA	1	0.122177	NA	1	0.051604	NA	1	0.173193	NA	1	0.0809653	NA	1	0.113319	NA	1	0.281813	NA	1	0.264602	NA	1	0.0267693	NA	1	0.117748	NA	1	0.166709	NA	1	0.218897	NA	1	TRUE	0.244361	0.806959	0.571829	0.600561	0.48143	0.94534	0.704275
B1AQY2.366-379.d65ce91355	B1AQY2.366-379	B1AQY2	366/377	366	379	0.210935	NA	1	-0.0442599	NA	1	0.09416	NA	1	-0.189049	NA	1	-0.151651	NA	1	0.567741	NA	1	-0.0460273	NA	1	0.623799	NA	1	0.0296419	NA	1	0.26174	NA	1	0.0240664	NA	1	0.217375	NA	1	FALSE	0.480875	0.630621	0.888577	0.0749825	0.188507	0.388227	0.455501
PBANKA_120270.327-341.cf30272d0d	PBANKA_120270.327-341	PBANKA_120270	333	327	341	-0.0609457	NA	1	0.358639	NA	1	0.589523	NA	1	0.981093	NA	1	0.269251	NA	1	0.136496	NA	1	0.948131	NA	1	0.765811	NA	1	0.104152	NA	1	0.247568	NA	1	0.768827	NA	1	0.873452	NA	1	TRUE	0.84269	0.399432	0.201822	0.530484	0.202523	0.823406	0.287316
PBANKA_080680.551-562.c7b370d54f	PBANKA_080680.551-562	PBANKA_080680	553	551	562	0.896758	NA	1	1.74802	NA	1	-1.91096	NA	1	-1.08772	NA	1	0.98077	NA	1	1.65897	NA	1	-1.81016	NA	1	-1.18152	NA	1	0.938764	NA	1	1.7035	NA	1	-1.86056	NA	1	-1.13462	NA	1	TRUE	0.324978	0.745208	0.00140154	0.000700771	0	0.0168185	0.00770848
PBANKA_110740.409-423.9fb20ff976	PBANKA_110740.409-423	PBANKA_110740	411	409	423	0.0962031	NA	1	0.161152	NA	1	0.0601224	NA	1	0.0970563	NA	1	-0.287666	NA	1	0.0645908	NA	1	-0.0576523	NA	1	0.245039	NA	1	-0.0957312	NA	1	0.112871	NA	1	0.00123505	NA	1	0.171048	NA	1	TRUE	0.405208	0.685338	0.478626	0.764541	0.50035	0.637701	0.215137
P05132.321-343.53319846c1	P05132.321-343	P05132	339	321	343	0.26161	NA	1	-0.0578435	NA	1	0.0494333	NA	1	-0.298035	NA	1	0.0866078	NA	1	-0.00137067	NA	1	0.382512	NA	1	0.244969	NA	1	0.174109	NA	1	-0.0296071	NA	1	0.215973	NA	1	-0.026533	NA	1	FALSE	-0.443205	0.657632	0.835319	0.967765	0.87246	0.302032	0.683252
PBANKA_134410.1624-1641.a9995cc6be	PBANKA_134410.1624-1641	PBANKA_134410	1633	1624	1641	-0.295219	NA	1	-0.197866	NA	1	0.327265	NA	1	0.396602	NA	1	-0.139178	NA	1	-0.181407	NA	1	0.844898	NA	1	0.753104	NA	1	-0.217198	NA	1	-0.189637	NA	1	0.586082	NA	1	0.574853	NA	1	TRUE	0.414856	0.67826	0.459005	0.390329	0.29082	0.283111	0.487036
PBANKA_142720.23-39.bab7294f87	PBANKA_142720.23-39	PBANKA_142720	29	23	39	-0.0490418	NA	1	-0.327488	NA	1	-0.178612	NA	1	-0.485073	NA	1	-0.46072	NA	1	-0.129821	NA	1	-0.471071	NA	1	-0.189737	NA	1	-0.254881	NA	1	-0.228654	NA	1	-0.324841	NA	1	-0.337405	NA	1	TRUE	-0.29807	0.765659	0.241766	0.505957	0.221444	0.87316	0.076384
Q9R078.108-126.00e649495f	Q9R078.108-126	Q9R078	108	108	126	0.0548388	NA	1	0.153741	NA	1	0.424071	NA	1	0.494958	NA	1	-0.296498	NA	1	0.0749605	NA	1	0.233624	NA	1	0.555517	NA	1	-0.120829	NA	1	0.114351	NA	1	0.328847	NA	1	0.525237	NA	1	FALSE	0.72592	0.467913	0.495445	0.728101	0.496146	0.765242	0.203224
PBANKA_135890.113-129.c3cb1bff6d	PBANKA_135890.113-129	PBANKA_135890	115	113	129	0.20048	NA	1	-0.30961	NA	1	0.908578	NA	1	0.370473	NA	1	-0.210478	NA	1	-0.424574	NA	1	1.02626	NA	1	0.762596	NA	1	-0.00499892	NA	1	-0.367092	NA	1	0.967417	NA	1	0.566534	NA	1	TRUE	-0.247993	0.804148	0.262789	0.0953048	0.0805886	0.403644	0.337071
Q9JIA7.364-383.fc1c39f496	Q9JIA7.364-383	Q9JIA7	379	364	383	-0.0886217	NA	1	-0.0667655	NA	1	-0.417	NA	1	-0.423158	NA	1	0.00119719	NA	1	-0.0356653	NA	1	-0.273284	NA	1	-0.359711	NA	1	-0.0437123	NA	1	-0.0512154	NA	1	-0.345142	NA	1	-0.391435	NA	1	FALSE	-0.396976	0.691397	0.811493	0.833217	0.768045	0.751226	0.976875
PBANKA_110510.138-156.ef8eb1ade9	PBANKA_110510.138-156	PBANKA_110510	150	138	156	0.297281	NA	1	0.116065	NA	1	0.0545338	NA	1	-0.154697	NA	1	-0.000113273	NA	1	-0.152355	NA	1	-0.157732	NA	1	-0.359539	NA	1	0.148584	NA	1	-0.0181453	NA	1	-0.0515993	NA	1	-0.257118	NA	1	TRUE	-0.560536	0.575132	0.585844	0.4541	0.934128	0.259986	0.970568
PBANKA_060730.720-739.5d9a120214	PBANKA_060730.720-739	PBANKA_060730	726	720	739	-0.298299	NA	1	1.14204	NA	1	-0.879803	NA	1	0.532517	NA	1	-0.049254	NA	1	1.01448	NA	1	-0.660194	NA	1	0.35397	NA	1	-0.173776	NA	1	1.07826	NA	1	-0.769999	NA	1	0.443244	NA	1	TRUE	2.37593	0.0175323	0.00560617	0.00630694	0.00140154	0.277505	0.777155
PBANKA_111030.273-292.9c3a454f87	PBANKA_111030.273-292	PBANKA_111030	288	273	292	-0.144769	NA	1	0.0204052	NA	1	-0.278912	NA	1	-0.141753	NA	1	-0.213837	NA	1	0.151351	NA	1	0.293723	NA	1	0.609346	NA	1	-0.179303	NA	1	0.0858782	NA	1	0.00740527	NA	1	0.233797	NA	1	TRUE	0.549394	0.582753	0.885074	0.503153	0.589348	0.594254	0.334268
PBANKA_010480.589-603.e895366a19	PBANKA_010480.589-603	PBANKA_010480	591	589	603	0.493575	NA	1	0.641114	NA	1	0.103164	NA	1	0.222688	NA	1	0.354619	NA	1	0.711358	NA	1	-0.323779	NA	1	-0.0166041	NA	1	0.424097	NA	1	0.676236	NA	1	-0.110308	NA	1	0.103042	NA	1	TRUE	0.425564	0.670439	0.0504555	0.0364401	0.0217239	0.105816	0.185004
P62960.155-168.b4e74e252d	P62960.155-168	P62960	163	155	168	0.228749	NA	1	-0.372039	NA	1	1.05404	NA	1	0.425237	NA	1	0.092337	NA	1	-0.669993	NA	1	1.32605	NA	1	0.514151	NA	1	0.160543	NA	1	-0.521016	NA	1	1.19004	NA	1	0.469694	NA	1	FALSE	-0.861707	0.388879	0.194814	0.0224247	0.0210231	0.355291	0.665032
PBANKA_111100.2449-2458.08fcf4f65b	PBANKA_111100.2449-2458	PBANKA_111100	2451	2449	2458	0.239729	NA	1	0.973747	NA	1	-0.000756822	NA	1	0.705246	NA	1	0.275519	NA	1	1.24714	NA	1	-0.0794821	NA	1	0.84257	NA	1	0.257624	NA	1	1.11044	NA	1	-0.0401194	NA	1	0.773908	NA	1	TRUE	1.96046	0.0499829	0.0119131	0.00350385	0.00140154	0.334968	0.281009
PBANKA_121200.1786-1802.50eba7e9bc	PBANKA_121200.1786-1802	PBANKA_121200	1791	1786	1802	0.189014	0.0202793	2	-0.0970573	0.232308	2	-0.0120503	0.439743	2	-0.326137	0.187156	2	-0.273956	0.0298978	2	0.058282	0.0892735	2	-0.352927	0.360083	2	-0.0702537	0.300707	2	-0.0424711	0.00480926	2	-0.0193876	0.160791	2	-0.182489	0.399913	2	-0.198195	0.243931	2	TRUE	-0.194915	0.845465	0.728101	0.793273	0.927821	0.421163	0.235459
Q9QYC0.532-543.124254f748	Q9QYC0.532-543	Q9QYC0	542	532	543	-0.114939	NA	1	-0.238439	NA	1	0.150804	NA	1	-0.000709815	NA	1	-0.0212492	NA	1	-0.179917	NA	1	-0.0921726	NA	1	-0.300406	NA	1	-0.0680942	NA	1	-0.209178	NA	1	0.0293158	NA	1	-0.150558	NA	1	FALSE	-0.434323	0.664068	0.374212	0.393132	0.251577	0.674142	0.886475
PBANKA_142120.12-21.1a422cc56a	PBANKA_142120.12-21	PBANKA_142120	16	12	21	-0.406082	NA	1	-0.0487073	NA	1	-0.9461	NA	1	-0.616739	NA	1	0.242528	NA	1	-0.0828218	NA	1	-0.61788	NA	1	-0.992795	NA	1	-0.0817773	NA	1	-0.0657646	NA	1	-0.78199	NA	1	-0.804767	NA	1	TRUE	-0.679426	0.496891	0.873861	0.656622	0.690259	0.170287	0.323756
PBANKA_071190.87-98.8257ddfc4a	PBANKA_071190.87-98	PBANKA_071190	92	87	98	-0.0784227	NA	1	0.403131	NA	1	-0.592718	NA	1	-0.139178	NA	1	-0.106903	NA	1	-0.077622	NA	1	-0.573882	NA	1	-0.594166	NA	1	-0.092663	NA	1	0.162755	NA	1	-0.5833	NA	1	-0.366672	NA	1	TRUE	0.065177	0.948035	0.164681	0.670638	0.362299	0.782761	0.574632
Q6A065.1148-1163.8d0f0b2ee9	Q6A065.1148-1163	Q6A065	1155	1148	1163	-0.458663	NA	1	0.123844	NA	1	-0.487752	NA	1	0.0667405	NA	1	0.0662508	NA	1	0.681539	NA	1	-0.3612	NA	1	0.204524	NA	1	-0.196206	NA	1	0.402691	NA	1	-0.424476	NA	1	0.135632	NA	1	FALSE	1.03511	0.300653	0.568325	0.0441486	0.0840925	0.129643	0.757533
PBANKA_090950.222-241.fd10cc5964	PBANKA_090950.222-241	PBANKA_090950	234	222	241	-0.595792	0.0266549	2	0.299007	0.296693	2	-0.608172	0.500759	2	0.258613	0.177411	2	0.258553	0.254798	2	0.106582	0.146484	2	-0.102053	0.288668	2	-0.303589	0.180354	2	-0.16862	0.140726	2	0.202795	0.0751047	2	-0.355113	0.394714	2	-0.0224882	0.178882	2	TRUE	0.528691	0.597037	0.257884	0.622985	0.279608	0.0637701	0.302032
Q9Z0U1.401-414.ebd29ab269	Q9Z0U1.401-414	Q9Z0U1	410	401	414	0.252773	NA	1	-0.0415685	NA	1	0.467309	NA	1	0.144952	NA	1	0.0146761	NA	1	-0.575935	NA	1	0.616543	NA	1	-0.0236333	NA	1	0.133724	NA	1	-0.308752	NA	1	0.541926	NA	1	0.0606596	NA	1	FALSE	-0.777492	0.436895	0.899089	0.0399439	0.128942	0.314646	0.966363
PBANKA_070470.112-129.7a05253f33	PBANKA_070470.112-129	PBANKA_070470	123	112	129	0.0526342	0.108907	2	-0.0393666	0.0146869	2	0.126645	0.0667484	2	0.00662905	0.160969	2	0.0432179	0.101132	2	0.513141	1.08036	2	-0.369686	0.71869	2	0.0506722	0.462805	2	0.047926	0.00388738	2	0.236887	0.547524	2	-0.121521	0.392719	2	0.0286506	0.150918	2	TRUE	0.261195	0.79395	0.901191	0.102313	0.214436	0.768746	0.844429
E9QN63.852-867.0637ad2888	E9QN63.852-867	E9QN63	854/858	852	867	-0.300822	NA	1	0.63905	NA	1	-0.641076	NA	1	0.270781	NA	1	0.247552	NA	1	0.86121	NA	1	-0.494761	NA	1	0.069331	NA	1	-0.026635	NA	1	0.75013	NA	1	-0.567919	NA	1	0.170056	NA	1	FALSE	1.36166	0.17335	0.0511563	0.0161177	0.0126139	0.273301	0.317449
PBANKA_113240.836-852.2531d221bb	PBANKA_113240.836-852	PBANKA_113240	838	836	852	0.191772	NA	1	0.535851	NA	1	0.790148	NA	1	1.10621	NA	1	0.179694	NA	1	0.274514	NA	1	0.91429	NA	1	0.959545	NA	1	0.185733	NA	1	0.405182	NA	1	0.852219	NA	1	1.03288	NA	1	TRUE	1.09505	0.273536	0.0868956	0.28171	0.082691	0.414856	0.433076
PBANKA_030500.189-217.5a634de0d3	PBANKA_030500.189-217	PBANKA_030500	200	189	217	-0.14668	NA	1	-0.115989	NA	1	1.1442	NA	1	1.14687	NA	1	-0.110956	NA	1	-0.36979	NA	1	1.13889	NA	1	0.830496	NA	1	-0.128818	NA	1	-0.242889	NA	1	1.14155	NA	1	0.988684	NA	1	TRUE	0.498748	0.617973	0.671338	0.130343	0.204625	0.59075	0.562018
Q63918.315-351.1abed4ea01	Q63918.315-351	Q63918	327	315	351	0.281803	NA	1	0.211795	NA	1	0.493429	NA	1	0.395405	NA	1	0.0540392	NA	1	-0.318724	NA	1	0.346626	NA	1	-0.0757021	NA	1	0.167921	NA	1	-0.0534644	NA	1	0.420027	NA	1	0.159852	NA	1	FALSE	-0.327775	0.743092	0.385424	0.177295	0.756132	0.278907	0.804485
Q8CI08-2.35-51.2cc5f89e16	Q8CI08-2.35-51	Q8CI08-2	48	35	51	0.264342	NA	1	-0.23891	NA	1	-0.0921863	NA	1	-0.623453	NA	1	0.395288	NA	1	1.02684	NA	1	-0.392397	NA	1	0.189593	NA	1	0.329815	NA	1	0.393966	NA	1	-0.242292	NA	1	-0.21693	NA	1	FALSE	-0.140336	0.888398	0.373511	0.00630694	0.0896987	0.297127	0.158374
PBANKA_061160.7-18.3e6c477ef1	PBANKA_061160.7-18	PBANKA_061160	10/Ambig	7	18	0.0846425	NA	1	0.0393741	NA	1	-0.871718	NA	1	-0.945001	NA	1	0.215247	NA	1	-0.215006	NA	1	-0.456326	NA	1	-0.936145	NA	1	0.149945	NA	1	-0.0878162	NA	1	-0.664022	NA	1	-0.940573	NA	1	TRUE	-1.21279	0.225254	0.824107	0.330063	0.59986	0.673441	0.360897
PBANKA_114280.33-46.17d6cd120e	PBANKA_114280.33-46	PBANKA_114280	37	33	46	-0.118713	NA	1	0.0756037	NA	1	-0.559454	NA	1	-0.393152	NA	1	-0.0260572	NA	1	-0.00755094	NA	1	-0.312862	NA	1	-0.34392	NA	1	-0.0723853	NA	1	0.0340264	NA	1	-0.436158	NA	1	-0.368536	NA	1	TRUE	-0.187261	0.851462	0.703574	0.94534	0.807989	0.662929	0.870357
PBANKA_100610.445-458.84e802b6ac	PBANKA_100610.445-458	PBANKA_100610	447	445	458	-0.333206	0.0657785	2	0.329073	0.077257	2	-1.36142	0.0887837	2	-0.727156	0.0542518	2	0.0502676	0.115683	2	0.488945	0.317473	2	-1.13296	0.0476639	2	-0.743847	0.154127	2	-0.141469	0.0907307	2	0.409009	0.120108	2	-1.24719	0.0205599	2	-0.735501	0.0499374	2	TRUE	0.274905	0.783398	0.225648	0.112824	0.0819902	0.23616	0.8178
Q9Z0U1.98-115.a9d7d5f79b	Q9Z0U1.98-115	Q9Z0U1	107	98	115	-0.403367	0.384971	2	-0.226853	0.0964249	2	0.725226	0.141329	2	0.873725	0.147218	2	-0.03965	0.135031	2	0.109612	0.4381	2	0.633392	0.368196	2	0.733089	0.0651274	2	-0.221508	0.12497	2	-0.0586205	0.170837	2	0.679309	0.254762	2	0.803407	0.0410452	2	FALSE	0.820903	0.41173	0.397337	0.613875	0.728101	0.171689	0.819201
P51125.473-487.1c403496ad	P51125.473-487	P51125	479	473	487	-0.287033	NA	1	-0.361352	NA	1	1.64632	NA	1	1.54399	NA	1	0.0590656	NA	1	-0.628188	NA	1	1.95065	NA	1	1.21383	NA	1	-0.113984	NA	1	-0.49477	NA	1	1.79849	NA	1	1.37891	NA	1	FALSE	0.353562	0.723678	0.205326	0.0294324	0.0273301	0.297127	0.791871
PBANKA_010970.172-186.362174cce3	PBANKA_010970.172-186	PBANKA_010970	181	172	186	0.329013	NA	1	0.148167	NA	1	-0.0193841	NA	1	-0.228246	NA	1	-0.0742969	NA	1	-0.124971	NA	1	0.0453037	NA	1	-0.0549354	NA	1	0.127358	NA	1	0.0115979	NA	1	0.0129598	NA	1	-0.141591	NA	1	TRUE	-0.384683	0.700485	0.50946	0.516468	0.918711	0.225648	0.68185
PBANKA_091020.288-305.4e7a67e398	PBANKA_091020.288-305	PBANKA_091020	297	288	305	-0.20956	NA	1	-0.0768535	NA	1	-0.244253	NA	1	-0.139562	NA	1	-0.325104	NA	1	-0.03903	NA	1	-0.356308	NA	1	-0.119799	NA	1	-0.267332	NA	1	-0.0579418	NA	1	-0.300281	NA	1	-0.12968	NA	1	TRUE	0.172267	0.863233	0.787666	0.819902	0.731605	0.432376	0.168886
PBANKA_135630.439-456.74628a1aab	PBANKA_135630.439-456	PBANKA_135630	451	439	456	-0.250831	NA	1	0.312832	NA	1	-0.837903	NA	1	-0.302255	NA	1	-0.0815923	NA	1	-0.126759	NA	1	-0.554091	NA	1	-0.648823	NA	1	-0.166211	NA	1	0.0930368	NA	1	-0.695997	NA	1	-0.475539	NA	1	TRUE	-0.0131825	0.989483	0.239664	0.510161	0.564821	0.35459	0.660827
PBANKA_070640.788-801.b16b0919ac	PBANKA_070640.788-801	PBANKA_070640	791	788	801	1.04365	NA	1	1.20298	NA	1	0.604418	NA	1	0.73574	NA	1	1.42951	NA	1	1.48308	NA	1	0.398604	NA	1	0.402613	NA	1	1.23658	NA	1	1.34303	NA	1	0.501511	NA	1	0.569176	NA	1	TRUE	0.543323	0.586925	0.0049054	0.00140154	0	0.00981079	0.00140154
E9Q7G0.1726-1744.0b708e2a75	E9Q7G0.1726-1744	E9Q7G0	1739	1726	1744	-0.115855	NA	1	0.149368	NA	1	-0.53381	NA	1	-0.296601	NA	1	0.456221	NA	1	0.245404	NA	1	-0.423196	NA	1	-0.683578	NA	1	0.170183	NA	1	0.197386	NA	1	-0.478503	NA	1	-0.490089	NA	1	FALSE	-0.415378	0.677878	0.506657	0.319552	0.288718	0.671338	0.12754
PBANKA_101510.150-161.1a4449f631	PBANKA_101510.150-161	PBANKA_101510	152/155	150	161	-0.165172	NA	1	0.970141	NA	1	-0.631459	NA	1	0.47584	NA	1	-0.34475	NA	1	0.731936	NA	1	-0.707359	NA	1	0.319763	NA	1	-0.254961	NA	1	0.851039	NA	1	-0.669409	NA	1	0.397801	NA	1	TRUE	2.09418	0.0362806	0.0119131	0.0343378	0.00630694	0.538893	0.147162
PBANKA_141500.720-732.982aafa2b8	PBANKA_141500.720-732	PBANKA_141500	728	720	732	-0.13428	0.0882427	2	-0.0596458	0.0146172	2	-0.108231	0.243392	2	-0.0616116	0.317017	2	-0.289027	0.0717263	2	-0.124698	0.197705	2	-0.33844	0.091532	2	-0.223677	0.0344467	2	-0.211653	0.0799845	2	-0.0921719	0.106161	2	-0.223336	0.167462	2	-0.142644	0.141285	2	TRUE	0.0107281	0.991441	0.829012	0.51787	0.578837	0.618781	0.213735
PBANKA_101330.445-463.91e215772a	PBANKA_101330.445-463	PBANKA_101330	453/Ambig	445	463	0.0256359	0.13954	2	-0.395703	0.0609049	2	1.75576	0.024917	2	1.30641	0.225362	2	-0.0671249	0.198367	2	-0.302643	0.016448	2	1.56929	0.0553204	2	1.2842	0.126599	2	-0.0207445	0.0294137	2	-0.349173	0.0386764	2	1.66252	0.0401187	2	1.2953	0.0493814	2	TRUE	0.376606	0.706478	0.177295	0.196216	0.0911002	0.862649	0.711282
PBANKA_093970.468-482.989c9bb708	PBANKA_093970.468-482	PBANKA_093970	475	468	482	0.207803	NA	1	0.230617	NA	1	-0.30298	NA	1	-0.308182	NA	1	0.0491957	NA	1	-0.0548173	NA	1	-0.314375	NA	1	-0.467953	NA	1	0.1285	NA	1	0.0878997	NA	1	-0.308678	NA	1	-0.388068	NA	1	TRUE	-0.450101	0.652652	0.353189	0.759636	0.585144	0.392432	0.822004
E9QN52.109-128.49befcdc53	E9QN52.109-128	E9QN52	111	109	128	0.352123	NA	1	0.0657405	NA	1	0.808865	NA	1	0.494467	NA	1	0.177934	NA	1	0.0822318	NA	1	0.612129	NA	1	0.466862	NA	1	0.265029	NA	1	0.0739862	NA	1	0.710497	NA	1	0.480664	NA	1	FALSE	-0.0267463	0.978663	0.735809	0.701472	0.644709	0.206027	0.43658
Q9R0Q7.108-122.c537d895b0	Q9R0Q7.108-122	Q9R0Q7	113	108	122	0.148968	NA	1	0.059035	NA	1	0.264449	NA	1	0.146501	NA	1	-0.0757992	NA	1	0.144536	NA	1	-0.107586	NA	1	0.0631846	NA	1	0.0365843	NA	1	0.101785	NA	1	0.0784316	NA	1	0.104843	NA	1	FALSE	0.112093	0.910753	0.756132	0.515767	0.538192	0.508059	0.674842
PBANKA_130840.258-274.792e78168c	PBANKA_130840.258-274	PBANKA_130840	267	258	274	0.130363	NA	1	-0.0751058	NA	1	-0.143953	NA	1	-0.377436	NA	1	-0.306494	NA	1	-0.107721	NA	1	-0.427698	NA	1	-0.27849	NA	1	-0.0880656	NA	1	-0.0914134	NA	1	-0.285825	NA	1	-0.327963	NA	1	TRUE	-0.340528	0.733469	0.794674	0.57253	0.583742	0.552908	0.192712
PBANKA_093350.23-36.a213472459	PBANKA_093350.23-36	PBANKA_093350	32	23	36	-0.122005	NA	1	0.100085	NA	1	0.585828	NA	1	0.779904	NA	1	-0.375884	NA	1	0.163664	NA	1	0.24144	NA	1	0.731424	NA	1	-0.248945	NA	1	0.131875	NA	1	0.413634	NA	1	0.755664	NA	1	TRUE	1.15083	0.249844	0.632095	0.47302	0.441486	0.648914	0.12684
Q6PAM1.510-525.f9558d7752	Q6PAM1.510-525	Q6PAM1	515	510	525	0.220196	NA	1	0.0650544	NA	1	1.28609	NA	1	1.10294	NA	1	0.154575	NA	1	-0.0316399	NA	1	1.2285	NA	1	0.992722	NA	1	0.187386	NA	1	0.0167073	NA	1	1.2573	NA	1	1.04783	NA	1	FALSE	0.449483	0.653098	0.737912	0.850736	0.896987	0.366503	0.493343
E9QN39.41-59.4d93044622	E9QN39.41-59	E9QN39	48	41	59	-0.294781	NA	1	0.0133305	NA	1	-0.283472	NA	1	-0.00337543	NA	1	-0.116306	NA	1	0.127055	NA	1	0.131047	NA	1	0.324842	NA	1	-0.205543	NA	1	0.0701926	NA	1	-0.0762127	NA	1	0.160733	NA	1	FALSE	0.510254	0.60989	0.904695	0.555711	0.655221	0.283812	0.544499
PBANKA_070470.278-304.e5141753ec	PBANKA_070470.278-304	PBANKA_070470	290	278	304	-0.116939	NA	1	0.123345	NA	1	0.358695	NA	1	0.570965	NA	1	-0.74113	NA	1	0.185394	NA	1	0.162151	NA	1	1.03911	NA	1	-0.429035	NA	1	0.15437	NA	1	0.260423	NA	1	0.805038	NA	1	TRUE	1.53065	0.125903	0.569026	0.422565	0.388928	0.668535	0.0168185
Q923U0.164-190.1e083dfc35	Q923U0.164-190	Q923U0	170	164	190	0.468535	NA	1	-0.410016	NA	1	1.35685	NA	1	0.450286	NA	1	0.288087	NA	1	0.0955036	NA	1	1.24748	NA	1	1.00533	NA	1	0.378311	NA	1	-0.157256	NA	1	1.30217	NA	1	0.727808	NA	1	FALSE	-0.414623	0.678431	0.167484	0.655922	0.365102	0.121233	0.264891
Q18PI6.252-262.3b48f2058b	Q18PI6.252-262	Q18PI6	260	252	262	-0.00515694	NA	1	0.26048	NA	1	-0.196165	NA	1	0.0414567	NA	1	-0.0101316	NA	1	0.170126	NA	1	-0.208376	NA	1	-0.0776837	NA	1	-0.00764427	NA	1	0.215303	NA	1	-0.202271	NA	1	-0.0181135	NA	1	FALSE	0.282012	0.777943	0.303434	0.455501	0.246671	0.973371	0.937631
PBANKA_132790.2231-2243.024407868e	PBANKA_132790.2231-2243	PBANKA_132790	2234	2231	2243	-0.093597	NA	1	-0.31855	NA	1	1.03974	NA	1	0.786774	NA	1	-0.010105	NA	1	-0.414598	NA	1	0.983919	NA	1	0.529861	NA	1	-0.051851	NA	1	-0.366574	NA	1	1.01183	NA	1	0.658317	NA	1	TRUE	-0.0966872	0.922978	0.252278	0.10021	0.0805886	0.73651	0.937631
PBANKA_135830.598-619.675ae47621	PBANKA_135830.598-619	PBANKA_135830	607	598	619	0.165413	NA	1	0.536692	NA	1	-0.856735	NA	1	-0.513471	NA	1	0.0192164	NA	1	-0.813999	NA	1	-0.0641507	NA	1	-0.946931	NA	1	0.0923147	NA	1	-0.138654	NA	1	-0.460443	NA	1	-0.730201	NA	1	TRUE	-1.03737	0.299601	0.0868956	0.0119131	0.421864	0.469516	0.946041
G5E896.790-809.ffb9ba67a2	G5E896.790-809	G5E896	796	790	809	0.277542	NA	1	-0.419521	NA	1	0.822707	NA	1	0.0976296	NA	1	-0.0480701	NA	1	-0.376505	NA	1	0.709006	NA	1	0.331006	NA	1	0.114736	NA	1	-0.398013	NA	1	0.765856	NA	1	0.214318	NA	1	FALSE	-0.776189	0.437665	0.159776	0.126139	0.0630694	0.28171	0.779958
Q05915.17-29.f851203c12	Q05915.17-29	Q05915	24	17	29	0.0202561	NA	1	0.261097	NA	1	-0.241494	NA	1	-0.0286676	NA	1	-0.0300605	NA	1	0.398223	NA	1	-0.468399	NA	1	-0.0896813	NA	1	-0.00490219	NA	1	0.32966	NA	1	-0.354947	NA	1	-0.0591744	NA	1	FALSE	0.438034	0.661375	0.302733	0.156973	0.128942	0.885774	0.857043
PBANKA_120270.576-592.64d0ae0794	PBANKA_120270.576-592	PBANKA_120270	586	576	592	0.549925	0.385382	2	0.27061	0.419287	2	0.02181	0.382693	2	-0.28552	0.416598	2	-0.157511	0.0405938	2	0.0776169	0.245686	2	-0.521956	0.0209095	2	-0.336393	0.26537	2	0.196207	0.172394	2	0.174113	0.332487	2	-0.250073	0.180892	2	-0.310956	0.340984	2	TRUE	-0.358854	0.719715	0.288017	0.717589	0.332866	0.0777856	0.441486
Q6ZWX6.277-288.a99c43e084	Q6ZWX6.277-288	Q6ZWX6	281	277	288	-0.104268	NA	1	-0.140464	NA	1	-0.0810663	NA	1	-0.145277	NA	1	-0.118156	NA	1	0.574645	NA	1	-0.527491	NA	1	0.115746	NA	1	-0.111212	NA	1	0.217091	NA	1	-0.304279	NA	1	-0.0147658	NA	1	FALSE	0.462084	0.644036	0.602663	0.0700771	0.243868	0.707078	0.538893
PBANKA_113610.1346-1358.853bb60c6d	PBANKA_113610.1346-1358	PBANKA_113610	1352	1346	1358	-0.0489	NA	1	0.521359	NA	1	-0.346441	NA	1	0.195803	NA	1	0.0127646	NA	1	0.228244	NA	1	-0.125816	NA	1	0.0400986	NA	1	-0.0180677	NA	1	0.374802	NA	1	-0.236128	NA	1	0.117951	NA	1	TRUE	0.674237	0.500184	0.0925018	0.346181	0.0981079	0.873861	0.976875
PBANKA_124420.228-238.1948a5eb23	PBANKA_124420.228-238	PBANKA_124420	230	228	238	0.262327	NA	1	0.142665	NA	1	-0.482531	NA	1	-0.630207	NA	1	0.258218	NA	1	0.112976	NA	1	-0.57311	NA	1	-0.767916	NA	1	0.260272	NA	1	0.127821	NA	1	-0.52782	NA	1	-0.699062	NA	1	TRUE	-0.847141	0.396946	0.521374	0.602663	0.451997	0.301331	0.302032
PBANKA_040180.782-796.0cd4ff8e55	PBANKA_040180.782-796	PBANKA_040180	783	782	796	-0.214303	NA	1	-0.510572	NA	1	-0.389657	NA	1	-0.713942	NA	1	-0.0863248	NA	1	-0.169858	NA	1	-0.542144	NA	1	-0.675242	NA	1	-0.150314	NA	1	-0.340215	NA	1	-0.465901	NA	1	-0.694592	NA	1	TRUE	-0.940436	0.347027	0.0960056	0.419061	0.0981079	0.423966	0.646111
PBANKA_083120.833-844.52b57ae811	PBANKA_083120.833-844	PBANKA_083120	841	833	844	0.0793343	NA	1	-0.141011	NA	1	-0.41747	NA	1	-0.66583	NA	1	-0.0345738	NA	1	-0.136305	NA	1	-0.697263	NA	1	-0.848559	NA	1	0.0223803	NA	1	-0.138658	NA	1	-0.557367	NA	1	-0.757195	NA	1	TRUE	-0.940601	0.346943	0.602663	0.493343	0.421864	0.69096	0.838823
PBANKA_061840.101-118.96e0cb2062	PBANKA_061840.101-118	PBANKA_061840	106	101	118	-0.832992	NA	1	0.177198	NA	1	-1.08627	NA	1	-0.104097	NA	1	-0.409895	NA	1	0.498036	NA	1	-1.50807	NA	1	-0.649702	NA	1	-0.621443	NA	1	0.337617	NA	1	-1.29717	NA	1	-0.376899	NA	1	TRUE	1.24283	0.213972	0.446391	0.107218	0.125438	0.0189208	0.104415
PBANKA_135130.821-836.c8e78f8223	PBANKA_135130.821-836	PBANKA_135130	824	821	836	0.133056	NA	1	-0.167118	NA	1	0.990331	NA	1	0.662143	NA	1	0.619839	NA	1	-0.105506	NA	1	-0.000262785	NA	1	-0.775173	NA	1	0.376448	NA	1	-0.136312	NA	1	0.495034	NA	1	-0.0565149	NA	1	TRUE	-0.987189	0.323585	0.53679	0.58164	0.428872	0.5459	0.0595655
P54227.30-41.88535b97ef	P54227.30-41	P54227	38	30	41	0.0406846	NA	1	0.327628	NA	1	-0.447492	NA	1	-0.188564	NA	1	-0.119327	NA	1	0.20292	NA	1	-0.625671	NA	1	-0.352988	NA	1	-0.0393214	NA	1	0.265274	NA	1	-0.536581	NA	1	-0.270776	NA	1	FALSE	0.222719	0.823761	0.22705	0.390329	0.185004	0.817099	0.534688
PBANKA_112350.1715-1729.8aad2025f2	PBANKA_112350.1715-1729	PBANKA_112350	1721	1715	1729	0.00205619	NA	1	0.179812	NA	1	-0.587194	NA	1	-0.437453	NA	1	-0.0987781	NA	1	0.201899	NA	1	-0.654176	NA	1	-0.403064	NA	1	-0.0483609	NA	1	0.190856	NA	1	-0.620685	NA	1	-0.420259	NA	1	TRUE	-0.00385855	0.996921	0.442186	0.391731	0.298528	0.950245	0.605466
PBANKA_122380.738-756.d9a5c79fd0	PBANKA_122380.738-756	PBANKA_122380	740	738	756	0.805092	NA	1	1.12031	NA	1	0.0707911	NA	1	0.357996	NA	1	0.393712	NA	1	1.14264	NA	1	-0.184262	NA	1	0.515104	NA	1	0.599402	NA	1	1.13148	NA	1	-0.0567356	NA	1	0.43655	NA	1	TRUE	1.15698	0.247321	0.00700771	0.00420463	0.000700771	0.0231254	0.159075
PBANKA_020480.782-794.aac14f41df	PBANKA_020480.782-794	PBANKA_020480	784	782	794	-0.212464	NA	1	0.251892	NA	1	-0.806358	NA	1	-0.370018	NA	1	-0.0436067	NA	1	-0.0794535	NA	1	-0.883224	NA	1	-0.968636	NA	1	-0.128035	NA	1	0.0862192	NA	1	-0.844791	NA	1	-0.669327	NA	1	TRUE	-0.239954	0.810374	0.315347	0.665732	0.589348	0.426769	0.798879
PBANKA_143800.59-69.f0de10c910	PBANKA_143800.59-69	PBANKA_143800	66	59	69	0.113668	NA	1	0.35481	NA	1	-0.642327	NA	1	-0.4292	NA	1	-0.563372	NA	1	0.0290727	NA	1	-0.277666	NA	1	0.265214	NA	1	-0.224852	NA	1	0.191941	NA	1	-0.459997	NA	1	-0.0819932	NA	1	TRUE	0.55878	0.57633	0.204625	0.9089	0.296426	0.594254	0.0413455
PBANKA_020700.452-460.34fae71778	PBANKA_020700.452-460	PBANKA_020700	452	452	460	0.229806	NA	1	0.997781	NA	1	-0.509901	NA	1	0.230059	NA	1	-0.0799051	NA	1	0.698187	NA	1	-0.545143	NA	1	0.183384	NA	1	0.0749505	NA	1	0.847984	NA	1	-0.527522	NA	1	0.206722	NA	1	TRUE	1.38394	0.166422	0.0119131	0.0392432	0.00700771	0.353889	0.664331
H7BX08.1007-1018.8e7d91c7c0	H7BX08.1007-1018	H7BX08	1009	1007	1018	-0.0980138	NA	1	0.250627	NA	1	-0.468003	NA	1	-0.147378	NA	1	-0.125607	NA	1	0.13675	NA	1	-0.298178	NA	1	-0.0853869	NA	1	-0.11181	NA	1	0.193688	NA	1	-0.383091	NA	1	-0.116382	NA	1	FALSE	0.344512	0.730472	0.31815	0.529783	0.295725	0.726699	0.515767
PBANKA_112890.588-604.3ee33cf70c	PBANKA_112890.588-604	PBANKA_112890	599	588	604	-0.180026	NA	1	-0.55792	NA	1	-0.308384	NA	1	-0.714293	NA	1	-0.0897695	NA	1	-0.294767	NA	1	-0.437002	NA	1	-0.691565	NA	1	-0.134898	NA	1	-0.426344	NA	1	-0.372693	NA	1	-0.702929	NA	1	TRUE	-1.118	0.263606	0.0742817	0.204625	0.0497547	0.502453	0.631395
PBANKA_020270.9-21.b70e2e3c01	PBANKA_020270.9-21	PBANKA_020270	11	9	21	0.651018	0.0589471	2	0.710347	0.183361	2	-0.280458	0.0903742	2	-0.249144	0.0340394	2	0.965105	0.052475	2	0.702932	0.102191	2	-0.257034	0.0859406	2	-0.568772	0.0687256	2	0.808062	0.00323606	2	0.706639	0.142776	2	-0.268746	0.0881574	2	-0.408958	0.0513825	2	TRUE	-0.568827	0.569493	0.0329362	0.0378416	0.01822	0.0483532	0.00911002
Q9R257.104-121.d7cb1e47a5	Q9R257.104-121	Q9R257	111	104	121	-0.130987	NA	1	-0.122854	NA	1	0.554154	NA	1	0.534272	NA	1	0.0129205	NA	1	0.0471226	NA	1	0.462148	NA	1	0.446785	NA	1	-0.0590332	NA	1	-0.0378656	NA	1	0.508151	NA	1	0.490529	NA	1	FALSE	0.338388	0.735081	0.646111	0.830413	0.828311	0.626489	0.974772
PBANKA_143800.144-156.ecafb646f4	PBANKA_143800.144-156	PBANKA_143800	145	144	156	0.0290082	0.0470722	2	-0.280637	0.18529	2	0.0469694	0.226216	2	-0.290691	0.00614592	2	-0.116073	0.14195	2	-0.325938	0.165875	2	0.184036	0.0122971	2	-0.0753937	0.0362223	2	-0.0435324	0.0474388	2	-0.303288	0.175583	2	0.115503	0.10696	2	-0.183042	0.0211841	2	TRUE	-0.659528	0.509579	0.309741	0.167484	0.134548	0.853539	0.5459
F8VQH0.614-626.cde5100ce2	F8VQH0.614-626	F8VQH0	621	614	626	-0.0408369	NA	1	-0.266101	NA	1	0.276493	NA	1	0.0232147	NA	1	-0.00969156	NA	1	0.149827	NA	1	0.166544	NA	1	0.276498	NA	1	-0.0252642	NA	1	-0.0581367	NA	1	0.221519	NA	1	0.149856	NA	1	FALSE	-0.0180312	0.985614	0.332866	0.506657	0.731605	0.899089	0.938332
PBANKA_144900.316-331.c109c4cb12	PBANKA_144900.316-331	PBANKA_144900	320	316	331	-0.476759	NA	1	-0.510402	NA	1	-1.39522	NA	1	-1.45687	NA	1	-0.513653	NA	1	-0.0518977	NA	1	-1.34167	NA	1	-0.929479	NA	1	-0.495206	NA	1	-0.28115	NA	1	-1.36844	NA	1	-1.19318	NA	1	TRUE	-0.648538	0.516659	0.0960056	0.770147	0.155571	0.11773	0.0553609
PBANKA_101080.245-257.e5b1a181e8	PBANKA_101080.245-257	PBANKA_101080	256	245	257	-0.138556	NA	1	0.352132	NA	1	-0.501715	NA	1	-0.0390418	NA	1	-0.140364	NA	1	0.379373	NA	1	-0.526465	NA	1	-0.0562925	NA	1	-0.13946	NA	1	0.365753	NA	1	-0.51409	NA	1	-0.0476671	NA	1	TRUE	0.734476	0.462684	0.206027	0.168886	0.103714	0.60897	0.48213
PBANKA_143800.55-69.f0de10c910	PBANKA_143800.55-69	PBANKA_143800	66	55	69	-0.400753	NA	1	0.220138	NA	1	-0.639174	NA	1	-0.0462965	NA	1	-0.364998	NA	1	-0.520402	NA	1	-0.45048	NA	1	-0.655449	NA	1	-0.382876	NA	1	-0.150132	NA	1	-0.544827	NA	1	-0.350873	NA	1	TRUE	0.0392928	0.968658	0.366503	0.0532586	0.393833	0.17239	0.131745
O35930.709-717.6ba59b4547	O35930.709-717	O35930	714	709	717	0.140703	NA	1	0.209893	NA	1	0.364133	NA	1	0.405308	NA	1	0.169673	NA	1	0.1542	NA	1	0.328869	NA	1	0.26383	NA	1	0.155188	NA	1	0.182046	NA	1	0.346501	NA	1	0.334569	NA	1	FALSE	0.226471	0.820842	0.390329	0.494744	0.314646	0.52768	0.457603
Q8K070.271-290.dc73dfaa11	Q8K070.271-290	Q8K070	287	271	290	0.200629	NA	1	0.298233	NA	1	-0.350667	NA	1	-0.281078	NA	1	0.0113481	NA	1	0.706486	NA	1	-0.963806	NA	1	-0.318233	NA	1	0.105988	NA	1	0.50236	NA	1	-0.657236	NA	1	-0.299655	NA	1	FALSE	0.35482	0.722736	0.258584	0.0378416	0.0476524	0.403644	0.98178
PBANKA_144820.2306-2331.da288492ae	PBANKA_144820.2306-2331	PBANKA_144820	2310	2306	2331	-0.233952	NA	1	0.181414	NA	1	-0.402233	NA	1	-0.0148824	NA	1	0.167388	NA	1	0.323738	NA	1	-0.101176	NA	1	0.00560978	NA	1	-0.033282	NA	1	0.252576	NA	1	-0.251705	NA	1	-0.00463633	NA	1	TRUE	0.398479	0.690289	0.437281	0.222144	0.196216	0.385424	0.46321
PBANKA_071190.342-354.a1ae613f74	PBANKA_071190.342-354	PBANKA_071190	342	342	354	-0.156027	NA	1	0.517503	NA	1	0.229165	NA	1	0.874681	NA	1	-0.57518	NA	1	0.793386	NA	1	-1.43178	NA	1	-0.112783	NA	1	-0.365604	NA	1	0.655445	NA	1	-0.601309	NA	1	0.380949	NA	1	TRUE	1.93779	0.05269	0.0946041	0.024527	0.0231254	0.564821	0.0399439
PBANKA_143470.605-621.b02d08eb46	PBANKA_143470.605-621	PBANKA_143470	616	605	621	0.182987	0.00661463	2	-0.216823	0.00242352	2	-0.201594	0.0769613	2	-0.629419	0.0859995	2	-0.150533	0.169673	2	-0.0377371	0.163034	2	-0.43496	0.0668535	2	-0.371729	0.265853	2	0.0162269	0.0815291	2	-0.12728	0.0803052	2	-0.318277	0.0719074	2	-0.500574	0.0899269	2	TRUE	-0.711098	0.477048	0.417659	0.826209	0.462509	0.43658	0.459005
PBANKA_041610.416-429.04d67b7da6	PBANKA_041610.416-429	PBANKA_041610	424	416	429	-0.0268953	0.00133234	2	0.0685128	0.148532	2	-1.33563	0.0787437	2	-1.26824	0.0684564	2	-0.183159	0.0237828	2	0.0557312	0.15501	2	-1.33079	0.0202399	2	-1.14146	0.110987	2	-0.105027	0.0125576	2	0.062122	0.151771	2	-1.33321	0.0494918	2	-1.20485	0.0897216	2	TRUE	-0.736664	0.461352	0.725298	0.800981	0.686755	0.946741	0.386826
Q8K1H7.38-58.065d14d2ff	Q8K1H7.38-58	Q8K1H7	50/Ambig	38	58	-0.307468	NA	1	0.256441	NA	1	-0.709245	NA	1	-0.173351	NA	1	-0.0856862	NA	1	0.479924	NA	1	-0.72129	NA	1	-0.205245	NA	1	-0.196577	NA	1	0.368183	NA	1	-0.715268	NA	1	-0.189298	NA	1	FALSE	0.724469	0.468803	0.309741	0.116328	0.100911	0.265592	0.648213
E9Q0S6.1353-1369.a5ff0b958c	E9Q0S6.1353-1369	E9Q0S6	1363	1353	1369	0.255798	NA	1	-0.177146	NA	1	0.683864	NA	1	0.222905	NA	1	0.043579	NA	1	-0.17243	NA	1	0.55486	NA	1	0.289285	NA	1	0.149688	NA	1	-0.174788	NA	1	0.619362	NA	1	0.256095	NA	1	FALSE	-0.42646	0.669786	0.505957	0.413455	0.321654	0.309741	0.843728
PBANKA_110800.319-328.c9a986df81	PBANKA_110800.319-328	PBANKA_110800	325	319	328	-0.268127	0.239359	2	-0.0352194	0.183712	2	-0.998643	0.411217	2	-0.79375	0.834288	2	0.07229	0.182412	2	-0.239839	0.0607452	2	-0.629976	0.853697	2	-0.991671	0.61054	2	-0.0979187	0.0284731	2	-0.137529	0.0614834	2	-0.814309	0.632457	2	-0.89271	0.722414	2	TRUE	-0.841664	0.400005	0.919411	0.289418	0.424667	0.330063	0.734408
O54957.194-207.f767054b70	O54957.194-207	O54957	199	194	207	-0.123776	NA	1	-0.0335807	NA	1	0.760323	NA	1	0.822503	NA	1	0.0132133	NA	1	-0.239112	NA	1	0.913103	NA	1	0.611213	NA	1	-0.0552815	NA	1	-0.136346	NA	1	0.836713	NA	1	0.716858	NA	1	FALSE	0.342526	0.731965	0.923616	0.29082	0.428872	0.643308	0.97267
PBANKA_091170.1151-1162.3a47c737ed	PBANKA_091170.1151-1162	PBANKA_091170	1153	1151	1162	0.391923	0.0366718	2	0.525633	0.0834458	2	-0.361806	0.243284	2	-0.256111	0.19651	2	0.0742459	0.0419621	2	0.455903	0.0412152	2	-0.505869	0.143045	2	-0.173776	0.0598677	2	0.233085	0.00264513	2	0.490768	0.0623305	2	-0.433837	0.193164	2	-0.214944	0.128189	2	TRUE	0.187192	0.851516	0.091801	0.12754	0.0511563	0.173791	0.730203
PBANKA_100720.544-569.2274b478a9	PBANKA_100720.544-569	PBANKA_100720	546	544	569	0.392501	0.11355	2	0.129252	0.346874	2	-0.243979	0.0622273	2	-0.535243	0.295552	2	0.0908201	0.00470426	2	0.293634	0.426344	2	-0.587787	0.410378	2	-0.434538	0.011262	2	0.241661	0.0544227	2	0.211443	0.039735	2	-0.415883	0.236303	2	-0.484891	0.142145	2	TRUE	-0.508049	0.611436	0.556412	0.259285	0.252278	0.173791	0.667134
PBANKA_123710.4452-4470.a15cf07ef3	PBANKA_123710.4452-4470	PBANKA_123710	4462	4452	4470	0.376468	NA	1	-0.132624	NA	1	-1.45032	NA	1	-1.98743	NA	1	-0.439148	NA	1	-0.56315	NA	1	0.387706	NA	1	0.214139	NA	1	-0.0313403	NA	1	-0.347887	NA	1	-0.531308	NA	1	-0.886645	NA	1	TRUE	-1.30349	0.192453	0.623686	0.0413455	0.0911002	0.186405	0.0875964
PBANKA_145720.1613-1628.9f4564cb02	PBANKA_145720.1613-1628	PBANKA_145720	1619	1613	1628	0.230216	NA	1	1.17225	NA	1	-1.45988	NA	1	-0.545857	NA	1	0.508295	NA	1	1.50447	NA	1	-1.7382	NA	1	-0.791593	NA	1	0.369255	NA	1	1.33836	NA	1	-1.59904	NA	1	-0.668725	NA	1	TRUE	1.03244	0.301904	0.0049054	0.00140154	0	0.353189	0.104415
PBANKA_121660.816-825.92a4409227	PBANKA_121660.816-825	PBANKA_121660	818	816	825	0.00640327	NA	1	1.12108	NA	1	0.229598	NA	1	1.31626	NA	1	-0.0205671	NA	1	1.30669	NA	1	0.0552336	NA	1	1.33292	NA	1	-0.0070819	NA	1	1.21388	NA	1	0.142416	NA	1	1.32459	NA	1	TRUE	3.01099	0.00261358	0.00700771	0.00210231	0	0.931324	0.889979
Q923A8.439-456.d03161f994	Q923A8.439-456	Q923A8	439	439	456	0.202705	NA	1	-0.204279	NA	1	0.771136	NA	1	0.336138	NA	1	-0.119465	NA	1	-0.202832	NA	1	0.721125	NA	1	0.588193	NA	1	0.0416201	NA	1	-0.203555	NA	1	0.746131	NA	1	0.462165	NA	1	FALSE	-0.132344	0.894716	0.443588	0.346181	0.264891	0.402943	0.533287
G3X9Q3.575-605.a947d05fbc	G3X9Q3.575-605	G3X9Q3	577	575	605	-0.0378636	NA	1	-0.301285	NA	1	0.115522	NA	1	-0.175914	NA	1	0.0162917	NA	1	-0.0070779	NA	1	0.457168	NA	1	0.384234	NA	1	-0.010786	NA	1	-0.154181	NA	1	0.286345	NA	1	0.10416	NA	1	FALSE	-0.23979	0.8105	0.273301	0.946741	0.376314	0.906097	0.959355
PBANKA_142870.989-1003.80a66f7b1a	PBANKA_142870.989-1003	PBANKA_142870	1001	989	1003	-0.20119	NA	1	-0.406017	NA	1	-1.18798	NA	1	-1.42082	NA	1	0.0168525	NA	1	-0.433689	NA	1	-1.07585	NA	1	-1.57595	NA	1	-0.0921687	NA	1	-0.419853	NA	1	-1.13191	NA	1	-1.49839	NA	1	TRUE	-1.79934	0.0720089	0.170287	0.0925018	0.051857	0.449895	0.957253
PBANKA_051930.182-195.c5df9e250a	PBANKA_051930.182-195	PBANKA_051930	189	182	195	-0.351427	NA	1	-0.526478	NA	1	0.0698517	NA	1	-0.133214	NA	1	-0.190392	NA	1	-0.281221	NA	1	-0.170337	NA	1	-0.310732	NA	1	-0.270909	NA	1	-0.40385	NA	1	-0.0502426	NA	1	-0.221973	NA	1	TRUE	-0.476241	0.633918	0.0889979	0.224947	0.0588648	0.217239	0.371409
PBANKA_071260.238-255.e57ad2e114	PBANKA_071260.238-255	PBANKA_071260	252	238	255	0.196888	NA	1	0.712821	NA	1	-1.02736	NA	1	-0.53944	NA	1	0.109886	NA	1	0.476926	NA	1	-0.551517	NA	1	-0.234042	NA	1	0.153387	NA	1	0.594874	NA	1	-0.789437	NA	1	-0.386741	NA	1	TRUE	0.36298	0.716631	0.0322355	0.119131	0.0294324	0.407148	0.613875
PBANKA_093720.2.946-970.f9047f57bd	PBANKA_093720.2.946-970	PBANKA_093720.2	965	946	970	0.248951	NA	1	-0.332135	NA	1	0.30931	NA	1	-0.299791	NA	1	-0.0658487	NA	1	0.263362	NA	1	-0.175689	NA	1	0.103956	NA	1	0.091551	NA	1	-0.0343869	NA	1	0.0668104	NA	1	-0.0979176	NA	1	TRUE	-0.367804	0.713031	0.237561	0.295025	0.846531	0.320252	0.717589
Q05D44.286-297.087be46615	Q05D44.286-297	Q05D44	287	286	297	-0.217893	NA	1	-0.418995	NA	1	0.533754	NA	1	0.304637	NA	1	-0.592337	NA	1	-0.395502	NA	1	0.595853	NA	1	0.743124	NA	1	-0.405115	NA	1	-0.407248	NA	1	0.564803	NA	1	0.52388	NA	1	FALSE	0.325125	0.745096	0.161878	0.114226	0.0567624	0.416258	0.0378416
PBANKA_040740.1326-1340.61b2cbc5a7	PBANKA_040740.1326-1340	PBANKA_040740	1332	1326	1340	0.189778	0.0396293	3	0.281134	0.270261	3	-0.065281	0.401845	3	-0.00194031	0.19057	3	0.257684	0.0606963	3	0.431659	0.156768	3	-0.00695068	0.36788	3	0.11746	0.186885	3	0.223731	0.0401656	3	0.356397	0.210337	3	-0.0361158	0.3757	3	0.0577599	0.153051	3	TRUE	0.189049	0.85006	0.278907	0.140154	0.110722	0.421163	0.302733
O54988.663-679.d766f494f5	O54988.663-679	O54988	666	663	679	0.0399243	NA	1	-0.0209031	NA	1	0.811452	NA	1	0.722609	NA	1	-0.116258	NA	1	-0.199844	NA	1	0.619305	NA	1	0.486155	NA	1	-0.038167	NA	1	-0.110373	NA	1	0.715378	NA	1	0.604382	NA	1	FALSE	0.269812	0.787313	0.967765	0.351086	0.516468	0.819201	0.5452
PBANKA_090690.415-430.0cacbec791	PBANKA_090690.415-430	PBANKA_090690	426	415	430	0.360393	NA	1	-0.294711	NA	1	0.999919	NA	1	0.316801	NA	1	-0.551171	NA	1	-0.284298	NA	1	0.0881589	NA	1	0.305467	NA	1	-0.0953891	NA	1	-0.289504	NA	1	0.544039	NA	1	0.311134	NA	1	TRUE	-0.163991	0.869743	0.283812	0.218641	0.144359	0.201121	0.0441486
PBANKA_061160.19-31.982a7f0d1e	PBANKA_061160.19-31	PBANKA_061160	22	19	31	0.346473	NA	1	1.47809	NA	1	-1.7927	NA	1	-0.689099	NA	1	0.786994	NA	1	2.0324	NA	1	-2.15537	NA	1	-0.959532	NA	1	0.566734	NA	1	1.75524	NA	1	-1.97403	NA	1	-0.824316	NA	1	TRUE	1.28121	0.200165	0.00210231	0	0	0.20953	0.0259285
PBANKA_101150.2208-2223.52c715d17d	PBANKA_101150.2208-2223	PBANKA_101150	2212	2208	2223	-0.191167	NA	1	-0.331289	NA	1	0.908544	NA	1	0.740406	NA	1	-0.213766	NA	1	-0.519088	NA	1	1.27894	NA	1	0.924049	NA	1	-0.202466	NA	1	-0.425189	NA	1	1.09374	NA	1	0.832227	NA	1	TRUE	0.193795	0.846342	0.238262	0.0532586	0.0511563	0.474422	0.334268
PBANKA_090670.190-204.e1fbe74642	PBANKA_090670.190-204	PBANKA_090670	193	190	204	-0.0125474	NA	1	-0.153799	NA	1	0.0225327	NA	1	-0.146734	NA	1	0.0641034	NA	1	-0.179414	NA	1	0.0415025	NA	1	-0.25158	NA	1	0.025778	NA	1	-0.166607	NA	1	0.0320176	NA	1	-0.199157	NA	1	TRUE	-0.558596	0.576456	0.569727	0.393833	0.340575	1	0.767344
Q8BMA6.6-30.34b519e80d	Q8BMA6.6-30	Q8BMA6	26	6	30	-0.280208	NA	1	0.0481066	NA	1	-0.196195	NA	1	0.104105	NA	1	-0.0733058	NA	1	0.298837	NA	1	0.252094	NA	1	0.574672	NA	1	-0.176757	NA	1	0.173472	NA	1	0.0279492	NA	1	0.339388	NA	1	FALSE	0.774921	0.438413	0.787666	0.253679	0.334268	0.309741	0.689559
Q9QUI6.323-333.cb57671c85	Q9QUI6.323-333	Q9QUI6	325	323	333	-0.185262	0.0987453	2	0.250108	0.236419	2	-0.830025	0.476772	2	-0.42267	0.141607	2	-0.248007	0.0426173	2	0.217274	0.182276	2	-0.657794	0.209569	2	-0.242078	0.0699103	2	-0.216634	0.028064	2	0.233691	0.209348	2	-0.743909	0.34317	2	-0.332374	0.105759	2	FALSE	0.420223	0.674336	0.319552	0.359495	0.221444	0.487036	0.274001
PBANKA_112940.67-80.ece80a9204	PBANKA_112940.67-80	PBANKA_112940	69	67	80	0.142442	NA	1	0.436083	NA	1	-1.08315	NA	1	-0.817529	NA	1	-0.136374	NA	1	-0.313631	NA	1	-1.04899	NA	1	-1.27581	NA	1	0.00303397	NA	1	0.0612256	NA	1	-1.06607	NA	1	-1.04667	NA	1	TRUE	-0.796912	0.42553	0.141556	0.185704	0.689559	0.521374	0.493343
PBANKA_142720.241-261.85e5737fb3	PBANKA_142720.241-261	PBANKA_142720	246	241	261	0.511753	NA	1	-0.547867	NA	1	0.684971	NA	1	-0.402664	NA	1	0.355703	NA	1	-1.35153	NA	1	0.51477	NA	1	-1.24202	NA	1	0.433728	NA	1	-0.949696	NA	1	0.599871	NA	1	-0.822343	NA	1	TRUE	-3.0524	0.00227897	0.0791871	0	0.00140154	0.0988087	0.184303
O89103.612-626.73594e980d	O89103.612-626	O89103	621	612	626	0.100691	NA	1	0.386558	NA	1	0.154071	NA	1	0.411924	NA	1	0.364469	NA	1	0.292445	NA	1	0.375813	NA	1	0.254224	NA	1	0.23258	NA	1	0.339502	NA	1	0.264942	NA	1	0.333074	NA	1	FALSE	0.360163	0.718737	0.177295	0.261388	0.124036	0.629993	0.176594
PBANKA_144040.107-119.6ab9116b7d	PBANKA_144040.107-119	PBANKA_144040	111	107	119	0.240783	NA	1	0.182287	NA	1	0.109251	NA	1	0.0227397	NA	1	0.0316015	NA	1	0.0879618	NA	1	-0.180354	NA	1	-0.173559	NA	1	0.136192	NA	1	0.135125	NA	1	-0.0355516	NA	1	-0.0754094	NA	1	TRUE	-0.139943	0.888709	0.437281	0.679047	0.431675	0.332165	0.901191
P11983.542-556.f3ffc2aec2	P11983.542-556	P11983	551	542	556	-0.0182144	NA	1	-0.111299	NA	1	0.270269	NA	1	0.149169	NA	1	0.0222984	NA	1	0.0761451	NA	1	-0.0804786	NA	1	-0.0761969	NA	1	0.00204202	NA	1	-0.0175769	NA	1	0.0948952	NA	1	0.0364863	NA	1	FALSE	-0.0840226	0.933041	0.683952	0.723196	0.935529	0.976875	0.934828
PBANKA_146500.Ambig-Ambig.dc61f23811	PBANKA_146500.Ambig-Ambig	PBANKA_146500	Ambig	Ambig	Ambig	0.0769345	NA	1	0.192892	NA	1	0.213474	NA	1	0.301417	NA	1	0.0439221	NA	1	0.287059	NA	1	0.122659	NA	1	0.316231	NA	1	0.0604283	NA	1	0.239975	NA	1	0.168067	NA	1	0.308824	NA	1	TRUE	0.4636	0.642949	0.413455	0.266994	0.210231	0.697968	0.843728
Q9Z1D1.196-209.2514418257	Q9Z1D1.196-209	Q9Z1D1	208	196	209	-0.0543058	NA	1	-0.22763	NA	1	-0.624528	NA	1	-0.825867	NA	1	0.132015	NA	1	-0.851805	NA	1	-0.248712	NA	1	-1.2821	NA	1	0.0388547	NA	1	-0.539717	NA	1	-0.43662	NA	1	-1.05398	NA	1	FALSE	-1.8755	0.0607667	0.395235	0.0105116	0.0196216	0.850736	0.542397
PBANKA_092540.3668-3685.e2734a0d14	PBANKA_092540.3668-3685	PBANKA_092540	3682	3668	3685	-0.177473	0.149504	2	0.318205	0.0784265	2	-0.0460224	0.207159	2	0.421641	0.0207714	2	0.0308769	0.0558097	2	-0.0650701	0.207168	2	-0.130887	0.206146	2	-0.276399	0.357504	2	-0.0732981	0.102657	2	0.126568	0.0643707	2	-0.0884548	0.206653	2	0.072621	0.168366	2	TRUE	0.313816	0.753671	0.233357	0.721093	0.4541	0.505957	0.903994
PBANKA_112690.1672-1680.2422d360f2	PBANKA_112690.1672-1680	PBANKA_112690	1674	1672	1680	0.0370166	NA	1	0.0544257	NA	1	-0.976035	NA	1	-0.986641	NA	1	-0.0601847	NA	1	0.0529495	NA	1	-0.864984	NA	1	-0.801415	NA	1	-0.0115841	NA	1	0.0536876	NA	1	-0.920509	NA	1	-0.894028	NA	1	TRUE	-0.666012	0.505426	0.765242	0.806587	0.714085	0.82761	0.738612
PBANKA_135830.598-619.54a3fbbf27	PBANKA_135830.598-619	PBANKA_135830	616	598	619	-0.434376	NA	1	1.05769	NA	1	-1.2362	NA	1	0.227846	NA	1	-0.0154935	NA	1	-0.312588	NA	1	-0.597145	NA	1	-0.943805	NA	1	-0.224935	NA	1	0.37255	NA	1	-0.916674	NA	1	-0.357979	NA	1	TRUE	0.648205	0.516875	0.00981079	0.186405	0.0988087	0.142256	0.903294
Q3UND0.252-274.c87b514d6c	Q3UND0.252-274	Q3UND0	260	252	274	0.254287	0.199448	2	1.48217	0.794001	2	-0.230336	0.251817	2	0.969529	0.342736	2	0.12879	0.0514871	2	0.249595	0.774232	2	0.33505	0.400088	2	0.40629	0.322656	2	0.191539	0.0739806	2	0.865881	0.00988461	2	0.0523573	0.0741359	2	0.68791	0.0100399	2	FALSE	1.5926	0.111297	0.00210231	0.314646	0.00630694	0.311142	0.552908
PBANKA_143920.302-312.6949fcd626	PBANKA_143920.302-312	PBANKA_143920	308	302	312	0.19094	NA	1	0.259656	NA	1	-0.243612	NA	1	-0.202911	NA	1	-0.189521	NA	1	0.0216263	NA	1	-0.33736	NA	1	-0.175778	NA	1	0.00070981	NA	1	0.140641	NA	1	-0.290486	NA	1	-0.189344	NA	1	TRUE	0.0087935	0.992984	0.306237	0.935529	0.416959	0.41836	0.374912
PBANKA_070470.194-212.d0923ddc81	PBANKA_070470.194-212	PBANKA_070470	204	194	212	0.286691	NA	1	2.68007	NA	1	1.12182	NA	1	3.48718	NA	1	0.148467	NA	1	3.46196	NA	1	0.450357	NA	1	3.71429	NA	1	0.217579	NA	1	3.07101	NA	1	0.786088	NA	1	3.60073	NA	1	TRUE	7.56399	4.42429e-14	0	0	0	0.2726	0.50876
Q91V04.348-367.7eb99dfbce	Q91V04.348-367	Q91V04	365	348	367	-0.0342695	NA	1	0.196867	NA	1	0.00541688	NA	1	0.208539	NA	1	-0.38794	NA	1	0.250347	NA	1	-0.0914709	NA	1	0.497251	NA	1	-0.211105	NA	1	0.223607	NA	1	-0.043027	NA	1	0.352895	NA	1	FALSE	0.927766	0.353562	0.407148	0.311843	0.234758	0.922214	0.119131
PBANKA_102350.407-426.cc11cc7874	PBANKA_102350.407-426	PBANKA_102350	414	407	426	0.277933	NA	1	-0.381691	NA	1	0.317357	NA	1	-0.370282	NA	1	-0.0395758	NA	1	0.746466	NA	1	-0.420983	NA	1	0.315494	NA	1	0.119178	NA	1	0.182387	NA	1	-0.0518132	NA	1	-0.0273941	NA	1	TRUE	0.00572535	0.995432	0.186405	0.0322355	0.313245	0.281009	0.819201
O70435.242-255.ca4bbdf018	O70435.242-255	O70435	250	242	255	-0.107938	NA	1	0.179984	NA	1	-0.108066	NA	1	0.151841	NA	1	-0.0704563	NA	1	0.19523	NA	1	-0.168439	NA	1	0.0476828	NA	1	-0.0891973	NA	1	0.187607	NA	1	-0.138252	NA	1	0.099762	NA	1	FALSE	0.464555	0.642265	0.440785	0.407148	0.302733	0.695165	0.70007
PBANKA_140960.38-52.229a865c1d	PBANKA_140960.38-52	PBANKA_140960	42	38	52	-0.254113	NA	1	0.0775741	NA	1	-1.59604	NA	1	-1.29237	NA	1	-0.480188	NA	1	0.128316	NA	1	-1.42671	NA	1	-0.867774	NA	1	-0.36715	NA	1	0.102945	NA	1	-1.51138	NA	1	-1.08007	NA	1	TRUE	-0.129016	0.897349	0.695165	0.552908	0.534688	0.346882	0.0637701
PBANKA_134580.13-29.da4c0e898a	PBANKA_134580.13-29	PBANKA_134580	18	13	29	0.355887	NA	1	0.571052	NA	1	-0.42856	NA	1	-0.241409	NA	1	0.278696	NA	1	0.453111	NA	1	-0.433945	NA	1	-0.309094	NA	1	0.317291	NA	1	0.512082	NA	1	-0.431253	NA	1	-0.275252	NA	1	TRUE	0.0342745	0.972659	0.0700771	0.130343	0.0469516	0.204625	0.278907
E9Q2E4.1528-1547.e2dd961305	E9Q2E4.1528-1547	E9Q2E4	1530	1528	1547	-0.1412	NA	1	-0.396821	NA	1	0.275897	NA	1	-0.0077389	NA	1	0.0510859	NA	1	0.253547	NA	1	0.716806	NA	1	0.869702	NA	1	-0.045057	NA	1	-0.0716373	NA	1	0.496352	NA	1	0.430981	NA	1	FALSE	0.21157	0.832449	0.175893	0.306938	0.662228	0.601962	0.813595
PBANKA_143140.331-340.ed01dc2b6e	PBANKA_143140.331-340	PBANKA_143140	333	331	340	0.617684	NA	1	-0.0185951	NA	1	-0.555694	NA	1	-1.21999	NA	1	0.858382	NA	1	0.0451973	NA	1	-0.572757	NA	1	-1.43551	NA	1	0.738033	NA	1	0.0133011	NA	1	-0.564226	NA	1	-1.32775	NA	1	TRUE	-2.33546	0.0195486	0.975473	0.839523	0.909601	0.0560617	0.0168185
PBANKA_030280.361-375.9d7710f9bb	PBANKA_030280.361-375	PBANKA_030280	363/366	361	375	0.394021	NA	1	0.236629	NA	1	0.247266	NA	1	0.0618598	NA	1	0.271042	NA	1	-0.111056	NA	1	0.0262173	NA	1	-0.405446	NA	1	0.332532	NA	1	0.0627867	NA	1	0.136742	NA	1	-0.171793	NA	1	TRUE	-0.667591	0.504417	0.340575	0.562018	0.685354	0.170988	0.284513
PBANKA_070510.57-72.c5c8c50098	PBANKA_070510.57-72	PBANKA_070510	60	57	72	0.102832	NA	1	-0.353727	NA	1	0.579202	NA	1	0.094629	NA	1	0.233277	NA	1	-0.129226	NA	1	0.599881	NA	1	0.187813	NA	1	0.168054	NA	1	-0.241476	NA	1	0.589542	NA	1	0.141221	NA	1	TRUE	-0.659231	0.50977	0.214436	0.505957	0.208129	0.623686	0.337071
PBANKA_051940.70-96.eda04787f5	PBANKA_051940.70-96	PBANKA_051940	88	70	96	0.0543043	NA	1	0.362635	NA	1	-0.0299021	NA	1	0.250413	NA	1	-0.137159	NA	1	-0.12727	NA	1	0.0821592	NA	1	0.0424836	NA	1	-0.0414275	NA	1	0.117682	NA	1	0.0261286	NA	1	0.146449	NA	1	TRUE	0.30268	0.762143	0.197617	0.50946	0.48143	0.765242	0.491941
PBANKA_101790.965-989.be0c41d330	PBANKA_101790.965-989	PBANKA_101790	971	965	989	0.208425	0.0763056	2	1.73649	0.123033	2	-0.137294	0.324368	2	1.36276	0.125029	2	0.255194	0.0989973	2	2.00857	0.330356	2	-0.0374162	0.517096	2	1.66639	0.0877424	2	0.23181	0.0876515	2	1.87253	0.226695	2	-0.0873551	0.420732	2	1.51457	0.106386	2	TRUE	3.86823	0.000110654	0.00140154	0	0	0.39103	0.304135
P39447.617-629.ee29147eaf	P39447.617-629	P39447	617	617	629	-0.248371	NA	1	0.295883	NA	1	-0.149474	NA	1	0.366766	NA	1	-0.0507271	NA	1	0.0607982	NA	1	0.0541969	NA	1	0.116157	NA	1	-0.149549	NA	1	0.178341	NA	1	-0.0476383	NA	1	0.241462	NA	1	FALSE	0.660997	0.508637	0.260687	0.78206	0.325858	0.356692	0.773651
PBANKA_113160.91-104.c45af4a31f	PBANKA_113160.91-104	PBANKA_113160	95	91	104	-0.0745254	NA	1	0.0814406	NA	1	-0.430102	NA	1	-0.302151	NA	1	-0.189196	NA	1	-0.076477	NA	1	-0.335072	NA	1	-0.271918	NA	1	-0.131861	NA	1	0.00248178	NA	1	-0.382587	NA	1	-0.287034	NA	1	TRUE	-0.0767223	0.938847	0.686055	0.673441	0.964961	0.796776	0.374912
PBANKA_113450.661-673.7bcf1ec487	PBANKA_113450.661-673	PBANKA_113450	664	661	673	0.171677	NA	1	0.0988609	NA	1	-0.288573	NA	1	-0.389404	NA	1	-0.255185	NA	1	-0.11381	NA	1	-0.276913	NA	1	-0.185103	NA	1	-0.0417542	NA	1	-0.00747434	NA	1	-0.282743	NA	1	-0.287253	NA	1	TRUE	-0.245435	0.806127	0.6363	0.55431	0.995795	0.456903	0.264191
Q8R1Q8.505-523.df8d6c651f	Q8R1Q8.505-523	Q8R1Q8	523	505	523	0.239479	NA	1	-0.0131227	NA	1	0.193651	NA	1	-0.0869646	NA	1	0.0328278	NA	1	-0.338164	NA	1	0.924008	NA	1	0.503451	NA	1	0.136153	NA	1	-0.175643	NA	1	0.55883	NA	1	0.208243	NA	1	FALSE	-0.442376	0.658231	0.995095	0.152768	0.320252	0.335669	0.899089
PBANKA_061040.27-53.5c48e43ae7	PBANKA_061040.27-53	PBANKA_061040	48	27	53	0.0725368	NA	1	0.180002	NA	1	-0.294627	NA	1	-0.215177	NA	1	0.147937	NA	1	-0.0386127	NA	1	-0.413676	NA	1	-0.649791	NA	1	0.110237	NA	1	0.0706944	NA	1	-0.354151	NA	1	-0.432484	NA	1	TRUE	-0.482925	0.629165	0.440785	0.821303	0.653819	0.709881	0.50876
PBANKA_050320.748-766.00617a91d9	PBANKA_050320.748-766	PBANKA_050320	759	748	766	-0.0337727	NA	1	-0.197068	NA	1	0.378188	NA	1	0.186878	NA	1	0.00806926	NA	1	0.31953	NA	1	0.381408	NA	1	0.643303	NA	1	-0.0128517	NA	1	0.0612308	NA	1	0.379798	NA	1	0.41509	NA	1	TRUE	0.368745	0.712329	0.461808	0.22705	0.689559	0.923616	0.997197
PBANKA_142620.598-610.25455d3728	PBANKA_142620.598-610	PBANKA_142620	600	598	610	0.116616	0.206801	2	0.0121156	0.0675339	2	-0.0289753	0.411331	2	-0.161491	0.136997	2	0.237716	0.0479113	2	0.437175	0.414248	2	0.0409642	0.211408	2	0.190859	0.673568	2	0.177166	0.0794448	2	0.224646	0.173357	2	0.00599446	0.31137	2	0.0146839	0.405282	2	TRUE	0.0120101	0.990418	0.912404	0.13595	0.232656	0.585144	0.332866
O35379.288-304.c35ff6a60a	O35379.288-304	O35379	289	288	304	-0.159835	NA	1	0.206183	NA	1	0.181893	NA	1	0.519896	NA	1	-0.676655	NA	1	0.265508	NA	1	-0.995023	NA	1	-0.102425	NA	1	-0.418245	NA	1	0.235846	NA	1	-0.406565	NA	1	0.208736	NA	1	FALSE	1.18507	0.236032	0.393833	0.292922	0.216538	0.552207	0.0217239
E9Q447.1197-1205.38f83cf793	E9Q447.1197-1205	E9Q447	1197	1197	1205	0.165325	NA	1	0.334834	NA	1	-0.26759	NA	1	-0.126097	NA	1	-0.129479	NA	1	-0.250471	NA	1	-0.0499775	NA	1	-0.220535	NA	1	0.0179232	NA	1	0.0421812	NA	1	-0.158784	NA	1	-0.173316	NA	1	FALSE	-0.173555	0.86222	0.21794	0.271198	0.772249	0.469516	0.505957
PBANKA_121590.153-167.436e94ab2c	PBANKA_121590.153-167	PBANKA_121590	156	153	167	0.0506407	NA	1	-0.345149	NA	1	-0.896157	NA	1	-1.31996	NA	1	-0.166365	NA	1	-0.0975831	NA	1	-1.03094	NA	1	-1.01172	NA	1	-0.0578621	NA	1	-0.221366	NA	1	-0.963547	NA	1	-1.16584	NA	1	TRUE	-1.26331	0.206522	0.225648	0.609671	0.231254	0.775753	0.424667
Q8JZP9.296-313.ba261faa61	Q8JZP9.296-313	Q8JZP9	301	296	313	0.00533579	NA	1	0.506225	NA	1	-0.582305	NA	1	-0.109431	NA	1	0.0648346	NA	1	0.918347	NA	1	-0.800855	NA	1	0.00309169	NA	1	0.0350852	NA	1	0.712286	NA	1	-0.69158	NA	1	-0.0531697	NA	1	FALSE	1.01997	0.30778	0.100911	0.0126139	0.01822	0.934128	0.763139
PBANKA_145250.316-328.a9887a24fe	PBANKA_145250.316-328	PBANKA_145250	316	316	328	-0.204618	NA	1	0.0142746	NA	1	0.0287773	NA	1	0.219655	NA	1	-0.081279	NA	1	-0.112538	NA	1	0.360401	NA	1	0.279578	NA	1	-0.142948	NA	1	-0.0491315	NA	1	0.194589	NA	1	0.249616	NA	1	TRUE	0.273072	0.784806	0.903294	0.557113	0.776454	0.442887	0.661528
P31324.73-106.8474457b5a	P31324.73-106	P31324	85	73	106	-0.422805	NA	1	-0.00192199	NA	1	0.291097	NA	1	0.683965	NA	1	0.173922	NA	1	-0.176139	NA	1	-0.135178	NA	1	-0.534805	NA	1	-0.124441	NA	1	-0.0890307	NA	1	0.0779594	NA	1	0.0745801	NA	1	FALSE	0.0383411	0.969417	0.961458	0.401542	0.594254	0.15487	0.448493
PBANKA_111860.715-742.d83e776788	PBANKA_111860.715-742	PBANKA_111860	728	715	742	0.891966	NA	1	-0.288088	NA	1	0.746575	NA	1	-0.461493	NA	1	0.535396	NA	1	0.640119	NA	1	-0.0421316	NA	1	0.0130265	NA	1	0.713681	NA	1	0.176015	NA	1	0.352222	NA	1	-0.224233	NA	1	TRUE	-1.15982	0.246162	0.294324	0.0532586	0.330063	0.01822	0.091801
P35564.553-572.de3b415df5	P35564.553-572	P35564	563	553	572	0.0949172	NA	1	0.0447257	NA	1	-0.0412561	NA	1	-0.119462	NA	1	-0.150425	NA	1	-0.0998249	NA	1	-0.110117	NA	1	-0.109082	NA	1	-0.027754	NA	1	-0.0275496	NA	1	-0.0756867	NA	1	-0.114272	NA	1	FALSE	-0.168074	0.86653	0.803083	0.602663	0.884373	0.639103	0.459005
F8VQ52.48-61.74306a9ce7	F8VQ52.48-61	F8VQ52	53	48	61	-0.105917	NA	1	-0.479989	NA	1	0.629069	NA	1	0.226982	NA	1	0.0570019	NA	1	-0.361063	NA	1	0.7424	NA	1	0.274771	NA	1	-0.0244577	NA	1	-0.420526	NA	1	0.685735	NA	1	0.250877	NA	1	FALSE	-0.551129	0.581563	0.116328	0.133146	0.051857	0.700771	0.797477
PBANKA_081980.941-960.894e86d73e	PBANKA_081980.941-960	PBANKA_081980	947	941	960	-0.371254	NA	1	-0.0278225	NA	1	-0.0139045	NA	1	0.301513	NA	1	-0.150961	NA	1	-0.0569724	NA	1	0.484786	NA	1	0.529209	NA	1	-0.261107	NA	1	-0.0423975	NA	1	0.235441	NA	1	0.415361	NA	1	TRUE	0.612568	0.540183	0.943938	0.751226	0.812193	0.195515	0.456903
PBANKA_093720.2.670-679.1bb9168072	PBANKA_093720.2.670-679	PBANKA_093720.2	675	670	679	0.0297304	0.0169453	2	-0.299005	0.15443	2	-1.16951	0.0184578	2	-1.52626	0.152918	2	-0.0789222	0.0135492	2	-0.100469	0.00892738	2	-1.29348	0.0363747	2	-1.36459	0.0317529	2	-0.0245959	0.00169807	2	-0.199737	0.0816787	2	-1.2315	0.00895844	2	-1.44543	0.0923352	2	TRUE	-1.50097	0.13341	0.274001	0.599159	0.271899	0.850736	0.667134
PBANKA_030710.1546-1569.baf98bcf07	PBANKA_030710.1546-1569	PBANKA_030710	1549	1546	1569	-0.155461	NA	1	-0.797468	NA	1	-0.404295	NA	1	-1.07432	NA	1	-0.165873	NA	1	-1.24642	NA	1	-1.69877	NA	1	-2.82889	NA	1	-0.160667	NA	1	-1.02195	NA	1	-1.05153	NA	1	-1.9516	NA	1	TRUE	-3.05297	0.00227462	0.0210231	0	0.00140154	0.564821	0.425368
E9PWN0.325-337.a6bfde1710	E9PWN0.325-337	E9PWN0	329	325	337	-0.0192127	NA	1	0.137611	NA	1	-0.508576	NA	1	-0.379767	NA	1	-0.0804261	NA	1	0.518464	NA	1	-0.598894	NA	1	-0.049569	NA	1	-0.0498194	NA	1	0.328037	NA	1	-0.553735	NA	1	-0.214668	NA	1	FALSE	0.389836	0.69667	0.533287	0.0988087	0.129643	0.975473	0.662929
PBANKA_132950.411-429.b1dcbc1907	PBANKA_132950.411-429	PBANKA_132950	413	411	429	-0.168966	NA	1	0.16618	NA	1	-0.53478	NA	1	-0.227648	NA	1	-0.253985	NA	1	-0.425254	NA	1	-0.0381543	NA	1	-0.258988	NA	1	-0.211476	NA	1	-0.129537	NA	1	-0.286467	NA	1	-0.243318	NA	1	TRUE	-0.130933	0.895832	0.468816	0.0946041	0.4541	0.532586	0.265592
PBANKA_102820.1483-1497.b64bf055c4	PBANKA_102820.1483-1497	PBANKA_102820	1485	1483	1497	-0.163679	NA	1	-0.0372253	NA	1	-0.725483	NA	1	-0.627044	NA	1	-0.0768331	NA	1	0.0085988	NA	1	-0.461451	NA	1	-0.425585	NA	1	-0.120256	NA	1	-0.0143132	NA	1	-0.593467	NA	1	-0.526314	NA	1	TRUE	-0.310973	0.755831	0.9089	0.997197	0.950245	0.542397	0.672039
PBANKA_062080.133-142.0859895e84	PBANKA_062080.133-142	PBANKA_062080	135	133	142	-0.0866758	0.0945245	2	1.14386	0.0884235	2	0.0333678	0.375728	2	1.23588	0.19278	2	0.00771259	0.0546413	2	1.06783	0.177312	2	0.178004	0.530213	2	1.18855	0.407542	2	-0.0394816	0.0199416	2	1.10584	0.132868	2	0.105686	0.452971	2	1.21222	0.300161	2	TRUE	2.79564	0.00519432	0.00560617	0.00560617	0.00140154	0.761037	0.997898
PBANKA_040840.432-452.78e69d9fbb	PBANKA_040840.432-452	PBANKA_040840	439/443	432	452	-0.542623	NA	1	1.07304	NA	1	-1.44908	NA	1	0.138567	NA	1	-0.0725679	NA	1	0.820634	NA	1	-1.02263	NA	1	-0.178989	NA	1	-0.307596	NA	1	0.946834	NA	1	-1.23585	NA	1	-0.0202111	NA	1	TRUE	2.01881	0.0435465	0.00981079	0.0203224	0.00350385	0.0805886	0.693763
PBANKA_144300.761-774.0261928d01	PBANKA_144300.761-774	PBANKA_144300	763	761	774	-0.0342731	0.0509373	2	-0.16163	0.0860109	2	0.0949349	0.14793	2	-0.0604366	0.112856	2	-0.0443756	0.0510873	2	-0.0827034	0.0954663	2	0.0885508	0.272621	2	0.00065796	0.126067	2	-0.0393243	7.50037e-05	2	-0.122167	0.0907386	2	0.0917428	0.210275	2	-0.0298893	0.119462	2	TRUE	-0.242219	0.808617	0.547302	0.657323	0.48213	0.922214	0.795375
PBANKA_122610.2048-2060.f6f05d6356	PBANKA_122610.2048-2060	PBANKA_122610	2050	2048	2060	-0.132808	0.00495721	2	1.17738	0.00850193	2	-0.418866	0.0285047	2	0.863305	0.0419639	2	0.355104	0.0482332	2	1.086	0.0491335	2	0.0248422	0.063029	2	0.706178	0.0343376	2	0.111148	0.0265952	2	1.13169	0.0288177	2	-0.197012	0.0172622	2	0.784742	0.0381507	2	TRUE	2.25171	0.0243726	0.0049054	0.0049054	0.000700771	0.622285	0.184303
PBANKA_132010.353-364.334fb86eee	PBANKA_132010.353-364	PBANKA_132010	354/357	353	364	-0.0107643	NA	1	1.25453	NA	1	-0.170283	NA	1	1.067	NA	1	-0.101919	NA	1	0.557101	NA	1	-0.0846588	NA	1	0.524797	NA	1	-0.0563419	NA	1	0.905816	NA	1	-0.127471	NA	1	0.795897	NA	1	TRUE	2.16195	0.0306568	0.00420463	0.0784863	0.00420463	0.993693	0.592852
PBANKA_132970.411-430.e9b5931dee	PBANKA_132970.411-430	PBANKA_132970	421/425	411	430	0.863781	0.344359	3	-0.0782533	0.199211	3	0.220786	0.316448	3	-0.749263	0.178539	3	-0.105186	0.0961481	3	0.142129	0.0990863	3	-0.63413	0.184136	3	-0.43638	0.10741	3	0.379298	0.16472	3	0.0319378	0.0501114	3	-0.206672	0.0662453	3	-0.592822	0.142659	3	TRUE	-1.12639	0.26004	0.783462	0.520673	0.822705	0.0203224	0.582341
PBANKA_080360.1212-1227.903d9043bf	PBANKA_080360.1212-1227	PBANKA_080360	1226	1212	1227	-0.0504928	NA	1	0.241803	NA	1	-0.0288256	NA	1	0.235455	NA	1	-0.0350255	NA	1	0.103777	NA	1	-0.0864917	NA	1	0.00274627	NA	1	-0.0427592	NA	1	0.17279	NA	1	-0.0576586	NA	1	0.119101	NA	1	TRUE	0.376441	0.706601	0.330063	0.632796	0.33637	0.867554	0.83602
PBANKA_145880.1106-1117.d6a0b2704d	PBANKA_145880.1106-1117	PBANKA_145880	1114	1106	1117	-0.0320448	NA	1	1.97214	NA	1	-2.34407	NA	1	-0.367899	NA	1	0.297893	NA	1	1.46585	NA	1	-1.64996	NA	1	-0.531568	NA	1	0.132924	NA	1	1.719	NA	1	-1.99702	NA	1	-0.449733	NA	1	TRUE	2.2439	0.0248709	0	0.00140154	0	0.927821	0.25438
PBANKA_050610.1473-1491.363f506744	PBANKA_050610.1473-1491	PBANKA_050610	1485	1473	1491	-0.0772801	NA	1	-0.469796	NA	1	0.203017	NA	1	-0.217514	NA	1	-0.142664	NA	1	-0.552323	NA	1	0.359127	NA	1	-0.100097	NA	1	-0.109972	NA	1	-0.51106	NA	1	0.281072	NA	1	-0.158805	NA	1	TRUE	-0.878735	0.379576	0.122635	0.0441486	0.0224247	0.786966	0.475823
PBANKA_112990.706-721.8b284c2e9c	PBANKA_112990.706-721	PBANKA_112990	712	706	721	0.0835244	NA	1	0.302319	NA	1	-0.435337	NA	1	-0.244557	NA	1	-0.0459345	NA	1	0.272992	NA	1	-0.585035	NA	1	-0.315674	NA	1	0.018795	NA	1	0.287655	NA	1	-0.510186	NA	1	-0.280116	NA	1	TRUE	0.155249	0.876629	0.255081	0.282411	0.162579	0.678346	0.788367
PBANKA_133140.2441-2453.47c6aac6d4	PBANKA_133140.2441-2453	PBANKA_133140	2443	2441	2453	-0.0724779	NA	1	-0.241651	NA	1	0.459615	NA	1	0.262427	NA	1	-0.219977	NA	1	-0.454065	NA	1	0.523111	NA	1	0.239459	NA	1	-0.146228	NA	1	-0.347858	NA	1	0.491363	NA	1	0.250943	NA	1	TRUE	-0.223539	0.823123	0.365802	0.0791871	0.0911002	0.79958	0.320953
PBANKA_141590.36-57.d67660262a	PBANKA_141590.36-57	PBANKA_141590	42	36	57	-0.186838	NA	1	0.150389	NA	1	-0.472121	NA	1	-0.162909	NA	1	-0.198559	NA	1	0.0850413	NA	1	-0.337273	NA	1	-0.103237	NA	1	-0.192698	NA	1	0.117715	NA	1	-0.404697	NA	1	-0.133073	NA	1	TRUE	0.339789	0.734026	0.503153	0.687456	0.48143	0.480729	0.35459
PBANKA_094110.135-146.7c0e0abb16	PBANKA_094110.135-146	PBANKA_094110	141	135	146	0.119949	NA	1	-0.012449	NA	1	-0.611475	NA	1	-0.771888	NA	1	-0.0695246	NA	1	-0.0974175	NA	1	-0.808024	NA	1	-0.885482	NA	1	0.0252122	NA	1	-0.0549333	NA	1	-0.70975	NA	1	-0.828685	NA	1	TRUE	-0.860048	0.389793	1	0.610371	0.750526	0.576734	0.702873
P47963.104-116.856edaaf35	P47963.104-116	P47963	106	104	116	-0.0274275	NA	1	-0.132947	NA	1	-1.61395	NA	1	-1.74748	NA	1	-0.157889	NA	1	-0.386186	NA	1	-1.60102	NA	1	-1.87888	NA	1	-0.0926581	NA	1	-0.259567	NA	1	-1.60748	NA	1	-1.81318	NA	1	FALSE	-1.77409	0.0760936	0.622285	0.119832	0.179397	0.94534	0.440084
PBANKA_135680.470-485.a16022a416	PBANKA_135680.470-485	PBANKA_135680	473	470	485	-0.278637	NA	1	-0.143683	NA	1	-0.215208	NA	1	-0.108269	NA	1	0.220022	NA	1	0.115316	NA	1	0.0477797	NA	1	-0.106492	NA	1	-0.0293071	NA	1	-0.0141835	NA	1	-0.0837139	NA	1	-0.10738	NA	1	TRUE	-0.137576	0.89058	0.597057	0.594254	0.950946	0.313245	0.353889
PBANKA_062130.657-673.16a1d13975	PBANKA_062130.657-673	PBANKA_062130	663	657	673	-0.226694	NA	1	-0.294427	NA	1	0.34442	NA	1	0.248672	NA	1	-0.0297043	NA	1	0.150568	NA	1	-0.0955651	NA	1	0.0351421	NA	1	-0.128199	NA	1	-0.0719294	NA	1	0.124427	NA	1	0.141907	NA	1	TRUE	0.125922	0.899797	0.283812	0.505256	0.662228	0.397337	0.857043
Q9DB34.198-215.40f9eb2589	Q9DB34.198-215	Q9DB34	203	198	215	-0.27976	NA	1	-1.14823	NA	1	-0.0173998	NA	1	-0.913884	NA	1	-0.274597	NA	1	0.203878	NA	1	-0.123019	NA	1	0.305892	NA	1	-0.277179	NA	1	-0.472176	NA	1	-0.0702093	NA	1	-0.303996	NA	1	FALSE	-0.644673	0.519161	0.00560617	0.387526	0.0308339	0.309741	0.234758
Q8R411.51-62.bd31018e91	Q8R411.51-62	Q8R411	61	51	62	0.00639352	NA	1	0.00988731	NA	1	0.837139	NA	1	0.812618	NA	1	0.182779	NA	1	-0.0501165	NA	1	0.932883	NA	1	0.650423	NA	1	0.094586	NA	1	-0.0201146	NA	1	0.885011	NA	1	0.73152	NA	1	FALSE	0.297292	0.766253	0.920813	0.774352	0.922915	0.931324	0.42747
P51125.165-178.3c3b02f147	P51125.165-178	P51125	165	165	178	0.185067	NA	1	0.181688	NA	1	-0.315485	NA	1	-0.346879	NA	1	0.0137055	NA	1	0.143209	NA	1	-0.552283	NA	1	-0.472345	NA	1	0.0993863	NA	1	0.162448	NA	1	-0.433884	NA	1	-0.409612	NA	1	FALSE	-0.292279	0.770082	0.437281	0.517169	0.364401	0.431675	0.97267
Q00651.1026-1035.cdf564b309	Q00651.1026-1035	Q00651	1028	1026	1035	-0.0187992	NA	1	0.179442	NA	1	-0.181432	NA	1	-0.011206	NA	1	-0.0642575	NA	1	0.511082	NA	1	-0.338357	NA	1	0.187418	NA	1	-0.0415284	NA	1	0.345262	NA	1	-0.259895	NA	1	0.0881058	NA	1	FALSE	0.640746	0.521709	0.443588	0.103013	0.120533	0.975473	0.723896
G3XA17.505-519.6393f1cfc3	G3XA17.505-519	G3XA17	507	505	519	0.378789	NA	1	0.335213	NA	1	0.074941	NA	1	0.00335019	NA	1	0.0127495	NA	1	0.317119	NA	1	0.0590408	NA	1	0.313845	NA	1	0.195769	NA	1	0.326166	NA	1	0.0669909	NA	1	0.158598	NA	1	FALSE	0.263781	0.791957	0.21794	0.230554	0.131044	0.183602	0.977575
PBANKA_060160.1186-1197.f018d95295	PBANKA_060160.1186-1197	PBANKA_060160	1188	1186	1197	-0.230291	NA	1	0.514446	NA	1	-0.363338	NA	1	0.353384	NA	1	0.0942051	NA	1	0.326529	NA	1	-0.316416	NA	1	-0.133657	NA	1	-0.0680427	NA	1	0.420487	NA	1	-0.339877	NA	1	0.109863	NA	1	TRUE	0.82909	0.407082	0.0953048	0.219341	0.0805886	0.39103	0.660827
Q9WTK7.29-39.91802c6165	Q9WTK7.29-39	Q9WTK7	31	29	39	0.116397	NA	1	0.154704	NA	1	0.0679867	NA	1	0.0782785	NA	1	-0.138507	NA	1	0.27849	NA	1	0.063382	NA	1	0.430814	NA	1	-0.0110549	NA	1	0.216597	NA	1	0.0656844	NA	1	0.254546	NA	1	FALSE	0.502343	0.615443	0.49054	0.278907	0.24527	0.585844	0.488437
PBANKA_123890.280-290.117c46924b	PBANKA_123890.280-290	PBANKA_123890	284	280	290	-0.267165	NA	1	0.303574	NA	1	-0.225878	NA	1	0.316846	NA	1	0.0504904	NA	1	0.228891	NA	1	0.0648228	NA	1	0.193658	NA	1	-0.108338	NA	1	0.266232	NA	1	-0.0805277	NA	1	0.255252	NA	1	TRUE	0.750375	0.453055	0.25438	0.34548	0.185004	0.332866	0.817099
PBANKA_070770.464-475.f369ba2c07	PBANKA_070770.464-475	PBANKA_070770	466	464	475	-0.091169	NA	1	-0.584474	NA	1	1.20119	NA	1	0.67987	NA	1	-0.345792	NA	1	0.283745	NA	1	0.33332	NA	1	0.913292	NA	1	-0.21848	NA	1	-0.150365	NA	1	0.767255	NA	1	0.796581	NA	1	TRUE	0.655939	0.511886	0.0686755	0.271899	0.391731	0.740715	0.14576
Q80TH2-2.867-879.98eb268259	Q80TH2-2.867-879	Q80TH2-2	869	867	879	0.0500575	0.0409929	2	-0.0143862	0.525961	2	0.219553	0.521786	2	0.127094	0.0368177	2	-0.184521	0.279527	2	0.152884	0.116405	2	-0.0443047	0.105399	2	0.243536	0.0577232	2	-0.0672318	0.16026	2	0.069249	0.321183	2	0.0876241	0.208193	2	0.185315	0.0472705	2	FALSE	0.294842	0.768124	0.989488	0.498248	0.658725	0.779958	0.383322
P83741-3.1511-1520.8f48218301	P83741-3.1511-1520	P83741-3	1514	1511	1520	-1.45038e-05	NA	1	0.0895135	NA	1	0.170068	NA	1	0.231582	NA	1	-0.124644	NA	1	0.0644097	NA	1	0.067526	NA	1	0.207015	NA	1	-0.0623294	NA	1	0.0769616	NA	1	0.118797	NA	1	0.219298	NA	1	FALSE	0.326049	0.744398	0.65452	0.765943	0.629993	0.956552	0.51787
PBANKA_111640.479-497.41cc7f7ed9	PBANKA_111640.479-497	PBANKA_111640	487	479	497	0.194762	0.376084	2	-0.346237	0.184064	2	0.381891	0.665854	2	-0.187123	0.105706	2	-0.137874	0.0167492	2	0.41306	0.134539	2	-0.340259	0.555432	2	0.16111	0.437642	2	0.0284442	0.179667	2	0.0334113	0.159301	2	0.0208163	0.610643	2	-0.0130065	0.271674	2	TRUE	-0.0811659	0.935312	0.225648	0.146461	0.810091	0.408549	0.489839
P47911.19-29.4bbe7d1ff9	P47911.19-29	P47911	21	19	29	-0.147354	NA	1	-0.491982	NA	1	-0.637684	NA	1	-1.01033	NA	1	-0.0165955	NA	1	-0.261718	NA	1	-0.403781	NA	1	-0.698469	NA	1	-0.0819749	NA	1	-0.37685	NA	1	-0.520733	NA	1	-0.854398	NA	1	FALSE	-1.24184	0.21434	0.104415	0.256482	0.0749825	0.589348	0.89979
PBANKA_102960.167-176.305f95350c	PBANKA_102960.167-176	PBANKA_102960	170	167	176	-0.0388975	NA	1	-0.221356	NA	1	-0.455457	NA	1	-0.66593	NA	1	-0.0799843	NA	1	-0.288344	NA	1	-0.51282	NA	1	-0.770745	NA	1	-0.0594409	NA	1	-0.25485	NA	1	-0.484139	NA	1	-0.718338	NA	1	TRUE	-0.96822	0.332969	0.40925	0.214436	0.185004	0.901892	0.664331
PBANKA_123150.748-759.047bb68967	PBANKA_123150.748-759	PBANKA_123150	750	748	759	0.00479857	0.0662778	2	0.130356	0.0870131	2	-0.703549	0.0635989	2	-0.606006	0.0428636	2	0.00564284	0.266821	2	0.0235638	0.0137954	2	-0.682779	0.292116	2	-0.714423	0.0390914	2	0.0052207	0.166549	2	0.0769598	0.0504043	2	-0.693164	0.114259	2	-0.660215	0.00188614	2	TRUE	-0.472915	0.636289	0.552908	0.927821	0.629993	0.938332	0.994394
Q80TY0.294-304.6a646df66c	Q80TY0.294-304	Q80TY0	296	294	304	0.107198	NA	1	0.458645	NA	1	-0.0871419	NA	1	0.23629	NA	1	0.0390231	NA	1	0.23805	NA	1	-0.0184017	NA	1	0.131061	NA	1	0.0731108	NA	1	0.348348	NA	1	-0.0527718	NA	1	0.183675	NA	1	FALSE	0.527286	0.598012	0.128241	0.332165	0.11773	0.614576	0.866153
P70671.130-141.44565838c1	P70671.130-141	P70671	135	130	141	0.0066298	NA	1	0.383618	NA	1	0.0276213	NA	1	0.376594	NA	1	-0.000136082	NA	1	0.14667	NA	1	0.125753	NA	1	0.222994	NA	1	0.00324686	NA	1	0.265144	NA	1	0.0766871	NA	1	0.299794	NA	1	FALSE	0.595278	0.551678	0.179397	0.512263	0.185004	0.931324	0.970568
PBANKA_040410.52-67.5894009628	PBANKA_040410.52-67	PBANKA_040410	60	52	67	0.157708	NA	1	-0.328222	NA	1	0.272041	NA	1	-0.241905	NA	1	0.531096	NA	1	-0.634176	NA	1	0.79825	NA	1	-0.416587	NA	1	0.344402	NA	1	-0.481199	NA	1	0.535145	NA	1	-0.329246	NA	1	TRUE	-1.72692	0.0842273	0.241766	0.0287316	0.0301331	0.485634	0.0925018
PBANKA_122240.30-50.8233d66bac	PBANKA_122240.30-50	PBANKA_122240	39	30	50	-0.305608	NA	1	-0.324602	NA	1	-0.457722	NA	1	-0.504731	NA	1	0.223798	NA	1	-0.902456	NA	1	-0.238012	NA	1	-1.41383	NA	1	-0.0409052	NA	1	-0.613529	NA	1	-0.347867	NA	1	-0.959281	NA	1	TRUE	-1.79163	0.0732373	0.243167	0.0049054	0.015417	0.269096	0.351787
PBANKA_061040.27-53.e58cb8d90b	PBANKA_061040.27-53	PBANKA_061040	33	27	53	-0.122002	0.166741	2	0.35919	0.230404	2	-0.478198	0.115362	2	-0.0250199	0.179024	2	-0.167959	0.0913807	2	0.215964	0.61181	2	-0.509162	0.465274	2	-0.174803	0.237917	2	-0.144981	0.0376802	2	0.287577	0.421107	2	-0.49368	0.174956	2	-0.0999117	0.208471	2	TRUE	0.571379	0.567762	0.201822	0.359495	0.162579	0.648914	0.422565
PBANKA_130100.287-297.2527cb3f61	PBANKA_130100.287-297	PBANKA_130100	289	287	297	-0.0702885	NA	1	0.187611	NA	1	-0.724375	NA	1	-0.494491	NA	1	0.0201107	NA	1	0.243665	NA	1	-0.509159	NA	1	-0.335169	NA	1	-0.0250889	NA	1	0.215638	NA	1	-0.616767	NA	1	-0.41483	NA	1	TRUE	0.00291418	0.997675	0.424667	0.320953	0.245971	0.803784	0.941135
Q9CXF4.201-220.d6a731ea3b	Q9CXF4.201-220	Q9CXF4	205	201	220	-0.357621	NA	1	0.292418	NA	1	-0.0829332	NA	1	0.539091	NA	1	0.165954	NA	1	0.193831	NA	1	0.326148	NA	1	0.304459	NA	1	-0.0958334	NA	1	0.243124	NA	1	0.121607	NA	1	0.421775	NA	1	FALSE	0.820123	0.412175	0.266293	0.40925	0.207428	0.20953	0.468115
PBANKA_071260.238-262.2954ddd4f4	PBANKA_071260.238-262	PBANKA_071260	256	238	262	-0.273168	0.115339	3	-0.0357241	0.151698	3	-0.96112	0.106122	3	-0.751691	0.163385	3	0.0656132	0.116517	3	0.415237	0.405541	3	-1.05444	0.459231	3	-0.754385	0.0748789	3	-0.103777	0.0606752	3	0.189756	0.128551	3	-1.00778	0.184554	3	-0.753038	0.104246	3	TRUE	-0.17163	0.863733	0.91801	0.146461	0.299229	0.319552	0.761037
P08032.255-266.81764c0444	P08032.255-266	P08032	257	255	266	-0.025721	NA	1	-0.678337	NA	1	0.811682	NA	1	0.131051	NA	1	-0.183908	NA	1	-0.56686	NA	1	1.16137	NA	1	0.728856	NA	1	-0.104815	NA	1	-0.622599	NA	1	0.986528	NA	1	0.429954	NA	1	FALSE	-0.616694	0.537457	0.0441486	0.0406447	0.0147162	0.950946	0.383322
Q9JI10.308-328.e26d9dfc4a	Q9JI10.308-328	Q9JI10	316	308	328	-0.312178	NA	1	0.014315	NA	1	-0.0888338	NA	1	0.209645	NA	1	-0.0154607	NA	1	0.234674	NA	1	0.0184684	NA	1	0.219038	NA	1	-0.163819	NA	1	0.124494	NA	1	-0.0351827	NA	1	0.214341	NA	1	FALSE	0.573203	0.566526	0.903294	0.335669	0.461107	0.259285	0.903294
PBANKA_090770.224-241.623129d1fc	PBANKA_090770.224-241	PBANKA_090770	232	224	241	-0.616012	NA	1	0.726215	NA	1	0.216536	NA	1	1.53075	NA	1	-0.240044	NA	1	0.806997	NA	1	-0.0584873	NA	1	0.938988	NA	1	-0.428028	NA	1	0.766606	NA	1	0.0790243	NA	1	1.23487	NA	1	TRUE	2.89651	0.00378539	0.0301331	0.0210231	0.0119131	0.058164	0.289418
PBANKA_100950.1564-1577.b83233eca7	PBANKA_100950.1564-1577	PBANKA_100950	1571	1564	1577	-0.16192	NA	1	1.35955	NA	1	-0.159009	NA	1	1.33445	NA	1	-0.0924877	NA	1	1.37047	NA	1	-0.0129942	NA	1	1.4004	NA	1	-0.127204	NA	1	1.36501	NA	1	-0.0860015	NA	1	1.36742	NA	1	TRUE	3.50238	0.00046409	0.00210231	0.00140154	0	0.546601	0.624387
PBANKA_140290.341-350.49e703cebc	PBANKA_140290.341-350	PBANKA_140290	344	341	350	0.00949262	NA	1	1.01992	NA	1	-0.89931	NA	1	0.0831006	NA	1	0.0960868	NA	1	1.10843	NA	1	-0.949214	NA	1	0.0135654	NA	1	0.0527897	NA	1	1.06417	NA	1	-0.924262	NA	1	0.048333	NA	1	TRUE	1.66232	0.0964952	0.00981079	0.00420463	0.00140154	0.922214	0.653819
Q80X50-5.626-637.25c6f3ffb8	Q80X50-5.626-637	Q80X50-5	634	626	637	0.148534	NA	1	-0.00636442	NA	1	0.0243766	NA	1	-0.158536	NA	1	-0.13331	NA	1	0.174781	NA	1	-0.0951472	NA	1	0.163379	NA	1	0.00761182	NA	1	0.0842081	NA	1	-0.0353853	NA	1	0.00242109	NA	1	FALSE	0.0515001	0.958929	0.979678	0.447793	0.594954	0.508059	0.49965
B2RQ80.766-778.9585843209	B2RQ80.766-778	B2RQ80	769	766	778	0.0387851	NA	1	0.189552	NA	1	0.0616949	NA	1	0.184447	NA	1	0.122709	NA	1	-0.00585564	NA	1	0.087901	NA	1	-0.0902289	NA	1	0.0807472	NA	1	0.091848	NA	1	0.0747979	NA	1	0.0471088	NA	1	FALSE	-0.024005	0.980849	0.421163	0.951647	0.567624	0.824807	0.570427
PBANKA_120210.648-661.8fc3dde37d	PBANKA_120210.648-661	PBANKA_120210	653/657	648	661	0.338423	NA	1	-0.282192	NA	1	-0.221419	NA	1	-0.870049	NA	1	-0.109257	NA	1	-0.469998	NA	1	-0.000412402	NA	1	-0.410719	NA	1	0.114583	NA	1	-0.376095	NA	1	-0.110916	NA	1	-0.640384	NA	1	TRUE	-1.40493	0.160087	0.304135	0.0686755	0.0749825	0.215137	0.567624
PBANKA_145530.76-93.5443e1da05	PBANKA_145530.76-93	PBANKA_145530	82	76	93	0.0138978	NA	1	-0.592643	NA	1	0.410452	NA	1	-0.224104	NA	1	-0.31668	NA	1	0.211132	NA	1	-0.399281	NA	1	0.0789663	NA	1	-0.151391	NA	1	-0.190756	NA	1	0.00558526	NA	1	-0.0725691	NA	1	TRUE	-0.202235	0.839739	0.0637701	0.367905	0.290119	0.903994	0.1815
PBANKA_080750.1607-1616.a10495d48b	PBANKA_080750.1607-1616	PBANKA_080750	1610	1607	1616	0.0380776	NA	1	0.106166	NA	1	-0.40212	NA	1	-0.362047	NA	1	0.0584772	NA	1	-0.0264675	NA	1	-0.205486	NA	1	-0.339996	NA	1	0.0482774	NA	1	0.039849	NA	1	-0.303803	NA	1	-0.351021	NA	1	TRUE	-0.36705	0.713593	0.615277	0.870357	0.783462	0.82691	0.793273
H3BK65.840-854.3b45125433	H3BK65.840-854	H3BK65	852	840	854	0.315597	NA	1	-0.275293	NA	1	1.49019	NA	1	0.871287	NA	1	0.229671	NA	1	-0.390958	NA	1	1.27676	NA	1	0.606568	NA	1	0.272634	NA	1	-0.333125	NA	1	1.38348	NA	1	0.738927	NA	1	FALSE	-0.524236	0.600131	0.316748	0.117029	0.105116	0.23616	0.342677
PBANKA_143140.913-925.113af1b664	PBANKA_143140.913-925	PBANKA_143140	918	913	925	0.237731	NA	1	-0.209894	NA	1	-0.703867	NA	1	-1.17951	NA	1	0.299484	NA	1	0.272076	NA	1	-0.957702	NA	1	-1.03468	NA	1	0.268608	NA	1	0.031091	NA	1	-0.830785	NA	1	-1.10709	NA	1	TRUE	-1.3422	0.179577	0.430974	0.283111	0.825508	0.339874	0.252278
PBANKA_093720.2.623-632.d94a5a3f11	PBANKA_093720.2.623-632	PBANKA_093720.2	631	623	632	-0.450518	NA	1	-0.0133654	NA	1	-0.985867	NA	1	-0.576729	NA	1	-0.581537	NA	1	0.0533151	NA	1	-1.16365	NA	1	-0.578358	NA	1	-0.516028	NA	1	0.0199748	NA	1	-1.07476	NA	1	-0.577544	NA	1	TRUE	0.373574	0.708733	0.993693	0.805886	0.88227	0.133847	0.0392432
Q99JP6-2.157-168.0bd72ad21f	Q99JP6-2.157-168	Q99JP6-2	159	157	168	-0.0893562	NA	1	0.123664	NA	1	-0.0032034	NA	1	0.181802	NA	1	-0.309548	NA	1	0.553293	NA	1	-0.28592	NA	1	0.527356	NA	1	-0.199452	NA	1	0.338478	NA	1	-0.144562	NA	1	0.354579	NA	1	FALSE	1.10298	0.270077	0.569026	0.0798879	0.125438	0.749124	0.189909
PBANKA_070450.5431-5450.88e998633b	PBANKA_070450.5431-5450	PBANKA_070450	5439	5431	5450	0.173984	0.122085	2	-0.0879612	0.38816	2	-0.470178	0.605471	2	-0.760138	0.0952259	2	0.00319987	0.0186311	2	0.0515281	0.250357	2	-0.565853	0.340783	2	-0.56709	0.071795	2	0.0885922	0.0703583	2	-0.0182166	0.319258	2	-0.518015	0.473127	2	-0.663614	0.0835104	2	TRUE	-0.776322	0.437586	0.752628	0.812193	0.934128	0.451997	0.987386
PBANKA_131810.427-437.6483d97185	PBANKA_131810.427-437	PBANKA_131810	432	427	437	0.101592	NA	1	0.293911	NA	1	-0.589343	NA	1	-0.425039	NA	1	-0.000758484	NA	1	0.329558	NA	1	-0.518744	NA	1	-0.237993	NA	1	0.0504167	NA	1	0.311734	NA	1	-0.554044	NA	1	-0.331516	NA	1	TRUE	0.102502	0.918361	0.264891	0.213034	0.137351	0.629292	0.969166
PBANKA_130180.1426-1435.f743f8f870	PBANKA_130180.1426-1435	PBANKA_130180	1430	1426	1435	-0.0111932	NA	1	0.0902294	NA	1	-0.154273	NA	1	-0.0808652	NA	1	-0.0473743	NA	1	0.359304	NA	1	-0.4359	NA	1	-0.0787868	NA	1	-0.0292837	NA	1	0.224767	NA	1	-0.295086	NA	1	-0.079826	NA	1	TRUE	0.286328	0.774635	0.653819	0.180799	0.231955	0.994394	0.782761
Q8C5L3.155-168.cf17f1a279	Q8C5L3.155-168	Q8C5L3	165	155	168	0.132256	0.0240738	2	-0.148987	0.0709481	2	0.48322	0.109356	2	0.173963	0.204378	2	-0.23748	0.0679072	2	-0.134564	0.0232165	2	0.0347466	0.0933641	2	0.0880976	0.00224043	2	-0.0526122	0.0219167	2	-0.141776	0.0238658	2	0.258983	0.10136	2	0.13103	0.103309	2	FALSE	-0.127511	0.89854	0.584443	0.497547	0.414156	0.548704	0.292922
A2AHC3.1133-1144.f0b44d589e	A2AHC3.1133-1144	A2AHC3	1133	1133	1144	-0.0527093	NA	1	0.153185	NA	1	-0.343397	NA	1	-0.165518	NA	1	0.259351	NA	1	0.144732	NA	1	-0.257593	NA	1	-0.421776	NA	1	0.103321	NA	1	0.148958	NA	1	-0.300495	NA	1	-0.293647	NA	1	FALSE	-0.231285	0.8171	0.496847	0.515767	0.403644	0.855641	0.302032
Q61097.250-264.67e7b0fbfc	Q61097.250-264	Q61097	260/Ambig	250	264	0.873189	NA	1	-0.380496	NA	1	0.63264	NA	1	-0.64906	NA	1	1.03171	NA	1	1.081	NA	1	-0.64535	NA	1	-0.645622	NA	1	0.952448	NA	1	0.350252	NA	1	-0.00635484	NA	1	-0.647341	NA	1	FALSE	-1.59828	0.110027	0.186405	0.0049054	0.117029	0.0196216	0.00630694
PBANKA_100340.2017-2036.6c186339ac	PBANKA_100340.2017-2036	PBANKA_100340	2032	2017	2036	-0.362046	NA	1	0.366521	NA	1	-1.42496	NA	1	-0.724405	NA	1	-0.435751	NA	1	-0.318424	NA	1	-0.988294	NA	1	-0.920532	NA	1	-0.398898	NA	1	0.0240486	NA	1	-1.20663	NA	1	-0.822469	NA	1	TRUE	-0.00771634	0.993844	0.192011	0.177295	0.864751	0.202523	0.0903994
PBANKA_090690.1946-1957.23f0675c6c	PBANKA_090690.1946-1957	PBANKA_090690	1949	1946	1957	0.172567	NA	1	0.523537	NA	1	-0.312858	NA	1	0.0100965	NA	1	0.206283	NA	1	0.837801	NA	1	-0.578625	NA	1	0.00332798	NA	1	0.189425	NA	1	0.680669	NA	1	-0.445742	NA	1	0.00671223	NA	1	TRUE	0.753305	0.451293	0.0925018	0.0175193	0.0217239	0.455501	0.380519
PBANKA_134890.259-282.972108995f	PBANKA_134890.259-282	PBANKA_134890	262/Ambig	259	282	0.273426	NA	1	0.319862	NA	1	-0.89182	NA	1	-0.873399	NA	1	-0.0785449	NA	1	0.598214	NA	1	-1.6526	NA	1	-1.02541	NA	1	0.0974407	NA	1	0.459038	NA	1	-1.27221	NA	1	-0.949404	NA	1	TRUE	-0.209982	0.833688	0.231955	0.0637701	0.0616678	0.285214	0.668535
Q8K382.518-531.80980a8bb5	Q8K382.518-531	Q8K382	520	518	531	-0.0993729	NA	1	0.470562	NA	1	0.0787134	NA	1	0.620634	NA	1	-0.377271	NA	1	0.834405	NA	1	-0.191517	NA	1	0.970594	NA	1	-0.238322	NA	1	0.652483	NA	1	-0.0564015	NA	1	0.795614	NA	1	FALSE	2.04143	0.0412471	0.120533	0.01822	0.0238262	0.721093	0.126139
Q3UJU9.44-59.5a95de2151	Q3UJU9.44-59	Q3UJU9	46/50	44	59	-0.0185872	NA	1	0.570452	NA	1	-0.216881	NA	1	0.344143	NA	1	0.304341	NA	1	-0.136293	NA	1	0.240555	NA	1	-0.249644	NA	1	0.142877	NA	1	0.21708	NA	1	0.0118367	NA	1	0.0472497	NA	1	FALSE	0.0823901	0.934339	0.0700771	0.493343	0.243868	0.975473	0.246671
PBANKA_122610.4526-4535.a2cbebd100	PBANKA_122610.4526-4535	PBANKA_122610	4534	4526	4535	0.121893	NA	1	0.434547	NA	1	-1.00538	NA	1	-0.720738	NA	1	0.0665202	NA	1	0.357118	NA	1	-0.904188	NA	1	-0.663154	NA	1	0.0942064	NA	1	0.395833	NA	1	-0.954783	NA	1	-0.691946	NA	1	TRUE	-0.110398	0.912097	0.142957	0.1815	0.0896987	0.57253	0.756833
PBANKA_111710.28-37.a56b9c8410	PBANKA_111710.28-37	PBANKA_111710	29	28	37	-0.257723	NA	1	0.140574	NA	1	-0.760415	NA	1	-0.390132	NA	1	-0.110924	NA	1	-0.0416192	NA	1	-0.61523	NA	1	-0.59549	NA	1	-0.184324	NA	1	0.0494775	NA	1	-0.687822	NA	1	-0.492811	NA	1	TRUE	-0.069503	0.944591	0.528381	0.80869	0.737912	0.341275	0.562018
PBANKA_060740.1148-1176.6a7974a3dd	PBANKA_060740.1148-1176	PBANKA_060740	1158	1148	1176	-0.133909	NA	1	0.0737429	NA	1	-0.515649	NA	1	-0.336012	NA	1	0.249478	NA	1	0.543543	NA	1	-0.609866	NA	1	-0.365365	NA	1	0.0577845	NA	1	0.308643	NA	1	-0.562757	NA	1	-0.350689	NA	1	TRUE	0.0699491	0.944236	0.707779	0.0868956	0.138753	0.618781	0.315347
Q62179.772-784.b2763445fe	Q62179.772-784	Q62179	779	772	784	0.217085	NA	1	-0.177876	NA	1	1.0685	NA	1	0.645529	NA	1	0.445218	NA	1	0.146352	NA	1	0.911705	NA	1	0.563273	NA	1	0.331151	NA	1	-0.0157619	NA	1	0.990104	NA	1	0.604401	NA	1	FALSE	-0.192921	0.847027	0.504555	0.512964	0.946041	0.373511	0.133146
PBANKA_110160.387-406.1747910178	PBANKA_110160.387-406	PBANKA_110160	396	387	406	0.737886	NA	1	0.367298	NA	1	-0.565963	NA	1	-0.964565	NA	1	-0.354206	NA	1	0.293335	NA	1	-1.26318	NA	1	-0.665209	NA	1	0.19184	NA	1	0.330316	NA	1	-0.914573	NA	1	-0.814887	NA	1	TRUE	-0.481022	0.630517	0.19061	0.260687	0.128942	0.0287316	0.13665
PBANKA_123150.695-708.8fb8b54457	PBANKA_123150.695-708	PBANKA_123150	705	695	708	-0.101346	NA	1	0.38113	NA	1	-0.063358	NA	1	0.391103	NA	1	-0.0681674	NA	1	0.41957	NA	1	0.00705346	NA	1	0.445226	NA	1	-0.0847566	NA	1	0.40035	NA	1	-0.0281523	NA	1	0.418164	NA	1	TRUE	1.06352	0.287584	0.1815	0.14576	0.085494	0.712684	0.707078
Q8BGG7.364-372.2ffe9b9ee5	Q8BGG7.364-372	Q8BGG7	366	364	372	-0.0896068	NA	1	0.253158	NA	1	0.232002	NA	1	0.546753	NA	1	0.0973352	NA	1	-0.0177814	NA	1	0.358515	NA	1	0.193833	NA	1	0.00386419	NA	1	0.117689	NA	1	0.295258	NA	1	0.370293	NA	1	FALSE	0.400785	0.688591	0.313245	0.899089	0.48143	0.747722	0.651016
A2A841.568-604.d9218d63fc	A2A841.568-604	A2A841	568/Ambig	568	604	0.365741	NA	1	-0.107773	NA	1	0.120959	NA	1	-0.38057	NA	1	0.310044	NA	1	-0.33258	NA	1	0.323957	NA	1	-0.368232	NA	1	0.337893	NA	1	-0.220176	NA	1	0.222458	NA	1	-0.374401	NA	1	FALSE	-1.31121	0.189832	0.695165	0.160477	0.232656	0.192712	0.237561
PBANKA_140780.312-336.d3156b6def	PBANKA_140780.312-336	PBANKA_140780	324	312	336	0.263909	NA	1	0.499647	NA	1	0.0758232	NA	1	0.283545	NA	1	-0.539204	NA	1	-0.509726	NA	1	0.114282	NA	1	0.0941957	NA	1	-0.137647	NA	1	-0.00503951	NA	1	0.0950526	NA	1	0.188871	NA	1	TRUE	0.291088	0.770993	0.103013	0.0553609	0.985985	0.297828	0.0469516
Q9JKS4.169-181.3a20dc816a	Q9JKS4.169-181	Q9JKS4	179	169	181	-0.120752	NA	1	-0.246713	NA	1	0.734703	NA	1	0.580727	NA	1	-0.382284	NA	1	-0.390928	NA	1	0.988903	NA	1	0.930694	NA	1	-0.251518	NA	1	-0.31882	NA	1	0.861803	NA	1	0.755711	NA	1	FALSE	0.395982	0.692131	0.358094	0.117029	0.11773	0.652418	0.122635
PBANKA_092540.951-969.1ad8eef2da	PBANKA_092540.951-969	PBANKA_092540	957	951	969	0.0714418	NA	1	0.0427306	NA	1	-0.800663	NA	1	-0.857389	NA	1	-0.213467	NA	1	0.112465	NA	1	-1.10599	NA	1	-0.829621	NA	1	-0.0710126	NA	1	0.0775979	NA	1	-0.953325	NA	1	-0.843505	NA	1	TRUE	-0.486252	0.626804	0.810792	0.603364	0.627891	0.713385	0.334268
PBANKA_124390.840-850.cdb51c254d	PBANKA_124390.840-850	PBANKA_124390	842	840	850	0.190174	0.00306644	2	0.18139	0.521591	2	-0.298739	0.428295	2	-0.335538	0.0963627	2	0.0766645	0.125899	2	0.269768	0.30293	2	-0.294871	0.475285	2	-0.151333	0.298254	2	0.133419	0.0614164	2	0.225579	0.412261	2	-0.296805	0.45179	2	-0.243435	0.100946	2	TRUE	-0.113809	0.909393	0.437281	0.286615	0.230554	0.420463	0.720392
PBANKA_020270.225-238.0783392603	PBANKA_020270.225-238	PBANKA_020270	234	225	238	-0.216502	NA	1	-0.338036	NA	1	-0.827779	NA	1	-0.977328	NA	1	-0.260896	NA	1	-0.309088	NA	1	-0.842456	NA	1	-0.940213	NA	1	-0.238699	NA	1	-0.323562	NA	1	-0.835118	NA	1	-0.95877	NA	1	TRUE	-0.969386	0.332387	0.234057	0.189909	0.112123	0.417659	0.257884
PBANKA_092160.326-345.1b8f823fcb	PBANKA_092160.326-345	PBANKA_092160	338	326	345	0.0825105	NA	1	-0.425499	NA	1	-0.147155	NA	1	-0.683179	NA	1	-0.150241	NA	1	0.00744638	NA	1	-0.570402	NA	1	-0.46228	NA	1	-0.0338653	NA	1	-0.209026	NA	1	-0.358779	NA	1	-0.57273	NA	1	TRUE	-0.820642	0.411879	0.150666	0.998598	0.251577	0.679748	0.461107
F6S4K9.31-41.f17aa7fc8e	F6S4K9.31-41	F6S4K9	35	31	41	-0.0100243	NA	1	0.10841	NA	1	-0.816245	NA	1	-0.725826	NA	1	-0.0579337	NA	1	0.0383221	NA	1	-0.512121	NA	1	-0.46543	NA	1	-0.033979	NA	1	0.0733662	NA	1	-0.664183	NA	1	-0.595628	NA	1	FALSE	-0.362614	0.716904	0.612474	0.871058	0.64541	0.992292	0.746321
Q9Z1D1.194-209.2514418257	Q9Z1D1.194-209	Q9Z1D1	208	194	209	0.185779	NA	1	-0.269296	NA	1	0.431237	NA	1	-0.0518519	NA	1	-0.215341	NA	1	-0.496019	NA	1	0.38016	NA	1	0.0499164	NA	1	-0.014781	NA	1	-0.382658	NA	1	0.405699	NA	1	-0.000967753	NA	1	FALSE	-0.699824	0.484061	0.327961	0.058164	0.0728802	0.430273	0.328662
PBANKA_122670.276-291.958ace18c0	PBANKA_122670.276-291	PBANKA_122670	276/284	276	291	0.495411	NA	1	0.150486	NA	1	-0.854895	NA	1	-1.22784	NA	1	-0.283138	NA	1	0.217599	NA	1	-1.46261	NA	1	-1.01144	NA	1	0.106137	NA	1	0.184042	NA	1	-1.15875	NA	1	-1.11964	NA	1	TRUE	-0.820581	0.411914	0.502453	0.357393	0.311142	0.105816	0.221444
PBANKA_140670.1472-1500.6f6c32fdb9	PBANKA_140670.1472-1500	PBANKA_140670	1494	1472	1500	0.0201405	NA	1	-0.0914534	NA	1	-0.210039	NA	1	-0.349648	NA	1	-0.290033	NA	1	1.38526	NA	1	-1.74514	NA	1	-0.11941	NA	1	-0.134946	NA	1	0.646903	NA	1	-0.977588	NA	1	-0.234529	NA	1	TRUE	1.05504	0.291445	0.740014	0.00140154	0.0252278	0.885774	0.212334
PBANKA_136260.244-263.5f7c360c89	PBANKA_136260.244-263	PBANKA_136260	253	244	263	0.147674	NA	1	0.13344	NA	1	0.212179	NA	1	0.169931	NA	1	-0.182466	NA	1	-0.223376	NA	1	0.181534	NA	1	0.0910593	NA	1	-0.0173962	NA	1	-0.044968	NA	1	0.196857	NA	1	0.130495	NA	1	TRUE	-0.0241854	0.980705	0.543798	0.315347	0.797477	0.50946	0.388227
Q920I9.1151-1172.5966dcc19e	Q920I9.1151-1172	Q920I9	1153	1151	1172	-0.325852	NA	1	0.0590161	NA	1	0.41708	NA	1	0.773933	NA	1	0.322313	NA	1	-0.173334	NA	1	0.840688	NA	1	0.295476	NA	1	-0.0017692	NA	1	-0.0571589	NA	1	0.628884	NA	1	0.534704	NA	1	FALSE	0.243852	0.807353	0.756132	0.409951	0.733707	0.243167	0.222845
Q62261.2175-2190.bd4a15e851	Q62261.2175-2190	Q62261	2177	2175	2190	-0.0428615	NA	1	-0.808238	NA	1	0.206247	NA	1	-0.587145	NA	1	-0.0544353	NA	1	-0.204787	NA	1	-0.136949	NA	1	-0.336866	NA	1	-0.0486484	NA	1	-0.506512	NA	1	0.0346487	NA	1	-0.462005	NA	1	FALSE	-1.21063	0.22608	0.0203224	0.34548	0.0238262	0.892782	0.761037
Q3UHJ0.601-613.91b7b74089	Q3UHJ0.601-613	Q3UHJ0	604	601	613	0.0884258	NA	1	0.313011	NA	1	-0.266406	NA	1	-0.069836	NA	1	0.172323	NA	1	0.171463	NA	1	-0.211965	NA	1	-0.26239	NA	1	0.130374	NA	1	0.242237	NA	1	-0.239186	NA	1	-0.166113	NA	1	FALSE	-0.0203868	0.983735	0.239664	0.453399	0.207428	0.658024	0.451296
PBANKA_060460.460-474.788bfe5017	PBANKA_060460.460-474	PBANKA_060460	465	460	474	0.558329	NA	1	0.491842	NA	1	0.282495	NA	1	0.187993	NA	1	0.0791564	NA	1	-0.0624866	NA	1	-0.0160522	NA	1	-0.20726	NA	1	0.318743	NA	1	0.214678	NA	1	0.133221	NA	1	-0.0096335	NA	1	TRUE	-0.262187	0.793185	0.106517	0.730203	0.247372	0.0756833	0.710582
PBANKA_082300.871-881.2cdee61d85	PBANKA_082300.871-881	PBANKA_082300	872	871	881	0.568584	NA	1	0.102598	NA	1	-0.356992	NA	1	-0.850993	NA	1	0.0346954	NA	1	-0.225774	NA	1	-0.439419	NA	1	-0.749453	NA	1	0.30164	NA	1	-0.061588	NA	1	-0.398206	NA	1	-0.800223	NA	1	TRUE	-1.31477	0.188632	0.625088	0.311142	0.713385	0.0707779	0.888577
Q80W04.457-469.1484696691	Q80W04.457-469	Q80W04	461	457	469	0.0531252	NA	1	-0.141179	NA	1	0.525336	NA	1	0.303017	NA	1	0.0244968	NA	1	-0.23819	NA	1	0.464797	NA	1	0.152545	NA	1	0.038811	NA	1	-0.189684	NA	1	0.495066	NA	1	0.227781	NA	1	FALSE	-0.286835	0.774248	0.601962	0.291521	0.29082	0.767344	0.923616
PBANKA_100200.403-416.141077973d	PBANKA_100200.403-416	PBANKA_100200	413	403	416	-0.179368	NA	1	-0.190729	NA	1	0.217563	NA	1	0.178187	NA	1	-0.0211397	NA	1	-0.134902	NA	1	0.223012	NA	1	0.0596841	NA	1	-0.100254	NA	1	-0.162816	NA	1	0.220287	NA	1	0.118936	NA	1	TRUE	-0.092126	0.926601	0.474422	0.496847	0.348984	0.502453	0.886475
PBANKA_010330.1676-1697.8227b77a9e	PBANKA_010330.1676-1697	PBANKA_010330	1681	1676	1697	-0.398884	NA	1	-0.240656	NA	1	-0.501098	NA	1	-0.370885	NA	1	0.0126508	NA	1	-0.130652	NA	1	-0.465405	NA	1	-0.658273	NA	1	-0.193116	NA	1	-0.185654	NA	1	-0.483252	NA	1	-0.514579	NA	1	TRUE	-0.467711	0.640006	0.366503	0.503854	0.29993	0.173791	0.977575
PBANKA_120820.2117-2136.05aa243334	PBANKA_120820.2117-2136	PBANKA_120820	2123	2117	2136	0.138034	NA	1	-0.264433	NA	1	1.13135	NA	1	0.700864	NA	1	-0.0740239	NA	1	-0.509565	NA	1	0.888868	NA	1	0.403762	NA	1	0.0320051	NA	1	-0.386999	NA	1	1.01011	NA	1	0.552313	NA	1	TRUE	-0.35495	0.722638	0.335669	0.0560617	0.0707779	0.532586	0.683952
P83741-3.181-191.e3e836cad9	P83741-3.181-191	P83741-3	183	181	191	-0.0843759	NA	1	0.304954	NA	1	-0.539352	NA	1	-0.178036	NA	1	-0.0421572	NA	1	0.43284	NA	1	-0.55223	NA	1	-0.126798	NA	1	-0.0632666	NA	1	0.368897	NA	1	-0.545791	NA	1	-0.152417	NA	1	FALSE	0.529812	0.596259	0.252978	0.138753	0.100911	0.766643	0.805186
Q9Z2F7.53-72.6a4f981f83	Q9Z2F7.53-72	Q9Z2F7	63/64	53	72	0.0238208	NA	1	0.232544	NA	1	-0.618162	NA	1	-0.437453	NA	1	0.210695	NA	1	0.171468	NA	1	-0.806504	NA	1	-0.895295	NA	1	0.117258	NA	1	0.202006	NA	1	-0.712333	NA	1	-0.666374	NA	1	FALSE	-0.4558	0.648548	0.349685	0.453399	0.28171	0.869657	0.370007
Q9Z2F7.53-72.c2a683f2d4	Q9Z2F7.53-72	Q9Z2F7	64	53	72	-0.0587229	NA	1	-0.122885	NA	1	0.0372144	NA	1	-0.0549623	NA	1	-0.0706453	NA	1	-0.118312	NA	1	0.130416	NA	1	0.0331843	NA	1	-0.0646841	NA	1	-0.120599	NA	1	0.0838154	NA	1	-0.010889	NA	1	FALSE	-0.182062	0.855539	0.646111	0.538893	0.486335	0.831815	0.699369
PBANKA_132950.430-441.690000cdcf	PBANKA_132950.430-441	PBANKA_132950	434	430	441	0.124528	0.125897	2	-0.126007	0.115588	2	0.252875	0.536855	2	-0.0256757	0.29537	2	0.0254174	0.237254	2	0.221865	0.127346	2	0.143611	0.619436	2	0.290493	0.254835	2	0.0749728	0.181576	2	0.0479288	0.121467	2	0.198243	0.578145	2	0.132409	0.275103	2	TRUE	-0.0218056	0.982604	0.639804	0.353189	0.740715	0.566223	0.919411
PBANKA_122410.609-618.a83eb8b32b	PBANKA_122410.609-618	PBANKA_122410	611	609	618	-0.0741584	NA	1	-0.0817825	NA	1	-0.891619	NA	1	-0.927258	NA	1	-0.0695267	NA	1	-0.0942723	NA	1	-0.866917	NA	1	-0.941227	NA	1	-0.0718426	NA	1	-0.0880274	NA	1	-0.879268	NA	1	-0.934243	NA	1	TRUE	-0.834573	0.403988	0.77295	0.617379	0.59986	0.796776	0.702873
Q62523.36-54.35dd1631ff	Q62523.36-54	Q62523	44	36	54	0.18761	NA	1	-0.286781	NA	1	0.10949	NA	1	-0.392915	NA	1	-0.208878	NA	1	-0.325618	NA	1	0.0310734	NA	1	-0.135232	NA	1	-0.010634	NA	1	-0.306199	NA	1	0.0702818	NA	1	-0.264074	NA	1	FALSE	-0.782981	0.433666	0.297127	0.167484	0.131044	0.424667	0.337772
PBANKA_113540.130-141.bfadcbcd72	PBANKA_113540.130-141	PBANKA_113540	135	130	141	-0.125105	0.103314	2	0.202914	0.149742	2	-0.508377	0.145686	2	-0.208373	0.107371	2	-0.15056	0.0668151	2	0.121476	0.139118	2	-0.372809	0.286266	2	-0.150338	0.0803329	2	-0.137833	0.0850645	2	0.162195	0.14443	2	-0.440593	0.215976	2	-0.179356	0.0135189	2	TRUE	0.286241	0.774703	0.402943	0.573931	0.365102	0.640505	0.459005
PBANKA_010480.320-333.246d7e02b9	PBANKA_010480.320-333	PBANKA_010480	330	320	333	0.248615	0.047185	2	0.595023	0.286838	2	0.466941	0.253247	2	0.785333	0.080776	2	0.368301	0.0807132	2	0.578486	0.373399	2	0.942932	0.179151	2	1.10355	0.274961	2	0.308458	0.0639491	2	0.586754	0.330119	2	0.704936	0.216199	2	0.944442	0.177869	2	TRUE	1.12524	0.260525	0.0665732	0.0700771	0.0301331	0.320953	0.173791
PBANKA_113880.1490-1504.f1ac8a0e86	PBANKA_113880.1490-1504	PBANKA_113880	1500	1490	1504	-0.729805	NA	1	-0.0276524	NA	1	-1.30531	NA	1	-0.63117	NA	1	-0.228479	NA	1	0.253521	NA	1	-0.956011	NA	1	-0.523575	NA	1	-0.479142	NA	1	0.112935	NA	1	-1.13066	NA	1	-0.577373	NA	1	TRUE	0.468183	0.639669	0.944639	0.306938	0.49965	0.0315347	0.306237
PBANKA_080800.903-918.99f77682f2	PBANKA_080800.903-918	PBANKA_080800	908	903	918	-0.121342	0.316847	2	0.0693606	0.30169	2	-0.260958	0.0317019	2	-0.09827	0.0468586	2	-0.0897647	0.115511	2	0.128215	0.191399	2	-0.152406	0.152039	2	0.0160085	0.0761514	2	-0.105553	0.216179	2	0.0987877	0.246545	2	-0.206682	0.0918706	2	-0.0411307	0.061505	2	TRUE	0.232741	0.815969	0.721794	0.552908	0.547302	0.649615	0.631395
PBANKA_146370.780-789.a78bbd8bdf	PBANKA_146370.780-789	PBANKA_146370	783	780	789	0.159172	NA	1	1.07973	NA	1	-0.56734	NA	1	0.3252	NA	1	0.0655196	NA	1	1.20669	NA	1	-0.469573	NA	1	0.622032	NA	1	0.112346	NA	1	1.14321	NA	1	-0.518456	NA	1	0.473616	NA	1	TRUE	2.02656	0.042746	0.00911002	0.00420463	0	0.480028	0.761738
E9PWG6.959-976.df12e6a1a1	E9PWG6.959-976	E9PWG6	967	959	976	0.0945959	NA	1	0.106044	NA	1	-0.441682	NA	1	-0.458249	NA	1	0.0878404	NA	1	0.159929	NA	1	-0.310467	NA	1	-0.287944	NA	1	0.0912181	NA	1	0.132987	NA	1	-0.376075	NA	1	-0.373096	NA	1	FALSE	-0.299697	0.764418	0.615978	0.479327	0.435879	0.639103	0.679047
PBANKA_132010.513-525.e98357d7ae	PBANKA_132010.513-525	PBANKA_132010	521	513	525	-0.060741	NA	1	-0.32569	NA	1	0.633281	NA	1	0.340317	NA	1	-0.214533	NA	1	0.203427	NA	1	0.0968341	NA	1	0.46523	NA	1	-0.137637	NA	1	-0.0611314	NA	1	0.365058	NA	1	0.402773	NA	1	TRUE	0.363231	0.716444	0.243167	0.387526	0.715487	0.824107	0.332165
PBANKA_120250.2258-2283.ff28a043cb	PBANKA_120250.2258-2283	PBANKA_120250	2258	2258	2283	-0.168864	NA	1	-0.80683	NA	1	0.326227	NA	1	-0.339754	NA	1	0.0270468	NA	1	-0.149349	NA	1	0.106662	NA	1	-0.119299	NA	1	-0.0709086	NA	1	-0.47809	NA	1	0.216444	NA	1	-0.229527	NA	1	TRUE	-0.9441	0.345152	0.0203224	0.461808	0.0308339	0.532586	0.915207
PBANKA_052420.144-153.6f43a3cbba	PBANKA_052420.144-153	PBANKA_052420	145	144	153	-0.198021	NA	1	0.0341757	NA	1	-0.995844	NA	1	-0.791662	NA	1	0.230572	NA	1	0.443106	NA	1	-0.689567	NA	1	-0.526598	NA	1	0.0162756	NA	1	0.238641	NA	1	-0.842705	NA	1	-0.65913	NA	1	TRUE	-0.218346	0.827166	0.83672	0.133847	0.212334	0.459005	0.341976
PBANKA_130170.384-403.5c4ce52032	PBANKA_130170.384-403	PBANKA_130170	393	384	403	-0.0838991	0.235266	4	-0.350867	0.181723	4	0.637026	0.182785	4	0.342043	0.136114	4	0.0872268	0.0824342	4	-0.173153	0.0973356	4	0.718858	0.140705	4	0.408913	0.236552	4	0.00166382	0.129883	4	-0.26201	0.103572	4	0.677942	0.161443	4	0.375478	0.157437	4	TRUE	-0.231036	0.817294	0.21794	0.409951	0.177295	0.766643	0.682551
O70310.44-55.4386f77586	O70310.44-55	O70310	47	44	55	-0.0272175	0.0337671	2	0.394619	0.23012	2	-0.562641	0.269837	2	-0.168819	0.00594991	2	0.0943552	0.20834	2	0.185576	0.0933557	2	-0.55686	0.131065	2	-0.515204	0.246049	2	0.0335689	0.0872862	2	0.290098	0.161738	2	-0.55975	0.200451	2	-0.342011	0.126	2	FALSE	0.0862602	0.931262	0.170988	0.422565	0.159776	0.946041	0.660126
PBANKA_061320.207-227.7347d48a8e	PBANKA_061320.207-227	PBANKA_061320	212	207	227	-0.378584	NA	1	-0.191747	NA	1	-0.245185	NA	1	-0.0863632	NA	1	0.185205	NA	1	0.4062	NA	1	-0.338081	NA	1	-0.166652	NA	1	-0.0966893	NA	1	0.107227	NA	1	-0.291633	NA	1	-0.126507	NA	1	TRUE	0.165517	0.868542	0.474422	0.150666	0.524177	0.192011	0.422565
PBANKA_091200.640-654.1e02afae3b	PBANKA_091200.640-654	PBANKA_091200	645	640	654	-0.0633751	NA	1	0.348738	NA	1	-0.672448	NA	1	-0.288351	NA	1	-0.0758813	NA	1	0.00708638	NA	1	-0.412618	NA	1	-0.379215	NA	1	-0.0696282	NA	1	0.177912	NA	1	-0.542533	NA	1	-0.333783	NA	1	TRUE	0.0775292	0.938205	0.20883	1	0.326559	0.819902	0.674142
Q3UH70.595-608.68f7ef555c	Q3UH70.595-608	Q3UH70	603	595	608	0.333346	NA	1	-0.00869148	NA	1	0.443116	NA	1	0.0730637	NA	1	0.0774593	NA	1	0.171152	NA	1	-0.0317139	NA	1	0.0124135	NA	1	0.205402	NA	1	0.0812301	NA	1	0.205701	NA	1	0.0427386	NA	1	FALSE	-0.255258	0.798532	0.987386	0.453399	0.610371	0.220042	0.71829
PBANKA_131750.936-949.1763e0613d	PBANKA_131750.936-949	PBANKA_131750	938	936	949	0.617025	NA	1	0.649131	NA	1	0.62162	NA	1	0.625711	NA	1	0.259182	NA	1	0.432532	NA	1	0.558399	NA	1	0.682184	NA	1	0.438104	NA	1	0.540832	NA	1	0.590009	NA	1	0.653948	NA	1	TRUE	0.603097	0.546464	0.0483532	0.138753	0.0406447	0.0567624	0.302032
PBANKA_145830.400-414.e22cf42566	PBANKA_145830.400-414	PBANKA_145830	407	400	414	0.0412415	NA	1	0.105432	NA	1	0.285781	NA	1	0.321956	NA	1	0.098811	NA	1	-0.148821	NA	1	0.377259	NA	1	0.0800626	NA	1	0.0700262	NA	1	-0.0216946	NA	1	0.33152	NA	1	0.20101	NA	1	TRUE	-0.0773046	0.938384	0.616678	0.462509	0.916608	0.814996	0.648914
Q99L43.26-37.b41075f069	Q99L43.26-37	Q99L43	32	26	37	0.116025	NA	1	0.0586552	NA	1	0.260183	NA	1	0.174799	NA	1	-0.0743818	NA	1	-0.138703	NA	1	0.375571	NA	1	0.261685	NA	1	0.0208216	NA	1	-0.0400237	NA	1	0.317877	NA	1	0.218242	NA	1	FALSE	-0.0118746	0.990526	0.756833	0.487737	0.820603	0.585844	0.68185
Q8BVL3.323-339.8a221897e3	Q8BVL3.323-339	Q8BVL3	336	323	339	0.135445	NA	1	0.39893	NA	1	-0.15204	NA	1	0.08343	NA	1	-0.166705	NA	1	0.523728	NA	1	-0.236861	NA	1	0.404007	NA	1	-0.01563	NA	1	0.461329	NA	1	-0.194451	NA	1	0.243718	NA	1	FALSE	0.913878	0.360813	0.167484	0.0974071	0.0616678	0.538192	0.424667
PBANKA_120820.1542-1551.c25d8c35d7	PBANKA_120820.1542-1551	PBANKA_120820	1544	1542	1551	0.0286948	NA	1	2.52559	NA	1	-0.581741	NA	1	1.88714	NA	1	0.0933415	NA	1	2.4512	NA	1	-0.438125	NA	1	1.87016	NA	1	0.0610181	NA	1	2.48839	NA	1	-0.509933	NA	1	1.87865	NA	1	TRUE	5.48489	4.28605e-08	0	0	0	0.85494	0.662929
PBANKA_041610.4927-4939.97256d2aa9	PBANKA_041610.4927-4939	PBANKA_041610	4936	4927	4939	-0.0245763	NA	1	0.0562802	NA	1	-0.723434	NA	1	-0.670592	NA	1	0.0511226	NA	1	-0.47938	NA	1	-0.46801	NA	1	-1.04808	NA	1	0.0132731	NA	1	-0.21155	NA	1	-0.595722	NA	1	-0.859335	NA	1	TRUE	-1.12766	0.259502	0.760336	0.0637701	0.248073	0.95445	0.813595
Q3U1U6.212-228.71563a0664	Q3U1U6.212-228	Q3U1U6	223	212	228	-0.180935	NA	1	-0.110189	NA	1	0.276812	NA	1	0.319543	NA	1	0.47548	NA	1	-0.0765812	NA	1	0.554277	NA	1	-0.0473494	NA	1	0.147273	NA	1	-0.0933852	NA	1	0.415544	NA	1	0.136097	NA	1	FALSE	-0.378743	0.70489	0.686055	0.67274	0.576034	0.50035	0.119131
PBANKA_140650.155-166.5d83b08ec9	PBANKA_140650.155-166	PBANKA_140650	162	155	166	0.337694	NA	1	0.212914	NA	1	0.0839999	NA	1	-0.0687948	NA	1	0.274132	NA	1	0.300939	NA	1	0.0681533	NA	1	0.0453948	NA	1	0.305913	NA	1	0.256927	NA	1	0.0760766	NA	1	-0.0117	NA	1	TRUE	-0.171025	0.864209	0.384723	0.250175	0.194114	0.217239	0.282411
Q8VDM4.9-27.2267c57c15	Q8VDM4.9-27	Q8VDM4	19	9	27	-0.132944	NA	1	0.181115	NA	1	-0.208523	NA	1	0.0775209	NA	1	0.236572	NA	1	0.396398	NA	1	-0.494047	NA	1	-0.383787	NA	1	0.0518143	NA	1	0.288756	NA	1	-0.351285	NA	1	-0.153133	NA	1	FALSE	0.200405	0.84117	0.437281	0.157673	0.161177	0.622285	0.334268
Q8CI08-2.391-406.4d678b5524	Q8CI08-2.391-406	Q8CI08-2	392	391	406	0.124754	NA	1	0.421083	NA	1	0.165554	NA	1	0.433868	NA	1	0.0284014	NA	1	0.233342	NA	1	0.395769	NA	1	0.551145	NA	1	0.0765776	NA	1	0.327212	NA	1	0.280662	NA	1	0.492506	NA	1	FALSE	0.72645	0.467588	0.151367	0.33637	0.129643	0.566223	0.912404
PBANKA_141790.152-169.27a4625a38	PBANKA_141790.152-169	PBANKA_141790	167	152	169	-0.0144938	NA	1	-0.57027	NA	1	0.423445	NA	1	-0.160347	NA	1	0.0320273	NA	1	-0.593695	NA	1	0.27175	NA	1	-0.403537	NA	1	0.00876677	NA	1	-0.581982	NA	1	0.347597	NA	1	-0.281942	NA	1	TRUE	-1.29423	0.195629	0.0721794	0.0364401	0.0168185	0.989488	0.89979
Q9WV69.301-325.5748ff8e8a	Q9WV69.301-325	Q9WV69	303	301	325	-0.296718	NA	1	-0.387163	NA	1	0.495741	NA	1	0.377281	NA	1	-0.0267287	NA	1	-0.598299	NA	1	0.662678	NA	1	0.0415427	NA	1	-0.161723	NA	1	-0.492731	NA	1	0.57921	NA	1	0.209412	NA	1	FALSE	-0.473828	0.635638	0.183602	0.0357393	0.0294324	0.280308	0.870357
PBANKA_103600.200-217.4dfbb664b7	PBANKA_103600.200-217	PBANKA_103600	205	200	217	0.111561	NA	1	0.0198255	NA	1	-0.118986	NA	1	-0.238737	NA	1	-0.122276	NA	1	-0.0800703	NA	1	0.1969	NA	1	0.189541	NA	1	-0.00535769	NA	1	-0.0301224	NA	1	0.0389569	NA	1	-0.0245977	NA	1	TRUE	-0.140274	0.888448	0.885774	0.664331	0.868255	0.601962	0.525578
PBANKA_011220.1528-1547.215a2b57ce	PBANKA_011220.1528-1547	PBANKA_011220	1542	1528	1547	-0.0297954	0.0975105	2	-0.749633	0.0243939	2	0.988496	0.179437	2	0.240644	0.0575324	2	-0.345971	0.246228	2	-0.0667669	0.0207353	2	0.434355	0.0353198	2	0.663995	0.190173	2	-0.187883	0.0743587	2	-0.4082	0.0225646	2	0.711426	0.0720585	2	0.452319	0.123853	2	TRUE	-0.0981402	0.921824	0.0301331	0.714085	0.0560617	0.935529	0.14576
Q9Z1R2.992-1008.1d9e60eb42	Q9Z1R2.992-1008	Q9Z1R2	995	992	1008	-0.0278109	0.0103445	2	-0.0439243	0.245602	2	0.357217	0.509621	2	0.313089	0.274364	2	0.156631	0.121884	2	-0.463947	0.426719	2	0.744426	0.945506	2	0.0742833	0.396903	2	0.0644102	0.0557699	2	-0.253936	0.33616	2	0.550822	0.727563	2	0.193686	0.335633	2	FALSE	-0.464748	0.642126	0.889979	0.0742817	0.188507	0.943938	0.488437
O55098.940-953.cffee6a20f	O55098.940-953	O55098	949	940	953	0.145902	NA	1	0.0514398	NA	1	0.150288	NA	1	0.0278106	NA	1	0.00845695	NA	1	-0.0309165	NA	1	0.00901678	NA	1	-0.0799217	NA	1	0.0771795	NA	1	0.0102616	NA	1	0.0796522	NA	1	-0.0260556	NA	1	FALSE	-0.212411	0.831793	0.773651	0.85494	0.924317	0.512263	0.997197
PBANKA_142890.345-354.14e31bb6be	PBANKA_142890.345-354	PBANKA_142890	347	345	354	0.0703154	NA	1	1.3349	NA	1	-0.715736	NA	1	0.520838	NA	1	0.300855	NA	1	1.06267	NA	1	-0.28616	NA	1	0.426095	NA	1	0.185585	NA	1	1.19879	NA	1	-0.500948	NA	1	0.473466	NA	1	TRUE	1.99667	0.0459008	0.00280308	0.00560617	0	0.717589	0.250175
P35564.551-572.1b48f78deb	P35564.551-572	P35564	553	551	572	-0.108131	NA	1	0.139415	NA	1	-0.290808	NA	1	-0.0712768	NA	1	-0.100045	NA	1	0.0341773	NA	1	-0.328379	NA	1	-0.243721	NA	1	-0.104088	NA	1	0.0867963	NA	1	-0.309593	NA	1	-0.157499	NA	1	FALSE	0.119424	0.904943	0.531885	0.893483	0.587246	0.695165	0.600561
PBANKA_080120.532-545.14f366413f	PBANKA_080120.532-545	PBANKA_080120	539	532	545	0.0179919	0.060757	2	-0.578537	0.0608475	2	0.776357	0.311543	2	0.151813	0.433147	2	-0.116931	0.108471	2	-0.81863	0.210134	2	1.00429	0.157754	2	0.25303	0.0560908	2	-0.0494697	0.084614	2	-0.698583	0.0746433	2	0.890325	0.234648	2	0.202421	0.244619	2	TRUE	-1.01523	0.310031	0.0700771	0.0119131	0.00770848	0.894884	0.540995
PBANKA_120590.857-867.65a0b5ff70	PBANKA_120590.857-867	PBANKA_120590	861	857	867	-0.150963	NA	1	-0.0753436	NA	1	-0.397739	NA	1	-0.350134	NA	1	-0.015101	NA	1	0.0951148	NA	1	-0.474853	NA	1	-0.414202	NA	1	-0.083032	NA	1	0.00988558	NA	1	-0.436296	NA	1	-0.382168	NA	1	TRUE	-0.22061	0.825403	0.793273	0.657323	0.925718	0.576034	0.906097
PBANKA_080120.384-399.1b423d3d21	PBANKA_080120.384-399	PBANKA_080120	386	384	399	0.126748	NA	1	-0.130472	NA	1	-0.260677	NA	1	-0.545912	NA	1	0.180125	NA	1	-0.645598	NA	1	0.626008	NA	1	-0.24928	NA	1	0.153436	NA	1	-0.388035	NA	1	0.182665	NA	1	-0.397596	NA	1	TRUE	-1.30132	0.193195	0.627891	0.0287316	0.0700771	0.562719	0.433076
PBANKA_071520.29-43.812835bab2	PBANKA_071520.29-43	PBANKA_071520	40	29	43	-0.210837	NA	1	-0.114184	NA	1	-0.206448	NA	1	-0.13781	NA	1	0.12386	NA	1	0.0568148	NA	1	-0.00476143	NA	1	-0.121371	NA	1	-0.0434886	NA	1	-0.0286845	NA	1	-0.105605	NA	1	-0.129591	NA	1	TRUE	-0.155416	0.876498	0.674842	0.797477	0.880168	0.430273	0.567624
PBANKA_122250.97-118.8bec589d9a	PBANKA_122250.97-118	PBANKA_122250	102	97	118	-0.247109	0.0602732	2	-0.134788	0.255945	2	-0.4216	0.238318	2	-0.337295	0.554536	2	-0.158153	0.0749335	2	0.28958	0.702227	2	-0.716383	0.789508	2	-0.318216	0.0123483	2	-0.202631	0.00733016	2	0.0773956	0.223141	2	-0.568992	0.513913	2	-0.327755	0.283442	2	TRUE	0.136946	0.891078	0.615277	0.26349	0.628591	0.357393	0.440084
E9Q652.840-854.c92fe39d34	E9Q652.840-854	E9Q652	850	840	854	-0.29816	NA	1	0.348988	NA	1	-0.614816	NA	1	0.00431753	NA	1	-0.485483	NA	1	0.111374	NA	1	-0.00825152	NA	1	0.539041	NA	1	-0.391822	NA	1	0.230181	NA	1	-0.311534	NA	1	0.271679	NA	1	FALSE	1.18004	0.238026	0.20883	0.606167	0.224947	0.277505	0.0595655
PBANKA_081980.233-245.7a156f3078	PBANKA_081980.233-245	PBANKA_081980	239	233	245	0.112731	NA	1	0.0350026	NA	1	0.221108	NA	1	0.115365	NA	1	-0.10446	NA	1	-0.205635	NA	1	0.10468	NA	1	-0.0460599	NA	1	0.00413547	NA	1	-0.0853164	NA	1	0.162894	NA	1	0.0346524	NA	1	TRUE	-0.203075	0.839083	0.834618	0.343378	0.609671	0.598458	0.583742
PBANKA_130570.200-210.0b41dd3475	PBANKA_130570.200-210	PBANKA_130570	202	200	210	-0.0992884	NA	1	0.270479	NA	1	-0.903913	NA	1	-0.562161	NA	1	0.205164	NA	1	-0.10745	NA	1	-0.567816	NA	1	-0.929995	NA	1	0.0529377	NA	1	0.0815141	NA	1	-0.735864	NA	1	-0.746078	NA	1	TRUE	-0.612527	0.54021	0.288017	0.573231	0.607568	0.721093	0.382621
PBANKA_101830.319-337.0b5d083259	PBANKA_101830.319-337	PBANKA_101830	329	319	337	0.0873809	NA	1	-0.271943	NA	1	0.0982316	NA	1	-0.289107	NA	1	-0.0194978	NA	1	-0.455223	NA	1	0.153179	NA	1	-0.332112	NA	1	0.0339415	NA	1	-0.363583	NA	1	0.125705	NA	1	-0.310609	NA	1	TRUE	-0.991003	0.321719	0.321654	0.0784863	0.0819902	0.662228	0.891381
PBANKA_122610.4663-4675.dee281ef6f	PBANKA_122610.4663-4675	PBANKA_122610	4674	4663	4675	0.735288	NA	1	1.42691	NA	1	-1.17125	NA	1	-0.507647	NA	1	0.537635	NA	1	1.09524	NA	1	-0.667172	NA	1	-0.159127	NA	1	0.636461	NA	1	1.26107	NA	1	-0.919211	NA	1	-0.333387	NA	1	TRUE	0.713071	0.475826	0.00210231	0.0049054	0	0.0294324	0.0911002
PBANKA_143480.325-343.4fc758e531	PBANKA_143480.325-343	PBANKA_143480	335	325	343	0.354451	NA	1	0.054406	NA	1	0.548828	NA	1	0.220768	NA	1	-0.143778	NA	1	-0.0619671	NA	1	0.08192	NA	1	0.114166	NA	1	0.105336	NA	1	-0.00378058	NA	1	0.315374	NA	1	0.167467	NA	1	TRUE	-0.132736	0.894406	0.765242	0.732306	0.981079	0.205326	0.473721
PBANKA_061230.55-77.43c747b599	PBANKA_061230.55-77	PBANKA_061230	63	55	77	-0.275368	NA	1	-0.552474	NA	1	-0.514511	NA	1	-0.819631	NA	1	-0.309144	NA	1	-0.45022	NA	1	0.236918	NA	1	0.0462763	NA	1	-0.292256	NA	1	-0.501347	NA	1	-0.138797	NA	1	-0.386677	NA	1	TRUE	-0.732832	0.463686	0.0756833	0.0805886	0.0238262	0.316748	0.189909
PBANKA_080230.2891-2903.7df8f9a5d6	PBANKA_080230.2891-2903	PBANKA_080230	2899	2891	2903	-0.217639	NA	1	0.102028	NA	1	-0.739289	NA	1	-0.447636	NA	1	-0.156936	NA	1	0.27714	NA	1	-0.738712	NA	1	-0.354201	NA	1	-0.187287	NA	1	0.189584	NA	1	-0.739001	NA	1	-0.400919	NA	1	TRUE	0.243087	0.807946	0.62719	0.280308	0.299229	0.416258	0.442186
Q8CAA7.166-178.f464852d9c	Q8CAA7.166-178	Q8CAA7	175	166	178	-0.0430577	0.0555192	2	0.176777	0.131964	2	0.0251643	0.129906	2	0.216984	0.317389	2	-0.0346037	0.0372421	2	-0.160328	0.147886	2	0.116485	0.258198	2	-0.0588044	0.443326	2	-0.0388307	0.0463807	2	0.00822469	0.139925	2	0.0708244	0.194052	2	0.0790899	0.380358	2	FALSE	0.0614678	0.950988	0.447092	0.43658	0.934828	0.892081	0.838122
Q9WV69.214-231.89096400bf	Q9WV69.214-231	Q9WV69	226	214	231	-0.0253083	NA	1	-0.484222	NA	1	0.100381	NA	1	-0.386548	NA	1	-0.10246	NA	1	-0.0782656	NA	1	0.31072	NA	1	0.28535	NA	1	-0.0638843	NA	1	-0.281244	NA	1	0.20555	NA	1	-0.0505991	NA	1	FALSE	-0.484934	0.627738	0.113525	0.669236	0.155571	0.952348	0.592151
H3BK65.355-369.d401cca4ca	H3BK65.355-369	H3BK65	360	355	369	-0.0988616	NA	1	-0.0626252	NA	1	-0.452523	NA	1	-0.444301	NA	1	-0.179454	NA	1	0.352513	NA	1	-0.987506	NA	1	-0.505103	NA	1	-0.139158	NA	1	0.144944	NA	1	-0.720014	NA	1	-0.474702	NA	1	FALSE	0.0293349	0.976598	0.821303	0.186405	0.40925	0.722495	0.393833
PBANKA_061160.8-18.a8d21c9844	PBANKA_061160.8-18	PBANKA_061160	10	8	18	0.0241335	0.193682	2	-0.0115547	0.457238	2	-1.12036	0.594396	2	-1.18406	0.330839	2	0.516912	0.315354	2	0.236638	0.0767061	2	-0.89435	0.72299	2	-1.22419	0.33093	2	0.270523	0.060836	2	0.112541	0.266972	2	-1.00735	0.658693	2	-1.20413	0.330885	2	TRUE	-1.28386	0.199236	0.994394	0.334268	0.501752	0.866854	0.10021
PBANKA_091610.19-30.039f5cf84e	PBANKA_091610.19-30	PBANKA_091610	19	19	30	0.528992	NA	1	0.0247453	NA	1	-1.07147	NA	1	-1.60373	NA	1	-0.401353	NA	1	-0.485427	NA	1	-0.884727	NA	1	-1.01837	NA	1	0.0638196	NA	1	-0.230341	NA	1	-0.9781	NA	1	-1.31105	NA	1	TRUE	-1.5967	0.110379	0.865452	0.0595655	0.219341	0.0903994	0.107919
PBANKA_110740.28-42.5a2165619b	PBANKA_110740.28-42	PBANKA_110740	33	28	42	0.196771	0.251023	2	0.136109	0.419396	2	-0.0424951	0.0410648	2	-0.131173	0.209437	2	0.0133351	0.0399548	2	-0.218122	0.103575	2	0.0692164	0.0112304	2	-0.211805	0.132299	2	0.105053	0.145489	2	-0.0410065	0.157911	2	0.0133607	0.0261476	2	-0.171489	0.0385692	2	TRUE	-0.459011	0.646241	0.534688	0.323756	0.819201	0.407148	0.97267
Q8K1H7.38-58.9a6f34858a	Q8K1H7.38-58	Q8K1H7	53/54/55	38	58	-0.0904675	NA	1	0.276488	NA	1	-0.517054	NA	1	-0.178113	NA	1	-0.247047	NA	1	0.2822	NA	1	-0.584843	NA	1	-0.105162	NA	1	-0.168757	NA	1	0.279344	NA	1	-0.550949	NA	1	-0.141638	NA	1	FALSE	0.565058	0.572053	0.283812	0.274001	0.170287	0.744219	0.274702
PBANKA_071520.8-26.32c17d1bb4	PBANKA_071520.8-26	PBANKA_071520	19	8	26	0.504407	0.266438	3	-0.16775	0.362045	3	0.453058	0.424497	3	-0.247114	0.520041	3	-0.103762	0.180241	3	0.627409	0.339272	3	-1.03044	0.852375	3	-0.348838	0.476543	3	0.200323	0.220564	3	0.229829	0.0114035	3	-0.288693	0.607404	3	-0.297976	0.414472	3	TRUE	-0.261828	0.793462	0.533987	0.0574632	0.225648	0.101612	0.585844
Q91VC7.121-138.a712c85e2f	Q91VC7.121-138	Q91VC7	136	121	138	0.110851	NA	1	0.502579	NA	1	0.0230358	NA	1	0.38675	NA	1	-0.222404	NA	1	0.026017	NA	1	-0.103565	NA	1	0.0952909	NA	1	-0.0557767	NA	1	0.264298	NA	1	-0.0402647	NA	1	0.24102	NA	1	FALSE	0.647489	0.517338	0.101612	0.91801	0.185704	0.603364	0.316048
PBANKA_091640.96-107.7e88e8cf37	PBANKA_091640.96-107	PBANKA_091640	105	96	107	-0.197922	NA	1	-0.15935	NA	1	-0.486548	NA	1	-0.47599	NA	1	-0.0978664	NA	1	-0.15499	NA	1	-0.347916	NA	1	-0.454604	NA	1	-0.147894	NA	1	-0.15717	NA	1	-0.417232	NA	1	-0.465297	NA	1	TRUE	-0.457508	0.647321	0.552207	0.447092	0.365102	0.459005	0.608269
Q80W04.433-456.9dae9c4919	Q80W04.433-456	Q80W04	435	433	456	0.0438807	NA	1	-0.169734	NA	1	0.403667	NA	1	0.162037	NA	1	0.00983823	NA	1	-0.383794	NA	1	0.443371	NA	1	0.000174288	NA	1	0.0268595	NA	1	-0.276764	NA	1	0.423519	NA	1	0.0811058	NA	1	FALSE	-0.527647	0.597762	0.528381	0.121233	0.160477	0.807989	0.991591
PBANKA_080870.574-587.1a0c72f9b7	PBANKA_080870.574-587	PBANKA_080870	578	574	587	0.277686	NA	1	0.179552	NA	1	-0.508161	NA	1	-0.634309	NA	1	-0.0656824	NA	1	0.172502	NA	1	-0.53342	NA	1	-0.3448	NA	1	0.106002	NA	1	0.176027	NA	1	-0.52079	NA	1	-0.489555	NA	1	TRUE	-0.342832	0.731736	0.443588	0.451296	0.330063	0.281009	0.718991
Q8K1B8.6-19.329a7413bc	Q8K1B8.6-19	Q8K1B8	8	6	19	0.0699814	NA	1	0.351701	NA	1	-0.211537	NA	1	0.0421678	NA	1	0.199615	NA	1	0.845945	NA	1	-0.521051	NA	1	0.075714	NA	1	0.134798	NA	1	0.598823	NA	1	-0.366294	NA	1	0.0589409	NA	1	FALSE	0.748137	0.454403	0.206727	0.0175193	0.0294324	0.718991	0.393833
Q8C4X2.330-348.d8e1f42d35	Q8C4X2.330-348	Q8C4X2	346	330	348	-0.0586368	NA	1	-0.167269	NA	1	1.35176	NA	1	1.21511	NA	1	0.388262	NA	1	-0.388419	NA	1	1.8592	NA	1	1.03295	NA	1	0.164813	NA	1	-0.277844	NA	1	1.60548	NA	1	1.12403	NA	1	FALSE	0.0506518	0.959604	0.53609	0.119131	0.159776	0.831815	0.16328
PBANKA_081460.156-169.e3679540d9	PBANKA_081460.156-169	PBANKA_081460	159	156	169	-0.202677	NA	1	0.281189	NA	1	0.161066	NA	1	0.616918	NA	1	0.27284	NA	1	0.359697	NA	1	0.607895	NA	1	0.645186	NA	1	0.0350815	NA	1	0.320443	NA	1	0.38448	NA	1	0.631052	NA	1	TRUE	0.892903	0.371941	0.278907	0.180098	0.132446	0.447793	0.282411
PBANKA_114240.112-125.7be7eafc1d	PBANKA_114240.112-125	PBANKA_114240	117	112	125	0.435496	NA	1	-0.28058	NA	1	0.837153	NA	1	0.0930617	NA	1	0.11371	NA	1	0.0432583	NA	1	0.583234	NA	1	0.463217	NA	1	0.274603	NA	1	-0.118661	NA	1	0.710194	NA	1	0.278139	NA	1	TRUE	-0.525168	0.599483	0.309741	0.844429	0.489839	0.142256	0.599159
E9Q2E4.2500-2512.9aeca10b86	E9Q2E4.2500-2512	E9Q2E4	2503	2500	2512	-0.00349925	NA	1	0.2613	NA	1	-0.228687	NA	1	0.00809708	NA	1	-0.0154369	NA	1	0.371169	NA	1	-0.543346	NA	1	-0.206305	NA	1	-0.00946805	NA	1	0.316234	NA	1	-0.386017	NA	1	-0.0991041	NA	1	FALSE	0.392005	0.695067	0.302032	0.17239	0.134548	0.967765	0.903294
Q9EQJ0.794-810.26ffb4e37c	Q9EQJ0.794-810	Q9EQJ0	797	794	810	-0.246727	NA	1	-0.202513	NA	1	0.364033	NA	1	0.380232	NA	1	-0.567756	NA	1	-0.44147	NA	1	0.65818	NA	1	0.734901	NA	1	-0.407242	NA	1	-0.321992	NA	1	0.511107	NA	1	0.557567	NA	1	FALSE	0.498559	0.618106	0.447793	0.0861948	0.114926	0.358094	0.0406447
PBANKA_111100.7409-7425.72f37bd135	PBANKA_111100.7409-7425	PBANKA_111100	7417	7409	7425	-0.404685	NA	1	-0.608994	NA	1	1.55466	NA	1	1.32233	NA	1	-0.00595578	NA	1	-0.681856	NA	1	1.57438	NA	1	0.84892	NA	1	-0.205321	NA	1	-0.645425	NA	1	1.56452	NA	1	1.08563	NA	1	TRUE	0.0250233	0.980037	0.0616678	0.0189208	0.0126139	0.170988	0.951647
E9PYD5.103-115.8095e27cbb	E9PYD5.103-115	E9PYD5	111	103	115	-0.0167282	NA	1	0.57204	NA	1	-0.240309	NA	1	0.320444	NA	1	0.0383683	NA	1	-0.24593	NA	1	0.127105	NA	1	-0.206759	NA	1	0.0108201	NA	1	0.163055	NA	1	-0.0566019	NA	1	0.0568428	NA	1	FALSE	0.221296	0.824869	0.0700771	0.276104	0.362299	0.984583	0.871058
PBANKA_050810.2345-2357.8e6c60fd88	PBANKA_050810.2345-2357	PBANKA_050810	2351	2345	2357	0.0270887	0.0148588	3	0.17231	0.116781	3	-0.108911	0.262431	3	0.00829547	0.375753	3	-0.286707	0.266148	3	-0.0668379	0.0872983	3	-0.255143	0.153141	3	-0.0848398	0.119096	3	-0.129809	0.129072	3	0.0527359	0.0176774	3	-0.182027	0.12901	3	-0.0382722	0.24735	3	TRUE	0.198255	0.842852	0.456202	0.713385	0.718991	0.859145	0.216538
PBANKA_144380.1251-1263.651fc17ade	PBANKA_144380.1251-1263	PBANKA_144380	1253	1251	1263	-0.0754959	NA	1	0.105822	NA	1	-0.426425	NA	1	-0.273122	NA	1	-0.190539	NA	1	0.0551173	NA	1	-0.288659	NA	1	-0.0925679	NA	1	-0.133017	NA	1	0.0804696	NA	1	-0.357542	NA	1	-0.182845	NA	1	TRUE	0.137751	0.890441	0.615978	0.800981	0.614576	0.792572	0.371409
B2RQ80.762-778.d7ce4b8d13	B2RQ80.762-778	B2RQ80	764/769	762	778	-0.0202944	NA	1	0.498006	NA	1	-0.235176	NA	1	0.255109	NA	1	-0.349969	NA	1	0.51994	NA	1	-0.533694	NA	1	0.28665	NA	1	-0.185132	NA	1	0.508973	NA	1	-0.384435	NA	1	0.27088	NA	1	FALSE	1.30091	0.193332	0.105116	0.0988087	0.0469516	0.971268	0.140154
Q8C142.196-203.12ca61ca50	Q8C142.196-203	Q8C142	198	196	203	-0.0655367	NA	1	0.370527	NA	1	-0.231491	NA	1	0.176558	NA	1	-0.0897912	NA	1	0.105623	NA	1	-0.16941	NA	1	-0.0235601	NA	1	-0.0776639	NA	1	0.238075	NA	1	-0.20045	NA	1	0.0764991	NA	1	FALSE	0.512017	0.608655	0.189208	0.624387	0.212334	0.815697	0.631395
O70400.245-254.8b78f0c43c	O70400.245-254	O70400	248	245	254	-0.139665	NA	1	-0.257473	NA	1	-0.875992	NA	1	-1.02182	NA	1	-0.417701	NA	1	-0.135895	NA	1	-0.816045	NA	1	-0.583804	NA	1	-0.278683	NA	1	-0.196684	NA	1	-0.846019	NA	1	-0.80281	NA	1	FALSE	-0.566747	0.570905	0.341976	0.494043	0.277505	0.604765	0.0988087
E9QK36.1358-1376.f0f7a355ea	E9QK36.1358-1376	E9QK36	1365	1358	1376	0.317702	NA	1	0.268644	NA	1	0.410913	NA	1	0.333841	NA	1	-0.240641	NA	1	-0.273369	NA	1	0.491509	NA	1	0.409217	NA	1	0.0385302	NA	1	-0.00236227	NA	1	0.451211	NA	1	0.371529	NA	1	FALSE	0.141147	0.887758	0.29082	0.237561	0.978977	0.234758	0.288017
A2AES4.63-80.b1917a8be6	A2AES4.63-80	A2AES4	64	63	80	-0.139812	NA	1	-0.00390382	NA	1	-0.128768	NA	1	-0.020875	NA	1	-0.0789438	NA	1	0.368787	NA	1	-0.0875642	NA	1	0.310601	NA	1	-0.109378	NA	1	0.182441	NA	1	-0.108166	NA	1	0.144863	NA	1	FALSE	0.524982	0.599613	0.969166	0.173791	0.313245	0.604765	0.667134
PBANKA_080230.2891-2901.7df8f9a5d6	PBANKA_080230.2891-2901	PBANKA_080230	2899	2891	2901	0.23629	NA	1	0.0425535	NA	1	-0.267755	NA	1	-0.489506	NA	1	-0.230394	NA	1	-0.350189	NA	1	-0.513636	NA	1	-0.682995	NA	1	0.00294809	NA	1	-0.153818	NA	1	-0.390695	NA	1	-0.586251	NA	1	TRUE	-0.800191	0.423628	0.811493	0.139453	0.377015	0.340575	0.303434
PBANKA_136200.244-254.5c5e981176	PBANKA_136200.244-254	PBANKA_136200	248	244	254	-0.0876162	NA	1	0.212443	NA	1	-1.07632	NA	1	-0.804271	NA	1	-0.135968	NA	1	-0.0763202	NA	1	-0.786528	NA	1	-0.776445	NA	1	-0.111792	NA	1	0.0680616	NA	1	-0.931422	NA	1	-0.790358	NA	1	TRUE	-0.392208	0.694917	0.385424	0.673441	0.664331	0.756833	0.494043
PBANKA_130400.756-765.4a79bc124c	PBANKA_130400.756-765	PBANKA_130400	758	756	765	0.930422	NA	1	1.49506	NA	1	-1.18968	NA	1	-0.653059	NA	1	0.958607	NA	1	1.65918	NA	1	-1.37094	NA	1	-0.719927	NA	1	0.944514	NA	1	1.57712	NA	1	-1.28031	NA	1	-0.686493	NA	1	TRUE	0.451465	0.651669	0.00210231	0.000700771	0	0.0140154	0.00981079
PBANKA_060120.98-119.db8414f22b	PBANKA_060120.98-119	PBANKA_060120	105	98	119	-0.423526	NA	1	0.253769	NA	1	-1.06028	NA	1	-0.411002	NA	1	0.115334	NA	1	1.1153	NA	1	-1.42211	NA	1	-0.471715	NA	1	-0.154096	NA	1	0.684532	NA	1	-1.2412	NA	1	-0.441359	NA	1	TRUE	0.989617	0.322397	0.311142	0.00420463	0.0210231	0.152768	0.594254
PBANKA_040100.106-119.7237c0c1b4	PBANKA_040100.106-119	PBANKA_040100	108	106	119	-0.269206	NA	1	1.49193	NA	1	-1.9374	NA	1	-0.204274	NA	1	-0.466946	NA	1	-0.551504	NA	1	0.102717	NA	1	-0.0314054	NA	1	-0.368076	NA	1	0.470214	NA	1	-0.91734	NA	1	-0.11784	NA	1	TRUE	1.24107	0.214624	0.00210231	0.0441486	0.0574632	0.327961	0.0714786
PBANKA_090940.334-348.28e1879bdd	PBANKA_090940.334-348	PBANKA_090940	338	334	348	-0.0266072	NA	1	0.0805525	NA	1	0.266507	NA	1	0.345652	NA	1	0.000952947	NA	1	0.00497051	NA	1	0.281912	NA	1	0.236365	NA	1	-0.0128271	NA	1	0.0427615	NA	1	0.274209	NA	1	0.291008	NA	1	TRUE	0.240928	0.809618	0.687456	0.992992	0.768746	0.947442	0.976174
PBANKA_102730.284-295.030cef18b1	PBANKA_102730.284-295	PBANKA_102730	288	284	295	-0.0911208	NA	1	-0.116561	NA	1	-0.247722	NA	1	-0.301177	NA	1	0.0882596	NA	1	-0.0794054	NA	1	-0.198517	NA	1	-0.415747	NA	1	-0.00143056	NA	1	-0.0979832	NA	1	-0.22312	NA	1	-0.358462	NA	1	TRUE	-0.521283	0.602187	0.669236	0.665732	0.562018	0.741416	0.678346
PBANKA_135630.125-149.540c01788a	PBANKA_135630.125-149	PBANKA_135630	137	125	149	-0.0377279	NA	1	-0.144093	NA	1	0.586584	NA	1	0.452204	NA	1	0.0671624	NA	1	-0.423564	NA	1	0.432019	NA	1	-0.108272	NA	1	0.0147173	NA	1	-0.283828	NA	1	0.509302	NA	1	0.171966	NA	1	TRUE	-0.448314	0.653941	0.595655	0.0960056	0.152067	0.906097	0.755431
PBANKA_140670.1284-1302.33b0f68a68	PBANKA_140670.1284-1302	PBANKA_140670	1289	1284	1302	-0.23646	NA	1	0.07351	NA	1	-0.50314	NA	1	-0.221186	NA	1	0.168889	NA	1	-0.549359	NA	1	0.173078	NA	1	-0.594736	NA	1	-0.0337851	NA	1	-0.237925	NA	1	-0.165031	NA	1	-0.407961	NA	1	TRUE	-0.741074	0.458674	0.708479	0.0455501	0.212334	0.379117	0.459706
PBANKA_134770.368-381.23cd2a2a55	PBANKA_134770.368-381	PBANKA_134770	374	368	381	0.329451	NA	1	-0.20367	NA	1	-0.168924	NA	1	-0.73006	NA	1	-0.0344087	NA	1	-0.216479	NA	1	-0.0796637	NA	1	-0.311299	NA	1	0.147521	NA	1	-0.210075	NA	1	-0.124294	NA	1	-0.52068	NA	1	TRUE	-1.08742	0.276891	0.44569	0.32726	0.249474	0.223546	0.840224
PBANKA_131280.365-373.f1f7ba64a8	PBANKA_131280.365-373	PBANKA_131280	370	365	373	0.0237232	NA	1	0.0683526	NA	1	2.22812	NA	1	2.24474	NA	1	0.371938	NA	1	0.133928	NA	1	2.2923	NA	1	2.00473	NA	1	0.197831	NA	1	0.10114	NA	1	2.26021	NA	1	2.12473	NA	1	TRUE	1.41415	0.157364	0.725999	0.535389	0.540294	0.870357	0.17239
PBANKA_124420.1420-1432.07af6593b6	PBANKA_124420.1420-1432	PBANKA_124420	1425	1420	1432	0.370185	NA	1	0.161434	NA	1	0.128134	NA	1	-0.108632	NA	1	0.24395	NA	1	0.218399	NA	1	-0.102701	NA	1	-0.177818	NA	1	0.307067	NA	1	0.189916	NA	1	0.0127163	NA	1	-0.143225	NA	1	TRUE	-0.388298	0.697808	0.477926	0.355291	0.299229	0.189208	0.320252
E9QMP6.604-624.e16838a682	E9QMP6.604-624	E9QMP6	616	604	624	-0.457901	NA	1	-0.0721061	NA	1	0.455008	NA	1	0.812788	NA	1	0.205338	NA	1	0.0306786	NA	1	0.448407	NA	1	0.224182	NA	1	-0.126281	NA	1	-0.0207137	NA	1	0.451707	NA	1	0.518485	NA	1	FALSE	0.502333	0.615449	0.80028	0.903994	0.920813	0.130343	0.382621
PBANKA_145780.261-280.7e604b92e7	PBANKA_145780.261-280	PBANKA_145780	263	261	280	0.620604	NA	1	1.11497	NA	1	-0.254246	NA	1	0.212104	NA	1	0.199615	NA	1	0.696033	NA	1	-0.200054	NA	1	0.2468	NA	1	0.41011	NA	1	0.905501	NA	1	-0.22715	NA	1	0.229452	NA	1	TRUE	0.933818	0.350431	0.00700771	0.0399439	0.00420463	0.0553609	0.393833
Q9CZW5.93-116.03ba5c52e2	Q9CZW5.93-116	Q9CZW5	94	93	116	0.178233	0.154076	2	-0.254879	0.157078	2	0.654605	0.908544	2	0.193478	0.59739	2	0.089995	0.137003	2	-0.494382	0.391661	2	0.670169	0.668835	2	0.0362277	0.414176	2	0.134114	0.00853671	2	-0.37463	0.27437	2	0.662387	0.78869	2	0.114853	0.505783	2	FALSE	-0.846924	0.397067	0.344779	0.058164	0.0756833	0.444989	0.672039
A2A841.564-580.e0256225c6	A2A841.564-580	A2A841	566/568	564	580	-0.128167	NA	1	0.226379	NA	1	-0.426115	NA	1	-0.0995833	NA	1	-0.173234	NA	1	0.406793	NA	1	-0.741062	NA	1	-0.2106	NA	1	-0.150701	NA	1	0.316586	NA	1	-0.583588	NA	1	-0.155092	NA	1	FALSE	0.586899	0.557291	0.358795	0.149965	0.134548	0.631395	0.409951
P26039.405-427.75c0e7379f	P26039.405-427	P26039	425	405	427	-0.206512	NA	1	-0.6836	NA	1	1.12012	NA	1	0.615014	NA	1	-0.386561	NA	1	-0.579032	NA	1	0.879769	NA	1	0.637732	NA	1	-0.296536	NA	1	-0.631316	NA	1	0.999943	NA	1	0.626373	NA	1	FALSE	-0.155363	0.87654	0.0420463	0.0392432	0.0133146	0.440084	0.119131
P51830.605-622.c911f3e187	P51830.605-622	P51830	613	605	622	0.0358284	NA	1	0.446405	NA	1	0.102818	NA	1	0.485379	NA	1	-0.0788497	NA	1	0.314342	NA	1	0.0370732	NA	1	0.3807	NA	1	-0.0215106	NA	1	0.380373	NA	1	0.0699456	NA	1	0.43304	NA	1	FALSE	0.934905	0.34987	0.133847	0.232656	0.0946041	0.832516	0.667134
PBANKA_123780.722-734.6e1d809518	PBANKA_123780.722-734	PBANKA_123780	722	722	734	0.309837	NA	1	0.0609505	NA	1	0.683047	NA	1	0.406145	NA	1	-0.193446	NA	1	-0.203365	NA	1	0.525637	NA	1	0.466153	NA	1	0.0581959	NA	1	-0.0712073	NA	1	0.604342	NA	1	0.436149	NA	1	TRUE	0.0424018	0.96618	0.751927	0.346181	0.66363	0.244569	0.366503
PBANKA_052290.15-23.5f31232585	PBANKA_052290.15-23	PBANKA_052290	17	15	23	0.0809229	NA	1	1.71705	NA	1	-0.108456	NA	1	1.49965	NA	1	0.165261	NA	1	1.73447	NA	1	0.132005	NA	1	1.65165	NA	1	0.123092	NA	1	1.72576	NA	1	0.0117743	NA	1	1.57565	NA	1	TRUE	3.85166	0.000118399	0.00140154	0	0	0.687456	0.469516
PBANKA_141590.36-51.3f50fcd699	PBANKA_141590.36-51	PBANKA_141590	44	36	51	0.317724	NA	1	-0.383877	NA	1	0.609486	NA	1	-0.120131	NA	1	-0.095146	NA	1	-0.51759	NA	1	0.263804	NA	1	-0.208204	NA	1	0.111289	NA	1	-0.450734	NA	1	0.436645	NA	1	-0.164168	NA	1	TRUE	-1.15407	0.248514	0.185004	0.0539594	0.0413455	0.234758	0.614576
PBANKA_091830.259-270.9c73d83c35	PBANKA_091830.259-270	PBANKA_091830	260	259	270	0.182432	0.0510109	2	1.02187	0.186054	2	0.148059	0.0764454	2	0.959481	0.0585975	2	-0.0819049	0.0539587	2	0.653725	0.203876	2	0.190047	0.114967	2	0.876111	0.142868	2	0.0502636	0.0014739	2	0.837797	0.194965	2	0.169053	0.095706	2	0.917796	0.100733	2	TRUE	1.9626	0.0497339	0.00981079	0.0504555	0.00770848	0.43658	0.659425
PBANKA_083680.80-88.0a76acee74	PBANKA_083680.80-88	PBANKA_083680	84	80	88	0.0831123	NA	1	0.0695465	NA	1	-0.0500493	NA	1	-0.09163	NA	1	-0.0766972	NA	1	-0.0288629	NA	1	-0.042798	NA	1	-0.0445287	NA	1	0.00320755	NA	1	0.0203418	NA	1	-0.0464237	NA	1	-0.0680793	NA	1	TRUE	-0.103574	0.917511	0.721093	0.860547	0.878767	0.679748	0.67274
PBANKA_123220.468-483.202c47203b	PBANKA_123220.468-483	PBANKA_123220	471/476	468	483	-0.272617	NA	1	0.827409	NA	1	-2.0176	NA	1	-0.94559	NA	1	0.0100419	NA	1	0.343977	NA	1	-1.12376	NA	1	-0.839392	NA	1	-0.131287	NA	1	0.585693	NA	1	-1.57068	NA	1	-0.892491	NA	1	TRUE	0.433155	0.664916	0.0217239	0.196917	0.0301331	0.319552	0.989488
PBANKA_122960.149-163.d390133971	PBANKA_122960.149-163	PBANKA_122960	153	149	163	0.257722	NA	1	0.352595	NA	1	-0.166626	NA	1	-0.0997675	NA	1	-0.0608017	NA	1	0.14276	NA	1	-0.172787	NA	1	-0.01879	NA	1	0.09846	NA	1	0.247678	NA	1	-0.169707	NA	1	-0.0592787	NA	1	TRUE	0.125756	0.899929	0.206027	0.51787	0.202523	0.308339	0.737211
PBANKA_070450.5272-5287.072c87c725	PBANKA_070450.5272-5287	PBANKA_070450	5274	5272	5287	0.0204955	NA	1	-0.193889	NA	1	-1.15502	NA	1	-1.39742	NA	1	-0.233723	NA	1	-0.190576	NA	1	-0.874989	NA	1	-0.881407	NA	1	-0.106614	NA	1	-0.192233	NA	1	-1.015	NA	1	-1.13941	NA	1	TRUE	-1.11148	0.266399	0.468816	0.371409	0.288718	0.885074	0.297828
PBANKA_143220.160-169.d3cd6d84ce	PBANKA_143220.160-169	PBANKA_143220	161	160	169	-0.345566	NA	1	-0.330245	NA	1	-1.00044	NA	1	-1.01314	NA	1	-0.265898	NA	1	-0.292746	NA	1	-1.01095	NA	1	-1.08737	NA	1	-0.305732	NA	1	-0.311496	NA	1	-1.0057	NA	1	-1.05025	NA	1	TRUE	-0.907444	0.364204	0.239664	0.20883	0.12684	0.225648	0.250175
PBANKA_071500.166-181.0ddb33a640	PBANKA_071500.166-181	PBANKA_071500	176	166	181	0.115508	NA	1	-0.122108	NA	1	0.299453	NA	1	0.0338225	NA	1	0.123598	NA	1	-0.00301206	NA	1	0.0747604	NA	1	-0.101415	NA	1	0.119553	NA	1	-0.0625601	NA	1	0.187107	NA	1	-0.0337962	NA	1	TRUE	-0.412475	0.680005	0.648914	0.961458	0.707779	0.587246	0.567624
P62908.215-227.08d8241d13	P62908.215-227	P62908	220	215	227	-0.135434	NA	1	-0.101687	NA	1	0.162594	NA	1	0.168326	NA	1	-0.017221	NA	1	0.000864931	NA	1	0.145074	NA	1	0.113595	NA	1	-0.0763274	NA	1	-0.0504111	NA	1	0.153834	NA	1	0.14096	NA	1	FALSE	0.0740595	0.940965	0.712684	0.975473	0.771549	0.615277	0.899089
PBANKA_132790.2201-2212.9afd40a229	PBANKA_132790.2201-2212	PBANKA_132790	2210	2201	2212	0.0915187	NA	1	-0.272298	NA	1	0.259292	NA	1	-0.13254	NA	1	0.0936221	NA	1	-0.162944	NA	1	0.595889	NA	1	0.289757	NA	1	0.0925704	NA	1	-0.217621	NA	1	0.42759	NA	1	0.0786085	NA	1	TRUE	-0.540657	0.588762	0.320252	0.428872	0.238963	0.650315	0.662228
Q8BHL8.151-164.17ed0ab4c7	Q8BHL8.151-164	Q8BHL8	153	151	164	-0.301246	NA	1	0.240923	NA	1	-0.833208	NA	1	-0.319054	NA	1	0.0351412	NA	1	0.514309	NA	1	-0.830556	NA	1	-0.400953	NA	1	-0.133052	NA	1	0.377616	NA	1	-0.831882	NA	1	-0.360004	NA	1	FALSE	0.500359	0.616839	0.331465	0.10021	0.0974071	0.273301	0.887176
Q3U7U4.109-123.ed0b37bd4f	Q3U7U4.109-123	Q3U7U4	111	109	123	0.0685174	NA	1	-0.418013	NA	1	1.62977	NA	1	1.11522	NA	1	-0.0607435	NA	1	-0.590204	NA	1	1.65808	NA	1	1.07905	NA	1	0.00388694	NA	1	-0.504108	NA	1	1.64392	NA	1	1.09714	NA	1	FALSE	-0.0804005	0.935921	0.16328	0.0392432	0.0238262	0.725298	0.737912
PBANKA_134580.17-29.da4c0e898a	PBANKA_134580.17-29	PBANKA_134580	18	17	29	0.0951162	NA	1	0.106206	NA	1	0.0182867	NA	1	0.00136191	NA	1	-0.152947	NA	1	-0.0215564	NA	1	-0.00666154	NA	1	0.0751643	NA	1	-0.0289155	NA	1	0.042325	NA	1	0.00581256	NA	1	0.0382631	NA	1	TRUE	0.0703998	0.943878	0.615277	0.886475	0.771549	0.639103	0.453399
PBANKA_050780.262-274.50b289f65b	PBANKA_050780.262-274	PBANKA_050780	267	262	274	0.0898467	NA	1	-0.1081	NA	1	-0.271691	NA	1	-0.497652	NA	1	-0.0112829	NA	1	-0.229666	NA	1	-0.0710861	NA	1	-0.339034	NA	1	0.0392819	NA	1	-0.168883	NA	1	-0.171389	NA	1	-0.418343	NA	1	TRUE	-0.755944	0.449709	0.695165	0.304135	0.332866	0.653819	0.932726
PBANKA_124390.840-850.db33ddb57c	PBANKA_124390.840-850	PBANKA_124390	845/Ambig	840	850	0.307999	NA	1	0.497474	NA	1	-0.717857	NA	1	-0.556396	NA	1	-0.115029	NA	1	0.0907109	NA	1	-0.78979	NA	1	-0.633615	NA	1	0.0964849	NA	1	0.294093	NA	1	-0.753823	NA	1	-0.595006	NA	1	TRUE	-0.210088	0.833605	0.105816	0.669236	0.156272	0.24527	0.547302
PBANKA_110440.2772-2783.e09388196e	PBANKA_110440.2772-2783	PBANKA_110440	2776	2772	2783	0.251207	NA	1	-0.156326	NA	1	0.705893	NA	1	0.270346	NA	1	0.0879694	NA	1	-0.128325	NA	1	0.53421	NA	1	0.268351	NA	1	0.169588	NA	1	-0.142325	NA	1	0.620052	NA	1	0.269348	NA	1	TRUE	-0.394972	0.692876	0.564821	0.506657	0.413455	0.317449	0.679047
PBANKA_082710.100-121.bdd8b9fd10	PBANKA_082710.100-121	PBANKA_082710	106	100	121	0.500544	NA	1	0.317295	NA	1	-0.148572	NA	1	-0.359835	NA	1	-0.291215	NA	1	-0.773139	NA	1	-0.56151	NA	1	-1.093	NA	1	0.104664	NA	1	-0.227922	NA	1	-0.355041	NA	1	-0.726418	NA	1	TRUE	-1.20562	0.228007	0.234758	0.0133146	0.223546	0.102313	0.210231
PBANKA_121470.617-633.aeb204a77a	PBANKA_121470.617-633	PBANKA_121470	619	617	633	0.306595	NA	1	0.76979	NA	1	0.548369	NA	1	0.983548	NA	1	0.381639	NA	1	0.928551	NA	1	0.520296	NA	1	1.01764	NA	1	0.344117	NA	1	0.84917	NA	1	0.534332	NA	1	1.0006	NA	1	TRUE	1.55108	0.12093	0.0273301	0.0119131	0.00630694	0.251577	0.166783
PBANKA_130440.27-47.1851b7bbe0	PBANKA_130440.27-47	PBANKA_130440	36	27	47	0.150705	0.171071	2	0.598743	0.45089	2	-1.24256	0.297015	2	-0.822535	0.0171953	2	0.0862735	0.022138	2	-0.426818	0.42544	2	-1.21465	0.231283	2	-1.77731	0.634584	2	0.118489	0.0744665	2	0.0859623	0.0127254	2	-1.22861	0.264149	2	-1.29992	0.32589	2	TRUE	-1.14719	0.251343	0.0644709	0.0946041	0.589348	0.502453	0.684653
PBANKA_061580.387-403.b10394f348	PBANKA_061580.387-403	PBANKA_061580	397	387	403	0.0829237	NA	1	-0.131367	NA	1	0.404304	NA	1	0.161998	NA	1	-0.0693025	NA	1	-0.204492	NA	1	0.276607	NA	1	0.0918523	NA	1	0.00681059	NA	1	-0.167929	NA	1	0.340455	NA	1	0.126925	NA	1	TRUE	-0.274853	0.783438	0.625088	0.34548	0.337071	0.679748	0.702873
PBANKA_071210.829-844.c9822919bd	PBANKA_071210.829-844	PBANKA_071210	841	829	844	0.196866	NA	1	0.112929	NA	1	0.0777329	NA	1	-0.0342189	NA	1	-0.178533	NA	1	-0.195742	NA	1	-0.482907	NA	1	-0.549681	NA	1	0.00916633	NA	1	-0.0414067	NA	1	-0.202587	NA	1	-0.29195	NA	1	TRUE	-0.392017	0.695058	0.598458	0.362299	0.816398	0.407148	0.396636
Q99P72.109-127.c1bcec1a7d	Q99P72.109-127	Q99P72	116	109	127	0.410041	NA	1	-0.348523	NA	1	-0.230413	NA	1	-1.01699	NA	1	-0.291334	NA	1	-0.298277	NA	1	-0.336069	NA	1	-0.392577	NA	1	0.0593536	NA	1	-0.3234	NA	1	-0.283241	NA	1	-0.704784	NA	1	FALSE	-1.27328	0.202963	0.222144	0.20042	0.112123	0.161878	0.210231
PBANKA_010870.448-474.d956372904	PBANKA_010870.448-474	PBANKA_010870	452	448	474	-0.106642	NA	1	0.112271	NA	1	-0.0421961	NA	1	0.148701	NA	1	-0.242109	NA	1	0.47499	NA	1	-0.460639	NA	1	0.206896	NA	1	-0.174375	NA	1	0.293631	NA	1	-0.251417	NA	1	0.177799	NA	1	TRUE	0.847438	0.396781	0.601261	0.119131	0.156272	0.698669	0.285214
PBANKA_094240.359-371.3939c48a3a	PBANKA_094240.359-371	PBANKA_094240	365	359	371	-0.240544	NA	1	-0.139051	NA	1	-1.75627	NA	1	-1.68279	NA	1	-0.260022	NA	1	-0.102039	NA	1	-1.91365	NA	1	-1.80523	NA	1	-0.250283	NA	1	-0.120545	NA	1	-1.83496	NA	1	-1.74401	NA	1	TRUE	-1.2202	0.222431	0.608269	0.592151	0.486335	0.366503	0.259285
PBANKA_131920.836-844.7ea8894416	PBANKA_131920.836-844	PBANKA_131920	838	836	844	0.274644	NA	1	2.4507	NA	1	-0.26352	NA	1	1.88452	NA	1	0.418602	NA	1	2.28713	NA	1	0.0285161	NA	1	1.84748	NA	1	0.346623	NA	1	2.36892	NA	1	-0.117502	NA	1	1.866	NA	1	TRUE	4.7885	1.7159e-06	0	0	0	0.284513	0.14576
PBANKA_134320.1253-1266.13856b89a9	PBANKA_134320.1253-1266	PBANKA_134320	1257	1253	1266	1.1703	0.0201324	2	0.502256	0.163641	2	0.225044	0.168361	2	-0.471011	0.352134	2	1.14206	0.219212	2	0.642036	0.345789	2	-0.130318	0.324486	2	-0.679911	0.240516	2	1.15618	0.119672	2	0.572146	0.254715	2	0.0473626	0.0780622	2	-0.575461	0.296325	2	TRUE	-1.51165	0.13067	0.101612	0.0532586	0.0315347	0.0049054	0.00420463
PBANKA_051260.456-468.3d1d6cab70	PBANKA_051260.456-468	PBANKA_051260	458	456	468	-0.0748311	NA	1	-0.0299809	NA	1	1.65939	NA	1	1.67623	NA	1	0.207491	NA	1	0.0305144	NA	1	1.94969	NA	1	1.72315	NA	1	0.0663298	NA	1	0.000266735	NA	1	1.80454	NA	1	1.69969	NA	1	TRUE	1.13402	0.256828	0.934828	0.903994	0.971268	0.796076	0.377715
Q9DAZ9.270-290.97a26ad715	Q9DAZ9.270-290	Q9DAZ9	280	270	290	0.388293	NA	1	-0.785604	NA	1	1.40142	NA	1	0.199506	NA	1	0.363251	NA	1	-0.250196	NA	1	1.28542	NA	1	0.622407	NA	1	0.375772	NA	1	-0.5179	NA	1	1.34342	NA	1	0.410956	NA	1	FALSE	-1.26499	0.205918	0.0231254	0.271198	0.0217239	0.175893	0.176594
PBANKA_134880.181-194.632ea61bf6	PBANKA_134880.181-194	PBANKA_134880	186	181	194	0.0334601	NA	1	0.0771723	NA	1	0.515293	NA	1	0.53099	NA	1	0.0181533	NA	1	-0.032125	NA	1	0.689584	NA	1	0.589741	NA	1	0.0258067	NA	1	0.0225236	NA	1	0.602439	NA	1	0.560366	NA	1	TRUE	0.351614	0.725139	0.696566	0.850035	0.871759	0.839523	0.949544
PBANKA_100720.260-273.763970e8d6	PBANKA_100720.260-273	PBANKA_100720	263	260	273	0.160978	0.277997	2	0.042138	0.0398239	2	-0.202034	0.164228	2	-0.348889	0.482049	2	-0.0843827	0.0692074	2	0.0736683	0.236857	2	-0.410143	0.44068	2	-0.301657	0.134616	2	0.0382976	0.104395	2	0.0579031	0.0985163	2	-0.306089	0.302454	2	-0.325273	0.308333	2	TRUE	-0.299771	0.764361	0.812193	0.730904	0.699369	0.478626	0.651717
PBANKA_040400.2464-2479.86cba0966e	PBANKA_040400.2464-2479	PBANKA_040400	2468	2464	2479	0.0663652	NA	1	-0.0616911	NA	1	0.0840737	NA	1	-0.0719975	NA	1	0.452708	NA	1	0.0445117	NA	1	-0.281952	NA	1	-0.739714	NA	1	0.259537	NA	1	-0.0085897	NA	1	-0.0989393	NA	1	-0.405856	NA	1	TRUE	-0.847222	0.396901	0.822705	0.843027	0.992292	0.733006	0.131044
Q3U9N9.13-45.933215d546	Q3U9N9.13-45	Q3U9N9	25	13	45	-0.670112	NA	1	-0.859976	NA	1	0.166647	NA	1	-0.0512318	NA	1	-0.428487	NA	1	-0.39146	NA	1	0.523269	NA	1	0.510731	NA	1	-0.5493	NA	1	-0.625718	NA	1	0.344958	NA	1	0.22975	NA	1	FALSE	-0.0291408	0.976753	0.0161177	0.115627	0.0133146	0.0462509	0.0939033
PBANKA_141770.486-505.685725a96d	PBANKA_141770.486-505	PBANKA_141770	491	486	505	-0.320292	NA	1	-0.515511	NA	1	0.0422367	NA	1	-0.180997	NA	1	-0.240129	NA	1	-0.274254	NA	1	0.035013	NA	1	-0.0486768	NA	1	-0.28021	NA	1	-0.394882	NA	1	0.0386248	NA	1	-0.114837	NA	1	TRUE	-0.362008	0.717358	0.0932025	0.234758	0.067274	0.248774	0.289418
P46467.99-113.7eedc1c868	P46467.99-113	P46467	102	99	113	0.261943	NA	1	0.13972	NA	1	1.02075	NA	1	0.870512	NA	1	0.338537	NA	1	-0.535936	NA	1	0.874247	NA	1	-0.0497909	NA	1	0.30024	NA	1	-0.198108	NA	1	0.947499	NA	1	0.410361	NA	1	FALSE	-0.599209	0.549053	0.531184	0.0483532	0.275403	0.301331	0.201822
PBANKA_092160.542-555.b807f5ad68	PBANKA_092160.542-555	PBANKA_092160	551	542	555	-0.301222	NA	1	0.125645	NA	1	-1.72797	NA	1	-1.32912	NA	1	-0.030826	NA	1	-0.319224	NA	1	-1.18138	NA	1	-1.51935	NA	1	-0.166024	NA	1	-0.0967894	NA	1	-1.45468	NA	1	-1.42423	NA	1	TRUE	-1.07269	0.283449	0.564821	0.177295	0.56342	0.273301	0.85494
F8WGM5.440-459.09c0f9b232	F8WGM5.440-459	F8WGM5	456	440	459	-0.211169	NA	1	-0.0985545	NA	1	0.265238	NA	1	0.349837	NA	1	0.0426196	NA	1	0.210549	NA	1	-0.0158485	NA	1	0.102516	NA	1	-0.0842746	NA	1	0.0559975	NA	1	0.124695	NA	1	0.226177	NA	1	FALSE	0.33306	0.739099	0.723196	0.371409	0.704975	0.430273	0.849334
PBANKA_020520.884-895.f2b3c98a87	PBANKA_020520.884-895	PBANKA_020520	888	884	895	-0.0880535	NA	1	-0.355185	NA	1	0.357935	NA	1	0.0627887	NA	1	-0.301334	NA	1	-0.316337	NA	1	0.377405	NA	1	0.312837	NA	1	-0.194694	NA	1	-0.335761	NA	1	0.36767	NA	1	0.187813	NA	1	TRUE	-0.170703	0.864463	0.213735	0.1815	0.102313	0.752628	0.198318
PBANKA_010390.538-555.8fccdbfa0d	PBANKA_010390.538-555	PBANKA_010390	545	538	555	-0.108571	NA	1	0.0802766	NA	1	-0.660347	NA	1	-0.499514	NA	1	-0.0175205	NA	1	-0.120332	NA	1	-0.455801	NA	1	-0.608177	NA	1	-0.063046	NA	1	-0.0200277	NA	1	-0.558074	NA	1	-0.553846	NA	1	TRUE	-0.438414	0.6611	0.688157	0.531885	0.923616	0.691661	0.899089
PBANKA_145780.185-198.da3082c82f	PBANKA_145780.185-198	PBANKA_145780	187	185	198	0.509461	0.102783	3	2.13291	0.322361	3	-0.615565	0.183258	3	0.979866	0.0459184	3	0.654207	0.0897782	3	2.25645	0.393594	3	-0.466762	0.296391	3	1.08592	0.0623167	3	0.581834	0.0959245	3	2.19468	0.356296	3	-0.541164	0.237612	3	1.03289	0.052111	3	TRUE	3.44495	0.000574612	0	0	0	0.0995095	0.0504555
PBANKA_091170.213-225.b86a1cfb87	PBANKA_091170.213-225	PBANKA_091170	222	213	225	-0.0115872	NA	1	0.196448	NA	1	-0.0812558	NA	1	0.0987641	NA	1	-0.128801	NA	1	0.721824	NA	1	-0.436661	NA	1	0.364399	NA	1	-0.0701942	NA	1	0.459136	NA	1	-0.258959	NA	1	0.231582	NA	1	TRUE	0.992655	0.320913	0.407148	0.0364401	0.0616678	0.994394	0.505957
PBANKA_141900.778-794.aa88a7e900	PBANKA_141900.778-794	PBANKA_141900	782	778	794	0.00803913	NA	1	0.223793	NA	1	-0.408191	NA	1	-0.220452	NA	1	-0.0799146	NA	1	0.0284146	NA	1	-0.254398	NA	1	-0.195634	NA	1	-0.0359377	NA	1	0.126104	NA	1	-0.331295	NA	1	-0.208043	NA	1	TRUE	0.0314685	0.974897	0.360897	0.912404	0.455501	0.925718	0.664331
PBANKA_145830.751-763.14e4a9d7cd	PBANKA_145830.751-763	PBANKA_145830	753	751	763	1.1945	0.263853	2	1.42877	0.653173	2	0.455724	0.548483	2	0.661981	0.159163	2	1.6532	0.171866	2	1.65297	1.10449	2	0.591195	0.921065	2	0.541401	0.0115578	2	1.42385	0.217859	2	1.54087	0.878831	2	0.523459	0.734774	2	0.601691	0.0738024	2	TRUE	0.586456	0.557589	0.00210231	0.000700771	0	0.0049054	0.000700771
PBANKA_040840.893-908.f8542dc755	PBANKA_040840.893-908	PBANKA_040840	902	893	908	-0.40991	NA	1	0.998349	NA	1	-0.0713101	NA	1	1.30893	NA	1	0.0387636	NA	1	1.45872	NA	1	-0.184403	NA	1	1.18599	NA	1	-0.185573	NA	1	1.22854	NA	1	-0.127856	NA	1	1.24746	NA	1	TRUE	3.2768	0.00105516	0.0119131	0.00140154	0	0.167484	0.867554
PBANKA_081570.243-256.a080b16e6b	PBANKA_081570.243-256	PBANKA_081570	245/251	243	256	0.0959485	NA	1	0.217055	NA	1	0.0722905	NA	1	0.165382	NA	1	-0.122225	NA	1	0.451322	NA	1	-0.340414	NA	1	0.183568	NA	1	-0.0131382	NA	1	0.334189	NA	1	-0.134062	NA	1	0.174475	NA	1	TRUE	0.641553	0.521185	0.373511	0.131044	0.12754	0.639103	0.52698
PBANKA_071500.769-780.2dee443952	PBANKA_071500.769-780	PBANKA_071500	771	769	780	0.0106002	NA	1	1.61678	NA	1	-1.39861	NA	1	0.179553	NA	1	0.513037	NA	1	1.80227	NA	1	-1.11262	NA	1	0.127054	NA	1	0.261819	NA	1	1.70953	NA	1	-1.25561	NA	1	0.153304	NA	1	TRUE	2.48016	0.0131564	0.00210231	0	0	0.918711	0.102313
Q63918.355-387.8a69cd7e3a	Q63918.355-387	Q63918	359	355	387	1.08919	NA	1	-0.89452	NA	1	2.95798	NA	1	0.946257	NA	1	0.432769	NA	1	0.318869	NA	1	1.55536	NA	1	1.3919	NA	1	0.760978	NA	1	-0.287825	NA	1	2.25667	NA	1	1.16908	NA	1	FALSE	-0.93598	0.349316	0.0133146	0.229152	0.147162	0.00840925	0.138753
PBANKA_141120.1434-1453.00c81bb6e6	PBANKA_141120.1434-1453	PBANKA_141120	1452	1434	1453	0.158288	NA	1	0.0936211	NA	1	0.450049	NA	1	0.357368	NA	1	0.0906294	NA	1	0.218051	NA	1	-0.00535281	NA	1	0.0725035	NA	1	0.124459	NA	1	0.155836	NA	1	0.222348	NA	1	0.214936	NA	1	TRUE	0.140885	0.887965	0.643308	0.355992	0.383322	0.483532	0.669236
PBANKA_120210.663-678.c5e82cfa8a	PBANKA_120210.663-678	PBANKA_120210	667	663	678	0.552555	NA	1	-0.184411	NA	1	0.0859608	NA	1	-0.67902	NA	1	-0.158888	NA	1	-0.0506829	NA	1	-0.570159	NA	1	-0.511519	NA	1	0.196833	NA	1	-0.117547	NA	1	-0.242099	NA	1	-0.59527	NA	1	TRUE	-1.07274	0.283427	0.489839	0.773651	0.492642	0.076384	0.438683
PBANKA_112910.1508-1526.fac08862f1	PBANKA_112910.1508-1526	PBANKA_112910	1521	1508	1526	0.314384	0.122347	2	-0.0248181	0.468685	2	0.32569	1.0022	2	-0.0415272	0.411165	2	-0.46504	0.52145	2	-0.381345	0.193992	2	-0.025907	0.665239	2	0.00822369	0.0502033	2	-0.0753282	0.321898	2	-0.203081	0.331338	2	0.149891	0.833717	2	-0.0166517	0.180481	2	TRUE	-0.307554	0.758431	0.953749	0.123336	0.264891	0.236861	0.0728802
PBANKA_124390.126-137.7ad16d0305	PBANKA_124390.126-137	PBANKA_124390	135	126	137	0.165331	NA	1	-0.0499691	NA	1	-0.192571	NA	1	-0.435885	NA	1	0.259356	NA	1	-0.768627	NA	1	0.449029	NA	1	-0.628519	NA	1	0.212343	NA	1	-0.409298	NA	1	0.128229	NA	1	-0.532202	NA	1	TRUE	-1.54131	0.123288	0.868956	0.0133146	0.0560617	0.469516	0.302032
P97412.2552-2569.7226e473e7	P97412.2552-2569	P97412	2560	2552	2569	0.790193	NA	1	0.207568	NA	1	-0.0813638	NA	1	-0.692004	NA	1	-0.129671	NA	1	-0.39021	NA	1	0.608858	NA	1	0.298755	NA	1	0.330261	NA	1	-0.0913208	NA	1	0.263747	NA	1	-0.196625	NA	1	FALSE	-0.942727	0.345854	0.392432	0.11843	0.584443	0.0252278	0.505957
PBANKA_020270.93-101.6ebf3931f2	PBANKA_020270.93-101	PBANKA_020270	95	93	101	1.01879	NA	1	1.27785	NA	1	-0.807947	NA	1	-0.576901	NA	1	1.12253	NA	1	1.33521	NA	1	-0.709318	NA	1	-0.546203	NA	1	1.07066	NA	1	1.30653	NA	1	-0.758632	NA	1	-0.561552	NA	1	TRUE	-0.119572	0.904826	0.00420463	0.00210231	0	0.00981079	0.00420463
PBANKA_060160.1297-1319.45b99bc920	PBANKA_060160.1297-1319	PBANKA_060160	1317	1297	1319	-0.191335	NA	1	0.251518	NA	1	-0.606608	NA	1	-0.19177	NA	1	-0.209458	NA	1	0.383998	NA	1	-0.759078	NA	1	-0.215187	NA	1	-0.200397	NA	1	0.317758	NA	1	-0.682843	NA	1	-0.203479	NA	1	TRUE	0.634903	0.525513	0.316748	0.166083	0.133847	0.474422	0.337071
PBANKA_080210.397-412.715207caaf	PBANKA_080210.397-412	PBANKA_080210	400	397	412	-0.0089799	NA	1	0.116317	NA	1	-0.135396	NA	1	-0.0381142	NA	1	0.146575	NA	1	0.0859967	NA	1	-0.358617	NA	1	-0.468761	NA	1	0.0687978	NA	1	0.101157	NA	1	-0.247007	NA	1	-0.253438	NA	1	TRUE	-0.222327	0.824066	0.585844	0.684653	0.540294	0.988087	0.512263
P20065.33-45.67b6283df1	P20065.33-45	P20065	40	33	45	-0.648899	NA	1	0.0692084	NA	1	-0.692915	NA	1	-0.00282269	NA	1	-0.312053	NA	1	-0.657239	NA	1	-0.212086	NA	1	-0.606837	NA	1	-0.480476	NA	1	-0.294015	NA	1	-0.4525	NA	1	-0.30483	NA	1	FALSE	-0.00279888	0.997767	0.721794	0.0266293	0.140855	0.0511563	0.186405
Q9WVA4.183-196.7b1e230835	Q9WVA4.183-196	Q9WVA4	185	183	196	0.00136791	0.147484	3	-0.188379	0.113965	3	-0.0609394	0.116919	3	-0.278702	0.319762	3	-0.152526	0.135389	3	-0.0179135	0.176816	3	-0.0371664	0.0562454	3	0.0478814	0.241826	3	-0.0755792	0.124214	3	-0.103146	0.142623	3	-0.0490529	0.0723226	3	-0.11541	0.273694	3	FALSE	-0.215738	0.829199	0.477926	0.899089	0.539594	0.953048	0.453399
PBANKA_092820.79-88.310413874e	PBANKA_092820.79-88	PBANKA_092820	81	79	88	-0.0189208	NA	1	0.850836	NA	1	-0.89502	NA	1	-0.0532782	NA	1	-0.0820124	NA	1	0.604114	NA	1	-0.746198	NA	1	-0.109636	NA	1	-0.0504666	NA	1	0.727475	NA	1	-0.820609	NA	1	-0.0814571	NA	1	TRUE	1.1677	0.242969	0.0210231	0.0637701	0.0168185	0.975473	0.659425
P54116.5-14.a6060b7914	P54116.5-14	P54116	7	5	14	-0.393887	NA	1	0.153332	NA	1	-0.808932	NA	1	-0.289728	NA	1	-0.114787	NA	1	0.193711	NA	1	-0.882722	NA	1	-0.623789	NA	1	-0.254337	NA	1	0.173521	NA	1	-0.845827	NA	1	-0.456759	NA	1	FALSE	0.285478	0.775287	0.496847	0.40925	0.333567	0.178697	0.547302
[truncated: 2,771 more rows]
[truncated: 7 more columns]
